# Supplementary material for: Genome‐wide analysis reveals conserved transcriptional responses downstream of resting potential change in Xenopus embryos, axolotl regeneration, and human mesenchymal cell differentiation
Source: Regeneration (Oxf). 2015 Nov 26;3(1):3–25. doi: 10.1002/reg2.48 (PMC4857752; doi:10.1002/reg2.48)
Supplement: Supplementary file 1 — Figure S1. Subnetwork enrichment analysis of Xenopus dataset identified (A) regulated genes that are involved in adipocyte differentiation and (B) regulated genes that are involved in the immune system. Acronyms can be found in Appendix S5. Gene functions can be found in Table S1. Figure S2. (A) Subnetwork enrichment analysis of the human database identifies regulated genes that are involved in BMP2 signaling. Acronyms can be found in Appendix S4. (B) Subnetwork enrichment analysis of the axolotl database identifies regulated genes that are involved in calcium signaling. Acronyms can be found in Appendix S5. (C) Subnetwork enrichment analysis of the human dataset identifies regulated genes that are involved in calcium signaling. Acronyms can be found in Appendix S5. (D) Subnetwork enrichment analysis of the Xenopus database identifies regulated genes that are involved in chloride transport. Acronyms can be found in Appendix S5. Figure S3. Subnetwork enrichment analysis of the axolotl database identifies (A) regulated genes involved in Huntington disease pathway and (B) regulated genes involved in Parkinson disease pathway. Acronyms can be found in Appendix S5. Table S1. List of genes from subnetwork enrichment analysis of Xenopus genes involved in organogenesis. Table S2. List of cell signaling pathways from subnetwork enrichment analysis that are common to all three (frog, axolotl, and human) datasets. Appendix 1. Entire list of differentially expressed genes in response to depolarization from all three species, frog, axolotl, and human. Appendix 2. Entire list of enriched cell processes in response to depolarization from all three species, frog, axolotl, and human. Appendix 3. Entire list of enriched expression targets in response to depolarization from all three species, frog, axolotl, and human. Appendix 4. Entire list of enriched disease networks in response to depolarization from all three species, frog, axolotl, and human. Appendix 5. Entire list of gene acro [file REG2-3-03-s001.zip › Appendix 1 - all differentially expressed genes.xlsx]

## Sheet: Xenopus
Target.Description of Untitled 9	Gene.Title of Untitled 9	Gene.Symbol of Untitled 9	Gene.Symbol2		Entrez.Gene	Clone	X2.ctrl.S1_.X_laevis_2..Signal	X2.ctrl.S1_.X_laevis_2..Signal.Call	X3.glyriva.s1_.X_laevis_2..Signal	X3.glyriva.s1_.X_laevis_2..Signal.Call	fold.change	Target.Description.1	Gene.Title.1	Gene.Symbol.1	Entrez.Gene.1	Clone.1	X2.ctrl.S1_.X_laevis_2..Signal.1	X2.ctrl.S1_.X_laevis_2..Signal.Call.1	X5.666.s1_.X_laevis_2..Signal	X5.666.s1_.X_laevis_2..Signal.Call	fold.change.1	fold.change.1 2	ID
Xl2.5813.1.S1_at	gb:BP730974 /DB_XREF=gi:46079567 /DB_XREF=BP730974 /CLONE=XL482m12ex /TID=Xl.5813.1 /CNT=46 /FEA=EST /TIER=Stack /STK=20 /UG=Xl.5813 /UG_TITLE=Transcribed locus /REP_ORG=X. laevis	gb|BC153770.1| Xenopus laevis hypothetical protein LOC100126627, mRNA (cDNA clone IMAGE:8533789), partial cds	fish-egg lectin-like		Hit#3: ref|XM_004916559.1| PREDICTED: Xenopus (Silurana) tropicalis fish-egg lectin-like (LOC101732907), mRNA	---	CLONE=XL482m12ex	1.97	A	64.56	P	32.7	gb:BP730974 /DB_XREF=gi:46079567 /DB_XREF=BP730974 /CLONE=XL482m12ex /TID=Xl.5813.1 /CNT=46 /FEA=EST /TIER=Stack /STK=20 /UG=Xl.5813 /UG_TITLE=Transcribed locus /REP_ORG=X. laevis	---	---	---	CLONE=XL482m12ex	1.97	A	1595.95	P	808.2	Xl2.5813.1.S1_at
Xl2.47473.1.S1_at	gb:BC074339.1 /DB_XREF=gi:49522820 /GEN=MGC84172 /TID=Xl.47473.1 /CNT=11 /FEA=FLmRNA /TIER=FL /STK=1 /LL=444647 /UG=Xl.47473 /DEF=Xenopus laevis MGC84172 protein, mRNA (cDNA clone MGC:84172 IMAGE:6952722), complete cds. /PROD=MGC84172 protein /FL=gb:BC074339.1 /REP_ORG=X. laevis	MGC84172 protein	anxa1		MGC84172	444647	DEF=Xenopus laevis MGC84172 protein, mRNA (cDNA clone MGC:84172 IMAGE:6952722), complete cds.	0.55	A	104.42	P	189.91	gb:BC074339.1 /DB_XREF=gi:49522820 /GEN=MGC84172 /TID=Xl.47473.1 /CNT=11 /FEA=FLmRNA /TIER=FL /STK=1 /LL=444647 /UG=Xl.47473 /DEF=Xenopus laevis MGC84172 protein, mRNA (cDNA clone MGC:84172 IMAGE:6952722), complete cds. /PROD=MGC84172 protein /FL=gb:BC074339.1 /REP_ORG=X. laevis	MGC84172 protein	MGC84172	444647	DEF=Xenopus laevis MGC84172 protein, mRNA (cDNA clone MGC:84172 IMAGE:6952722), complete cds.	0.55	A	107.89	P	196.23	Xl2.47473.1.S1_at
Xl2.47006.1.A1_at	gb:CX133641 /DB_XREF=gi:56704663 /DB_XREF=AGENCOURT_39736751 /CLONE=IMAGE:7764309 /TID=Xl.47006.1 /CNT=4 /FEA=EST /TIER=ConsEnd /STK=1 /UG=Xl.47006 /UG_TITLE=Transcribed locus /REP_ORG=X. laevis	ref|XM_002932722.2| PREDICTED: Xenopus (Silurana) tropicalis ash2 (absent, small, or homeotic)-like (Drosophila) (ash2l), transcript variant 1, mRNA	ash2		Hit#1: ref|XM_002932722.2| PREDICTED: Xenopus (Silurana) tropicalis ash2 (absent, small, or homeotic)-like (Drosophila) (ash2l), transcript variant 1, mRNA	---	CLONE=IMAGE:7764309	13.89	A	1414.5	P	101.84	gb:CX133641 /DB_XREF=gi:56704663 /DB_XREF=AGENCOURT_39736751 /CLONE=IMAGE:7764309 /TID=Xl.47006.1 /CNT=4 /FEA=EST /TIER=ConsEnd /STK=1 /UG=Xl.47006 /UG_TITLE=Transcribed locus /REP_ORG=X. laevis	---	---	---	CLONE=IMAGE:7764309	13.89	A	1666.65	P	119.99	Xl2.47006.1.A1_at
Xl2.46712.1.S1_at	gb:BC068674.1 /DB_XREF=gi:46250067 /TID=Xl.46712.1 /CNT=3 /FEA=mRNA /TIER=ConsEnd /STK=0 /UG=Xl.46712 /UG_TITLE=CDNA clone IMAGE:6316565 /DEF=Xenopus laevis cDNA clone IMAGE:6316565, partial cds. /REP_ORG=X. laevis	gb|BC068674.1| Xenopus laevis cDNA clone IMAGE:6316565, partial cds	pla2g16		Hit#4: ref|XM_002937491.2| PREDICTED: Xenopus (Silurana) tropicalis phospholipase A2, group XVI (pla2g16), mRNA	---	UG_TITLE=CDNA clone IMAGE:6316565	3.22	A	300.83	P	93.49	gb:BC068674.1 /DB_XREF=gi:46250067 /TID=Xl.46712.1 /CNT=3 /FEA=mRNA /TIER=ConsEnd /STK=0 /UG=Xl.46712 /UG_TITLE=CDNA clone IMAGE:6316565 /DEF=Xenopus laevis cDNA clone IMAGE:6316565, partial cds. /REP_ORG=X. laevis	---	---	---	UG_TITLE=CDNA clone IMAGE:6316565	3.22	A	297.39	P	92.42	Xl2.46712.1.S1_at
Xl2.6454.1.A1_at	gb:BM262078 /DB_XREF=gi:17925118 /DB_XREF=dag40d09.x3 /CLONE=IMAGE:4783913 /TID=Xl.6454.1 /CNT=1 /FEA=EST /TIER=ConsEnd /STK=1 /UG=Xl.6454 /UG_TITLE=Transcribed locus /REP_ORG=X. laevis	emb|CT928682.2| CH251-342E4, complete sequence	unknown		Hit#9: dbj|AK261720.1| Gryllus bimaculatus mRNA, GBcontig08581	---	CLONE=IMAGE:4783913	1.74	A	44.61	P	25.63	gb:BM262078 /DB_XREF=gi:17925118 /DB_XREF=dag40d09.x3 /CLONE=IMAGE:4783913 /TID=Xl.6454.1 /CNT=1 /FEA=EST /TIER=ConsEnd /STK=1 /UG=Xl.6454 /UG_TITLE=Transcribed locus /REP_ORG=X. laevis	---	---	---	CLONE=IMAGE:4783913	1.74	A	117.97	P	67.77	Xl2.6454.1.A1_at
Xl2.24807.1.S1_at	gb:BC072071.1 /DB_XREF=gi:48735121 /GEN=MGC78958 /TID=Xl.24807.1 /CNT=59 /FEA=FLmRNA /TIER=FL+Stack /STK=37 /LL=443815 /UG=Xl.24807 /DEF=Xenopus laevis MGC78958 protein, mRNA (cDNA clone MGC:78958 IMAGE:4404669), complete cds. /PROD=MGC78958 protein /FL=gb:BC072071.1 gb:BC106682.1 /REP_ORG=X. laevis	ribonucleotide reductase M2, gene 1	rrm2		rrm2.1	443815	DEF=Xenopus laevis MGC78958 protein, mRNA (cDNA clone MGC:78958 IMAGE:4404669), complete cds.	211.45	P	5852.83	P	27.68	gb:BC072071.1 /DB_XREF=gi:48735121 /GEN=MGC78958 /TID=Xl.24807.1 /CNT=59 /FEA=FLmRNA /TIER=FL+Stack /STK=37 /LL=443815 /UG=Xl.24807 /DEF=Xenopus laevis MGC78958 protein, mRNA (cDNA clone MGC:78958 IMAGE:4404669), complete cds. /PROD=MGC78958 protein /FL=gb:BC072071.1 gb:BC106682.1 /REP_ORG=X. laevis	ribonucleotide reductase M2, gene 1	rrm2.1	443815	DEF=Xenopus laevis MGC78958 protein, mRNA (cDNA clone MGC:78958 IMAGE:4404669), complete cds.	211.45	P	13297.6	P	62.89	Xl2.24807.1.S1_at
Xl2.47763.1.A1_at	gb:BP713424 /DB_XREF=gi:46061823 /DB_XREF=BP713424 /CLONE=XL420n06ex /TID=Xl.47763.1 /CNT=1 /FEA=EST /TIER=ConsEnd /STK=1 /UG=Xl.47763 /UG_TITLE=Transcribed locus /REP_ORG=X. laevis	gb|AC196666.5| Rhesus Macaque BAC CH250-327A24 () complete sequence	vta1		Hit#5: ref|XM_005095503.1| PREDICTED: Aplysia californica vacuolar protein sorting-associated protein VTA1 homolog (LOC101850708), mRNA	---	CLONE=XL420n06ex	62.82	P	210.71	P	3.35	gb:BP713424 /DB_XREF=gi:46061823 /DB_XREF=BP713424 /CLONE=XL420n06ex /TID=Xl.47763.1 /CNT=1 /FEA=EST /TIER=ConsEnd /STK=1 /UG=Xl.47763 /UG_TITLE=Transcribed locus /REP_ORG=X. laevis	---	---	---	CLONE=XL420n06ex	62.82	P	2921.08	P	46.5	Xl2.47763.1.A1_at
Xl2.169.1.S1_at	gb:BC059335.1 /DB_XREF=gi:37589389 /GEN=MGC69086 /TID=Xl.169.1 /CNT=13 /FEA=FLmRNA /TIER=FL /STK=4 /LL=379720 /UG=Xl.169 /DEF=Xenopus laevis low molecular mass protein-7 (LMP-7) homolog, mRNA (cDNA clone MGC:69086 IMAGE:4969107), complete cds. /PROD=MGC69086 protein /FL=gb:D44549.1 gb:BC059335.1 /REP_ORG=X. laevis	low molecular mass protein-7 (LMP-7) homolog	psmb8		MGC69086	379720	DEF=Xenopus laevis low molecular mass protein-7 (LMP-7) homolog, mRNA (cDNA clone MGC:69086 IMAGE:4969107), complete cds.	5.18	A	227.05	P	43.87	gb:BC059335.1 /DB_XREF=gi:37589389 /GEN=MGC69086 /TID=Xl.169.1 /CNT=13 /FEA=FLmRNA /TIER=FL /STK=4 /LL=379720 /UG=Xl.169 /DEF=Xenopus laevis low molecular mass protein-7 (LMP-7) homolog, mRNA (cDNA clone MGC:69086 IMAGE:4969107), complete cds. /PROD=MGC69086 protein /FL=gb:D44549.1 gb:BC059335.1 /REP_ORG=X. laevis	low molecular mass protein-7 (LMP-7) homolog	MGC69086	379720	DEF=Xenopus laevis low molecular mass protein-7 (LMP-7) homolog, mRNA (cDNA clone MGC:69086 IMAGE:4969107), complete cds.	5.18	A	171.16	P	33.07	Xl2.169.1.S1_at
Xl2.4965.1.S1_at	gb:BC084658.1 /DB_XREF=gi:54038333 /TID=Xl.4965.1 /CNT=175 /FEA=FLmRNA /TIER=FL+Stack /STK=81 /LL=398116 /UG_GENE=xirg /UG=Xl.4965 /DEF=Xenopus laevis cDNA clone MGC:98823 IMAGE:3401284, complete cds. /PROD=Unknown (protein for MGC:98823) /FL=gb:BC084658.1 /REP_ORG=X. laevis	immunoresponsive gene 1	irg1		irg1	398116	DEF=Xenopus laevis cDNA clone MGC:98823 IMAGE:3401284, complete cds.	496.05	P	1775.66	P	3.58	gb:BC084658.1 /DB_XREF=gi:54038333 /TID=Xl.4965.1 /CNT=175 /FEA=FLmRNA /TIER=FL+Stack /STK=81 /LL=398116 /UG_GENE=xirg /UG=Xl.4965 /DEF=Xenopus laevis cDNA clone MGC:98823 IMAGE:3401284, complete cds. /PROD=Unknown (protein for MGC:98823) /FL=gb:BC084658.1 /REP_ORG=X. laevis	immunoresponsive gene 1	irg1	398116	DEF=Xenopus laevis cDNA clone MGC:98823 IMAGE:3401284, complete cds.	496.05	P	12548	P	25.3	Xl2.4965.1.S1_at
Xl2.18054.1.S1_a_at	gb:BF615332 /DB_XREF=gi:11788827 /DB_XREF=dd83a02.x1 /CLONE=IMAGE:3430563 /TID=Xl.18054.1 /CNT=10 /FEA=mRNA /TIER=ConsEnd /STK=2 /UG=Xl.18054 /UG_TITLE=Rexp44 mRNA, complete sequence /REP_ORG=X. laevis	gb|DQ096861.1| Xenopus laevis rexp44 mRNA, complete sequence	rexp44		Hit#1: gb|DQ096861.1| Xenopus laevis rexp44 mRNA, complete sequence	---	CLONE=IMAGE:3430563	521.4	P	1465.75	P	2.81	gb:BF615332 /DB_XREF=gi:11788827 /DB_XREF=dd83a02.x1 /CLONE=IMAGE:3430563 /TID=Xl.18054.1 /CNT=10 /FEA=mRNA /TIER=ConsEnd /STK=2 /UG=Xl.18054 /UG_TITLE=Rexp44 mRNA, complete sequence /REP_ORG=X. laevis	---	---	---	CLONE=IMAGE:3430563	521.4	P	12394.9	P	23.77	Xl2.18054.1.S1_a_at
Xl2.53389.2.S1_at	gb:BF427698 /DB_XREF=gi:11439184 /DB_XREF=df66g10.y1 /CLONE=IMAGE:3744570 /TID=Xl.53389.2 /CNT=7 /FEA=EST /TIER=ConsEnd /STK=0 /UG=Xl.53389 /UG_TITLE=Transcribed locus, moderately similar to NP_068520.1 baculoviral IAP repeat-containing 2 (Rattus norvegicus) /REP_ORG=X. laevis	baculoviral IAP repeat-containing 7	birc7		birc7-b	100137653	CLONE=IMAGE:3744570	3.66	A	43.28	P	11.83	gb:BF427698 /DB_XREF=gi:11439184 /DB_XREF=df66g10.y1 /CLONE=IMAGE:3744570 /TID=Xl.53389.2 /CNT=7 /FEA=EST /TIER=ConsEnd /STK=0 /UG=Xl.53389 /UG_TITLE=Transcribed locus, moderately similar to NP_068520.1 baculoviral IAP repeat-containing 2 (Rattus norvegicus) /REP_ORG=X. laevis	baculoviral IAP repeat-containing 7	birc7-b	100137653	CLONE=IMAGE:3744570	3.66	A	85.23	P	23.3	Xl2.53389.2.S1_at
Xl2.24724.3.A1_at	gb:CB563463 /DB_XREF=gi:29482993 /DB_XREF=AGENCOURT_13322897 /CLONE=IMAGE:6875046 /TID=Xl.24724.3 /CNT=24 /FEA=EST /TIER=Stack /STK=21 /LL=494692 /UG_GENE=LOC494692 /UG=Xl.24724 /UG_TITLE=Hypothetical LOC494692 /REP_ORG=X. laevis	gb|DQ096861.1| Xenopus laevis rexp44 mRNA, complete sequence	rexp44		Hit#1: gb|DQ096861.1| Xenopus laevis rexp44 mRNA, complete sequence	---	CLONE=IMAGE:6875046	586.5	P	2575.59	P	4.39	gb:CB563463 /DB_XREF=gi:29482993 /DB_XREF=AGENCOURT_13322897 /CLONE=IMAGE:6875046 /TID=Xl.24724.3 /CNT=24 /FEA=EST /TIER=Stack /STK=21 /LL=494692 /UG_GENE=LOC494692 /UG=Xl.24724 /UG_TITLE=Hypothetical LOC494692 /REP_ORG=X. laevis	---	---	---	CLONE=IMAGE:6875046	586.5	P	13361.5	P	22.78	Xl2.24724.3.A1_at
Xl2.46971.2.A1_at	gb:BJ638172 /DB_XREF=gi:37296174 /DB_XREF=BJ638172 /CLONE=XL197h11 /TID=Xl.46971.2 /CNT=6 /FEA=EST /TIER=ConsEnd /STK=2 /UG=Xl.46971 /UG_TITLE=Transcribed locus /REP_ORG=X. laevis	gb|AC149136.3| Xenopus (Silurana) tropicalis clone CH216-164F21, complete sequence	ca6		Hit#11: ref|NM_001079014.1| Xenopus (Silurana) tropicalis carbonic anhydrase 6 (ca6), mRNA gb|BC121907.1| Xenopus tropicalis carbonic anhydrase 6, mRNA (cDNA clone MGC:145888 IMAGE:7656880), complete cds	---	CLONE=XL197h11	1.21	A	20.86	P	17.19	gb:BJ638172 /DB_XREF=gi:37296174 /DB_XREF=BJ638172 /CLONE=XL197h11 /TID=Xl.46971.2 /CNT=6 /FEA=EST /TIER=ConsEnd /STK=2 /UG=Xl.46971 /UG_TITLE=Transcribed locus /REP_ORG=X. laevis	---	---	---	CLONE=XL197h11	1.21	A	27.6	P	22.75	Xl2.46971.2.A1_at
Xl2.56582.1.A1_at	gb:BE505649 /DB_XREF=gi:9709180 /DB_XREF=dc32h05.x1 /CLONE=IMAGE:3398841 /TID=Xl.56582.1 /CNT=1 /FEA=EST /TIER=ConsEnd /STK=1 /UG=Xl.56582 /UG_TITLE=Transcribed locus /REP_ORG=X. laevis	gb|BC080416.1| Xenopus laevis Solute carrier family 22 member 16, mRNA (cDNA clone IMAGE:7010026), partial cds	slc16a2		Hit#1: gb|BC080416.1| Xenopus laevis Solute carrier family 22 member 16, mRNA (cDNA clone IMAGE:7010026), partial cds	---	CLONE=IMAGE:3398841	21.2	A	150.57	P	7.1	gb:BE505649 /DB_XREF=gi:9709180 /DB_XREF=dc32h05.x1 /CLONE=IMAGE:3398841 /TID=Xl.56582.1 /CNT=1 /FEA=EST /TIER=ConsEnd /STK=1 /UG=Xl.56582 /UG_TITLE=Transcribed locus /REP_ORG=X. laevis	---	---	---	CLONE=IMAGE:3398841	21.2	A	444.49	P	20.96	Xl2.56582.1.A1_at
Xl2.12544.1.S1_at	gb:BC084218.1 /DB_XREF=gi:54037985 /TID=Xl.12544.1 /CNT=10 /FEA=FLmRNA /TIER=FL /STK=2 /LL=496406 /UG_GENE=LOC496406 /UG=Xl.12544 /DEF=Xenopus laevis cDNA clone MGC:80676 IMAGE:5511112, complete cds. /PROD=Unknown (protein for MGC:80676) /FL=gb:BC084218.1 /REP_ORG=X. laevis	Enah/Vasp-like	evl		evl	779377	DEF=Xenopus laevis cDNA clone MGC:80676 IMAGE:5511112, complete cds.	3.64	A	168.03	P	46.13	gb:BC084218.1 /DB_XREF=gi:54037985 /TID=Xl.12544.1 /CNT=10 /FEA=FLmRNA /TIER=FL /STK=2 /LL=496406 /UG_GENE=LOC496406 /UG=Xl.12544 /DEF=Xenopus laevis cDNA clone MGC:80676 IMAGE:5511112, complete cds. /PROD=Unknown (protein for MGC:80676) /FL=gb:BC084218.1 /REP_ORG=X. laevis	Enah/Vasp-like	evl	779377	DEF=Xenopus laevis cDNA clone MGC:80676 IMAGE:5511112, complete cds.	3.64	A	63.01	P	17.3	Xl2.12544.1.S1_at
Xl2.18886.1.A1_at	gb:BI447574 /DB_XREF=gi:15272281 /DB_XREF=dah89c06.x1 /CLONE=IMAGE:4957043 /TID=Xl.18886.1 /CNT=1 /FEA=EST /TIER=ConsEnd /STK=1 /UG=Xl.18886 /UG_TITLE=Transcribed locus /REP_ORG=X. laevis	gb|AC236450.1| Xenopus laevis clone CH219-33D5, complete sequence	rps1		Hit#3: emb|Z34530.1| X.laevis gene for ribosomal protein S1	---	CLONE=IMAGE:4957043	18.3	P	302.77	P	16.55	gb:BI447574 /DB_XREF=gi:15272281 /DB_XREF=dah89c06.x1 /CLONE=IMAGE:4957043 /TID=Xl.18886.1 /CNT=1 /FEA=EST /TIER=ConsEnd /STK=1 /UG=Xl.18886 /UG_TITLE=Transcribed locus /REP_ORG=X. laevis	---	---	---	CLONE=IMAGE:4957043	18.3	P	311.21	P	17.01	Xl2.18886.1.A1_at
Xl2.1418.1.A1_at	gb:BG579626 /DB_XREF=gi:13594690 /DB_XREF=dab80e08.x1 /CLONE=IMAGE:4203374 /TID=Xl.1418.1 /CNT=1 /FEA=EST /TIER=ConsEnd /STK=1 /UG=Xl.1418 /UG_TITLE=Transcribed locus, weakly similar to XP_418677.1 PREDICTED: similar to matrilin 3 precursor (Gallus gallus) /REP_ORG=X. laevis	ref|XM_002936757.2| PREDICTED: Xenopus (Silurana) tropicalis collagen alpha-1(XXVIII) chain-like (LOC100490088), mRNA	COL28A1		Hit#1: ref|XM_002936757.2| PREDICTED: Xenopus (Silurana) tropicalis collagen alpha-1(XXVIII) chain-like (LOC100490088), mRNA	---	CLONE=IMAGE:4203374	5.89	A	89.91	P	15.25	gb:BG579626 /DB_XREF=gi:13594690 /DB_XREF=dab80e08.x1 /CLONE=IMAGE:4203374 /TID=Xl.1418.1 /CNT=1 /FEA=EST /TIER=ConsEnd /STK=1 /UG=Xl.1418 /UG_TITLE=Transcribed locus, weakly similar to XP_418677.1 PREDICTED: similar to matrilin 3 precursor (Gallus gallus) /REP_ORG=X. laevis	---	---	---	CLONE=IMAGE:4203374	5.89	A	99.24	P	16.84
Xl2.736.1.S1_at	gb:AF310008.1 /DB_XREF=gi:12007283 /TID=Xl.736.1 /CNT=48 /FEA=FLmRNA /TIER=FL+Stack /STK=24 /LL=398207 /UG_GENE=LOC398207 /UG=Xl.736 /DEF=Xenopus laevis putative transmembrane protein TA-2 mRNA, complete cds. /PROD=putative transmembrane protein TA-2 /FL=gb:AF310008.1 /REP_ORG=X. laevis	transmembrane protein TA-2-like	unknown		LOC398207	398207		241.22	P	799.92	P	3.32	gb:AF310008.1 /DB_XREF=gi:12007283 /TID=Xl.736.1 /CNT=48 /FEA=FLmRNA /TIER=FL+Stack /STK=24 /LL=398207 /UG_GENE=LOC398207 /UG=Xl.736 /DEF=Xenopus laevis putative transmembrane protein TA-2 mRNA, complete cds. /PROD=putative transmembrane protein TA-2 /FL=gb:AF310008.1 /REP_ORG=X. laevis	transmembrane protein TA-2-like	LOC398207	398207		241.22	P	3969.53	P	16.46	Xl2.736.1.S1_at
Xl2.541.1.S1_s_at	gb:BC041183.1 /DB_XREF=gi:27371021 /GEN=MGC52542 /TID=Xl.541.1 /CNT=10 /FEA=FLmRNA /TIER=FL /STK=3 /LL=379050 /UG=Xl.541 /DEF=Xenopus laevis similar to v-jun sarcoma virus 17 oncogene homolog (avian), mRNA (cDNA clone MGC:52542 IMAGE:4683930), complete cds. /PROD=MGC52542 protein /FL=gb:BC041183.1 /REP_ORG=X. laevis	jun oncogene /// jun proto-oncogene	jun		jun /// jun	379050 /// 399400	DEF=Xenopus laevis similar to v-jun sarcoma virus 17 oncogene homolog (avian), mRNA (cDNA clone MGC:52542 IMAGE:4683930), complete cds.	8.36	A	58.15	P	6.95	gb:BC041183.1 /DB_XREF=gi:27371021 /GEN=MGC52542 /TID=Xl.541.1 /CNT=10 /FEA=FLmRNA /TIER=FL /STK=3 /LL=379050 /UG=Xl.541 /DEF=Xenopus laevis similar to v-jun sarcoma virus 17 oncogene homolog (avian), mRNA (cDNA clone MGC:52542 IMAGE:4683930), complete cds. /PROD=MGC52542 protein /FL=gb:BC041183.1 /REP_ORG=X. laevis	jun oncogene /// jun proto-oncogene	jun /// jun	379050 /// 399400	DEF=Xenopus laevis similar to v-jun sarcoma virus 17 oncogene homolog (avian), mRNA (cDNA clone MGC:52542 IMAGE:4683930), complete cds.	8.36	A	134.59	P	16.1	Xl2.541.1.S1_s_at
Xl2.57025.1.A1_at	gb:EB732374 /DB_XREF=gi:95013090 /DB_XREF=AGENCOURT_78664192 /CLONE=IMAGE:8549439 /TID=Xl.57025.1 /CNT=1 /FEA=EST /TIER=ConsEnd /STK=1 /UG=Xl.57025 /UG_TITLE=Transcribed locus /REP_ORG=X. laevis	ref|NM_001095126.1| Xenopus laevis uncharacterized LOC495480 (LOC495480), mRNA gb|BC085064.1| Xenopus laevis hypothetical LOC495480, mRNA (cDNA clone MGC:98911 IMAGE:4173482), complete cds	kctd9		Hit#2: ref|NM_001097914.1| Xenopus laevis potassium channel tetramerization domain containing 9 (kctd9), mRNA gb|BC126039.1| Xenopus laevis potassium channel tetramerisation domain containing 9, mRNA (cDNA clone MGC:154903 IMAGE:8332557), complete cds	---	CLONE=IMAGE:8549439	17.58	P	238.41	P	13.56	gb:EB732374 /DB_XREF=gi:95013090 /DB_XREF=AGENCOURT_78664192 /CLONE=IMAGE:8549439 /TID=Xl.57025.1 /CNT=1 /FEA=EST /TIER=ConsEnd /STK=1 /UG=Xl.57025 /UG_TITLE=Transcribed locus /REP_ORG=X. laevis	---	---	---	CLONE=IMAGE:8549439	17.58	P	274.97	P	15.64	Xl2.57025.1.A1_at
Xl2.56333.1.S1_at	gb:BJ072373 /DB_XREF=gi:17502562 /DB_XREF=BJ072373 /CLONE=XL098g15 /TID=Xl.56333.1 /CNT=3 /FEA=EST /TIER=ConsEnd /STK=0 /UG=Xl.56333 /UG_TITLE=Transcribed locus, moderately similar to NP_446116.1 sarcosine dehydrogenase (Rattus norvegicus) /REP_ORG=X. laevis	ref|XM_002942277.2| PREDICTED: Xenopus (Silurana) tropicalis sarcosine dehydrogenase (sardh), mRNA	sardh		Hit#1: ref|XM_002942277.2| PREDICTED: Xenopus (Silurana) tropicalis sarcosine dehydrogenase (sardh), mRNA	---	CLONE=XL098g15	2.79	A	26.57	P	9.51	gb:BJ072373 /DB_XREF=gi:17502562 /DB_XREF=BJ072373 /CLONE=XL098g15 /TID=Xl.56333.1 /CNT=3 /FEA=EST /TIER=ConsEnd /STK=0 /UG=Xl.56333 /UG_TITLE=Transcribed locus, moderately similar to NP_446116.1 sarcosine dehydrogenase (Rattus norvegicus) /REP_ORG=X. laevis	---	---	---	CLONE=XL098g15	2.79	A	41.86	P	14.98
Xl2.2690.2.S1_at	gb:BG515351 /DB_XREF=gi:13486008 /DB_XREF=dae04b11.y1 /CLONE=IMAGE:4632933 /TID=Xl.2690.2 /CNT=3 /FEA=EST /TIER=ConsEnd /STK=0 /UG=Xl.2690 /UG_TITLE=Transcribed locus, weakly similar to XP_420277.1 PREDICTED: similar to zinc finger protein 185 (Gallus gallus) /REP_ORG=X. laevis	ref|XM_002937058.2| PREDICTED: Xenopus (Silurana) tropicalis zinc finger protein 185 (LIM domain) (znf185), mRNA	znf185		Hit#1: ref|XM_002937058.2| PREDICTED: Xenopus (Silurana) tropicalis zinc finger protein 185 (LIM domain) (znf185), mRNA	---	CLONE=IMAGE:4632933	3.13	A	29.01	P	9.27	gb:BG515351 /DB_XREF=gi:13486008 /DB_XREF=dae04b11.y1 /CLONE=IMAGE:4632933 /TID=Xl.2690.2 /CNT=3 /FEA=EST /TIER=ConsEnd /STK=0 /UG=Xl.2690 /UG_TITLE=Transcribed locus, weakly similar to XP_420277.1 PREDICTED: similar to zinc finger protein 185 (Gallus gallus) /REP_ORG=X. laevis	---	---	---	CLONE=IMAGE:4632933	3.13	A	44.28	P	14.15
Xl2.12117.2.S1_a_at	gb:BC073231.1 /DB_XREF=gi:49115213 /GEN=p2ry1-A /TID=Xl.12117.2 /CNT=3 /FEA=FLmRNA /TIER=FL /STK=1 /LL=373848 /UG=Xl.12117 /DEF=Xenopus laevis P2Y1 nucleotide receptor, mRNA (cDNA clone MGC:80560 IMAGE:5440008), complete cds. /PROD=p2ry1-A protein /FL=gb:BC073231.1 /REP_ORG=X. laevis	purinergic receptor P2Y, G-protein coupled, 1	p2ry1		p2ry1	373848	DEF=Xenopus laevis P2Y1 nucleotide receptor, mRNA (cDNA clone MGC:80560 IMAGE:5440008), complete cds.	2.72	A	45.07	P	16.58	gb:BC073231.1 /DB_XREF=gi:49115213 /GEN=p2ry1-A /TID=Xl.12117.2 /CNT=3 /FEA=FLmRNA /TIER=FL /STK=1 /LL=373848 /UG=Xl.12117 /DEF=Xenopus laevis P2Y1 nucleotide receptor, mRNA (cDNA clone MGC:80560 IMAGE:5440008), complete cds. /PROD=p2ry1-A protein /FL=gb:BC073231.1 /REP_ORG=X. laevis	purinergic receptor P2Y, G-protein coupled, 1	p2ry1	373848	DEF=Xenopus laevis P2Y1 nucleotide receptor, mRNA (cDNA clone MGC:80560 IMAGE:5440008), complete cds.	2.72	A	37.01	P	13.61
Xl2.53030.2.A1_at	gb:BQ401008 /DB_XREF=gi:21088695 /DB_XREF=NISC_mp12e12.x1 /CLONE=IMAGE:4969079 /TID=Xl.53030.2 /CNT=1 /FEA=EST /TIER=ConsEnd /STK=0 /UG=Xl.53030 /UG_TITLE=Transcribed locus /REP_ORG=X. laevis	ref|NM_001095456.1| Xenopus laevis uncharacterized LOC496297 (LOC496297), mRNA gb|BC088806.1| Xenopus laevis hypothetical LOC496297, mRNA (cDNA clone MGC:99004 IMAGE:5514083), complete cds	rasgrp1		Hit#18: ref|NM_001091063.1| Xenopus laevis RAS guanyl releasing protein 1 (calcium and DAG-regulated) (rasgrp1), mRNA gb|BC068947.1| Xenopus laevis RAS guanyl releasing protein 1, mRNA (cDNA clone MGC:83209 IMAGE:6634250), complete cds	---	CLONE=IMAGE:4969079	14.26	A	160.46	P	11.25	gb:BQ401008 /DB_XREF=gi:21088695 /DB_XREF=NISC_mp12e12.x1 /CLONE=IMAGE:4969079 /TID=Xl.53030.2 /CNT=1 /FEA=EST /TIER=ConsEnd /STK=0 /UG=Xl.53030 /UG_TITLE=Transcribed locus /REP_ORG=X. laevis	---	---	---	CLONE=IMAGE:4969079	14.26	A	172.54	P	12.1	Xl2.53030.2.A1_at
Xl2.7176.1.S1_at	gb:BC103738.1 /DB_XREF=gi:74353423 /TID=Xl.7176.1 /CNT=6 /FEA=FLmRNA /TIER=FL /STK=3 /UG=Xl.7176 /DEF=Xenopus laevis cDNA clone MGC:115549 IMAGE:3378114, complete cds. /PROD=Unknown (protein for MGC:115549) /FL=gb:BC103738.1 /REP_ORG=X. laevis	cell division cycle 25 homolog A	cdc25a		cdc25a	734734	DEF=Xenopus laevis cDNA clone MGC:115549 IMAGE:3378114, complete cds.	21.73	A	130.57	P	6.01	gb:BC103738.1 /DB_XREF=gi:74353423 /TID=Xl.7176.1 /CNT=6 /FEA=FLmRNA /TIER=FL /STK=3 /UG=Xl.7176 /DEF=Xenopus laevis cDNA clone MGC:115549 IMAGE:3378114, complete cds. /PROD=Unknown (protein for MGC:115549) /FL=gb:BC103738.1 /REP_ORG=X. laevis	cell division cycle 25 homolog A	cdc25a	734734	DEF=Xenopus laevis cDNA clone MGC:115549 IMAGE:3378114, complete cds.	21.73	A	262.61	P	12.08
Xl2.52346.1.S1_at	gb:BJ057656 /DB_XREF=gi:17479749 /DB_XREF=BJ057656 /CLONE=XL104l15 /TID=Xl.52346.1 /CNT=3 /FEA=EST /TIER=ConsEnd /STK=0 /UG=Xl.52346 /UG_TITLE=Transcribed locus /REP_ORG=X. laevis	gb|AC236445.1| Xenopus laevis clone CH219-20I13, complete sequence	wdr70		Hit#3: ref|NM_001092174.1| Xenopus laevis WD repeat domain 70 (wdr70), mRNA gb|BC073073.1| Xenopus laevis MGC82743 protein, mRNA (cDNA clone MGC:82743 IMAGE:5156089), complete cds	---	CLONE=XL104l15	4.02	A	45.62	P	11.36	gb:BJ057656 /DB_XREF=gi:17479749 /DB_XREF=BJ057656 /CLONE=XL104l15 /TID=Xl.52346.1 /CNT=3 /FEA=EST /TIER=ConsEnd /STK=0 /UG=Xl.52346 /UG_TITLE=Transcribed locus /REP_ORG=X. laevis	---	---	---	CLONE=XL104l15	4.02	A	48.02	P	11.96
Xl2.4144.2.S1_at	gb:BJ069184 /DB_XREF=gi:17494881 /DB_XREF=BJ069184 /CLONE=XL052a13 /TID=Xl.4144.2 /CNT=6 /FEA=EST /TIER=ConsEnd /STK=0 /UG=Xl.4144 /UG_TITLE=Transcribed locus /REP_ORG=X. laevis	gb|AC236443.1| Xenopus laevis clone CH219-204L9, complete sequence	mrpl1		Hit#2: emb|X06552.1| X.laevis gene for ribosomal protein L1a	---	CLONE=XL052a13	4.14	A	39.31	P	9.51	gb:BJ069184 /DB_XREF=gi:17494881 /DB_XREF=BJ069184 /CLONE=XL052a13 /TID=Xl.4144.2 /CNT=6 /FEA=EST /TIER=ConsEnd /STK=0 /UG=Xl.4144 /UG_TITLE=Transcribed locus /REP_ORG=X. laevis	---	---	---	CLONE=XL052a13	4.14	A	49.43	P	11.95	Xl2.4144.2.S1_at
Xl2.21646.1.S1_at	gb:EB478977 /DB_XREF=gi:92076307 /DB_XREF=AGENCOURT_73651099 /CLONE=IMAGE:8527604 /TID=Xl.21646.1 /CNT=2 /FEA=mRNA /TIER=ConsEnd /STK=0 /LL=398210 /UG_GENE=LOC398210 /UG=Xl.21646 /UG_TITLE=Hypothetical protein LOC398210 /REP_ORG=X. laevis	hypothetical protein LOC398210	unknown		LOC398210	398210	CLONE=IMAGE:8527604	3.62	A	24.57	P	6.79	gb:EB478977 /DB_XREF=gi:92076307 /DB_XREF=AGENCOURT_73651099 /CLONE=IMAGE:8527604 /TID=Xl.21646.1 /CNT=2 /FEA=mRNA /TIER=ConsEnd /STK=0 /LL=398210 /UG_GENE=LOC398210 /UG=Xl.21646 /UG_TITLE=Hypothetical protein LOC398210 /REP_ORG=X. laevis	hypothetical protein LOC398210	LOC398210	398210	CLONE=IMAGE:8527604	3.62	A	42.95	P	11.87	Xl2.21646.1.S1_at
Xl2.16457.1.S1_at	gb:CB563787 /DB_XREF=gi:29483317 /DB_XREF=AGENCOURT_13321608 /CLONE=IMAGE:6876425 /TID=Xl.16457.1 /CNT=34 /FEA=FLmRNA /TIER=Stack /STK=13 /LL=432129 /UG_GENE=MGC81322 /UG=Xl.16457 /UG_TITLE=Hypothetical protein MGC81322 /FL=gb:BC072216.1 /REP_ORG=X. laevis	jun B proto-oncogene	junb		junb	432129	CLONE=IMAGE:6876425	66.86	P	169.98	P	2.54	gb:CB563787 /DB_XREF=gi:29483317 /DB_XREF=AGENCOURT_13321608 /CLONE=IMAGE:6876425 /TID=Xl.16457.1 /CNT=34 /FEA=FLmRNA /TIER=Stack /STK=13 /LL=432129 /UG_GENE=MGC81322 /UG=Xl.16457 /UG_TITLE=Hypothetical protein MGC81322 /FL=gb:BC072216.1 /REP_ORG=X. laevis	jun B proto-oncogene	junb	432129	CLONE=IMAGE:6876425	66.86	P	792.07	P	11.85	Xl2.16457.1.S1_at
Xl2.55225.1.A1_at	gb:BG022342 /DB_XREF=gi:12478421 /DB_XREF=dab02h10.x1 /CLONE=IMAGE:4173546 /TID=Xl.55225.1 /CNT=1 /FEA=EST /TIER=ConsEnd /STK=1 /UG=Xl.55225 /UG_TITLE=Transcribed locus /REP_ORG=X. laevis	ref|XM_002936425.2| PREDICTED: Xenopus (Silurana) tropicalis coagulation factor XIII, A1 polypeptide (f13a1), mRNA	f13a1		Hit#1: ref|XM_002936425.2| PREDICTED: Xenopus (Silurana) tropicalis coagulation factor XIII, A1 polypeptide (f13a1), mRNA	---	CLONE=IMAGE:4173546	3.36	A	82.48	P	24.57	gb:BG022342 /DB_XREF=gi:12478421 /DB_XREF=dab02h10.x1 /CLONE=IMAGE:4173546 /TID=Xl.55225.1 /CNT=1 /FEA=EST /TIER=ConsEnd /STK=1 /UG=Xl.55225 /UG_TITLE=Transcribed locus /REP_ORG=X. laevis	---	---	---	CLONE=IMAGE:4173546	3.36	A	33.83	P	10.08	Xl2.55225.1.A1_at
Xl2.21763.1.A1_at	gb:CA792990 /DB_XREF=gi:26041404 /DB_XREF=AGENCOURT_10301107 /CLONE=IMAGE:5156294 /TID=Xl.21763.1 /CNT=2 /FEA=EST /TIER=ConsEnd /STK=0 /UG=Xl.21763 /UG_TITLE=Transcribed locus /REP_ORG=X. laevis	ref|NM_001092967.1| Xenopus laevis cytochrome b reductase 1 (cybrd1), mRNA gb|BC078045.1| Xenopus laevis hypothetical protein LOC445864, mRNA (cDNA clone MGC:82810 IMAGE:5505911), complete cds	slc20a2		Hit#8: ref|NM_001094717.1| Xenopus laevis solute carrier family 20 (phosphate transporter), member 2 (slc20a2), mRNA gb|BC084098.1| Xenopus laevis Sodium-dependent phosphate transporter 2, mRNA (cDNA clone MGC:83542 IMAGE:5078773), complete cds	---	CLONE=IMAGE:5156294	6.8	A	47.96	P	7.05	gb:CA792990 /DB_XREF=gi:26041404 /DB_XREF=AGENCOURT_10301107 /CLONE=IMAGE:5156294 /TID=Xl.21763.1 /CNT=2 /FEA=EST /TIER=ConsEnd /STK=0 /UG=Xl.21763 /UG_TITLE=Transcribed locus /REP_ORG=X. laevis	---	---	---	CLONE=IMAGE:5156294	6.8	A	66.14	P	9.73	Xl2.21763.1.A1_at
Xl2.8124.1.A1_at	gb:BC097873.1 /DB_XREF=gi:66912089 /TID=Xl.8124.1 /CNT=114 /FEA=FLmRNA /TIER=FL+Stack /STK=63 /UG=Xl.8124 /DEF=Xenopus laevis cDNA clone MGC:115642 IMAGE:3749527, complete cds. /PROD=Unknown (protein for MGC:115642) /FL=gb:BC097873.1 /REP_ORG=X. laevis	hypothetical protein MGC115642	unknown		MGC115642	734609	DEF=Xenopus laevis cDNA clone MGC:115642 IMAGE:3749527, complete cds.	641.62	P	1756.32	P	2.74	gb:BC097873.1 /DB_XREF=gi:66912089 /TID=Xl.8124.1 /CNT=114 /FEA=FLmRNA /TIER=FL+Stack /STK=63 /UG=Xl.8124 /DEF=Xenopus laevis cDNA clone MGC:115642 IMAGE:3749527, complete cds. /PROD=Unknown (protein for MGC:115642) /FL=gb:BC097873.1 /REP_ORG=X. laevis	hypothetical protein MGC115642	MGC115642	734609	DEF=Xenopus laevis cDNA clone MGC:115642 IMAGE:3749527, complete cds.	641.62	P	6088.19	P	9.49	Xl2.8124.1.A1_at
Xl2.8992.1.A1_at	gb:BJ633094 /DB_XREF=gi:37284937 /DB_XREF=BJ633094 /CLONE=XL177e02 /TID=Xl.8992.1 /CNT=13 /FEA=EST /TIER=ConsEnd /STK=4 /UG=Xl.8992 /UG_TITLE=Transcribed locus /REP_ORG=X. laevis	gb|CP003730.1| Legionella pneumophila subsp. pneumophila str. Thunder Bay, complete genome	fliH		Hit#18: gb|U85783.1|LPU85783 Legionella pneumophila FliH (fliH) gene, partial cds and nucleotide binding protein FliI (fliI) gene, complete cds	---	CLONE=XL177e02	59.87	A	488.87	P	8.17	gb:BJ633094 /DB_XREF=gi:37284937 /DB_XREF=BJ633094 /CLONE=XL177e02 /TID=Xl.8992.1 /CNT=13 /FEA=EST /TIER=ConsEnd /STK=4 /UG=Xl.8992 /UG_TITLE=Transcribed locus /REP_ORG=X. laevis	---	---	---	CLONE=XL177e02	59.87	A	525.35	P	8.77	Xl2.8992.1.A1_at
Xl2.55907.1.S1_at	gb:BC108601.1 /DB_XREF=gi:83318297 /TID=Xl.55907.1 /CNT=6 /FEA=FLmRNA /TIER=FL /STK=1 /UG=Xl.55907 /DEF=Xenopus laevis cDNA clone MGC:131138 IMAGE:7206670, complete cds. /PROD=Unknown (protein for MGC:131138) /FL=gb:BC108601.1 /REP_ORG=X. laevis	hypothetical protein MGC131138	BSCL2		MGC131138	734949	DEF=Xenopus laevis cDNA clone MGC:131138 IMAGE:7206670, complete cds.	14.27	A	69.22	P	4.85	gb:BC108601.1 /DB_XREF=gi:83318297 /TID=Xl.55907.1 /CNT=6 /FEA=FLmRNA /TIER=FL /STK=1 /UG=Xl.55907 /DEF=Xenopus laevis cDNA clone MGC:131138 IMAGE:7206670, complete cds. /PROD=Unknown (protein for MGC:131138) /FL=gb:BC108601.1 /REP_ORG=X. laevis	hypothetical protein MGC131138	MGC131138	734949	DEF=Xenopus laevis cDNA clone MGC:131138 IMAGE:7206670, complete cds.	14.27	A	120.76	P	8.46	Xl2.55907.1.S1_at
Xl2.25428.1.S1_at	gb:BJ640061 /DB_XREF=gi:37497533 /DB_XREF=BJ640061 /CLONE=XL204j10 /TID=Xl.25428.1 /CNT=44 /FEA=EST /TIER=Stack /STK=7 /UG=Xl.25428 /UG_TITLE=Transcribed locus, weakly similar to XP_415994.1 PREDICTED: similar to Wiskott-Aldrich syndrome gene-like protein; neural Wiskott-Aldrich syndrome protein; Wiskott-Aldrich syndrome gene-like (Gallus gallus) /REP_ORG=X. laevis	gb|BC123290.1| Xenopus laevis cDNA clone IMAGE:8331231, partial cds	was		Hit#5: ref|XM_002934239.2| PREDICTED: Xenopus (Silurana) tropicalis neural Wiskott-Aldrich syndrome protein-like (LOC100489197), transcript variant X1, mRNA	---	CLONE=XL204j10	8.97	A	55.04	P	6.13	gb:BJ640061 /DB_XREF=gi:37497533 /DB_XREF=BJ640061 /CLONE=XL204j10 /TID=Xl.25428.1 /CNT=44 /FEA=EST /TIER=Stack /STK=7 /UG=Xl.25428 /UG_TITLE=Transcribed locus, weakly similar to XP_415994.1 PREDICTED: similar to Wiskott-Aldrich syndrome gene-like protein; neural Wiskott-Aldrich syndrome protein; Wiskott-Aldrich syndrome gene-like (Gallus gallus) /REP_ORG=X. laevis	---	---	---	CLONE=XL204j10	8.97	A	75.41	P	8.4
Xl2.47491.1.S1_at	gb:BC073591.1 /DB_XREF=gi:49256162 /GEN=MGC82892 /TID=Xl.47491.1 /CNT=2 /FEA=FLmRNA /TIER=FL /STK=1 /LL=444383 /UG=Xl.47491 /DEF=Xenopus laevis MGC82892 protein, mRNA (cDNA clone MGC:82892 IMAGE:5512695), complete cds. /PROD=MGC82892 protein /FL=gb:BC073591.1 /REP_ORG=X. laevis	tumor protein p53 inducible protein 3	tp53i3		tp53i3	444383	DEF=Xenopus laevis MGC82892 protein, mRNA (cDNA clone MGC:82892 IMAGE:5512695), complete cds.	14.99	A	78.35	P	5.23	gb:BC073591.1 /DB_XREF=gi:49256162 /GEN=MGC82892 /TID=Xl.47491.1 /CNT=2 /FEA=FLmRNA /TIER=FL /STK=1 /LL=444383 /UG=Xl.47491 /DEF=Xenopus laevis MGC82892 protein, mRNA (cDNA clone MGC:82892 IMAGE:5512695), complete cds. /PROD=MGC82892 protein /FL=gb:BC073591.1 /REP_ORG=X. laevis	tumor protein p53 inducible protein 3	tp53i3	444383	DEF=Xenopus laevis MGC82892 protein, mRNA (cDNA clone MGC:82892 IMAGE:5512695), complete cds.	14.99	A	124.42	P	8.3	Xl2.47491.1.S1_at
Xl2.7868.1.S1_at	gb:BC044053.1 /DB_XREF=gi:27696473 /GEN=zpr9-prov /TID=Xl.7868.1 /CNT=21 /FEA=FLmRNA /TIER=FL+Stack /STK=6 /LL=380242 /UG=Xl.7868 /DEF=Xenopus laevis zinc finger-like protein 9, mRNA (cDNA clone MGC:53522 IMAGE:5572670), complete cds. /PROD=zpr9-prov protein /FL=gb:BC044053.1 /REP_ORG=X. laevis	zinc finger protein 622	znf622		znf622-b	380242	DEF=Xenopus laevis zinc finger-like protein 9, mRNA (cDNA clone MGC:53522 IMAGE:5572670), complete cds.	116.41	P	546.63	P	4.7	gb:BC044053.1 /DB_XREF=gi:27696473 /GEN=zpr9-prov /TID=Xl.7868.1 /CNT=21 /FEA=FLmRNA /TIER=FL+Stack /STK=6 /LL=380242 /UG=Xl.7868 /DEF=Xenopus laevis zinc finger-like protein 9, mRNA (cDNA clone MGC:53522 IMAGE:5572670), complete cds. /PROD=zpr9-prov protein /FL=gb:BC044053.1 /REP_ORG=X. laevis	zinc finger protein 622	znf622-b	380242	DEF=Xenopus laevis zinc finger-like protein 9, mRNA (cDNA clone MGC:53522 IMAGE:5572670), complete cds.	116.41	P	915.08	P	7.86	Xl2.7868.1.S1_at
Xl2.56701.1.S1_at	gb:CA988616 /DB_XREF=gi:27521291 /DB_XREF=AGENCOURT_11282722 /CLONE=IMAGE:6866593 /TID=Xl.56701.1 /CNT=3 /FEA=EST /TIER=ConsEnd /STK=0 /UG=Xl.56701 /UG_TITLE=Transcribed locus /REP_ORG=X. laevis	gb|AC236449.1| Xenopus laevis clone CH219-279D19, complete sequence	unknown		Hit#4: gb|U43661.1|XLU43661 Xenopus laevis transposon TXz.19 transposase pseudogene, partial cds	---	CLONE=IMAGE:6866593	17.29	A	36.79	P	2.13	gb:CA988616 /DB_XREF=gi:27521291 /DB_XREF=AGENCOURT_11282722 /CLONE=IMAGE:6866593 /TID=Xl.56701.1 /CNT=3 /FEA=EST /TIER=ConsEnd /STK=0 /UG=Xl.56701 /UG_TITLE=Transcribed locus /REP_ORG=X. laevis	---	---	---	CLONE=IMAGE:6866593	17.29	A	135.26	P	7.82	Xl2.56701.1.S1_at
Xl2.56959.2.A1_at	gb:BJ049091 /DB_XREF=gi:17374747 /DB_XREF=BJ049091 /CLONE=XL025a10 /TID=Xl.56959.2 /CNT=1 /FEA=EST /TIER=ConsEnd /STK=1 /UG=Xl.56959 /UG_TITLE=Transcribed locus /REP_ORG=X. laevis	ref|NM_001097883.1| Xenopus laevis DEAD (Asp-Glu-Ala-Asp) box helicase 1 (ddx1), mRNA gb|BC129617.1| Xenopus laevis hypothetical protein LOC100037192, mRNA (cDNA clone MGC:160293 IMAGE:8530603), complete cds	ddx1		Hit#2: ref|XM_004920906.1| PREDICTED: Xenopus (Silurana) tropicalis ATP-dependent RNA helicase DDX1-like (LOC101734279), mRNA	---	CLONE=XL025a10	18.62	A	67.32	P	3.62	gb:BJ049091 /DB_XREF=gi:17374747 /DB_XREF=BJ049091 /CLONE=XL025a10 /TID=Xl.56959.2 /CNT=1 /FEA=EST /TIER=ConsEnd /STK=1 /UG=Xl.56959 /UG_TITLE=Transcribed locus /REP_ORG=X. laevis	---	---	---	CLONE=XL025a10	18.62	A	142.73	P	7.67	Xl2.56959.2.A1_at
Xl2.33819.1.A1_at	gb:BJ636679 /DB_XREF=gi:37293174 /DB_XREF=BJ636679 /CLONE=XL191k01 /TID=Xl.33819.1 /CNT=2 /FEA=EST /TIER=ConsEnd /STK=2 /UG=Xl.33819 /UG_TITLE=Transcribed locus /REP_ORG=X. laevis	gb|AC236442.1| Xenopus laevis clone CH219-197E3, complete sequence	thrb		Hit#5: gb|U04675.1|XLU04675 Xenopus laevis thyroid hormone receptor beta A (TR-beta-A) gene, promoter region	---	CLONE=XL191k01	5.67	A	52.71	P	9.29	gb:BJ636679 /DB_XREF=gi:37293174 /DB_XREF=BJ636679 /CLONE=XL191k01 /TID=Xl.33819.1 /CNT=2 /FEA=EST /TIER=ConsEnd /STK=2 /UG=Xl.33819 /UG_TITLE=Transcribed locus /REP_ORG=X. laevis	---	---	---	CLONE=XL191k01	5.67	A	43.09	P	7.6	Xl2.33819.1.A1_at
Xl2.19741.1.S1_at	gb:BC084358.1 /DB_XREF=gi:54038163 /GEN=LOC495153 /TID=Xl.19741.1 /CNT=6 /FEA=FLmRNA /TIER=FL /STK=2 /LL=495153 /UG=Xl.19741 /DEF=Xenopus laevis hypothetical LOC495153, mRNA (cDNA clone MGC:84687 IMAGE:6946134), complete cds. /PROD=LOC495153 protein /FL=gb:BC084358.1 /REP_ORG=X. laevis	vesicular, overexpressed in cancer, prosurvival protein 1	vopp1		vopp1	495153	DEF=Xenopus laevis hypothetical LOC495153, mRNA (cDNA clone MGC:84687 IMAGE:6946134), complete cds.	110.1	P	45.38	A	-2.43	gb:BC084358.1 /DB_XREF=gi:54038163 /GEN=LOC495153 /TID=Xl.19741.1 /CNT=6 /FEA=FLmRNA /TIER=FL /STK=2 /LL=495153 /UG=Xl.19741 /DEF=Xenopus laevis hypothetical LOC495153, mRNA (cDNA clone MGC:84687 IMAGE:6946134), complete cds. /PROD=LOC495153 protein /FL=gb:BC084358.1 /REP_ORG=X. laevis	vesicular, overexpressed in cancer, prosurvival protein 1	vopp1	495153	DEF=Xenopus laevis hypothetical LOC495153, mRNA (cDNA clone MGC:84687 IMAGE:6946134), complete cds.	110.1	P	834.42	P	7.58	Xl2.19741.1.S1_at
Xl2.26351.1.A1_at	gb:BQ399531 /DB_XREF=gi:21087218 /DB_XREF=NISC_mp04a12.x1 /CLONE=IMAGE:4965431 /TID=Xl.26351.1 /CNT=2 /FEA=EST /TIER=ConsEnd /STK=0 /UG=Xl.26351 /UG_TITLE=Transcribed locus /REP_ORG=X. laevis	ref|XM_002933675.2| PREDICTED: Xenopus (Silurana) tropicalis piezo-type mechanosensitive ion channel component 1 (piezo1), mRNA	piezo1		Hit#1: ref|XM_002933675.2| PREDICTED: Xenopus (Silurana) tropicalis piezo-type mechanosensitive ion channel component 1 (piezo1), mRNA	---	CLONE=IMAGE:4965431	31.78	A	136.38	P	4.29	gb:BQ399531 /DB_XREF=gi:21087218 /DB_XREF=NISC_mp04a12.x1 /CLONE=IMAGE:4965431 /TID=Xl.26351.1 /CNT=2 /FEA=EST /TIER=ConsEnd /STK=0 /UG=Xl.26351 /UG_TITLE=Transcribed locus /REP_ORG=X. laevis	---	---	---	CLONE=IMAGE:4965431	31.78	A	239.29	P	7.53	Xl2.26351.1.A1_at
Xl2.48416.1.S1_at	gb:BC077968.1 /DB_XREF=gi:50418021 /TID=Xl.48416.1 /CNT=4 /FEA=mRNA /TIER=ConsEnd /STK=1 /UG=Xl.48416 /UG_TITLE=CDNA clone IMAGE:5542894 /DEF=Xenopus laevis cDNA clone IMAGE:5542894, partial cds. /REP_ORG=X. laevis	MARVEL domain containing 1	marveld1		marveld1	100381114	UG_TITLE=CDNA clone IMAGE:5542894	3.54	A	41.49	P	11.72	gb:BC077968.1 /DB_XREF=gi:50418021 /TID=Xl.48416.1 /CNT=4 /FEA=mRNA /TIER=ConsEnd /STK=1 /UG=Xl.48416 /UG_TITLE=CDNA clone IMAGE:5542894 /DEF=Xenopus laevis cDNA clone IMAGE:5542894, partial cds. /REP_ORG=X. laevis	MARVEL domain containing 1	marveld1	100381114	UG_TITLE=CDNA clone IMAGE:5542894	3.54	A	26.45	P	7.47
Xl2.52003.1.S1_at	gb:CD519690 /DB_XREF=gi:31451444 /DB_XREF=AGENCOURT_14144073 /CLONE=IMAGE:6949298 /TID=Xl.52003.1 /CNT=2 /FEA=EST /TIER=ConsEnd /STK=1 /UG=Xl.52003 /UG_TITLE=Transcribed locus, moderately similar to NP_003850.1 dolichyl-phosphate mannosyltransferase polypeptide 1 (Homo sapiens) /REP_ORG=X. laevis	gb|BC068840.1| Xenopus laevis hypothetical protein LOC414689, mRNA (cDNA clone IMAGE:6636835), partial cds	dpm1		Hit#3: ref|NM_001011407.1| Xenopus (Silurana) tropicalis dolichyl-phosphate mannosyltransferase polypeptide 1, catalytic subunit (dpm1), mRNA gb|BC088776.1| Xenopus tropicalis dolichyl-phosphate mannosyltransferase polypeptide 1, catalytic subunit, mRNA (cDNA clone MGC:108155 IMAGE:7006546), complete cds	---	CLONE=IMAGE:6949298	14.89	A	45.6	P	3.06	gb:CD519690 /DB_XREF=gi:31451444 /DB_XREF=AGENCOURT_14144073 /CLONE=IMAGE:6949298 /TID=Xl.52003.1 /CNT=2 /FEA=EST /TIER=ConsEnd /STK=1 /UG=Xl.52003 /UG_TITLE=Transcribed locus, moderately similar to NP_003850.1 dolichyl-phosphate mannosyltransferase polypeptide 1 (Homo sapiens) /REP_ORG=X. laevis	---	---	---	CLONE=IMAGE:6949298	14.89	A	108.74	P	7.3	Xl2.52003.1.S1_at
Xl2.16896.1.S1_at	gb:BC068757.1 /DB_XREF=gi:46249851 /GEN=MGC81260 /TID=Xl.16896.1 /CNT=15 /FEA=FLmRNA /TIER=FL /STK=1 /LL=414574 /UG=Xl.16896 /DEF=Xenopus laevis hypothetical protein MGC81260, mRNA (cDNA clone MGC:81260 IMAGE:6631340), complete cds. /PROD=MGC81260 protein /FL=gb:BC068757.1 /REP_ORG=X. laevis	glycolipid transfer protein	gltp		gltp-b	414574	DEF=Xenopus laevis hypothetical protein MGC81260, mRNA (cDNA clone MGC:81260 IMAGE:6631340), complete cds.	165.18	P	869.29	P	5.26	gb:BC068757.1 /DB_XREF=gi:46249851 /GEN=MGC81260 /TID=Xl.16896.1 /CNT=15 /FEA=FLmRNA /TIER=FL /STK=1 /LL=414574 /UG=Xl.16896 /DEF=Xenopus laevis hypothetical protein MGC81260, mRNA (cDNA clone MGC:81260 IMAGE:6631340), complete cds. /PROD=MGC81260 protein /FL=gb:BC068757.1 /REP_ORG=X. laevis	glycolipid transfer protein	gltp-b	414574	DEF=Xenopus laevis hypothetical protein MGC81260, mRNA (cDNA clone MGC:81260 IMAGE:6631340), complete cds.	165.18	P	1182.2	P	7.16	Xl2.16896.1.S1_at
Xl2.48963.1.S1_at	gb:BC081250.1 /DB_XREF=gi:51703612 /TID=Xl.48963.1 /CNT=6 /FEA=mRNA /TIER=ConsEnd /STK=0 /LL=446946 /UG_GENE=LOC446946 /UG=Xl.48963 /UG_TITLE=Hypothetical protein LOC446946 /DEF=Xenopus laevis hypothetical protein LOC446946, mRNA (cDNA clone IMAGE:7018355), partial cds. /REP_ORG=X. laevis	UBX domain protein 8	ubxn8		ubxn8	446946	DEF=Xenopus laevis hypothetical protein LOC446946, mRNA (cDNA clone IMAGE:7018355), partial cds.	14.29	M	90.82	P	6.36	gb:BC081250.1 /DB_XREF=gi:51703612 /TID=Xl.48963.1 /CNT=6 /FEA=mRNA /TIER=ConsEnd /STK=0 /LL=446946 /UG_GENE=LOC446946 /UG=Xl.48963 /UG_TITLE=Hypothetical protein LOC446946 /DEF=Xenopus laevis hypothetical protein LOC446946, mRNA (cDNA clone IMAGE:7018355), partial cds. /REP_ORG=X. laevis	UBX domain protein 8	ubxn8	446946	DEF=Xenopus laevis hypothetical protein LOC446946, mRNA (cDNA clone IMAGE:7018355), partial cds.	14.29	M	98.97	P	6.93	Xl2.48963.1.S1_at
Xl2.6453.1.S1_at	gb:BC072251.1 /DB_XREF=gi:47939792 /GEN=MGC82344 /TID=Xl.6453.1 /CNT=1 /FEA=FLmRNA /TIER=FL /STK=1 /LL=432190 /UG=Xl.6453 /DEF=Xenopus laevis hypothetical protein MGC82344, mRNA (cDNA clone MGC:82344 IMAGE:4174937), complete cds. /PROD=MGC82344 protein /FL=gb:BC072251.1 /REP_ORG=X. laevis	hypothetical protein MGC82344	mrpl11		MGC82344	432190	DEF=Xenopus laevis hypothetical protein MGC82344, mRNA (cDNA clone MGC:82344 IMAGE:4174937), complete cds.	39.71	P	187.54	P	4.72	gb:BC072251.1 /DB_XREF=gi:47939792 /GEN=MGC82344 /TID=Xl.6453.1 /CNT=1 /FEA=FLmRNA /TIER=FL /STK=1 /LL=432190 /UG=Xl.6453 /DEF=Xenopus laevis hypothetical protein MGC82344, mRNA (cDNA clone MGC:82344 IMAGE:4174937), complete cds. /PROD=MGC82344 protein /FL=gb:BC072251.1 /REP_ORG=X. laevis	hypothetical protein MGC82344	MGC82344	432190	DEF=Xenopus laevis hypothetical protein MGC82344, mRNA (cDNA clone MGC:82344 IMAGE:4174937), complete cds.	39.71	P	265.92	P	6.7	Xl2.6453.1.S1_at
Xl2.3794.1.A1_at	gb:EC277348 /DB_XREF=gi:108754271 /DB_XREF=AGENCOURT_81585585 /CLONE=IMAGE:8531724 /TID=Xl.3794.1 /CNT=5 /FEA=EST /TIER=ConsEnd /STK=2 /UG=Xl.3794 /UG_TITLE=Transcribed locus, moderately similar to NP_001007663.1 archain (Rattus norvegicus) /REP_ORG=X. laevis	ref|NM_001087214.1| Xenopus laevis archain 1 (arcn1), mRNA gb|BC056030.1| Xenopus laevis archain 1, mRNA (cDNA clone MGC:68969 IMAGE:4959758), complete cds	arcn1		Hit#1: ref|NM_001087214.1| Xenopus laevis archain 1 (arcn1), mRNA gb|BC056030.1| Xenopus laevis archain 1, mRNA (cDNA clone MGC:68969 IMAGE:4959758), complete cds	---	CLONE=IMAGE:8531724	72.24	P	538.71	P	7.46	gb:EC277348 /DB_XREF=gi:108754271 /DB_XREF=AGENCOURT_81585585 /CLONE=IMAGE:8531724 /TID=Xl.3794.1 /CNT=5 /FEA=EST /TIER=ConsEnd /STK=2 /UG=Xl.3794 /UG_TITLE=Transcribed locus, moderately similar to NP_001007663.1 archain (Rattus norvegicus) /REP_ORG=X. laevis	---	---	---	CLONE=IMAGE:8531724	72.24	P	474.27	P	6.57	Xl2.3794.1.A1_at
Xl2.3710.1.S2_at	gb:BC079749.1 /DB_XREF=gi:51258478 /TID=Xl.3710.1 /CNT=10 /FEA=FLmRNA /TIER=ConsEnd /STK=0 /LL=446269 /UG_GENE=LOC446269 /UG=Xl.3710 /UG_TITLE=Hypothetical protein LOC446269 /DEF=Xenopus laevis hypothetical protein LOC446269, mRNA (cDNA clone IMAGE:5079221), partial cds. /FL=gb:BC106250.1 /REP_ORG=X. laevis	transmembrane protein 38B	tmem38b		tmem38b-a	446269	DEF=Xenopus laevis hypothetical protein LOC446269, mRNA (cDNA clone IMAGE:5079221), partial cds.	38.02	P	92.42	P	2.43	gb:BC079749.1 /DB_XREF=gi:51258478 /TID=Xl.3710.1 /CNT=10 /FEA=FLmRNA /TIER=ConsEnd /STK=0 /LL=446269 /UG_GENE=LOC446269 /UG=Xl.3710 /UG_TITLE=Hypothetical protein LOC446269 /DEF=Xenopus laevis hypothetical protein LOC446269, mRNA (cDNA clone IMAGE:5079221), partial cds. /FL=gb:BC106250.1 /REP_ORG=X. laevis	transmembrane protein 38B	tmem38b-a	446269	DEF=Xenopus laevis hypothetical protein LOC446269, mRNA (cDNA clone IMAGE:5079221), partial cds.	38.02	P	247.67	P	6.52	Xl2.3710.1.S2_at
Xl2.9118.1.A1_at	gb:BG346492 /DB_XREF=gi:13166916 /DB_XREF=daa37c07.x1 /CLONE=IMAGE:4058484 /TID=Xl.9118.1 /CNT=1 /FEA=EST /TIER=ConsEnd /STK=1 /UG=Xl.9118 /UG_TITLE=Transcribed locus /REP_ORG=X. laevis	ref|XM_002937893.2| PREDICTED: Xenopus (Silurana) tropicalis proprotein convertase subtilisin/kexin type 5-like (LOC100486641), mRNA	PCSK5		Hit#1: ref|XM_002937893.2| PREDICTED: Xenopus (Silurana) tropicalis proprotein convertase subtilisin/kexin type 5-like (LOC100486641), mRNA	---	CLONE=IMAGE:4058484	31.06	P	66.97	P	2.16	gb:BG346492 /DB_XREF=gi:13166916 /DB_XREF=daa37c07.x1 /CLONE=IMAGE:4058484 /TID=Xl.9118.1 /CNT=1 /FEA=EST /TIER=ConsEnd /STK=1 /UG=Xl.9118 /UG_TITLE=Transcribed locus /REP_ORG=X. laevis	---	---	---	CLONE=IMAGE:4058484	31.06	P	200.74	P	6.46
Xl2.16790.1.S1_at	gb:EB466685 /DB_XREF=gi:92064009 /DB_XREF=AGENCOURT_74349279 /CLONE=IMAGE:8542240 /TID=Xl.16790.1 /CNT=4 /FEA=EST /TIER=ConsEnd /STK=0 /UG=Xl.16790 /UG_TITLE=Transcribed locus /REP_ORG=X. laevis	gb|AC236453.1| Xenopus laevis clone CH219-45O16, complete sequence	pnpo		Hit#7: ref|NM_001092859.1| Xenopus laevis pyridoxamine 5'-phosphate oxidase (pnpo), mRNA gb|BC074490.1| Xenopus laevis MGC84800 protein, mRNA (cDNA clone MGC:84800 IMAGE:6953020), complete cds	---	CLONE=IMAGE:8542240	10.35	A	52.66	P	5.09	gb:EB466685 /DB_XREF=gi:92064009 /DB_XREF=AGENCOURT_74349279 /CLONE=IMAGE:8542240 /TID=Xl.16790.1 /CNT=4 /FEA=EST /TIER=ConsEnd /STK=0 /UG=Xl.16790 /UG_TITLE=Transcribed locus /REP_ORG=X. laevis	---	---	---	CLONE=IMAGE:8542240	10.35	A	64.87	P	6.26	Xl2.16790.1.S1_at
Xl2.33850.1.A1_s_at	gb:BJ638594 /DB_XREF=gi:37297014 /DB_XREF=BJ638594 /CLONE=XL199b13 /TID=Xl.33850.1 /CNT=3 /FEA=EST /TIER=ConsEnd /STK=2 /UG=Xl.33850 /UG_TITLE=Transcribed locus /REP_ORG=X. laevis	UBX domain protein 8	ubxn8		ubxn8	446946	CLONE=XL199b13	86.77	P	484.88	P	5.59	gb:BJ638594 /DB_XREF=gi:37297014 /DB_XREF=BJ638594 /CLONE=XL199b13 /TID=Xl.33850.1 /CNT=3 /FEA=EST /TIER=ConsEnd /STK=2 /UG=Xl.33850 /UG_TITLE=Transcribed locus /REP_ORG=X. laevis	UBX domain protein 8	ubxn8	446946	CLONE=XL199b13	86.77	P	543.22	P	6.26	Xl2.33850.1.A1_s_at
Xl2.23564.1.S1_at	gb:BC042360.1 /DB_XREF=gi:27769183 /TID=Xl.23564.1 /CNT=9 /FEA=mRNA /TIER=ConsEnd /STK=0 /UG=Xl.23564 /UG_TITLE=Xenopus laevis, Similar to hypothetical protein DKFZp434P1735, clone IMAGE:4884518, mRNA /DEF=Xenopus laevis, Similar to hypothetical protein DKFZp434P1735, clone IMAGE:4884518, mRNA. /REP_ORG=X. laevis	armadillo repeat containing 4	armc4		armc4	100381170	UG_TITLE=Xenopus laevis, Similar to hypothetical protein DKFZp434P1735, clone IMAGE:4884518, mRNA	8.17	A	31.55	P	3.86	gb:BC042360.1 /DB_XREF=gi:27769183 /TID=Xl.23564.1 /CNT=9 /FEA=mRNA /TIER=ConsEnd /STK=0 /UG=Xl.23564 /UG_TITLE=Xenopus laevis, Similar to hypothetical protein DKFZp434P1735, clone IMAGE:4884518, mRNA /DEF=Xenopus laevis, Similar to hypothetical protein DKFZp434P1735, clone IMAGE:4884518, mRNA. /REP_ORG=X. laevis	armadillo repeat containing 4	armc4	100381170	UG_TITLE=Xenopus laevis, Similar to hypothetical protein DKFZp434P1735, clone IMAGE:4884518, mRNA	8.17	A	51.04	P	6.25	Xl2.23564.1.S1_at
Xl2.7751.1.S1_at	gb:AF536830.1 /DB_XREF=gi:22759008 /GEN=menF /TID=Xl.7751.1 /CNT=11 /FEA=FLmRNA /TIER=FL /STK=2 /LL=398397 /UG=Xl.7751 /DEF=Xenopus laevis mesendoderm nuclear factor (menF) mRNA, complete cds. /PROD=mesendoderm nuclear factor /FL=gb:AF536830.1 /REP_ORG=X. laevis	mesendoderm nuclear factor, gene 1	unknown		menf.1	398397		22.68	A	66.35	P	2.93	gb:AF536830.1 /DB_XREF=gi:22759008 /GEN=menF /TID=Xl.7751.1 /CNT=11 /FEA=FLmRNA /TIER=FL /STK=2 /LL=398397 /UG=Xl.7751 /DEF=Xenopus laevis mesendoderm nuclear factor (menF) mRNA, complete cds. /PROD=mesendoderm nuclear factor /FL=gb:AF536830.1 /REP_ORG=X. laevis	mesendoderm nuclear factor, gene 1	menf.1	398397		22.68	A	141.72	P	6.25
Xl2.19768.1.A1_at	gb:BQ398814 /DB_XREF=gi:21086501 /DB_XREF=NISC_mo11c02.x1 /CLONE=IMAGE:5278850 /TID=Xl.19768.1 /CNT=1 /FEA=EST /TIER=ConsEnd /STK=0 /UG=Xl.19768 /UG_TITLE=Transcribed locus, weakly similar to XP_421539.1 PREDICTED: similar to zinc finger protein 365 (Gallus gallus) /REP_ORG=X. laevis	ref|XM_002939543.2| PREDICTED: Xenopus (Silurana) tropicalis zinc finger protein 365 (znf365), mRNA	zfn365		Hit#1: ref|XM_002939543.2| PREDICTED: Xenopus (Silurana) tropicalis zinc finger protein 365 (znf365), mRNA	---	CLONE=IMAGE:5278850	9.52	A	33.72	P	3.54	gb:BQ398814 /DB_XREF=gi:21086501 /DB_XREF=NISC_mo11c02.x1 /CLONE=IMAGE:5278850 /TID=Xl.19768.1 /CNT=1 /FEA=EST /TIER=ConsEnd /STK=0 /UG=Xl.19768 /UG_TITLE=Transcribed locus, weakly similar to XP_421539.1 PREDICTED: similar to zinc finger protein 365 (Gallus gallus) /REP_ORG=X. laevis	---	---	---	CLONE=IMAGE:5278850	9.52	A	59.26	P	6.23
Xl2.11387.1.A2_at	gb:BC073064.1 /DB_XREF=gi:49256137 /GEN=MGC82702 /TID=Xl.11387.1 /CNT=20 /FEA=FLmRNA /TIER=FL /STK=3 /LL=444064 /UG=Xl.11387 /DEF=Xenopus laevis MGC82702 protein, mRNA (cDNA clone MGC:82702 IMAGE:5074717), complete cds. /PROD=MGC82702 protein /FL=gb:BC073064.1 /REP_ORG=X. laevis	hemoglobin, zeta	hbz		hbz	444064	DEF=Xenopus laevis MGC82702 protein, mRNA (cDNA clone MGC:82702 IMAGE:5074717), complete cds.	34.82	P	84.44	P	2.43	gb:BC073064.1 /DB_XREF=gi:49256137 /GEN=MGC82702 /TID=Xl.11387.1 /CNT=20 /FEA=FLmRNA /TIER=FL /STK=3 /LL=444064 /UG=Xl.11387 /DEF=Xenopus laevis MGC82702 protein, mRNA (cDNA clone MGC:82702 IMAGE:5074717), complete cds. /PROD=MGC82702 protein /FL=gb:BC073064.1 /REP_ORG=X. laevis	hemoglobin, zeta	hbz	444064	DEF=Xenopus laevis MGC82702 protein, mRNA (cDNA clone MGC:82702 IMAGE:5074717), complete cds.	34.82	P	211.45	P	6.07	Xl2.11387.1.A2_at
Xl2.33612.1.S1_at	gb:BJ629818 /DB_XREF=gi:37278514 /DB_XREF=BJ629818 /CLONE=XL162n19 /TID=Xl.33612.1 /CNT=4 /FEA=EST /TIER=ConsEnd /STK=2 /UG=Xl.33612 /UG_TITLE=Transcribed locus /REP_ORG=X. laevis	ref|XM_004622736.1| PREDICTED: Sorex araneus centrosomal protein 78kDa (CEP78), mRNA	cep78		Hit#1: ref|XM_004622736.1| PREDICTED: Sorex araneus centrosomal protein 78kDa (CEP78), mRNA	---	CLONE=XL162n19	4.76	A	40.29	P	8.47	gb:BJ629818 /DB_XREF=gi:37278514 /DB_XREF=BJ629818 /CLONE=XL162n19 /TID=Xl.33612.1 /CNT=4 /FEA=EST /TIER=ConsEnd /STK=2 /UG=Xl.33612 /UG_TITLE=Transcribed locus /REP_ORG=X. laevis	---	---	---	CLONE=XL162n19	4.76	A	27.99	P	5.88
Xl2.17936.1.A1_at	gb:BJ643063 /DB_XREF=gi:37507595 /DB_XREF=BJ643063 /CLONE=XL215l02 /TID=Xl.17936.1 /CNT=12 /FEA=EST /TIER=Stack /STK=8 /UG=Xl.17936 /UG_TITLE=Transcribed locus /REP_ORG=X. laevis	ref|XM_004920662.1| PREDICTED: Xenopus (Silurana) tropicalis uncharacterized LOC101732199 (LOC101732199), mRNA	unknown		Hit#25: ref|XM_001546038.1| Botryotinia fuckeliana B05.10 predicted protein (BC1G_14840) partial mRNA	---	CLONE=XL215l02	35.38	P	147.09	P	4.16	gb:BJ643063 /DB_XREF=gi:37507595 /DB_XREF=BJ643063 /CLONE=XL215l02 /TID=Xl.17936.1 /CNT=12 /FEA=EST /TIER=Stack /STK=8 /UG=Xl.17936 /UG_TITLE=Transcribed locus /REP_ORG=X. laevis	---	---	---	CLONE=XL215l02	35.38	P	205.87	P	5.82	Xl2.17936.1.A1_at
Xl2.9651.2.A1_at	gb:BG161001 /DB_XREF=gi:12694920 /DB_XREF=dab64a09.x1 /CLONE=IMAGE:4201648 /TID=Xl.9651.2 /CNT=1 /FEA=EST /TIER=ConsEnd /STK=1 /UG=Xl.9651 /UG_TITLE=Transcribed locus /REP_ORG=X. laevis	gb|BC085075.1| Xenopus laevis NK3 transcription factor related, locus 1 (Drosophila), mRNA (cDNA clone MGC:97890 IMAGE:6317935), complete cds	nkx3-1		Hit#1: gb|BC085075.1| Xenopus laevis NK3 transcription factor related, locus 1 (Drosophila), mRNA (cDNA clone MGC:97890 IMAGE:6317935), complete cds	---	CLONE=IMAGE:4201648	32.78	A	115.11	P	3.51	gb:BG161001 /DB_XREF=gi:12694920 /DB_XREF=dab64a09.x1 /CLONE=IMAGE:4201648 /TID=Xl.9651.2 /CNT=1 /FEA=EST /TIER=ConsEnd /STK=1 /UG=Xl.9651 /UG_TITLE=Transcribed locus /REP_ORG=X. laevis	---	---	---	CLONE=IMAGE:4201648	32.78	A	188.72	P	5.76	Xl2.9651.2.A1_at
Xl2.482.1.S1_at	gb:AF394961.1 /DB_XREF=gi:18307787 /TID=Xl.482.1 /CNT=12 /FEA=FLmRNA /TIER=FL /STK=4 /LL=398285 /UG_GENE=LOC398285 /UG=Xl.482 /DEF=Xenopus laevis hyaluronidase mRNA, complete cds. /PROD=hyaluronidase /FL=gb:AF134981.1 gb:AF394961.1 /REP_ORG=X. laevis	sperm adhesion molecule 1 (PH-20 hyaluronidase, zona pellucida binding)	spam1		spam1	398285		128.46	P	482.91	P	3.76	gb:AF394961.1 /DB_XREF=gi:18307787 /TID=Xl.482.1 /CNT=12 /FEA=FLmRNA /TIER=FL /STK=4 /LL=398285 /UG_GENE=LOC398285 /UG=Xl.482 /DEF=Xenopus laevis hyaluronidase mRNA, complete cds. /PROD=hyaluronidase /FL=gb:AF134981.1 gb:AF394961.1 /REP_ORG=X. laevis	sperm adhesion molecule 1 (PH-20 hyaluronidase, zona pellucida binding)	spam1	398285		128.46	P	729.3	P	5.68	Xl2.482.1.S1_at
Xl2.23517.1.S1_a_at	gb:BC097563.1 /DB_XREF=gi:66911748 /TID=Xl.23517.1 /CNT=5 /FEA=FLmRNA /TIER=FL /STK=1 /LL=398493 /UG_GENE=LOC398493 /UG=Xl.23517 /DEF=Xenopus laevis cDNA clone MGC:114702 IMAGE:6632810, complete cds. /PROD=Unknown (protein for MGC:114702) /FL=gb:BC097563.1 /REP_ORG=X. laevis	Hypothetical protein LOC398493	appl1		LOC398493	398493	DEF=Xenopus laevis cDNA clone MGC:114702 IMAGE:6632810, complete cds.	46.54	P	186.08	P	4	gb:BC097563.1 /DB_XREF=gi:66911748 /TID=Xl.23517.1 /CNT=5 /FEA=FLmRNA /TIER=FL /STK=1 /LL=398493 /UG_GENE=LOC398493 /UG=Xl.23517 /DEF=Xenopus laevis cDNA clone MGC:114702 IMAGE:6632810, complete cds. /PROD=Unknown (protein for MGC:114702) /FL=gb:BC097563.1 /REP_ORG=X. laevis	Hypothetical protein LOC398493	LOC398493	398493	DEF=Xenopus laevis cDNA clone MGC:114702 IMAGE:6632810, complete cds.	46.54	P	260	P	5.59	Xl2.23517.1.S1_a_at
Xl2.12544.1.S1_a_at	gb:BC084218.1 /DB_XREF=gi:54037985 /TID=Xl.12544.1 /CNT=10 /FEA=FLmRNA /TIER=FL /STK=2 /LL=496406 /UG_GENE=LOC496406 /UG=Xl.12544 /DEF=Xenopus laevis cDNA clone MGC:80676 IMAGE:5511112, complete cds. /PROD=Unknown (protein for MGC:80676) /FL=gb:BC084218.1 /REP_ORG=X. laevis	Enah/Vasp-like	evl		evl	496406 /// 779377	DEF=Xenopus laevis cDNA clone MGC:80676 IMAGE:5511112, complete cds.	22.34	A	366.92	P	16.42	gb:BC084218.1 /DB_XREF=gi:54037985 /TID=Xl.12544.1 /CNT=10 /FEA=FLmRNA /TIER=FL /STK=2 /LL=496406 /UG_GENE=LOC496406 /UG=Xl.12544 /DEF=Xenopus laevis cDNA clone MGC:80676 IMAGE:5511112, complete cds. /PROD=Unknown (protein for MGC:80676) /FL=gb:BC084218.1 /REP_ORG=X. laevis	Enah/Vasp-like	evl	496406 /// 779377	DEF=Xenopus laevis cDNA clone MGC:80676 IMAGE:5511112, complete cds.	22.34	A	120.9	P	5.41	Xl2.12544.1.S1_a_at
Xl2.49805.1.S1_at	gb:BC070832.1 /DB_XREF=gi:47123186 /GEN=MGC83934 /TID=Xl.49805.1 /CNT=14 /FEA=FLmRNA /TIER=FL /STK=3 /LL=431935 /UG=Xl.49805 /DEF=Xenopus laevis hypothetical protein MGC83934, mRNA (cDNA clone MGC:83934 IMAGE:6861280), complete cds. /PROD=MGC83934 protein /FL=gb:BC070832.1 /REP_ORG=X. laevis	poly (ADP-ribose) polymerase family, member 9	parp9		parp9	431935	DEF=Xenopus laevis hypothetical protein MGC83934, mRNA (cDNA clone MGC:83934 IMAGE:6861280), complete cds.	16.26	A	37.18	P	2.29	gb:BC070832.1 /DB_XREF=gi:47123186 /GEN=MGC83934 /TID=Xl.49805.1 /CNT=14 /FEA=FLmRNA /TIER=FL /STK=3 /LL=431935 /UG=Xl.49805 /DEF=Xenopus laevis hypothetical protein MGC83934, mRNA (cDNA clone MGC:83934 IMAGE:6861280), complete cds. /PROD=MGC83934 protein /FL=gb:BC070832.1 /REP_ORG=X. laevis	poly (ADP-ribose) polymerase family, member 9	parp9	431935	DEF=Xenopus laevis hypothetical protein MGC83934, mRNA (cDNA clone MGC:83934 IMAGE:6861280), complete cds.	16.26	A	86.54	P	5.32
Xl2.33867.1.S1_at	gb:BC082852.1 /DB_XREF=gi:52354747 /GEN=LOC494752 /TID=Xl.33867.1 /CNT=20 /FEA=FLmRNA /TIER=FL /STK=1 /LL=494752 /UG=Xl.33867 /DEF=Xenopus laevis hypothetical LOC494752, mRNA (cDNA clone MGC:81668 IMAGE:6864569), complete cds. /PROD=LOC494752 protein /FL=gb:BC082852.1 /REP_ORG=X. laevis	syntaxin 19	stx19		stx19	494752	DEF=Xenopus laevis hypothetical LOC494752, mRNA (cDNA clone MGC:81668 IMAGE:6864569), complete cds.	257.79	P	676.81	P	2.63	gb:BC082852.1 /DB_XREF=gi:52354747 /GEN=LOC494752 /TID=Xl.33867.1 /CNT=20 /FEA=FLmRNA /TIER=FL /STK=1 /LL=494752 /UG=Xl.33867 /DEF=Xenopus laevis hypothetical LOC494752, mRNA (cDNA clone MGC:81668 IMAGE:6864569), complete cds. /PROD=LOC494752 protein /FL=gb:BC082852.1 /REP_ORG=X. laevis	syntaxin 19	stx19	494752	DEF=Xenopus laevis hypothetical LOC494752, mRNA (cDNA clone MGC:81668 IMAGE:6864569), complete cds.	257.79	P	1363.22	P	5.29	Xl2.33867.1.S1_at
Xl2.28411.1.S1_x_at	gb:BC054296.1 /DB_XREF=gi:32450290 /TID=Xl.28411.1 /CNT=5 /FEA=mRNA /TIER=ConsEnd /STK=0 /LL=398642 /UG_GENE=LOC398642 /UG=Xl.28411 /UG_TITLE=Hypothetical protein LOC398642 /DEF=Xenopus laevis hypothetical protein LOC398642, mRNA (cDNA clone IMAGE:6879542), partial cds. /REP_ORG=X. laevis	hypothetical protein LOC398642	ncor2		LOC398642	398642	DEF=Xenopus laevis hypothetical protein LOC398642, mRNA (cDNA clone IMAGE:6879542), partial cds.	26.02	A	72.66	P	2.79	gb:BC054296.1 /DB_XREF=gi:32450290 /TID=Xl.28411.1 /CNT=5 /FEA=mRNA /TIER=ConsEnd /STK=0 /LL=398642 /UG_GENE=LOC398642 /UG=Xl.28411 /UG_TITLE=Hypothetical protein LOC398642 /DEF=Xenopus laevis hypothetical protein LOC398642, mRNA (cDNA clone IMAGE:6879542), partial cds. /REP_ORG=X. laevis	hypothetical protein LOC398642	LOC398642	398642	DEF=Xenopus laevis hypothetical protein LOC398642, mRNA (cDNA clone IMAGE:6879542), partial cds.	26.02	A	136.41	P	5.24	Xl2.28411.1.S1_x_at
Xl2.56740.1.S1_at	gb:BU914865 /DB_XREF=gi:24096779 /DB_XREF=AGENCOURT_10494342 /CLONE=IMAGE:6641442 /TID=Xl.56740.1 /CNT=3 /FEA=EST /TIER=ConsEnd /STK=0 /UG=Xl.56740 /UG_TITLE=Transcribed locus /REP_ORG=X. laevis	ref|XM_002942076.2| PREDICTED: Xenopus (Silurana) tropicalis uncharacterized LOC100497128 (LOC100497128), mRNA	kif13a		Hit#3: ref|XM_002939180.2| PREDICTED: Xenopus (Silurana) tropicalis kinesin-like protein KIF13A-like (LOC100487957), mRNA	---	CLONE=IMAGE:6641442	44.26	P	136.8	P	3.09	gb:BU914865 /DB_XREF=gi:24096779 /DB_XREF=AGENCOURT_10494342 /CLONE=IMAGE:6641442 /TID=Xl.56740.1 /CNT=3 /FEA=EST /TIER=ConsEnd /STK=0 /UG=Xl.56740 /UG_TITLE=Transcribed locus /REP_ORG=X. laevis	---	---	---	CLONE=IMAGE:6641442	44.26	P	230.16	P	5.2	Xl2.56740.1.S1_at
Xl2.18521.1.A1_at	gb:CX133533 /DB_XREF=gi:56704555 /DB_XREF=AGENCOURT_39734687 /CLONE=IMAGE:7765068 /TID=Xl.18521.1 /CNT=3 /FEA=EST /TIER=ConsEnd /STK=0 /UG=Xl.18521 /UG_TITLE=Transcribed locus, weakly similar to XP_414929.1 PREDICTED: similar to Suppressor of cytokine signaling 1 (SOCS-1) (JAK-binding protein) (JAB) (STAT induced STAT inhibitor 1) (SSI-1) (Tec-interacting protein 3) (TIP-3) (Gallus gallus) /REP_O…	suppressor of cytokine signaling 1	socs1		socs1-b	100294520	CLONE=IMAGE:7765068	80.85	P	182.21	P	2.25	gb:CX133533 /DB_XREF=gi:56704555 /DB_XREF=AGENCOURT_39734687 /CLONE=IMAGE:7765068 /TID=Xl.18521.1 /CNT=3 /FEA=EST /TIER=ConsEnd /STK=0 /UG=Xl.18521 /UG_TITLE=Transcribed locus, weakly similar to XP_414929.1 PREDICTED: similar to Suppressor of cytokine signaling 1 (SOCS-1) (JAK-binding protein) (JAB) (STAT induced STAT inhibitor 1) (SSI-1) (Tec-interacting protein 3) (TIP-3) (Gallus gallus) /REP_O…	suppressor of cytokine signaling 1	socs1-b	100294520	CLONE=IMAGE:7765068	80.85	P	410.98	P	5.08	Xl2.18521.1.A1_at
Xl2.20736.1.A1_s_at	gb:BJ081150 /DB_XREF=gi:17575199 /DB_XREF=BJ081150 /CLONE=XL070l05 /TID=Xl.20736.1 /CNT=1 /FEA=EST /TIER=ConsEnd /STK=1 /UG=Xl.20736 /UG_TITLE=Transcribed locus /REP_ORG=X. laevis	gb|BC084737.1| Xenopus tropicalis cDNA clone IMAGE:6978032	slc1a3		Hit#2: ref|NM_001113216.1| Xenopus (Silurana) tropicalis solute carrier family 1 (glial high affinity glutamate transporter), member 3 (slc1a3), mRNA gb|BC154714.1| Xenopus tropicalis solute carrier family 1 (glial high affinity glutamate transporter), member 3, mRNA (cDNA clone MGC:172955 IMAGE:7793473), complete cds	---	CLONE=XL070l05	45.57	A	181.69	P	3.99	gb:BJ081150 /DB_XREF=gi:17575199 /DB_XREF=BJ081150 /CLONE=XL070l05 /TID=Xl.20736.1 /CNT=1 /FEA=EST /TIER=ConsEnd /STK=1 /UG=Xl.20736 /UG_TITLE=Transcribed locus /REP_ORG=X. laevis	---	---	---	CLONE=XL070l05	45.57	A	225.69	P	4.95	Xl2.20736.1.A1_s_at
Xl2.13013.1.S1_at	gb:BJ095598 /DB_XREF=gi:17596152 /DB_XREF=BJ095598 /CLONE=XL150n14 /TID=Xl.13013.1 /CNT=11 /FEA=EST /TIER=ConsEnd /STK=3 /UG=Xl.13013 /UG_TITLE=Transcribed locus, weakly similar to XP_517912.1 PREDICTED: hypothetical protein XP_517912 (Pan troglodytes) /REP_ORG=X. laevis	gb|BC097828.1| Xenopus laevis hypothetical LOC494821, mRNA (cDNA clone MGC:115557 IMAGE:3378790), complete cds	lyrm7		Hit#4: ref|NM_001131406.1| Pongo abelii LYR motif containing 7 (LYRM7), mRNA emb|CR857609.1| Pongo abelii mRNA; cDNA DKFZp459E0330 (from clone DKFZp459E0330)	---	CLONE=XL150n14	51.15	P	363.11	P	7.1	gb:BJ095598 /DB_XREF=gi:17596152 /DB_XREF=BJ095598 /CLONE=XL150n14 /TID=Xl.13013.1 /CNT=11 /FEA=EST /TIER=ConsEnd /STK=3 /UG=Xl.13013 /UG_TITLE=Transcribed locus, weakly similar to XP_517912.1 PREDICTED: hypothetical protein XP_517912 (Pan troglodytes) /REP_ORG=X. laevis	---	---	---	CLONE=XL150n14	51.15	P	252.04	P	4.93	Xl2.13013.1.S1_at
Xl2.20118.1.S1_at	gb:BG811415 /DB_XREF=gi:14182395 /DB_XREF=daf63a03.x1 /CLONE=IMAGE:4743053 /TID=Xl.20118.1 /CNT=4 /FEA=EST /TIER=ConsEnd /STK=1 /UG=Xl.20118 /UG_TITLE=Transcribed locus /REP_ORG=X. laevis	ref|NM_001126697.1| Xenopus (Silurana) tropicalis uncharacterized LOC100145209 (LOC100145209), mRNA gb|BC159176.1| Xenopus tropicalis hypothetical protein LOC100145209, mRNA (cDNA clone MGC:172947 IMAGE:7793003), complete cds	Ptprd		Hit#4: emb|AL954189.5| Mouse DNA sequence from clone RP23-405M24 on chromosome 4 Contains the 5' end of the Ptprd gene for receptor type protein tyrosine phosphatase D, complete sequence	---	CLONE=IMAGE:4743053	17.45	A	54.05	P	3.1	gb:BG811415 /DB_XREF=gi:14182395 /DB_XREF=daf63a03.x1 /CLONE=IMAGE:4743053 /TID=Xl.20118.1 /CNT=4 /FEA=EST /TIER=ConsEnd /STK=1 /UG=Xl.20118 /UG_TITLE=Transcribed locus /REP_ORG=X. laevis	---	---	---	CLONE=IMAGE:4743053	17.45	A	82.92	P	4.75	Xl2.20118.1.S1_at
Xl2.33509.1.A1_at	gb:BM929029 /DB_XREF=gi:19388202 /DB_XREF=XLTCH161 /TID=Xl.33509.1 /CNT=3 /FEA=EST /TIER=ConsEnd /STK=1 /UG=Xl.33509 /UG_TITLE=Transcribed locus /REP_ORG=X. laevis	ref|XR_209210.1| PREDICTED: Xenopus (Silurana) tropicalis uncharacterized LOC101733201 (LOC101733201), misc_RNA	dkk2		Hit#2: gb|AC160826.2| Xenopus tropicalis BAC clone ISB1-175O7 containing 5' end of dickkopf2 gene, complete sequence	---		13.19	A	29.09	P	2.21	gb:BM929029 /DB_XREF=gi:19388202 /DB_XREF=XLTCH161 /TID=Xl.33509.1 /CNT=3 /FEA=EST /TIER=ConsEnd /STK=1 /UG=Xl.33509 /UG_TITLE=Transcribed locus /REP_ORG=X. laevis	---	---	---		13.19	A	62.43	P	4.73	Xl2.33509.1.A1_at
Xl2.5123.1.S1_at	gb:BC054952.1 /DB_XREF=gi:32766454 /GEN=MGC64276 /TID=Xl.5123.1 /CNT=58 /FEA=FLmRNA /TIER=FL /STK=1 /LL=379504 /UG=Xl.5123 /DEF=Xenopus laevis hypothetical protein MGC64276, mRNA (cDNA clone MGC:64276 IMAGE:6873533), complete cds. /PROD=MGC64276 protein /FL=gb:BC054952.1 /REP_ORG=X. laevis	complement component 9	c9		c9	379504	DEF=Xenopus laevis hypothetical protein MGC64276, mRNA (cDNA clone MGC:64276 IMAGE:6873533), complete cds.	20.9	A	96.96	P	4.64	gb:BC054952.1 /DB_XREF=gi:32766454 /GEN=MGC64276 /TID=Xl.5123.1 /CNT=58 /FEA=FLmRNA /TIER=FL /STK=1 /LL=379504 /UG=Xl.5123 /DEF=Xenopus laevis hypothetical protein MGC64276, mRNA (cDNA clone MGC:64276 IMAGE:6873533), complete cds. /PROD=MGC64276 protein /FL=gb:BC054952.1 /REP_ORG=X. laevis	complement component 9	c9	379504	DEF=Xenopus laevis hypothetical protein MGC64276, mRNA (cDNA clone MGC:64276 IMAGE:6873533), complete cds.	20.9	A	97.56	P	4.67	Xl2.5123.1.S1_at
Xl2.542.1.S1_at	gb:BC074377.1 /DB_XREF=gi:49258047 /GEN=c-Jun /TID=Xl.542.1 /CNT=7 /FEA=FLmRNA /TIER=FL /STK=2 /LL=399400 /UG=Xl.542 /DEF=Xenopus laevis c-Jun protein, mRNA (cDNA clone MGC:84296 IMAGE:6957041), complete cds. /PROD=c-Jun protein /FL=gb:BC074377.1 /REP_ORG=X. laevis	jun proto-oncogene	jun		jun	399400	DEF=Xenopus laevis c-Jun protein, mRNA (cDNA clone MGC:84296 IMAGE:6957041), complete cds.	32.78	P	68.08	P	2.08	gb:BC074377.1 /DB_XREF=gi:49258047 /GEN=c-Jun /TID=Xl.542.1 /CNT=7 /FEA=FLmRNA /TIER=FL /STK=2 /LL=399400 /UG=Xl.542 /DEF=Xenopus laevis c-Jun protein, mRNA (cDNA clone MGC:84296 IMAGE:6957041), complete cds. /PROD=c-Jun protein /FL=gb:BC074377.1 /REP_ORG=X. laevis	jun proto-oncogene	jun	399400	DEF=Xenopus laevis c-Jun protein, mRNA (cDNA clone MGC:84296 IMAGE:6957041), complete cds.	32.78	P	151.85	P	4.63
Xl2.15021.1.A1_at	gb:BJ048229 /DB_XREF=gi:17406286 /DB_XREF=BJ048229 /CLONE=XL019b23 /TID=Xl.15021.1 /CNT=1 /FEA=EST /TIER=ConsEnd /STK=1 /UG=Xl.15021 /UG_TITLE=Transcribed locus /REP_ORG=X. laevis	gb|AC236436.1| Xenopus laevis clone CH219-11M1, complete sequence	gatad1		Hit#4: ref|NM_001087134.1| Xenopus laevis GATA zinc finger domain containing 1 (gatad1), mRNA gb|BC044066.1| Xenopus laevis ocular development associated gene, mRNA (cDNA clone MGC:52625 IMAGE:4681316), complete cds	---	CLONE=XL019b23	10.41	A	47.36	P	4.55	gb:BJ048229 /DB_XREF=gi:17406286 /DB_XREF=BJ048229 /CLONE=XL019b23 /TID=Xl.15021.1 /CNT=1 /FEA=EST /TIER=ConsEnd /STK=1 /UG=Xl.15021 /UG_TITLE=Transcribed locus /REP_ORG=X. laevis	---	---	---	CLONE=XL019b23	10.41	A	48	P	4.61
Xl2.47411.2.S1_x_at	gb:BJ099900 /DB_XREF=gi:17602436 /DB_XREF=BJ099900 /CLONE=XL155g16 /TID=Xl.47411.2 /CNT=1 /FEA=EST /TIER=ConsEnd /STK=1 /UG=Xl.47411 /UG_TITLE=Transcribed locus, weakly similar to XP_422008.1 PREDICTED: similar to peptidyl-prolyl isomerase G (cyclophilin G); Clk-associating RS-cyclophilin (Gallus gallus) /REP_ORG=X. laevis	gb|BC073027.1| Xenopus laevis cDNA clone IMAGE:5048869, partial cds	ppig		Hit#4: ref|NM_001001234.2| Xenopus (Silurana) tropicalis peptidylprolyl isomerase G (cyclophilin G) (ppig), mRNA gb|BC067931.2| Xenopus tropicalis peptidyl-prolyl isomerase G (cyclophilin G), mRNA (cDNA clone MGC:69461 IMAGE:5336022), complete cds	---	CLONE=XL155g16	15.19	A	36.96	P	2.43	gb:BJ099900 /DB_XREF=gi:17602436 /DB_XREF=BJ099900 /CLONE=XL155g16 /TID=Xl.47411.2 /CNT=1 /FEA=EST /TIER=ConsEnd /STK=1 /UG=Xl.47411 /UG_TITLE=Transcribed locus, weakly similar to XP_422008.1 PREDICTED: similar to peptidyl-prolyl isomerase G (cyclophilin G); Clk-associating RS-cyclophilin (Gallus gallus) /REP_ORG=X. laevis	---	---	---	CLONE=XL155g16	15.19	A	67.11	P	4.42
Xl2.16695.1.S1_at	gb:BC080108.1 /DB_XREF=gi:51258488 /GEN=MGC84669 /TID=Xl.16695.1 /CNT=9 /FEA=FLmRNA /TIER=FL /STK=1 /LL=447388 /UG=Xl.16695 /DEF=Xenopus laevis MGC84669 protein, mRNA (cDNA clone MGC:84669 IMAGE:6945169), complete cds. /PROD=MGC84669 protein /FL=gb:BC080108.1 /REP_ORG=X. laevis	elongation of very long chain fatty acids (FEN1/Elo2, SUR4/Elo3)-like 2	elovl2		elovl2	447388	DEF=Xenopus laevis MGC84669 protein, mRNA (cDNA clone MGC:84669 IMAGE:6945169), complete cds.	16.55	A	60.39	P	3.65	gb:BC080108.1 /DB_XREF=gi:51258488 /GEN=MGC84669 /TID=Xl.16695.1 /CNT=9 /FEA=FLmRNA /TIER=FL /STK=1 /LL=447388 /UG=Xl.16695 /DEF=Xenopus laevis MGC84669 protein, mRNA (cDNA clone MGC:84669 IMAGE:6945169), complete cds. /PROD=MGC84669 protein /FL=gb:BC080108.1 /REP_ORG=X. laevis	elongation of very long chain fatty acids (FEN1/Elo2, SUR4/Elo3)-like 2	elovl2	447388	DEF=Xenopus laevis MGC84669 protein, mRNA (cDNA clone MGC:84669 IMAGE:6945169), complete cds.	16.55	A	73.01	P	4.41	Xl2.16695.1.S1_at
Xl2.53470.1.S1_s_at	gb:BX844409 /DB_XREF=gi:39734471 /DB_XREF=BX844409 /CLONE=IMAGp998P1610927 ; IMAGE:4959231 /TID=Xl.53470.1 /CNT=3 /FEA=EST /TIER=ConsEnd /STK=0 /UG=Xl.53470 /UG_TITLE=Transcribed locus, moderately similar to XP_413775.1 PREDICTED: similar to BBP-like protein 2 isoform b (Gallus gallus) /REP_ORG=X. laevis	TM2 domain containing 3	tm2d3		tm2d3	446547	CLONE=IMAGp998P1610927 ; IMAGE:4959231	13.87	A	47.5	P	3.42	gb:BX844409 /DB_XREF=gi:39734471 /DB_XREF=BX844409 /CLONE=IMAGp998P1610927 ; IMAGE:4959231 /TID=Xl.53470.1 /CNT=3 /FEA=EST /TIER=ConsEnd /STK=0 /UG=Xl.53470 /UG_TITLE=Transcribed locus, moderately similar to XP_413775.1 PREDICTED: similar to BBP-like protein 2 isoform b (Gallus gallus) /REP_ORG=X. laevis	TM2 domain containing 3	tm2d3	446547	CLONE=IMAGp998P1610927 ; IMAGE:4959231	13.87	A	61.23	P	4.41
Xl2.48867.1.S1_at	gb:BC082381.1 /DB_XREF=gi:51950001 /GEN=MGC81743 /TID=Xl.48867.1 /CNT=5 /FEA=FLmRNA /TIER=FL /STK=1 /LL=447716 /UG=Xl.48867 /DEF=Xenopus laevis MGC81743 protein, mRNA (cDNA clone MGC:81743 IMAGE:6865643), complete cds. /PROD=MGC81743 protein /FL=gb:BC082381.1 /REP_ORG=X. laevis	lipase, member H	liph		liph-b	447716	DEF=Xenopus laevis MGC81743 protein, mRNA (cDNA clone MGC:81743 IMAGE:6865643), complete cds.	72.97	P	167.03	P	2.29	gb:BC082381.1 /DB_XREF=gi:51950001 /GEN=MGC81743 /TID=Xl.48867.1 /CNT=5 /FEA=FLmRNA /TIER=FL /STK=1 /LL=447716 /UG=Xl.48867 /DEF=Xenopus laevis MGC81743 protein, mRNA (cDNA clone MGC:81743 IMAGE:6865643), complete cds. /PROD=MGC81743 protein /FL=gb:BC082381.1 /REP_ORG=X. laevis	lipase, member H	liph-b	447716	DEF=Xenopus laevis MGC81743 protein, mRNA (cDNA clone MGC:81743 IMAGE:6865643), complete cds.	72.97	P	319.34	P	4.38	Xl2.48867.1.S1_at
Xl2.55545.1.S1_at	gb:CD303239 /DB_XREF=gi:31083038 /DB_XREF=AGENCOURT_14240079 /CLONE=IMAGE:6955741 /TID=Xl.55545.1 /CNT=2 /FEA=EST /TIER=ConsEnd /STK=0 /UG=Xl.55545 /UG_TITLE=Transcribed locus /REP_ORG=X. laevis	gb|AC099576.12| Mus musculus chromosome 3, clone RP23-93G15, complete sequence	dhx57		Hit#6: ref|XM_003488394.1| PREDICTED: Bombus impatiens putative ATP-dependent RNA helicase DHX57-like (LOC100743620), mRNA	---	CLONE=IMAGE:6955741	9.26	A	50.64	P	5.47	gb:CD303239 /DB_XREF=gi:31083038 /DB_XREF=AGENCOURT_14240079 /CLONE=IMAGE:6955741 /TID=Xl.55545.1 /CNT=2 /FEA=EST /TIER=ConsEnd /STK=0 /UG=Xl.55545 /UG_TITLE=Transcribed locus /REP_ORG=X. laevis	---	---	---	CLONE=IMAGE:6955741	9.26	A	40.1	P	4.33	Xl2.55545.1.S1_at
Xl2.13013.1.S1_x_at	gb:BJ095598 /DB_XREF=gi:17596152 /DB_XREF=BJ095598 /CLONE=XL150n14 /TID=Xl.13013.1 /CNT=11 /FEA=EST /TIER=ConsEnd /STK=3 /UG=Xl.13013 /UG_TITLE=Transcribed locus, weakly similar to XP_517912.1 PREDICTED: hypothetical protein XP_517912 (Pan troglodytes) /REP_ORG=X. laevis	gb|BC097828.1| Xenopus laevis hypothetical LOC494821, mRNA (cDNA clone MGC:115557 IMAGE:3378790), complete cds	lyrm7		Hit#4: ref|NM_001131406.1| Pongo abelii LYR motif containing 7 (LYRM7), mRNA emb|CR857609.1| Pongo abelii mRNA; cDNA DKFZp459E0330 (from clone DKFZp459E0330)	---	CLONE=XL150n14	73.35	P	440.04	P	6	gb:BJ095598 /DB_XREF=gi:17596152 /DB_XREF=BJ095598 /CLONE=XL150n14 /TID=Xl.13013.1 /CNT=11 /FEA=EST /TIER=ConsEnd /STK=3 /UG=Xl.13013 /UG_TITLE=Transcribed locus, weakly similar to XP_517912.1 PREDICTED: hypothetical protein XP_517912 (Pan troglodytes) /REP_ORG=X. laevis	---	---	---	CLONE=XL150n14	73.35	P	316.62	P	4.32	Xl2.13013.1.S1_x_at
Xl2.56266.1.S1_at	gb:EB467532 /DB_XREF=gi:92064857 /DB_XREF=AGENCOURT_73653565 /CLONE=IMAGE:8530946 /TID=Xl.56266.1 /CNT=3 /FEA=EST /TIER=ConsEnd /STK=0 /UG=Xl.56266 /UG_TITLE=Transcribed locus /REP_ORG=X. laevis	gb|BC161708.1| Xenopus laevis epithelial sodium channel alpha subunit, mRNA (cDNA clone MGC:179940 IMAGE:7011875), complete cds	scnn1a		Hit#1: gb|BC161708.1| Xenopus laevis epithelial sodium channel alpha subunit, mRNA (cDNA clone MGC:179940 IMAGE:7011875), complete cds	---	CLONE=IMAGE:8530946	48.82	P	159.77	P	3.27	gb:EB467532 /DB_XREF=gi:92064857 /DB_XREF=AGENCOURT_73653565 /CLONE=IMAGE:8530946 /TID=Xl.56266.1 /CNT=3 /FEA=EST /TIER=ConsEnd /STK=0 /UG=Xl.56266 /UG_TITLE=Transcribed locus /REP_ORG=X. laevis	---	---	---	CLONE=IMAGE:8530946	48.82	P	210.01	P	4.3	Xl2.56266.1.S1_at
Xl2.15894.2.S1_a_at	gb:EC277716 /DB_XREF=gi:108754639 /DB_XREF=AGENCOURT_81613324 /CLONE=IMAGE:8541565 /TID=Xl.15894.2 /CNT=12 /FEA=EST /TIER=ConsEnd /STK=1 /UG=Xl.15894 /UG_TITLE=Transcribed locus, moderately similar to XP_220174.3 PREDICTED: similar to periplakin (Rattus norvegicus) /REP_ORG=X. laevis	ref|XM_002941048.2| PREDICTED: Xenopus (Silurana) tropicalis periplakin (ppl), mRNA	ppl		Hit#1: ref|XM_002941048.2| PREDICTED: Xenopus (Silurana) tropicalis periplakin (ppl), mRNA	---	CLONE=IMAGE:8541565	29.31	P	102.81	P	3.51	gb:EC277716 /DB_XREF=gi:108754639 /DB_XREF=AGENCOURT_81613324 /CLONE=IMAGE:8541565 /TID=Xl.15894.2 /CNT=12 /FEA=EST /TIER=ConsEnd /STK=1 /UG=Xl.15894 /UG_TITLE=Transcribed locus, moderately similar to XP_220174.3 PREDICTED: similar to periplakin (Rattus norvegicus) /REP_ORG=X. laevis	---	---	---	CLONE=IMAGE:8541565	29.31	P	124.97	P	4.26	Xl2.15894.2.S1_a_at
Xl2.18088.1.A1_at	gb:BG885210 /DB_XREF=gi:14262302 /DB_XREF=dac37f12.x1 /CLONE=IMAGE:4409254 /TID=Xl.18088.1 /CNT=2 /FEA=EST /TIER=ConsEnd /STK=2 /UG=Xl.18088 /UG_TITLE=Transcribed locus /REP_ORG=X. laevis	ref|XM_002932302.2| PREDICTED: Xenopus (Silurana) tropicalis catenin (cadherin-associated protein), alpha 1, 102kDa (ctnna1), mRNA	ctnna1		Hit#1: ref|XM_002932302.2| PREDICTED: Xenopus (Silurana) tropicalis catenin (cadherin-associated protein), alpha 1, 102kDa (ctnna1), mRNA	---	CLONE=IMAGE:4409254	13.73	A	40.46	P	2.95	gb:BG885210 /DB_XREF=gi:14262302 /DB_XREF=dac37f12.x1 /CLONE=IMAGE:4409254 /TID=Xl.18088.1 /CNT=2 /FEA=EST /TIER=ConsEnd /STK=2 /UG=Xl.18088 /UG_TITLE=Transcribed locus /REP_ORG=X. laevis	---	---	---	CLONE=IMAGE:4409254	13.73	A	58.1	P	4.23	Xl2.18088.1.A1_at
Xl2.48571.1.S1_at	gb:BP740346 /DB_XREF=gi:46088939 /DB_XREF=BP740346 /CLONE=XL494i02ex /TID=Xl.48571.1 /CNT=16 /FEA=EST /TIER=ConsEnd /STK=4 /UG=Xl.48571 /UG_TITLE=Transcribed locus /REP_ORG=X. laevis	ref|XM_004919807.1| PREDICTED: Xenopus (Silurana) tropicalis radiation-inducible immediate-early gene IEX-1-like (LOC100497513), transcript variant X2, mRNA	ier3		Hit#1: ref|XM_004919807.1| PREDICTED: Xenopus (Silurana) tropicalis radiation-inducible immediate-early gene IEX-1-like (LOC100497513), transcript variant X2, mRNA	---	CLONE=XL494i02ex	245.83	P	698.08	P	2.84	gb:BP740346 /DB_XREF=gi:46088939 /DB_XREF=BP740346 /CLONE=XL494i02ex /TID=Xl.48571.1 /CNT=16 /FEA=EST /TIER=ConsEnd /STK=4 /UG=Xl.48571 /UG_TITLE=Transcribed locus /REP_ORG=X. laevis	---	---	---	CLONE=XL494i02ex	245.83	P	1039.86	P	4.23	Xl2.48571.1.S1_at
Xl2.5020.2.S1_at	gb:EB731566 /DB_XREF=gi:95012282 /DB_XREF=AGENCOURT_77747112 /CLONE=IMAGE:8643881 /TID=Xl.5020.2 /CNT=4 /FEA=EST /TIER=ConsEnd /STK=0 /UG=Xl.5020 /UG_TITLE=Transcribed locus /REP_ORG=X. laevis	ref|XM_004918367.1| PREDICTED: Xenopus (Silurana) tropicalis uncharacterized LOC100496652 (LOC100496652), mRNA	kif13a		Hit#3: ref|XM_002939180.2| PREDICTED: Xenopus (Silurana) tropicalis kinesin-like protein KIF13A-like (LOC100487957), mRNA	---	CLONE=IMAGE:8643881	61.23	P	206.29	P	3.37	gb:EB731566 /DB_XREF=gi:95012282 /DB_XREF=AGENCOURT_77747112 /CLONE=IMAGE:8643881 /TID=Xl.5020.2 /CNT=4 /FEA=EST /TIER=ConsEnd /STK=0 /UG=Xl.5020 /UG_TITLE=Transcribed locus /REP_ORG=X. laevis	---	---	---	CLONE=IMAGE:8643881	61.23	P	258.12	P	4.22	Xl2.5020.2.S1_at
Xl2.5781.1.A1_at	gb:AW764624 /DB_XREF=gi:7696511 /DB_XREF=da86f04.x1 /TID=Xl.5781.1 /CNT=1 /FEA=EST /TIER=ConsEnd /STK=1 /UG=Xl.5781 /UG_TITLE=Transcribed locus /REP_ORG=X. laevis	ref|XM_002932088.2| PREDICTED: Xenopus (Silurana) tropicalis clustered mitochondria protein homolog (LOC100496989), mRNA	cluh		Hit#1: ref|XM_002932088.2| PREDICTED: Xenopus (Silurana) tropicalis clustered mitochondria protein homolog (LOC100496989), mRNA	---		13.37	A	75.84	P	5.67	gb:AW764624 /DB_XREF=gi:7696511 /DB_XREF=da86f04.x1 /TID=Xl.5781.1 /CNT=1 /FEA=EST /TIER=ConsEnd /STK=1 /UG=Xl.5781 /UG_TITLE=Transcribed locus /REP_ORG=X. laevis	---	---	---		13.37	A	55.69	P	4.16	Xl2.5781.1.A1_at
Xl2.28979.1.S1_at	gb:BJ093718 /DB_XREF=gi:17593420 /DB_XREF=BJ093718 /CLONE=XL143e17 /TID=Xl.28979.1 /CNT=5 /FEA=EST /TIER=ConsEnd /STK=0 /UG=Xl.28979 /UG_TITLE=Transcribed locus, weakly similar to XP_219536.2 PREDICTED: similar to Oral cancer overexpressed 1 (Rattus norvegicus) /REP_ORG=X. laevis	oral cancer overexpressed 1	oraov1		oraov1	100037152	CLONE=XL143e17	10.01	A	29.09	P	2.9	gb:BJ093718 /DB_XREF=gi:17593420 /DB_XREF=BJ093718 /CLONE=XL143e17 /TID=Xl.28979.1 /CNT=5 /FEA=EST /TIER=ConsEnd /STK=0 /UG=Xl.28979 /UG_TITLE=Transcribed locus, weakly similar to XP_219536.2 PREDICTED: similar to Oral cancer overexpressed 1 (Rattus norvegicus) /REP_ORG=X. laevis	oral cancer overexpressed 1	oraov1	100037152	CLONE=XL143e17	10.01	A	41.23	P	4.12	Xl2.28979.1.S1_at
Xl2.32785.1.A1_x_at	gb:BJ642007 /DB_XREF=gi:37506539 /DB_XREF=BJ642007 /CLONE=XL212a11 /TID=Xl.32785.1 /CNT=1 /FEA=EST /TIER=ConsEnd /STK=1 /UG=Xl.32785 /UG_TITLE=Transcribed locus /REP_ORG=X. laevis	ref|NM_001093486.1| Xenopus laevis fermitin family member 2 (fermt2), mRNA gb|BC077819.1| Xenopus laevis pleckstrin homology domain containing, family C (with FERM domain) member 1, mRNA (cDNA clone MGC:80470 IMAGE:5156334), complete cds	fermt2		Hit#1: ref|NM_001093486.1| Xenopus laevis fermitin family member 2 (fermt2), mRNA gb|BC077819.1| Xenopus laevis pleckstrin homology domain containing, family C (with FERM domain) member 1, mRNA (cDNA clone MGC:80470 IMAGE:5156334), complete cds	---	CLONE=XL212a11	52.16	P	322.56	P	6.18	gb:BJ642007 /DB_XREF=gi:37506539 /DB_XREF=BJ642007 /CLONE=XL212a11 /TID=Xl.32785.1 /CNT=1 /FEA=EST /TIER=ConsEnd /STK=1 /UG=Xl.32785 /UG_TITLE=Transcribed locus /REP_ORG=X. laevis	---	---	---	CLONE=XL212a11	52.16	P	214.63	P	4.11	Xl2.32785.1.A1_x_at
Xl2.13489.1.A1_at	gb:BJ051861 /DB_XREF=gi:17498329 /DB_XREF=BJ051861 /CLONE=XL038c20 /TID=Xl.13489.1 /CNT=2 /FEA=EST /TIER=ConsEnd /STK=1 /UG=Xl.13489 /UG_TITLE=Transcribed locus /REP_ORG=X. laevis	emb|FN673789.1| Sus scrofa BAC clone KNP_1219A4	smurf2		Hit#2: ref|XM_001944771.2| PREDICTED: Acyrthosiphon pisum e3 ubiquitin-protein ligase SMURF2-like (LOC100167591), mRNA	---	CLONE=XL038c20	21.66	A	70.41	P	3.25	gb:BJ051861 /DB_XREF=gi:17498329 /DB_XREF=BJ051861 /CLONE=XL038c20 /TID=Xl.13489.1 /CNT=2 /FEA=EST /TIER=ConsEnd /STK=1 /UG=Xl.13489 /UG_TITLE=Transcribed locus /REP_ORG=X. laevis	---	---	---	CLONE=XL038c20	21.66	A	88.31	P	4.08
Xl2.57070.1.A1_at	gb:EB735135 /DB_XREF=gi:95015851 /DB_XREF=AGENCOURT_77729733 /CLONE=IMAGE:8641748 /TID=Xl.57070.1 /CNT=3 /FEA=EST /TIER=ConsEnd /STK=1 /UG=Xl.57070 /UG_TITLE=Transcribed locus /REP_ORG=X. laevis	ref|XM_004911692.1| PREDICTED: Xenopus (Silurana) tropicalis sperm antigen with calponin homology and coiled-coil domains 1 (specc1), transcript variant X6, mRNA	specc1		Hit#1: ref|XM_004911692.1| PREDICTED: Xenopus (Silurana) tropicalis sperm antigen with calponin homology and coiled-coil domains 1 (specc1), transcript variant X6, mRNA	---	CLONE=IMAGE:8641748	53.09	P	141.04	P	2.66	gb:EB735135 /DB_XREF=gi:95015851 /DB_XREF=AGENCOURT_77729733 /CLONE=IMAGE:8641748 /TID=Xl.57070.1 /CNT=3 /FEA=EST /TIER=ConsEnd /STK=1 /UG=Xl.57070 /UG_TITLE=Transcribed locus /REP_ORG=X. laevis	---	---	---	CLONE=IMAGE:8641748	53.09	P	213.75	P	4.03	Xl2.57070.1.A1_at
Xl2.29460.2.S1_at	gb:AB014463.1 /DB_XREF=gi:3169129 /TID=Xl.29460.2 /CNT=12 /FEA=FLmRNA /TIER=FL /STK=4 /LL=380514 /UG_GENE=ambp /UG=Xl.29460 /UG_TITLE=Alpha-1-microglobulinbikunin precursor /DEF=Xenopus laevis lens specific gene, complete cds. /FL=gb:AB014463.1 /REP_ORG=X. laevis	Alpha-1-microglobulin/bikunin precursor	ambp		ambp	380514		34.9	P	91.54	P	2.62	gb:AB014463.1 /DB_XREF=gi:3169129 /TID=Xl.29460.2 /CNT=12 /FEA=FLmRNA /TIER=FL /STK=4 /LL=380514 /UG_GENE=ambp /UG=Xl.29460 /UG_TITLE=Alpha-1-microglobulinbikunin precursor /DEF=Xenopus laevis lens specific gene, complete cds. /FL=gb:AB014463.1 /REP_ORG=X. laevis	Alpha-1-microglobulin/bikunin precursor	ambp	380514		34.9	P	140.42	P	4.02	Xl2.29460.2.S1_at
Xl2.2527.1.S1_at	gb:BX843561 /DB_XREF=gi:39733859 /DB_XREF=BX843561 /CLONE=IMAGp998P159478 ; IMAGE:4175486 /TID=Xl.2527.1 /CNT=6 /FEA=EST /TIER=ConsEnd /STK=0 /UG=Xl.2527 /UG_TITLE=Transcribed locus /REP_ORG=X. laevis	gb|AC236453.1| Xenopus laevis clone CH219-45O16, complete sequence	grb2		Hit#7: gb|BC074118.1| Xenopus laevis SH2/SH3 adaptor Grb2, mRNA (cDNA clone MGC:81797 IMAGE:7007774), complete cds	---	CLONE=IMAGp998P159478 ; IMAGE:4175486	9.91	A	43.24	P	4.36	gb:BX843561 /DB_XREF=gi:39733859 /DB_XREF=BX843561 /CLONE=IMAGp998P159478 ; IMAGE:4175486 /TID=Xl.2527.1 /CNT=6 /FEA=EST /TIER=ConsEnd /STK=0 /UG=Xl.2527 /UG_TITLE=Transcribed locus /REP_ORG=X. laevis	---	---	---	CLONE=IMAGp998P159478 ; IMAGE:4175486	9.91	A	39.54	P	3.99
Xl2.2337.1.A1_at	gb:EB734132 /DB_XREF=gi:95014848 /DB_XREF=AGENCOURT_78596783 /CLONE=IMAGE:8550622 /TID=Xl.2337.1 /CNT=2 /FEA=EST /TIER=ConsEnd /STK=1 /UG=Xl.2337 /UG_TITLE=Transcribed locus /REP_ORG=X. laevis	ref|XM_004176590.1| PREDICTED: Taeniopygia guttata TAO kinase 3 (TAOK3), mRNA	TAOK3		Hit#1: ref|XM_004176590.1| PREDICTED: Taeniopygia guttata TAO kinase 3 (TAOK3), mRNA	---	CLONE=IMAGE:8550622	19.08	A	53.86	P	2.82	gb:EB734132 /DB_XREF=gi:95014848 /DB_XREF=AGENCOURT_78596783 /CLONE=IMAGE:8550622 /TID=Xl.2337.1 /CNT=2 /FEA=EST /TIER=ConsEnd /STK=1 /UG=Xl.2337 /UG_TITLE=Transcribed locus /REP_ORG=X. laevis	---	---	---	CLONE=IMAGE:8550622	19.08	A	75.36	P	3.95	Xl2.2337.1.A1_at
Xl2.51507.1.S1_at	gb:EB646268 /DB_XREF=gi:93207684 /DB_XREF=AGENCOURT_75472182 /CLONE=IMAGE:8547460 /TID=Xl.51507.1 /CNT=12 /FEA=EST /TIER=ConsEnd /STK=0 /UG=Xl.51507 /UG_TITLE=Transcribed locus, weakly similar to NP_989673.1 lymphocyte-specific protein 1 (Gallus gallus) /REP_ORG=X. laevis	lymphocyte-specific protein 1	lsp1		lsp1	100158343	CLONE=IMAGE:8547460	17.92	A	54.91	P	3.06	gb:EB646268 /DB_XREF=gi:93207684 /DB_XREF=AGENCOURT_75472182 /CLONE=IMAGE:8547460 /TID=Xl.51507.1 /CNT=12 /FEA=EST /TIER=ConsEnd /STK=0 /UG=Xl.51507 /UG_TITLE=Transcribed locus, weakly similar to NP_989673.1 lymphocyte-specific protein 1 (Gallus gallus) /REP_ORG=X. laevis	lymphocyte-specific protein 1	lsp1	100158343	CLONE=IMAGE:8547460	17.92	A	70.53	P	3.94
Xl2.47464.1.S1_at	gb:BC075250.1 /DB_XREF=gi:49522191 /GEN=MGC84476 /TID=Xl.47464.1 /CNT=3 /FEA=FLmRNA /TIER=FL /STK=1 /LL=444840 /UG=Xl.47464 /DEF=Xenopus laevis MGC84476 protein, mRNA (cDNA clone MGC:84476 IMAGE:7020577), complete cds. /PROD=MGC84476 protein /FL=gb:BC075250.1 /REP_ORG=X. laevis	fibronectin leucine rich transmembrane protein 1	flrt1		flrt1	444840	DEF=Xenopus laevis MGC84476 protein, mRNA (cDNA clone MGC:84476 IMAGE:7020577), complete cds.	45.21	P	17.5	A	-2.58	gb:BC075250.1 /DB_XREF=gi:49522191 /GEN=MGC84476 /TID=Xl.47464.1 /CNT=3 /FEA=FLmRNA /TIER=FL /STK=1 /LL=444840 /UG=Xl.47464 /DEF=Xenopus laevis MGC84476 protein, mRNA (cDNA clone MGC:84476 IMAGE:7020577), complete cds. /PROD=MGC84476 protein /FL=gb:BC075250.1 /REP_ORG=X. laevis	fibronectin leucine rich transmembrane protein 1	flrt1	444840	DEF=Xenopus laevis MGC84476 protein, mRNA (cDNA clone MGC:84476 IMAGE:7020577), complete cds.	45.21	P	174.39	P	3.86	Xl2.47464.1.S1_at
Xl2.8755.1.S1_at	gb:BC088809.1 /DB_XREF=gi:57032772 /GEN=LOC496300 /TID=Xl.8755.1 /CNT=5 /FEA=FLmRNA /TIER=FL /STK=1 /LL=496300 /UG=Xl.8755 /DEF=Xenopus laevis hypothetical LOC496300, mRNA (cDNA clone MGC:99020 IMAGE:5516073), complete cds. /PROD=LOC496300 protein /FL=gb:BC088809.1 /REP_ORG=X. laevis	hypothetical LOC496300	unknown		LOC496300	496300	DEF=Xenopus laevis hypothetical LOC496300, mRNA (cDNA clone MGC:99020 IMAGE:5516073), complete cds.	60.17	P	197.01	P	3.27	gb:BC088809.1 /DB_XREF=gi:57032772 /GEN=LOC496300 /TID=Xl.8755.1 /CNT=5 /FEA=FLmRNA /TIER=FL /STK=1 /LL=496300 /UG=Xl.8755 /DEF=Xenopus laevis hypothetical LOC496300, mRNA (cDNA clone MGC:99020 IMAGE:5516073), complete cds. /PROD=LOC496300 protein /FL=gb:BC088809.1 /REP_ORG=X. laevis	hypothetical LOC496300	LOC496300	496300	DEF=Xenopus laevis hypothetical LOC496300, mRNA (cDNA clone MGC:99020 IMAGE:5516073), complete cds.	60.17	P	231.88	P	3.85	Xl2.8755.1.S1_at
Xl2.14126.1.A1_at	gb:BJ079557 /DB_XREF=gi:17524473 /DB_XREF=BJ079557 /CLONE=XL072m02 /TID=Xl.14126.1 /CNT=2 /FEA=EST /TIER=ConsEnd /STK=1 /UG=Xl.14126 /UG_TITLE=Transcribed locus /REP_ORG=X. laevis	hypothetical protein LOC100137623	stmnd1		LOC100137623	100137623	CLONE=XL072m02	29.29	P	64.73	P	2.21	gb:BJ079557 /DB_XREF=gi:17524473 /DB_XREF=BJ079557 /CLONE=XL072m02 /TID=Xl.14126.1 /CNT=2 /FEA=EST /TIER=ConsEnd /STK=1 /UG=Xl.14126 /UG_TITLE=Transcribed locus /REP_ORG=X. laevis	hypothetical protein LOC100137623	LOC100137623	100137623	CLONE=XL072m02	29.29	P	112.56	P	3.84	Xl2.14126.1.A1_at
Xl2.56740.1.S1_a_at	gb:BU914865 /DB_XREF=gi:24096779 /DB_XREF=AGENCOURT_10494342 /CLONE=IMAGE:6641442 /TID=Xl.56740.1 /CNT=3 /FEA=EST /TIER=ConsEnd /STK=0 /UG=Xl.56740 /UG_TITLE=Transcribed locus /REP_ORG=X. laevis	ref|XM_002942076.2| PREDICTED: Xenopus (Silurana) tropicalis uncharacterized LOC100497128 (LOC100497128), mRNA	kif13a		Hit#3: ref|XM_002939180.2| PREDICTED: Xenopus (Silurana) tropicalis kinesin-like protein KIF13A-like (LOC100487957), mRNA	---	CLONE=IMAGE:6641442	40.66	P	96.32	P	2.37	gb:BU914865 /DB_XREF=gi:24096779 /DB_XREF=AGENCOURT_10494342 /CLONE=IMAGE:6641442 /TID=Xl.56740.1 /CNT=3 /FEA=EST /TIER=ConsEnd /STK=0 /UG=Xl.56740 /UG_TITLE=Transcribed locus /REP_ORG=X. laevis	---	---	---	CLONE=IMAGE:6641442	40.66	P	154.51	P	3.8	Xl2.56740.1.S1_a_at
Xl2.54412.1.S2_at	gb:CD325131 /DB_XREF=gi:31089078 /DB_XREF=AGENCOURT_14148063 /CLONE=IMAGE:6949179 /TID=Xl.54412.1 /CNT=263 /FEA=EST /TIER=Stack /STK=16 /UG=Xl.54412 /UG_TITLE=Transcribed locus, weakly similar to XP_577009.1 PREDICTED: similar to Gag-Pol polyprotein (Rattus norvegicus) /REP_ORG=X. laevis	gb|AC139292.4| Mus musculus BAC clone RP24-279K6 from chromosome 3, complete sequence	frb6		Hit#5: ref|XM_003972604.1| PREDICTED: Takifugu rubripes nicotinic acetylcholine receptor beta 6 subunit (frb6), mRNA	---	CLONE=IMAGE:6949179	80.83	P	29.36	P	-2.75	gb:CD325131 /DB_XREF=gi:31089078 /DB_XREF=AGENCOURT_14148063 /CLONE=IMAGE:6949179 /TID=Xl.54412.1 /CNT=263 /FEA=EST /TIER=Stack /STK=16 /UG=Xl.54412 /UG_TITLE=Transcribed locus, weakly similar to XP_577009.1 PREDICTED: similar to Gag-Pol polyprotein (Rattus norvegicus) /REP_ORG=X. laevis	---	---	---	CLONE=IMAGE:6949179	80.83	P	306.01	P	3.79
Xl2.17247.1.A1_at	gb:BM262022 /DB_XREF=gi:17925062 /DB_XREF=dag39f10.x3 /CLONE=IMAGE:4784010 /TID=Xl.17247.1 /CNT=1 /FEA=EST /TIER=ConsEnd /STK=1 /UG=Xl.17247 /UG_TITLE=Transcribed locus /REP_ORG=X. laevis	emb|CR926323.2| Xenopus tropicalis finished cDNA, clone TEgg090n17	RHOBTB1		Hit#2: ref|XM_005048069.1| PREDICTED: Ficedula albicollis Rho-related BTB domain containing 1 (RHOBTB1), transcript variant X2, mRNA	---	CLONE=IMAGE:4784010	8.13	A	47.37	P	5.83	gb:BM262022 /DB_XREF=gi:17925062 /DB_XREF=dag39f10.x3 /CLONE=IMAGE:4784010 /TID=Xl.17247.1 /CNT=1 /FEA=EST /TIER=ConsEnd /STK=1 /UG=Xl.17247 /UG_TITLE=Transcribed locus /REP_ORG=X. laevis	---	---	---	CLONE=IMAGE:4784010	8.13	A	30.5	P	3.75	Xl2.17247.1.A1_at
Xl2.7966.1.S1_at	gb:DQ439977.1 /DB_XREF=gi:90660171 /GEN=SMRT /TID=Xl.7966.1 /CNT=15 /FEA=FLmRNA /TIER=FL /STK=1 /LL=407842 /UG=Xl.7966 /DEF=Xenopus laevis silencing mediator for retinoid and thyroid hormone receptor (SMRT) mRNA, complete cds. /PROD=silencing mediator for retinoid and thyroidhormone receptor /FL=gb:DQ439977.1 /REP_ORG=X. laevis	nuclear receptor corepressor 2	ncor2		ncor2	407842		18.26	A	50.43	P	2.76	gb:DQ439977.1 /DB_XREF=gi:90660171 /GEN=SMRT /TID=Xl.7966.1 /CNT=15 /FEA=FLmRNA /TIER=FL /STK=1 /LL=407842 /UG=Xl.7966 /DEF=Xenopus laevis silencing mediator for retinoid and thyroid hormone receptor (SMRT) mRNA, complete cds. /PROD=silencing mediator for retinoid and thyroidhormone receptor /FL=gb:DQ439977.1 /REP_ORG=X. laevis	nuclear receptor corepressor 2	ncor2	407842		18.26	A	68.37	P	3.74
Xl2.25140.1.A1_at	gb:CB756883 /DB_XREF=gi:29836390 /DB_XREF=AGENCOURT_12978920 /CLONE=IMAGE:6873608 /TID=Xl.25140.1 /CNT=2 /FEA=EST /TIER=ConsEnd /STK=0 /UG=Xl.25140 /UG_TITLE=Transcribed locus /REP_ORG=X. laevis	gb|AF298208.1| Dictyostelium discoideum transposon thug-T, complete sequence	nek8		Hit#2: ref|NM_001096769.1| Xenopus laevis NIMA-related kinase 8 (nek8), mRNA gb|BC077830.1| Xenopus laevis NIMA (never in mitosis gene a)-related expressed kinase 8, mRNA (cDNA clone MGC:80499 IMAGE:5156802), complete cds	---	CLONE=IMAGE:6873608	8.7	A	47.85	P	5.5	gb:CB756883 /DB_XREF=gi:29836390 /DB_XREF=AGENCOURT_12978920 /CLONE=IMAGE:6873608 /TID=Xl.25140.1 /CNT=2 /FEA=EST /TIER=ConsEnd /STK=0 /UG=Xl.25140 /UG_TITLE=Transcribed locus /REP_ORG=X. laevis	---	---	---	CLONE=IMAGE:6873608	8.7	A	32.22	P	3.71
Xl2.17896.1.A1_at	gb:BG812198 /DB_XREF=gi:14183178 /DB_XREF=daf67c07.x1 /CLONE=IMAGE:4743541 /TID=Xl.17896.1 /CNT=3 /FEA=EST /TIER=ConsEnd /STK=1 /UG=Xl.17896 /UG_TITLE=Transcribed locus /REP_ORG=X. laevis	ref|NM_001007978.2| Xenopus (Silurana) tropicalis microtubule-associated protein 1 light chain 3 alpha (map1lc3a), mRNA	map1lc3a		Hit#1: ref|NM_001007978.2| Xenopus (Silurana) tropicalis microtubule-associated protein 1 light chain 3 alpha (map1lc3a), mRNA	---	CLONE=IMAGE:4743541	24.72	P	51.86	P	2.1	gb:BG812198 /DB_XREF=gi:14183178 /DB_XREF=daf67c07.x1 /CLONE=IMAGE:4743541 /TID=Xl.17896.1 /CNT=3 /FEA=EST /TIER=ConsEnd /STK=1 /UG=Xl.17896 /UG_TITLE=Transcribed locus /REP_ORG=X. laevis	---	---	---	CLONE=IMAGE:4743541	24.72	P	91.29	P	3.69	Xl2.17896.1.A1_at
Xl2.24173.1.S1_at	gb:CB560449 /DB_XREF=gi:29479979 /DB_XREF=AGENCOURT_13351819 /CLONE=IMAGE:6877457 /TID=Xl.24173.1 /CNT=11 /FEA=EST /TIER=ConsEnd /STK=3 /UG=Xl.24173 /UG_TITLE=Transcribed locus /REP_ORG=X. laevis	emb|CU928203.4| M.truncatula DNA sequence from clone MTE1-43G17 on chromosome 3, complete sequence	fus		Hit#7: gb|BC168544.1| Xenopus tropicalis fusion (involved in t(12;16) in malignant liposarcoma), mRNA (cDNA clone MGC:184601 IMAGE:7702940), complete cds	---	CLONE=IMAGE:6877457	149.76	P	412.28	P	2.75	gb:CB560449 /DB_XREF=gi:29479979 /DB_XREF=AGENCOURT_13351819 /CLONE=IMAGE:6877457 /TID=Xl.24173.1 /CNT=11 /FEA=EST /TIER=ConsEnd /STK=3 /UG=Xl.24173 /UG_TITLE=Transcribed locus /REP_ORG=X. laevis	---	---	---	CLONE=IMAGE:6877457	149.76	P	548.47	P	3.66	Xl2.24173.1.S1_at
Xl2.51981.2.A1_at	gb:BJ052930 /DB_XREF=gi:17420771 /DB_XREF=BJ052930 /CLONE=XL043c17 /TID=Xl.51981.2 /CNT=1 /FEA=EST /TIER=ConsEnd /STK=1 /UG=Xl.51981 /UG_TITLE=Transcribed locus /REP_ORG=X. laevis	ref|NM_001086118.1| Xenopus laevis Selenoprotein T-like (MGC53056), mRNA gb|BC044996.1| Xenopus laevis similar to selenoprotein T, mRNA (cDNA clone MGC:53056 IMAGE:5541863), complete cds	selt		Hit#1: ref|NM_001086118.1| Xenopus laevis Selenoprotein T-like (MGC53056), mRNA gb|BC044996.1| Xenopus laevis similar to selenoprotein T, mRNA (cDNA clone MGC:53056 IMAGE:5541863), complete cds	---	CLONE=XL043c17	11.53	A	57.29	P	4.97	gb:BJ052930 /DB_XREF=gi:17420771 /DB_XREF=BJ052930 /CLONE=XL043c17 /TID=Xl.51981.2 /CNT=1 /FEA=EST /TIER=ConsEnd /STK=1 /UG=Xl.51981 /UG_TITLE=Transcribed locus /REP_ORG=X. laevis	---	---	---	CLONE=XL043c17	11.53	A	42.22	P	3.66	Xl2.51981.2.A1_at
Xl2.10851.1.A1_at	gb:BE575533 /DB_XREF=gi:9825332 /DB_XREF=dc58b02.x1 /CLONE=IMAGE:3401259 /TID=Xl.10851.1 /CNT=1 /FEA=EST /TIER=ConsEnd /STK=1 /UG=Xl.10851 /UG_TITLE=Transcribed locus /REP_ORG=X. laevis	ref|NM_001093018.1| Xenopus laevis dynactin 5 (p25) (dctn5), mRNA gb|BC075220.1| Xenopus laevis MGC84352 protein, mRNA (cDNA clone MGC:84352 IMAGE:6958663), complete cds	dctn5		Hit#1: ref|NM_001093018.1| Xenopus laevis dynactin 5 (p25) (dctn5), mRNA gb|BC075220.1| Xenopus laevis MGC84352 protein, mRNA (cDNA clone MGC:84352 IMAGE:6958663), complete cds	---	CLONE=IMAGE:3401259	127.12	P	442.21	P	3.48	gb:BE575533 /DB_XREF=gi:9825332 /DB_XREF=dc58b02.x1 /CLONE=IMAGE:3401259 /TID=Xl.10851.1 /CNT=1 /FEA=EST /TIER=ConsEnd /STK=1 /UG=Xl.10851 /UG_TITLE=Transcribed locus /REP_ORG=X. laevis	---	---	---	CLONE=IMAGE:3401259	127.12	P	463.68	P	3.65	Xl2.10851.1.A1_at
Xl2.10001.1.A1_at	gb:BJ077433 /DB_XREF=gi:17522349 /DB_XREF=BJ077433 /CLONE=XL060p21 /TID=Xl.10001.1 /CNT=7 /FEA=EST /TIER=ConsEnd /STK=1 /UG=Xl.10001 /UG_TITLE=Transcribed locus, weakly similar to XP_516777.1 PREDICTED: similar to hypothetical protein D930024E11 (Pan troglodytes) /REP_ORG=X. laevis	ref|NM_001011364.1| Xenopus (Silurana) tropicalis extended synaptotagmin-like protein 3 (esyt3), mRNA gb|BC088530.1| Xenopus tropicalis family with sequence similarity 62 (C2 domain containing), member A, mRNA (cDNA clone MGC:97655 IMAGE:6980653), complete cds	esyt3		Hit#1: ref|NM_001011364.1| Xenopus (Silurana) tropicalis extended synaptotagmin-like protein 3 (esyt3), mRNA gb|BC088530.1| Xenopus tropicalis family with sequence similarity 62 (C2 domain containing), member A, mRNA (cDNA clone MGC:97655 IMAGE:6980653), complete cds	---	CLONE=XL060p21	17.63	A	53.17	P	3.02	gb:BJ077433 /DB_XREF=gi:17522349 /DB_XREF=BJ077433 /CLONE=XL060p21 /TID=Xl.10001.1 /CNT=7 /FEA=EST /TIER=ConsEnd /STK=1 /UG=Xl.10001 /UG_TITLE=Transcribed locus, weakly similar to XP_516777.1 PREDICTED: similar to hypothetical protein D930024E11 (Pan troglodytes) /REP_ORG=X. laevis	---	---	---	CLONE=XL060p21	17.63	A	63.81	P	3.62
Xl2.53905.2.A1_at	gb:BJ634594 /DB_XREF=gi:37287973 /DB_XREF=BJ634594 /CLONE=XL183h08 /TID=Xl.53905.2 /CNT=1 /FEA=EST /TIER=ConsEnd /STK=1 /UG=Xl.53905 /UG_TITLE=Transcribed locus /REP_ORG=X. laevis	gb|AC152930.2| Xenopus (Silurana) tropicalis clone ISB1-158G10, complete sequence	ATMIN		Hit#5: ref|XM_004280113.1| PREDICTED: Orcinus orca ATM interactor (ATMIN), mRNA	---	CLONE=XL183h08	214.82	P	646.71	P	3.01	gb:BJ634594 /DB_XREF=gi:37287973 /DB_XREF=BJ634594 /CLONE=XL183h08 /TID=Xl.53905.2 /CNT=1 /FEA=EST /TIER=ConsEnd /STK=1 /UG=Xl.53905 /UG_TITLE=Transcribed locus /REP_ORG=X. laevis	---	---	---	CLONE=XL183h08	214.82	P	773.73	P	3.6	Xl2.53905.2.A1_at
Xl2.30989.1.A1_at	gb:BJ636008 /DB_XREF=gi:37291859 /DB_XREF=BJ636008 /CLONE=XL188p22 /TID=Xl.30989.1 /CNT=2 /FEA=EST /TIER=ConsEnd /STK=2 /UG=Xl.30989 /UG_TITLE=Transcribed locus /REP_ORG=X. laevis	gb|AC236442.1| Xenopus laevis clone CH219-197E3, complete sequence	mcm4		Hit#5: dbj|AB016729.1| Xenopus laevis Mcm4 and dna-pkcs genes, partial cds	---	CLONE=XL188p22	57.39	P	222.95	P	3.88	gb:BJ636008 /DB_XREF=gi:37291859 /DB_XREF=BJ636008 /CLONE=XL188p22 /TID=Xl.30989.1 /CNT=2 /FEA=EST /TIER=ConsEnd /STK=2 /UG=Xl.30989 /UG_TITLE=Transcribed locus /REP_ORG=X. laevis	---	---	---	CLONE=XL188p22	57.39	P	205.96	P	3.59	Xl2.30989.1.A1_at
Xl2.3264.1.A1_at	gb:BG022338 /DB_XREF=gi:12478417 /DB_XREF=dab02h04.x1 /CLONE=IMAGE:4173534 /TID=Xl.3264.1 /CNT=1 /FEA=EST /TIER=ConsEnd /STK=1 /UG=Xl.3264 /UG_TITLE=Transcribed locus /REP_ORG=X. laevis	gb|AC236451.1| Xenopus laevis clone CH219-35I18, complete sequence	hps3		Hit#9: ref|XM_004914361.1| PREDICTED: Xenopus (Silurana) tropicalis Hermansky-Pudlak syndrome 3 (hps3), transcript variant X2, mRNA	---	CLONE=IMAGE:4173534	16.66	A	78.42	P	4.71	gb:BG022338 /DB_XREF=gi:12478417 /DB_XREF=dab02h04.x1 /CLONE=IMAGE:4173534 /TID=Xl.3264.1 /CNT=1 /FEA=EST /TIER=ConsEnd /STK=1 /UG=Xl.3264 /UG_TITLE=Transcribed locus /REP_ORG=X. laevis	---	---	---	CLONE=IMAGE:4173534	16.66	A	59.55	P	3.57	Xl2.3264.1.A1_at
Xl2.10314.1.S1_at	gb:BF071820 /DB_XREF=gi:10848459 /DB_XREF=db46g08.x1 /CLONE=IMAGE:3301598 /TID=Xl.10314.1 /CNT=2 /FEA=EST /TIER=ConsEnd /STK=1 /UG=Xl.10314 /UG_TITLE=Transcribed locus /REP_ORG=X. laevis	gb|AC151466.2| Xenopus tropicalis BAC clone ISB1-283J3 containing neuroD1 gene, complete cds, complete sequence	unknown		Hit#1: gb|AC151466.2| Xenopus tropicalis BAC clone ISB1-283J3 containing neuroD1 gene, complete cds, complete sequence	---	CLONE=IMAGE:3301598	4.52	A	51.34	P	11.35	gb:BF071820 /DB_XREF=gi:10848459 /DB_XREF=db46g08.x1 /CLONE=IMAGE:3301598 /TID=Xl.10314.1 /CNT=2 /FEA=EST /TIER=ConsEnd /STK=1 /UG=Xl.10314 /UG_TITLE=Transcribed locus /REP_ORG=X. laevis	---	---	---	CLONE=IMAGE:3301598	4.52	A	16.17	P	3.57	Xl2.10314.1.S1_at
Xl2.9225.1.S1_at	gb:BJ057198 /DB_XREF=gi:17469970 /DB_XREF=BJ057198 /CLONE=XL034f05 /TID=Xl.9225.1 /CNT=12 /FEA=EST /TIER=ConsEnd /STK=3 /UG=Xl.9225 /UG_TITLE=Transcribed locus, weakly similar to NP_115973.1 zinc finger protein 347 (Homo sapiens) /REP_ORG=X. laevis	gb|U67076.1|XLU67076 Xenopus laevis zing finger protein XFDL156 gene, complete cds	xfdl156		Hit#1: gb|U67076.1|XLU67076 Xenopus laevis zing finger protein XFDL156 gene, complete cds	---	CLONE=XL034f05	59.06	P	129.37	P	2.19	gb:BJ057198 /DB_XREF=gi:17469970 /DB_XREF=BJ057198 /CLONE=XL034f05 /TID=Xl.9225.1 /CNT=12 /FEA=EST /TIER=ConsEnd /STK=3 /UG=Xl.9225 /UG_TITLE=Transcribed locus, weakly similar to NP_115973.1 zinc finger protein 347 (Homo sapiens) /REP_ORG=X. laevis	---	---	---	CLONE=XL034f05	59.06	P	210.54	P	3.56
Xl2.32776.1.A1_a_at	gb:BJ641849 /DB_XREF=gi:37506305 /DB_XREF=BJ641849 /CLONE=XL211h11 /TID=Xl.32776.1 /CNT=2 /FEA=EST /TIER=ConsEnd /STK=1 /UG=Xl.32776 /UG_TITLE=Transcribed locus /REP_ORG=X. laevis	gb|AC156250.2| Xenopus (Silurana) tropicalis clone ISB1-258K10, complete sequence	rpl34		Hit#5: gb|BC046749.1| Xenopus laevis, Similar to ribosomal protein L34, clone IMAGE:5570019, mRNA	---	CLONE=XL211h11	26.28	P	87.73	P	3.34	gb:BJ641849 /DB_XREF=gi:37506305 /DB_XREF=BJ641849 /CLONE=XL211h11 /TID=Xl.32776.1 /CNT=2 /FEA=EST /TIER=ConsEnd /STK=1 /UG=Xl.32776 /UG_TITLE=Transcribed locus /REP_ORG=X. laevis	---	---	---	CLONE=XL211h11	26.28	P	93.13	P	3.54	Xl2.32776.1.A1_a_at
Xl2.8033.1.A1_at	gb:CV103680 /DB_XREF=gi:51609726 /DB_XREF=AGENCOURT_31519914 /CLONE=IMAGE:7390980 /TID=Xl.8033.1 /CNT=12 /FEA=EST /TIER=Stack /STK=6 /UG=Xl.8033 /UG_TITLE=Transcribed locus, weakly similar to NP_859077.1 ankyrin repeat domain 37 (Homo sapiens) /REP_ORG=X. laevis	ankyrin repeat domain 37	ankrd37		ankrd37	100049758	CLONE=IMAGE:7390980	429.1	P	896.79	P	2.09	gb:CV103680 /DB_XREF=gi:51609726 /DB_XREF=AGENCOURT_31519914 /CLONE=IMAGE:7390980 /TID=Xl.8033.1 /CNT=12 /FEA=EST /TIER=Stack /STK=6 /UG=Xl.8033 /UG_TITLE=Transcribed locus, weakly similar to NP_859077.1 ankyrin repeat domain 37 (Homo sapiens) /REP_ORG=X. laevis	ankyrin repeat domain 37	ankrd37	100049758	CLONE=IMAGE:7390980	429.1	P	1493.63	P	3.48	Xl2.8033.1.A1_at
Xl2.16350.1.A1_at	gb:BJ085657 /DB_XREF=gi:17581735 /DB_XREF=BJ085657 /CLONE=XL106j24 /TID=Xl.16350.1 /CNT=16 /FEA=EST /TIER=Stack /STK=6 /UG=Xl.16350 /UG_TITLE=Transcribed locus /REP_ORG=X. laevis	gb|AC236454.1| Xenopus laevis clone CH219-46L7, complete sequence	bowline		Hit#2: dbj|AB274961.1| Xenopus laevis bowline gene, complete cds	---	CLONE=XL106j24	35.8	P	84.38	P	2.36	gb:BJ085657 /DB_XREF=gi:17581735 /DB_XREF=BJ085657 /CLONE=XL106j24 /TID=Xl.16350.1 /CNT=16 /FEA=EST /TIER=Stack /STK=6 /UG=Xl.16350 /UG_TITLE=Transcribed locus /REP_ORG=X. laevis	---	---	---	CLONE=XL106j24	35.8	P	124.06	P	3.47	Xl2.16350.1.A1_at
Xl2.53480.1.S1_at	gb:BJ040220 /DB_XREF=gi:17378600 /DB_XREF=BJ040220 /CLONE=XL044m18 /TID=Xl.53480.1 /CNT=13 /FEA=EST /TIER=ConsEnd /STK=0 /UG=Xl.53480 /UG_TITLE=Transcribed locus /REP_ORG=X. laevis	ref|NG_028060.1| Homo sapiens dedicator of cytokinesis 4 (DOCK4), RefSeqGene on chromosome 7	pank1		Hit#5: ref|XM_004942148.1| PREDICTED: Gallus gallus pantothenate kinase 1 (PANK1), transcript variant X12, mRNA	---	CLONE=XL044m18	11.43	A	45.16	P	3.95	gb:BJ040220 /DB_XREF=gi:17378600 /DB_XREF=BJ040220 /CLONE=XL044m18 /TID=Xl.53480.1 /CNT=13 /FEA=EST /TIER=ConsEnd /STK=0 /UG=Xl.53480 /UG_TITLE=Transcribed locus /REP_ORG=X. laevis	---	---	---	CLONE=XL044m18	11.43	A	39.71	P	3.47	Xl2.53480.1.S1_at
Xl2.6730.1.A1_at	gb:BJ076335 /DB_XREF=gi:17521251 /DB_XREF=BJ076335 /CLONE=XL080f20 /TID=Xl.6730.1 /CNT=4 /FEA=EST /TIER=ConsEnd /STK=1 /UG=Xl.6730 /UG_TITLE=Transcribed locus /REP_ORG=X. laevis	gb|AC236449.1| Xenopus laevis clone CH219-279D19, complete sequence	c12orf5		Hit#4: ref|NM_001096044.1| Xenopus laevis chromosome 12 open reading frame 5 (c12orf5), mRNA gb|BC097765.1| Xenopus laevis Probable fructose-2,6-bisphosphatase TIGAR, mRNA (cDNA clone MGC:115461 IMAGE:6326376), complete cds	---	CLONE=XL080f20	87.72	P	189.62	P	2.16	gb:BJ076335 /DB_XREF=gi:17521251 /DB_XREF=BJ076335 /CLONE=XL080f20 /TID=Xl.6730.1 /CNT=4 /FEA=EST /TIER=ConsEnd /STK=1 /UG=Xl.6730 /UG_TITLE=Transcribed locus /REP_ORG=X. laevis	---	---	---	CLONE=XL080f20	87.72	P	304.06	P	3.47
Xl2.12931.2.S1_at	gb:BX852116 /DB_XREF=gi:39740097 /DB_XREF=BX852116 /CLONE=IMAGp998M1310199 ; IMAGE:4436532 /TID=Xl.12931.2 /CNT=3 /FEA=EST /TIER=ConsEnd /STK=0 /UG=Xl.12931 /UG_TITLE=Transcribed locus /REP_ORG=X. laevis	gb|BC077892.1| Xenopus laevis cytoskeletal protein 4.1, mRNA (cDNA clone MGC:80704 IMAGE:5511603), complete cds	epb41		Hit#1: gb|BC077892.1| Xenopus laevis cytoskeletal protein 4.1, mRNA (cDNA clone MGC:80704 IMAGE:5511603), complete cds	---	CLONE=IMAGp998M1310199 ; IMAGE:4436532	40.98	P	84.53	P	2.06	gb:BX852116 /DB_XREF=gi:39740097 /DB_XREF=BX852116 /CLONE=IMAGp998M1310199 ; IMAGE:4436532 /TID=Xl.12931.2 /CNT=3 /FEA=EST /TIER=ConsEnd /STK=0 /UG=Xl.12931 /UG_TITLE=Transcribed locus /REP_ORG=X. laevis	---	---	---	CLONE=IMAGp998M1310199 ; IMAGE:4436532	40.98	P	141.95	P	3.46
Xl2.55726.1.A1_at	gb:DY568018 /DB_XREF=gi:88891925 /DB_XREF=AGENCOURT_71293286 /CLONE=IMAGE:8328440 /TID=Xl.55726.1 /CNT=1 /FEA=EST /TIER=ConsEnd /STK=0 /UG=Xl.55726 /UG_TITLE=Transcribed locus /REP_ORG=X. laevis	cyclin G1	ccng1		ccng1	779347	CLONE=IMAGE:8328440	171.76	P	548.14	P	3.19	gb:DY568018 /DB_XREF=gi:88891925 /DB_XREF=AGENCOURT_71293286 /CLONE=IMAGE:8328440 /TID=Xl.55726.1 /CNT=1 /FEA=EST /TIER=ConsEnd /STK=0 /UG=Xl.55726 /UG_TITLE=Transcribed locus /REP_ORG=X. laevis	cyclin G1	ccng1	779347	CLONE=IMAGE:8328440	171.76	P	578.66	P	3.37	Xl2.55726.1.A1_at
Xl2.26168.1.A1_at	gb:CF522044 /DB_XREF=gi:34572917 /DB_XREF=AGENCOURT_15508673 /CLONE=IMAGE:7009705 /TID=Xl.26168.1 /CNT=4 /FEA=EST /TIER=ConsEnd /STK=0 /UG=Xl.26168 /UG_TITLE=Transcribed locus /REP_ORG=X. laevis	ref|XM_002936016.2| PREDICTED: Xenopus (Silurana) tropicalis 3'(2'), 5'-bisphosphate nucleotidase 1 (bpnt1), mRNA	bpnt1		Hit#1: ref|XM_002936016.2| PREDICTED: Xenopus (Silurana) tropicalis 3'(2'), 5'-bisphosphate nucleotidase 1 (bpnt1), mRNA	---	CLONE=IMAGE:7009705	708.84	P	1592.27	P	2.25	gb:CF522044 /DB_XREF=gi:34572917 /DB_XREF=AGENCOURT_15508673 /CLONE=IMAGE:7009705 /TID=Xl.26168.1 /CNT=4 /FEA=EST /TIER=ConsEnd /STK=0 /UG=Xl.26168 /UG_TITLE=Transcribed locus /REP_ORG=X. laevis	---	---	---	CLONE=IMAGE:7009705	708.84	P	2391.76	P	3.37
Xl2.2507.1.A1_at	gb:EC277599 /DB_XREF=gi:108754522 /DB_XREF=AGENCOURT_81619314 /CLONE=IMAGE:8532795 /TID=Xl.2507.1 /CNT=8 /FEA=EST /TIER=Stack /STK=8 /UG=Xl.2507 /UG_TITLE=Transcribed locus /REP_ORG=X. laevis	ref|XR_209043.1| PREDICTED: Xenopus (Silurana) tropicalis uncharacterized LOC101731516 (LOC101731516), misc_RNA	Ildr1		Hit#7: ref|XM_002940921.2| PREDICTED: Xenopus (Silurana) tropicalis immunoglobulin-like domain-containing receptor 1-like (LOC100486057), mRNA	---	CLONE=IMAGE:8532795	29.25	A	86.46	P	2.96	gb:EC277599 /DB_XREF=gi:108754522 /DB_XREF=AGENCOURT_81619314 /CLONE=IMAGE:8532795 /TID=Xl.2507.1 /CNT=8 /FEA=EST /TIER=Stack /STK=8 /UG=Xl.2507 /UG_TITLE=Transcribed locus /REP_ORG=X. laevis	---	---	---	CLONE=IMAGE:8532795	29.25	A	97.9	P	3.35	Xl2.2507.1.A1_at
Xl2.1464.2.S1_x_at	gb:CB561738 /DB_XREF=gi:29481268 /DB_XREF=AGENCOURT_13332801 /CLONE=IMAGE:6880301 /TID=Xl.1464.2 /CNT=74 /FEA=EST /TIER=Stack /STK=17 /LL=399414 /UG_GENE=MYH4 /UG=Xl.1464 /UG_TITLE=Similar to myosin, heavy polypeptide 4, skeletal muscle /REP_ORG=X. laevis	ref|NM_001001244.1| Xenopus (Silurana) tropicalis myosin, heavy chain 4, skeletal muscle (myh4), mRNA gb|BC067305.1| Xenopus tropicalis myosin heavy chain, mRNA (cDNA clone MGC:75596 IMAGE:5379216), complete cds	myh4		Hit#1: ref|NM_001001244.1| Xenopus (Silurana) tropicalis myosin, heavy chain 4, skeletal muscle (myh4), mRNA gb|BC067305.1| Xenopus tropicalis myosin heavy chain, mRNA (cDNA clone MGC:75596 IMAGE:5379216), complete cds	---	CLONE=IMAGE:6880301	15.99	A	79.8	P	4.99	gb:CB561738 /DB_XREF=gi:29481268 /DB_XREF=AGENCOURT_13332801 /CLONE=IMAGE:6880301 /TID=Xl.1464.2 /CNT=74 /FEA=EST /TIER=Stack /STK=17 /LL=399414 /UG_GENE=MYH4 /UG=Xl.1464 /UG_TITLE=Similar to myosin, heavy polypeptide 4, skeletal muscle /REP_ORG=X. laevis	---	---	---	CLONE=IMAGE:6880301	15.99	A	53.47	P	3.34	Xl2.1464.2.S1_x_at
Xl2.9313.1.A1_at	gb:BG439624 /DB_XREF=gi:13349274 /DB_XREF=dab24h08.x1 /CLONE=IMAGE:4175486 /TID=Xl.9313.1 /CNT=1 /FEA=EST /TIER=ConsEnd /STK=1 /UG=Xl.9313 /UG_TITLE=Transcribed locus /REP_ORG=X. laevis	gb|AC144806.10| Medicago truncatula clone mth2-34h22, complete sequence	Hit#9: ref|XM_002129153.2| PREDICTED: Ciona intestinalis leucine-rich repeat and guanylate kinase domain-containing protein-like (LOC100181409), mRNA		Hit#9: ref|XM_002129153.2| PREDICTED: Ciona intestinalis leucine-rich repeat and guanylate kinase domain-containing protein-like (LOC100181409), mRNA	---	CLONE=IMAGE:4175486	17.59	A	36.93	P	2.1	gb:BG439624 /DB_XREF=gi:13349274 /DB_XREF=dab24h08.x1 /CLONE=IMAGE:4175486 /TID=Xl.9313.1 /CNT=1 /FEA=EST /TIER=ConsEnd /STK=1 /UG=Xl.9313 /UG_TITLE=Transcribed locus /REP_ORG=X. laevis	---	---	---	CLONE=IMAGE:4175486	17.59	A	58.66	P	3.33
Xl2.52191.1.S1_at	gb:BJ060251 /DB_XREF=gi:17496981 /DB_XREF=BJ060251 /CLONE=XL065d21 /TID=Xl.52191.1 /CNT=3 /FEA=EST /TIER=ConsEnd /STK=0 /UG=Xl.52191 /UG_TITLE=Transcribed locus /REP_ORG=X. laevis	gb|AC236436.1| Xenopus laevis clone CH219-11M1, complete sequence	en1		Hit#6: dbj|AB219931.1| Xenopus laevis Xnr5-a, Xnr5-b, Xnr5-c genes, partial and complete cds	---	CLONE=XL065d21	15.25	A	40.88	P	2.68	gb:BJ060251 /DB_XREF=gi:17496981 /DB_XREF=BJ060251 /CLONE=XL065d21 /TID=Xl.52191.1 /CNT=3 /FEA=EST /TIER=ConsEnd /STK=0 /UG=Xl.52191 /UG_TITLE=Transcribed locus /REP_ORG=X. laevis	---	---	---	CLONE=XL065d21	15.25	A	49.88	P	3.27
Xl2.697.1.S2_at	gb:BC061658.1 /DB_XREF=gi:38197298 /GEN=MGC68499 /TID=Xl.697.1 /CNT=10 /FEA=FLmRNA /TIER=FL /STK=1 /LL=399017 /UG=Xl.697 /DEF=Xenopus laevis orphan nuclear receptor BXR-beta, mRNA (cDNA clone MGC:68499 IMAGE:4030541), complete cds. /PROD=MGC68499 protein /FL=gb:AF305201.1 gb:BC061658.1 /REP_ORG=X. laevis	nuclear receptor subfamily 1, group I, member 2	nr1i2		nr1i2	399017	DEF=Xenopus laevis orphan nuclear receptor BXR-beta, mRNA (cDNA clone MGC:68499 IMAGE:4030541), complete cds.	35.6	A	95.52	P	2.68	gb:BC061658.1 /DB_XREF=gi:38197298 /GEN=MGC68499 /TID=Xl.697.1 /CNT=10 /FEA=FLmRNA /TIER=FL /STK=1 /LL=399017 /UG=Xl.697 /DEF=Xenopus laevis orphan nuclear receptor BXR-beta, mRNA (cDNA clone MGC:68499 IMAGE:4030541), complete cds. /PROD=MGC68499 protein /FL=gb:AF305201.1 gb:BC061658.1 /REP_ORG=X. laevis	nuclear receptor subfamily 1, group I, member 2	nr1i2	399017	DEF=Xenopus laevis orphan nuclear receptor BXR-beta, mRNA (cDNA clone MGC:68499 IMAGE:4030541), complete cds.	35.6	A	115.02	P	3.23	Xl2.697.1.S2_at
Xl2.28937.1.S1_at	gb:AY260733.1 /DB_XREF=gi:32442463 /TID=Xl.28937.1 /CNT=23 /FEA=FLmRNA /TIER=FL+Stack /STK=12 /LL=398661 /UG_GENE=LOC398661 /UG=Xl.28937 /DEF=Xenopus laevis phosphatase inhibitor 1-like protein mRNA, complete cds. /PROD=phosphatase inhibitor 1-like protein /FL=gb:AY260733.1 gb:BC073646.1 /REP_ORG=X. laevis	protein phosphatase 1, regulatory (inhibitor) subunit 1A	ppp1r1a		ppp1r1a	398661		248.65	P	568.31	P	2.29	gb:AY260733.1 /DB_XREF=gi:32442463 /TID=Xl.28937.1 /CNT=23 /FEA=FLmRNA /TIER=FL+Stack /STK=12 /LL=398661 /UG_GENE=LOC398661 /UG=Xl.28937 /DEF=Xenopus laevis phosphatase inhibitor 1-like protein mRNA, complete cds. /PROD=phosphatase inhibitor 1-like protein /FL=gb:AY260733.1 gb:BC073646.1 /REP_ORG=X. laevis	protein phosphatase 1, regulatory (inhibitor) subunit 1A	ppp1r1a	398661		248.65	P	800.36	P	3.22	Xl2.28937.1.S1_at
Xl2.54917.1.S2_at	gb:BC079716.1 /DB_XREF=gi:51258310 /GEN=MGC82138 /TID=Xl.54917.1 /CNT=37 /FEA=FLmRNA /TIER=ConsEnd /STK=0 /LL=447220 /UG=Xl.54917 /DEF=Xenopus laevis MGC82138 protein, mRNA (cDNA clone MGC:82138 IMAGE:7012208), complete cds. /PROD=MGC82138 protein /FL=gb:BC079716.1 /REP_ORG=X. laevis	ADP-ribosylation factor GTPase activating protein 2	arfgap2		arfgap2	447220	DEF=Xenopus laevis MGC82138 protein, mRNA (cDNA clone MGC:82138 IMAGE:7012208), complete cds.	55.62	A	112.35	P	2.02	gb:BC079716.1 /DB_XREF=gi:51258310 /GEN=MGC82138 /TID=Xl.54917.1 /CNT=37 /FEA=FLmRNA /TIER=ConsEnd /STK=0 /LL=447220 /UG=Xl.54917 /DEF=Xenopus laevis MGC82138 protein, mRNA (cDNA clone MGC:82138 IMAGE:7012208), complete cds. /PROD=MGC82138 protein /FL=gb:BC079716.1 /REP_ORG=X. laevis	ADP-ribosylation factor GTPase activating protein 2	arfgap2	447220	DEF=Xenopus laevis MGC82138 protein, mRNA (cDNA clone MGC:82138 IMAGE:7012208), complete cds.	55.62	A	178.42	P	3.21
Xl2.20594.1.S1_at	gb:BG020457 /DB_XREF=gi:12476536 /DB_XREF=dc74a06.x1 /CLONE=IMAGE:3402539 /TID=Xl.20594.1 /CNT=3 /FEA=EST /TIER=ConsEnd /STK=1 /UG=Xl.20594 /UG_TITLE=Transcribed locus /REP_ORG=X. laevis	emb|X64404.1| X.laevis U7 snRNA genes	multiple isoforms		Hit#1: emb|X64404.1| X.laevis U7 snRNA genes	---	CLONE=IMAGE:3402539	19.78	P	39.56	P	2	gb:BG020457 /DB_XREF=gi:12476536 /DB_XREF=dc74a06.x1 /CLONE=IMAGE:3402539 /TID=Xl.20594.1 /CNT=3 /FEA=EST /TIER=ConsEnd /STK=1 /UG=Xl.20594 /UG_TITLE=Transcribed locus /REP_ORG=X. laevis	---	---	---	CLONE=IMAGE:3402539	19.78	P	63.58	P	3.21
Xl2.15664.1.S1_a_at	gb:BJ082467 /DB_XREF=gi:17577106 /DB_XREF=BJ082467 /CLONE=XL081c23 /TID=Xl.15664.1 /CNT=4 /FEA=EST /TIER=ConsEnd /STK=1 /UG=Xl.15664 /UG_TITLE=Transcribed locus, weakly similar to XP_517563.1 PREDICTED: similar to ArgAbl-interacting protein ArgBP2 (Pan troglodytes) /REP_ORG=X. laevis	ref|XM_004912541.1| PREDICTED: Xenopus (Silurana) tropicalis sorbin and SH3 domain-containing protein 2-like (LOC100496366), transcript variant X8, mRNA	sorbs2		Hit#1: ref|XM_004912541.1| PREDICTED: Xenopus (Silurana) tropicalis sorbin and SH3 domain-containing protein 2-like (LOC100496366), transcript variant X8, mRNA	---	CLONE=XL081c23	14.94	A	48.73	P	3.26	gb:BJ082467 /DB_XREF=gi:17577106 /DB_XREF=BJ082467 /CLONE=XL081c23 /TID=Xl.15664.1 /CNT=4 /FEA=EST /TIER=ConsEnd /STK=1 /UG=Xl.15664 /UG_TITLE=Transcribed locus, weakly similar to XP_517563.1 PREDICTED: similar to ArgAbl-interacting protein ArgBP2 (Pan troglodytes) /REP_ORG=X. laevis	---	---	---	CLONE=XL081c23	14.94	A	47.85	P	3.2	Xl2.15664.1.S1_a_at
Xl2.11114.1.A1_at	gb:BJ051736 /DB_XREF=gi:17498204 /DB_XREF=BJ051736 /CLONE=XL036k03 /TID=Xl.11114.1 /CNT=8 /FEA=EST /TIER=ConsEnd /STK=1 /UG=Xl.11114 /UG_TITLE=Transcribed locus, moderately similar to XP_425427.1 PREDICTED: similar to glycoprotein (Gallus gallus) /REP_ORG=X. laevis	ref|XM_002934966.2| PREDICTED: Xenopus (Silurana) tropicalis V-type proton ATPase subunit S1-like (LOC100487454), transcript variant X1, mRNA	ATP6AP1L		Hit#1: ref|XM_002934966.2| PREDICTED: Xenopus (Silurana) tropicalis V-type proton ATPase subunit S1-like (LOC100487454), transcript variant X1, mRNA	---	CLONE=XL036k03	12.81	A	30.66	P	2.39	gb:BJ051736 /DB_XREF=gi:17498204 /DB_XREF=BJ051736 /CLONE=XL036k03 /TID=Xl.11114.1 /CNT=8 /FEA=EST /TIER=ConsEnd /STK=1 /UG=Xl.11114 /UG_TITLE=Transcribed locus, moderately similar to XP_425427.1 PREDICTED: similar to glycoprotein (Gallus gallus) /REP_ORG=X. laevis	---	---	---	CLONE=XL036k03	12.81	A	40.82	P	3.19	Xl2.11114.1.A1_at
Xl2.6140.1.S1_at	gb:BC041255.1 /DB_XREF=gi:27370884 /GEN=kiaa0103-prov /TID=Xl.6140.1 /CNT=58 /FEA=FLmRNA /TIER=FL+Stack /STK=24 /LL=380446 /UG=Xl.6140 /DEF=Xenopus laevis hypothetical protein MGC52807, mRNA (cDNA clone MGC:52807 IMAGE:4724919), complete cds. /PROD=kiaa0103-prov protein /FL=gb:BC041255.1 /REP_ORG=X. laevis	tetratricopeptide repeat domain 35	emc2		ttc35-b	380446	DEF=Xenopus laevis hypothetical protein MGC52807, mRNA (cDNA clone MGC:52807 IMAGE:4724919), complete cds.	510.49	P	1210.71	P	2.37	gb:BC041255.1 /DB_XREF=gi:27370884 /GEN=kiaa0103-prov /TID=Xl.6140.1 /CNT=58 /FEA=FLmRNA /TIER=FL+Stack /STK=24 /LL=380446 /UG=Xl.6140 /DEF=Xenopus laevis hypothetical protein MGC52807, mRNA (cDNA clone MGC:52807 IMAGE:4724919), complete cds. /PROD=kiaa0103-prov protein /FL=gb:BC041255.1 /REP_ORG=X. laevis	tetratricopeptide repeat domain 35	ttc35-b	380446	DEF=Xenopus laevis hypothetical protein MGC52807, mRNA (cDNA clone MGC:52807 IMAGE:4724919), complete cds.	510.49	P	1628.59	P	3.19	Xl2.6140.1.S1_at
Xl2.9682.1.A1_at	gb:BG161254 /DB_XREF=gi:12695173 /DB_XREF=dab67f09.x1 /CLONE=IMAGE:4202249 /TID=Xl.9682.1 /CNT=2 /FEA=EST /TIER=ConsEnd /STK=1 /UG=Xl.9682 /UG_TITLE=Transcribed locus /REP_ORG=X. laevis	gb|JN963044.1| Mus musculus targeted KO-first, conditional ready, lacZ-tagged mutant allele Comt:tm1a(EUCOMM)Wtsi; transgenic	unknown		Hit#32: dbj|AK379523.1| Bombyx mori mRNA, clone: ftes20J02	---	CLONE=IMAGE:4202249	48.83	P	147.79	P	3.03	gb:BG161254 /DB_XREF=gi:12695173 /DB_XREF=dab67f09.x1 /CLONE=IMAGE:4202249 /TID=Xl.9682.1 /CNT=2 /FEA=EST /TIER=ConsEnd /STK=1 /UG=Xl.9682 /UG_TITLE=Transcribed locus /REP_ORG=X. laevis	---	---	---	CLONE=IMAGE:4202249	48.83	P	155.64	P	3.19
Xl2.10403.1.S1_at	gb:BC091707.1 /DB_XREF=gi:60649720 /TID=Xl.10403.1 /CNT=5 /FEA=FLmRNA /TIER=FL /STK=3 /UG=Xl.10403 /DEF=Xenopus laevis cDNA clone MGC:84896 IMAGE:3746683, complete cds. /PROD=Unknown (protein for MGC:84896) /FL=gb:BC091707.1 /REP_ORG=X. laevis	polymerase (RNA) III (DNA directed) polypeptide G (32kD)	polr3g		polr3g	735067	DEF=Xenopus laevis cDNA clone MGC:84896 IMAGE:3746683, complete cds.	17.7	A	56	P	3.16	gb:BC091707.1 /DB_XREF=gi:60649720 /TID=Xl.10403.1 /CNT=5 /FEA=FLmRNA /TIER=FL /STK=3 /UG=Xl.10403 /DEF=Xenopus laevis cDNA clone MGC:84896 IMAGE:3746683, complete cds. /PROD=Unknown (protein for MGC:84896) /FL=gb:BC091707.1 /REP_ORG=X. laevis	polymerase (RNA) III (DNA directed) polypeptide G (32kD)	polr3g	735067	DEF=Xenopus laevis cDNA clone MGC:84896 IMAGE:3746683, complete cds.	17.7	A	56.25	P	3.18	Xl2.10403.1.S1_at
Xl2.12493.1.A1_at	gb:BJ087056 /DB_XREF=gi:17583692 /DB_XREF=BJ087056 /CLONE=XL055e17 /TID=Xl.12493.1 /CNT=2 /FEA=EST /TIER=ConsEnd /STK=2 /UG=Xl.12493 /UG_TITLE=Transcribed locus /REP_ORG=X. laevis	ref|XM_004793564.1| PREDICTED: Mustela putorius furo SERTA domain containing 2 (SERTAD2), transcript variant X3, mRNA	SERTAD2		Hit#1: ref|XM_004793564.1| PREDICTED: Mustela putorius furo SERTA domain containing 2 (SERTAD2), transcript variant X3, mRNA	---	CLONE=XL055e17	29.95	P	64.62	P	2.16	gb:BJ087056 /DB_XREF=gi:17583692 /DB_XREF=BJ087056 /CLONE=XL055e17 /TID=Xl.12493.1 /CNT=2 /FEA=EST /TIER=ConsEnd /STK=2 /UG=Xl.12493 /UG_TITLE=Transcribed locus /REP_ORG=X. laevis	---	---	---	CLONE=XL055e17	29.95	P	95.19	P	3.18	Xl2.12493.1.A1_at
Xl2.5287.1.S2_at	gb:BJ623910 /DB_XREF=gi:37267142 /DB_XREF=BJ623910 /CLONE=XL206i01 /TID=Xl.5287.1 /CNT=32 /FEA=FLmRNA /TIER=ConsEnd /STK=0 /LL=398582 /UG_GENE=XMAN1 /UG=Xl.5287 /UG_TITLE=Nuclear membrane protein XMAN1 /FL=gb:AF115498.2 gb:AB100267.1 /REP_ORG=X. laevis	Smad1 antagonistic effector	sane		sane	779027	CLONE=XL206i01	15.26	A	50.36	P	3.3	gb:BJ623910 /DB_XREF=gi:37267142 /DB_XREF=BJ623910 /CLONE=XL206i01 /TID=Xl.5287.1 /CNT=32 /FEA=FLmRNA /TIER=ConsEnd /STK=0 /LL=398582 /UG_GENE=XMAN1 /UG=Xl.5287 /UG_TITLE=Nuclear membrane protein XMAN1 /FL=gb:AF115498.2 gb:AB100267.1 /REP_ORG=X. laevis	Smad1 antagonistic effector	sane	779027	CLONE=XL206i01	15.26	A	48.37	P	3.17	Xl2.5287.1.S2_at
Xl2Affx.38.1.S1_at	gb:BC123275.1 /DB_XREF=gi:114108312 /TID=XlAffx.38.1 /CNT=1 /FEA=mRNA /TIER=ConsEnd /STK=0 /NOTE=sequence(s) not in UniGene /DEF=Xenopus laevis cDNA clone IMAGE:8321296, partial cds. /REP_ORG=X. laevis	hypothetical protein LOC779078	enkd1		LOC779078	779078	DEF=Xenopus laevis cDNA clone IMAGE:8321296, partial cds.	29.72	A	89.91	P	3.03	gb:BC123275.1 /DB_XREF=gi:114108312 /TID=XlAffx.38.1 /CNT=1 /FEA=mRNA /TIER=ConsEnd /STK=0 /NOTE=sequence(s) not in UniGene /DEF=Xenopus laevis cDNA clone IMAGE:8321296, partial cds. /REP_ORG=X. laevis	hypothetical protein LOC779078	LOC779078	779078	DEF=Xenopus laevis cDNA clone IMAGE:8321296, partial cds.	29.72	A	94.21	P	3.17
Xl2.10720.1.S1_at	gb:BE505979 /DB_XREF=gi:9709510 /DB_XREF=dc40g02.x1 /CLONE=IMAGE:3399602 /TID=Xl.10720.1 /CNT=18 /FEA=EST /TIER=ConsEnd /STK=1 /UG=Xl.10720 /UG_TITLE=Transcribed locus, moderately similar to XP_429208.1 PREDICTED: similar to Potential phospholipid-transporting ATPase ID (ATPase class I type 8B member 2) (Gallus gallus) /REP_ORG=X. laevis	ref|XM_001015243.1| Tetrahymena thermophila hypothetical protein, mRNA	spopl		Hit#3: ref|XM_001606154.2| PREDICTED: Nasonia vitripennis speckle-type POZ protein B-like (LOC100122592), mRNA	---	CLONE=IMAGE:3399602	23.24	A	68.46	P	2.95	gb:BE505979 /DB_XREF=gi:9709510 /DB_XREF=dc40g02.x1 /CLONE=IMAGE:3399602 /TID=Xl.10720.1 /CNT=18 /FEA=EST /TIER=ConsEnd /STK=1 /UG=Xl.10720 /UG_TITLE=Transcribed locus, moderately similar to XP_429208.1 PREDICTED: similar to Potential phospholipid-transporting ATPase ID (ATPase class I type 8B member 2) (Gallus gallus) /REP_ORG=X. laevis	---	---	---	CLONE=IMAGE:3399602	23.24	A	73.66	P	3.17
Xl2.48792.1.A1_s_at	gb:BJ044109 /DB_XREF=gi:17392985 /DB_XREF=BJ044109 /CLONE=XL012e07 /TID=Xl.48792.1 /CNT=3 /FEA=EST /TIER=ConsEnd /STK=1 /UG=Xl.48792 /UG_TITLE=Transcribed locus /REP_ORG=X. laevis	gb|AC236452.1| Xenopus laevis clone CH219-36I4, complete sequence	Pof1b		Hit#2: gb|BC078091.1| Xenopus laevis Pof1b protein, mRNA (cDNA clone IMAGE:6863185), partial cds	---	CLONE=XL012e07	2330	P	4901.4	P	2.1	gb:BJ044109 /DB_XREF=gi:17392985 /DB_XREF=BJ044109 /CLONE=XL012e07 /TID=Xl.48792.1 /CNT=3 /FEA=EST /TIER=ConsEnd /STK=1 /UG=Xl.48792 /UG_TITLE=Transcribed locus /REP_ORG=X. laevis	---	---	---	CLONE=XL012e07	2330	P	7356.13	P	3.16	Xl2.48792.1.A1_s_at
Xl2.10505.1.A1_at	gb:BF049340 /DB_XREF=gi:10767843 /DB_XREF=db79a10.x1 /CLONE=IMAGE:3379194 /TID=Xl.10505.1 /CNT=4 /FEA=EST /TIER=ConsEnd /STK=1 /UG=Xl.10505 /UG_TITLE=Transcribed locus /REP_ORG=X. laevis	gb|AC147837.3| Xenopus (Silurana) tropicalis clone CH216-28I17, complete sequence	zadh2		Hit#5: ref|NM_001011370.1| Xenopus (Silurana) tropicalis zinc binding alcohol dehydrogenase, domain containing 2 (zadh2), mRNA gb|BC088540.1| Xenopus tropicalis zinc binding alcohol dehydrogenase, domain containing 2, mRNA (cDNA clone MGC:97678 IMAGE:6982078), complete cds	---	CLONE=IMAGE:3379194	190.6	P	17.36	A	-10.98	gb:BF049340 /DB_XREF=gi:10767843 /DB_XREF=db79a10.x1 /CLONE=IMAGE:3379194 /TID=Xl.10505.1 /CNT=4 /FEA=EST /TIER=ConsEnd /STK=1 /UG=Xl.10505 /UG_TITLE=Transcribed locus /REP_ORG=X. laevis	---	---	---	CLONE=IMAGE:3379194	190.6	P	598.06	P	3.14	Xl2.10505.1.A1_at
Xl2.55582.1.A1_at	gb:BF612096 /DB_XREF=gi:11782546 /DB_XREF=daa16b09.y1 /CLONE=IMAGE:4056161 /TID=Xl.55582.1 /CNT=6 /FEA=EST /TIER=ConsEnd /STK=0 /UG=Xl.55582 /UG_TITLE=Transcribed locus, moderately similar to XP_414493.1 PREDICTED: similar to Cyclin G1 (Cyclin G) (Gallus gallus) /REP_ORG=X. laevis	cyclin G1	ccng1		ccng1	779347	CLONE=IMAGE:4056161	129.61	P	309.46	P	2.39	gb:BF612096 /DB_XREF=gi:11782546 /DB_XREF=daa16b09.y1 /CLONE=IMAGE:4056161 /TID=Xl.55582.1 /CNT=6 /FEA=EST /TIER=ConsEnd /STK=0 /UG=Xl.55582 /UG_TITLE=Transcribed locus, moderately similar to XP_414493.1 PREDICTED: similar to Cyclin G1 (Cyclin G) (Gallus gallus) /REP_ORG=X. laevis	cyclin G1	ccng1	779347	CLONE=IMAGE:4056161	129.61	P	406.88	P	3.14
Xl2.18027.1.A1_x_at	gb:BG816905 /DB_XREF=gi:14187885 /DB_XREF=daf72e08.x1 /CLONE=IMAGE:4755566 /TID=Xl.18027.1 /CNT=1 /FEA=EST /TIER=ConsEnd /STK=1 /UG=Xl.18027 /UG_TITLE=Transcribed locus /REP_ORG=X. laevis	gb|AC243138.1| Gossypium hirsutum clone MX030I08-jof, complete sequence	unknown		Hit#2: gb|HM197730.1| Mesobuthus martensii clone 8 potassium channel toxin mRNA, partial cds	---	CLONE=IMAGE:4755566	39.88	P	310.44	P	7.78	gb:BG816905 /DB_XREF=gi:14187885 /DB_XREF=daf72e08.x1 /CLONE=IMAGE:4755566 /TID=Xl.18027.1 /CNT=1 /FEA=EST /TIER=ConsEnd /STK=1 /UG=Xl.18027 /UG_TITLE=Transcribed locus /REP_ORG=X. laevis	---	---	---	CLONE=IMAGE:4755566	39.88	P	124.73	P	3.13	Xl2.18027.1.A1_x_at
Xl2.9011.1.A1_at	gb:BG579424 /DB_XREF=gi:13594488 /DB_XREF=dab74g01.x1 /CLONE=IMAGE:4203048 /TID=Xl.9011.1 /CNT=1 /FEA=EST /TIER=ConsEnd /STK=0 /UG=Xl.9011 /UG_TITLE=Transcribed locus /REP_ORG=X. laevis	gb|AC149502.2| Xenopus (Silurana) tropicalis clone CH216-11H14, complete sequence	unknown		No Filtered Hit, raw hit#1: gb|AC149502.2| Xenopus (Silurana) tropicalis clone CH216-11H14, complete sequence	---	CLONE=IMAGE:4203048	20.96	A	100.35	P	4.79	gb:BG579424 /DB_XREF=gi:13594488 /DB_XREF=dab74g01.x1 /CLONE=IMAGE:4203048 /TID=Xl.9011.1 /CNT=1 /FEA=EST /TIER=ConsEnd /STK=0 /UG=Xl.9011 /UG_TITLE=Transcribed locus /REP_ORG=X. laevis	---	---	---	CLONE=IMAGE:4203048	20.96	A	65.69	P	3.13	Xl2.9011.1.A1_at
Xl2.55769.1.A1_at	gb:DY561595 /DB_XREF=gi:88885502 /DB_XREF=AGENCOURT_71292043 /CLONE=IMAGE:8328584 /TID=Xl.55769.1 /CNT=1 /FEA=EST /TIER=ConsEnd /STK=1 /UG=Xl.55769 /UG_TITLE=Transcribed locus /REP_ORG=X. laevis	dbj|AK384574.1| Bombyx mori mRNA, clone: fcaL28J16	cadps2		Hit#1: dbj|AK384574.1| Bombyx mori mRNA, clone: fcaL28J16	---	CLONE=IMAGE:8328584	12.11	A	41.38	P	3.42	gb:DY561595 /DB_XREF=gi:88885502 /DB_XREF=AGENCOURT_71292043 /CLONE=IMAGE:8328584 /TID=Xl.55769.1 /CNT=1 /FEA=EST /TIER=ConsEnd /STK=1 /UG=Xl.55769 /UG_TITLE=Transcribed locus /REP_ORG=X. laevis	---	---	---	CLONE=IMAGE:8328584	12.11	A	37.83	P	3.12
Xl2.56394.1.S1_at	gb:CB943261 /DB_XREF=gi:30190304 /DB_XREF=AGENCOURT_13748158 /CLONE=IMAGE:6931133 /TID=Xl.56394.1 /CNT=4 /FEA=EST /TIER=ConsEnd /STK=0 /UG=Xl.56394 /UG_TITLE=Transcribed locus /REP_ORG=X. laevis	ref|XM_004918367.1| PREDICTED: Xenopus (Silurana) tropicalis uncharacterized LOC100496652 (LOC100496652), mRNA	kif13a		Hit#3: ref|XM_002939180.2| PREDICTED: Xenopus (Silurana) tropicalis kinesin-like protein KIF13A-like (LOC100487957), mRNA	---	CLONE=IMAGE:6931133	13.54	A	56.46	P	4.17	gb:CB943261 /DB_XREF=gi:30190304 /DB_XREF=AGENCOURT_13748158 /CLONE=IMAGE:6931133 /TID=Xl.56394.1 /CNT=4 /FEA=EST /TIER=ConsEnd /STK=0 /UG=Xl.56394 /UG_TITLE=Transcribed locus /REP_ORG=X. laevis	---	---	---	CLONE=IMAGE:6931133	13.54	A	42.13	P	3.11	Xl2.56394.1.S1_at
Xl2.19049.1.S1_at	gb:BC072294.1 /DB_XREF=gi:47937726 /GEN=MGC82474 /TID=Xl.19049.1 /CNT=4 /FEA=FLmRNA /TIER=FL /STK=2 /LL=432275 /UG=Xl.19049 /DEF=Xenopus laevis hypothetical protein MGC82474, mRNA (cDNA clone MGC:82474 IMAGE:4959159), complete cds. /PROD=MGC82474 protein /FL=gb:BC072294.1 /REP_ORG=X. laevis	glucosaminyl (N-acetyl) transferase 2, I-branching enzyme (I blood group)	gcnt2		gcnt2	432275	DEF=Xenopus laevis hypothetical protein MGC82474, mRNA (cDNA clone MGC:82474 IMAGE:4959159), complete cds.	14.59	A	60.22	P	4.13	gb:BC072294.1 /DB_XREF=gi:47937726 /GEN=MGC82474 /TID=Xl.19049.1 /CNT=4 /FEA=FLmRNA /TIER=FL /STK=2 /LL=432275 /UG=Xl.19049 /DEF=Xenopus laevis hypothetical protein MGC82474, mRNA (cDNA clone MGC:82474 IMAGE:4959159), complete cds. /PROD=MGC82474 protein /FL=gb:BC072294.1 /REP_ORG=X. laevis	glucosaminyl (N-acetyl) transferase 2, I-branching enzyme (I blood group)	gcnt2	432275	DEF=Xenopus laevis hypothetical protein MGC82474, mRNA (cDNA clone MGC:82474 IMAGE:4959159), complete cds.	14.59	A	45.08	P	3.09	Xl2.19049.1.S1_at
Xl2.51718.2.A1_at	gb:CB560946 /DB_XREF=gi:29480476 /DB_XREF=AGENCOURT_13346870 /CLONE=IMAGE:6877872 /TID=Xl.51718.2 /CNT=1 /FEA=EST /TIER=ConsEnd /STK=1 /UG=Xl.51718 /UG_TITLE=Transcribed locus /REP_ORG=X. laevis	ref|XM_002936427.2| PREDICTED: Xenopus (Silurana) tropicalis solute carrier family 22, member 23 (slc22a23), mRNA	slc22a23		Hit#1: ref|XM_002936427.2| PREDICTED: Xenopus (Silurana) tropicalis solute carrier family 22, member 23 (slc22a23), mRNA	---	CLONE=IMAGE:6877872	19.21	A	49.31	P	2.57	gb:CB560946 /DB_XREF=gi:29480476 /DB_XREF=AGENCOURT_13346870 /CLONE=IMAGE:6877872 /TID=Xl.51718.2 /CNT=1 /FEA=EST /TIER=ConsEnd /STK=1 /UG=Xl.51718 /UG_TITLE=Transcribed locus /REP_ORG=X. laevis	---	---	---	CLONE=IMAGE:6877872	19.21	A	59.25	P	3.08
Xl2.10147.1.S1_at	gb:BF614026 /DB_XREF=gi:11786239 /DB_XREF=dd86f03.x1 /CLONE=IMAGE:3431188 /TID=Xl.10147.1 /CNT=2 /FEA=EST /TIER=ConsEnd /STK=1 /UG=Xl.10147 /UG_TITLE=Transcribed locus /REP_ORG=X. laevis	gb|AC236441.1| Xenopus laevis clone CH219-166K18, complete sequence	tdrd6		Hit#8: dbj|AB191036.1| Xenopus laevis gene for tudor repeat protein Xtr, partial cds	---	CLONE=IMAGE:3431188	37.73	P	92.26	P	2.45	gb:BF614026 /DB_XREF=gi:11786239 /DB_XREF=dd86f03.x1 /CLONE=IMAGE:3431188 /TID=Xl.10147.1 /CNT=2 /FEA=EST /TIER=ConsEnd /STK=1 /UG=Xl.10147 /UG_TITLE=Transcribed locus /REP_ORG=X. laevis	---	---	---	CLONE=IMAGE:3431188	37.73	P	115.38	P	3.06	Xl2.10147.1.S1_at
Xl2.17323.1.A1_at	gb:BG023008 /DB_XREF=gi:12479087 /DB_XREF=daa22h03.x1 /CLONE=IMAGE:4057181 /TID=Xl.17323.1 /CNT=3 /FEA=EST /TIER=ConsEnd /STK=1 /UG=Xl.17323 /UG_TITLE=Transcribed locus, moderately similar to XP_419897.1 PREDICTED: similar to BAG-family molecular chaperone regulator-2 (Gallus gallus) /REP_ORG=X. laevis	ref|NM_001006728.1| Xenopus (Silurana) tropicalis BCL2-associated athanogene 2 (bag2), mRNA gb|BC075476.1| Xenopus tropicalis BCL2-associated athanogene 2, mRNA (cDNA clone MGC:89300 IMAGE:6981740), complete cds	bag2		Hit#1: ref|NM_001006728.1| Xenopus (Silurana) tropicalis BCL2-associated athanogene 2 (bag2), mRNA gb|BC075476.1| Xenopus tropicalis BCL2-associated athanogene 2, mRNA (cDNA clone MGC:89300 IMAGE:6981740), complete cds	---	CLONE=IMAGE:4057181	15.64	A	78.57	P	5.02	gb:BG023008 /DB_XREF=gi:12479087 /DB_XREF=daa22h03.x1 /CLONE=IMAGE:4057181 /TID=Xl.17323.1 /CNT=3 /FEA=EST /TIER=ConsEnd /STK=1 /UG=Xl.17323 /UG_TITLE=Transcribed locus, moderately similar to XP_419897.1 PREDICTED: similar to BAG-family molecular chaperone regulator-2 (Gallus gallus) /REP_ORG=X. laevis	---	---	---	CLONE=IMAGE:4057181	15.64	A	47.75	P	3.05	Xl2.17323.1.A1_at
Xl2.44918.1.S1_at	gb:AW782515 /DB_XREF=gi:7797049 /DB_XREF=da94a09.x1 /TID=Xl.44918.1 /CNT=3 /FEA=mRNA /TIER=ConsEnd /STK=1 /UG=Xl.44918 /UG_TITLE=Lapl03 mRNA, complete sequence /REP_ORG=X. laevis	gb|DQ096840.1| Xenopus laevis lapl03 mRNA, complete sequence	lapl03		Hit#1: gb|DQ096840.1| Xenopus laevis lapl03 mRNA, complete sequence	---		928.48	P	2991.38	P	3.22	gb:AW782515 /DB_XREF=gi:7797049 /DB_XREF=da94a09.x1 /TID=Xl.44918.1 /CNT=3 /FEA=mRNA /TIER=ConsEnd /STK=1 /UG=Xl.44918 /UG_TITLE=Lapl03 mRNA, complete sequence /REP_ORG=X. laevis	---	---	---		928.48	P	2828.08	P	3.05	Xl2.44918.1.S1_at
Xl2.7811.1.S1_at	gb:CB560160 /DB_XREF=gi:29479690 /DB_XREF=AGENCOURT_13325239 /CLONE=IMAGE:6880886 /TID=Xl.7811.1 /CNT=58 /FEA=FLmRNA /TIER=Stack /STK=8 /LL=379346 /UG_GENE=MGC53721 /UG=Xl.7811 /UG_TITLE=Similar to junctional adhesion molecule 1 /FL=gb:BC046720.1 /REP_ORG=X. laevis	similar to junctional adhesion molecule 1	f11r		MGC53721	379346	CLONE=IMAGE:6880886	772.86	P	2554.28	P	3.3	gb:CB560160 /DB_XREF=gi:29479690 /DB_XREF=AGENCOURT_13325239 /CLONE=IMAGE:6880886 /TID=Xl.7811.1 /CNT=58 /FEA=FLmRNA /TIER=Stack /STK=8 /LL=379346 /UG_GENE=MGC53721 /UG=Xl.7811 /UG_TITLE=Similar to junctional adhesion molecule 1 /FL=gb:BC046720.1 /REP_ORG=X. laevis	similar to junctional adhesion molecule 1	MGC53721	379346	CLONE=IMAGE:6880886	772.86	P	2347.33	P	3.04	Xl2.7811.1.S1_at
Xl2.11310.1.A1_at	gb:BG552017 /DB_XREF=gi:13563797 /DB_XREF=dae12e11.x1 /CLONE=IMAGE:4633845 /TID=Xl.11310.1 /CNT=1 /FEA=EST /TIER=ConsEnd /STK=1 /UG=Xl.11310 /UG_TITLE=Transcribed locus /REP_ORG=X. laevis	ref|XM_004795226.1| PREDICTED: Mustela putorius furo methyl-CpG binding domain protein 5 (MBD5), transcript variant X5, mRNA	MBD5		Hit#1: ref|XM_004795226.1| PREDICTED: Mustela putorius furo methyl-CpG binding domain protein 5 (MBD5), transcript variant X5, mRNA	---	CLONE=IMAGE:4633845	10.57	A	48.05	P	4.55	gb:BG552017 /DB_XREF=gi:13563797 /DB_XREF=dae12e11.x1 /CLONE=IMAGE:4633845 /TID=Xl.11310.1 /CNT=1 /FEA=EST /TIER=ConsEnd /STK=1 /UG=Xl.11310 /UG_TITLE=Transcribed locus /REP_ORG=X. laevis	---	---	---	CLONE=IMAGE:4633845	10.57	A	32.09	P	3.04	Xl2.11310.1.A1_at
Xl2.18344.1.A1_at	gb:BJ077230 /DB_XREF=gi:17522146 /DB_XREF=BJ077230 /CLONE=XL060e09 /TID=Xl.18344.1 /CNT=3 /FEA=EST /TIER=ConsEnd /STK=2 /UG=Xl.18344 /UG_TITLE=Transcribed locus /REP_ORG=X. laevis	gb|AC192557.2| Gallus gallus BAC clone CH261-11G2 from chromosome z, complete sequence	npr3		Hit#2: ref|XM_004817472.1| PREDICTED: Mustela putorius furo natriuretic peptide receptor C/guanylate cyclase C (atrionatriuretic peptide receptor C) (NPR3), transcript variant X2, mRNA	---	CLONE=XL060e09	42.97	A	147.6	P	3.44	gb:BJ077230 /DB_XREF=gi:17522146 /DB_XREF=BJ077230 /CLONE=XL060e09 /TID=Xl.18344.1 /CNT=3 /FEA=EST /TIER=ConsEnd /STK=2 /UG=Xl.18344 /UG_TITLE=Transcribed locus /REP_ORG=X. laevis	---	---	---	CLONE=XL060e09	42.97	A	129.59	P	3.02	Xl2.18344.1.A1_at
Xl2.23900.1.A1_at	gb:BF232275 /DB_XREF=gi:11174751 /DB_XREF=de03e10.x1 /CLONE=IMAGE:3436914 /TID=Xl.23900.1 /CNT=7 /FEA=mRNA /TIER=ConsEnd /STK=1 /LL=373747 /UG_GENE=cfos-A /UG=Xl.23900 /UG_TITLE=C-fos proto-oncogene /REP_ORG=X. laevis	C-fos proto-oncogene	fos		cfos-A	373747	CLONE=IMAGE:3436914	24.87	P	3.33	A	-7.46	gb:BF232275 /DB_XREF=gi:11174751 /DB_XREF=de03e10.x1 /CLONE=IMAGE:3436914 /TID=Xl.23900.1 /CNT=7 /FEA=mRNA /TIER=ConsEnd /STK=1 /LL=373747 /UG_GENE=cfos-A /UG=Xl.23900 /UG_TITLE=C-fos proto-oncogene /REP_ORG=X. laevis	C-fos proto-oncogene	cfos-A	373747	CLONE=IMAGE:3436914	24.87	P	74.76	P	3.01
Xl2.17484.1.A1_at	gb:BG810758 /DB_XREF=gi:14181738 /DB_XREF=daf30h01.x1 /CLONE=IMAGE:4740312 /TID=Xl.17484.1 /CNT=2 /FEA=EST /TIER=ConsEnd /STK=1 /UG=Xl.17484 /UG_TITLE=Transcribed locus /REP_ORG=X. laevis	gb|AC236451.1| Xenopus laevis clone CH219-35I18, complete sequence	unknown		Hit#4: emb|X63502.1| X.borealis gene for embryonic/larval alpha 3 skeletal actin	---	CLONE=IMAGE:4740312	37.43	A	92.18	P	2.46	gb:BG810758 /DB_XREF=gi:14181738 /DB_XREF=daf30h01.x1 /CLONE=IMAGE:4740312 /TID=Xl.17484.1 /CNT=2 /FEA=EST /TIER=ConsEnd /STK=1 /UG=Xl.17484 /UG_TITLE=Transcribed locus /REP_ORG=X. laevis	---	---	---	CLONE=IMAGE:4740312	37.43	A	112.27	P	3
Xl2.9549.1.S1_at	gb:AF374473.1 /DB_XREF=gi:14150744 /TID=Xl.9549.1 /CNT=17 /FEA=FLmRNA /TIER=FL /STK=5 /LL=394388 /UG_GENE=lmo2-A /UG=Xl.9549 /DEF=Xenopus laevis LIM-only protein LMO-2 mRNA, complete cds. /PROD=LIM-only protein LMO-2 /FL=gb:AF374473.1 gb:BC097502.1 /REP_ORG=X. laevis	LIM domain only 2 (rhombotin-like 1)	lmo2		lmo2	394388		36.64	A	89.08	P	2.43	gb:AF374473.1 /DB_XREF=gi:14150744 /TID=Xl.9549.1 /CNT=17 /FEA=FLmRNA /TIER=FL /STK=5 /LL=394388 /UG_GENE=lmo2-A /UG=Xl.9549 /DEF=Xenopus laevis LIM-only protein LMO-2 mRNA, complete cds. /PROD=LIM-only protein LMO-2 /FL=gb:AF374473.1 gb:BC097502.1 /REP_ORG=X. laevis	LIM domain only 2 (rhombotin-like 1)	lmo2	394388		36.64	A	109.42	P	2.99	Xl2.9549.1.S1_at
Xl2.26008.1.S1_at	gb:CB983966 /DB_XREF=gi:30278490 /DB_XREF=AGENCOURT_13942997 /CLONE=IMAGE:6939735 /TID=Xl.26008.1 /CNT=2 /FEA=EST /TIER=ConsEnd /STK=1 /UG=Xl.26008 /UG_TITLE=Transcribed locus /REP_ORG=X. laevis	gb|BC051195.1| Homo sapiens protein kinase C, epsilon, mRNA (cDNA clone IMAGE:5276612)	prkce		Hit#1: gb|BC051195.1| Homo sapiens protein kinase C, epsilon, mRNA (cDNA clone IMAGE:5276612)	---	CLONE=IMAGE:6939735	30.93	P	104.38	P	3.38	gb:CB983966 /DB_XREF=gi:30278490 /DB_XREF=AGENCOURT_13942997 /CLONE=IMAGE:6939735 /TID=Xl.26008.1 /CNT=2 /FEA=EST /TIER=ConsEnd /STK=1 /UG=Xl.26008 /UG_TITLE=Transcribed locus /REP_ORG=X. laevis	---	---	---	CLONE=IMAGE:6939735	30.93	P	92.49	P	2.99	Xl2.26008.1.S1_at
Xl2.5100.2.S1_x_at	gb:CO388809 /DB_XREF=gi:49496400 /DB_XREF=AGENCOURT_26182428 /CLONE=IMAGE:7300381 /TID=Xl.5100.2 /CNT=53 /FEA=EST /TIER=ConsEnd /STK=0 /UG=Xl.5100 /UG_TITLE=Transcribed locus, moderately similar to XP_511487.1 PREDICTED: similar to type I hair keratin 6 (Pan troglodytes) /REP_ORG=X. laevis	keratin 19	krt19		krt19	779233	CLONE=IMAGE:7300381	76.92	P	172.93	P	2.25	gb:CO388809 /DB_XREF=gi:49496400 /DB_XREF=AGENCOURT_26182428 /CLONE=IMAGE:7300381 /TID=Xl.5100.2 /CNT=53 /FEA=EST /TIER=ConsEnd /STK=0 /UG=Xl.5100 /UG_TITLE=Transcribed locus, moderately similar to XP_511487.1 PREDICTED: similar to type I hair keratin 6 (Pan troglodytes) /REP_ORG=X. laevis	keratin 19	krt19	779233	CLONE=IMAGE:7300381	76.92	P	229.13	P	2.98	Xl2.5100.2.S1_x_at
Xl2.8045.1.S1_at	gb:BE678027 /DB_XREF=gi:10059149 /DB_XREF=df80a11.x1 /CLONE=IMAGE:3745628 /TID=Xl.8045.1 /CNT=9 /FEA=EST /TIER=ConsEnd /STK=1 /UG=Xl.8045 /UG_TITLE=Transcribed locus, weakly similar to XP_523591.1 PREDICTED: hypothetical protein XP_523591 (Pan troglodytes) /REP_ORG=X. laevis	ref|XM_002936050.2| PREDICTED: Xenopus (Silurana) tropicalis abhydrolase domain-containing protein 15-like (LOC100497109), mRNA	abhd15		Hit#1: ref|XM_002936050.2| PREDICTED: Xenopus (Silurana) tropicalis abhydrolase domain-containing protein 15-like (LOC100497109), mRNA	---	CLONE=IMAGE:3745628	102.07	P	214.99	P	2.11	gb:BE678027 /DB_XREF=gi:10059149 /DB_XREF=df80a11.x1 /CLONE=IMAGE:3745628 /TID=Xl.8045.1 /CNT=9 /FEA=EST /TIER=ConsEnd /STK=1 /UG=Xl.8045 /UG_TITLE=Transcribed locus, weakly similar to XP_523591.1 PREDICTED: hypothetical protein XP_523591 (Pan troglodytes) /REP_ORG=X. laevis	---	---	---	CLONE=IMAGE:3745628	102.07	P	303.86	P	2.98
Xl2.5100.1.A1_a_at	gb:BE508507 /DB_XREF=gi:9728282 /DB_XREF=dc17a04.x1 /CLONE=IMAGE:3397326 /TID=Xl.5100.1 /CNT=3 /FEA=EST /TIER=ConsEnd /STK=1 /UG=Xl.5100 /UG_TITLE=Transcribed locus, moderately similar to XP_511487.1 PREDICTED: similar to type I hair keratin 6 (Pan troglodytes) /REP_ORG=X. laevis	keratin 19	krt19		krt19	779233	CLONE=IMAGE:3397326	155.2	P	330.16	P	2.13	gb:BE508507 /DB_XREF=gi:9728282 /DB_XREF=dc17a04.x1 /CLONE=IMAGE:3397326 /TID=Xl.5100.1 /CNT=3 /FEA=EST /TIER=ConsEnd /STK=1 /UG=Xl.5100 /UG_TITLE=Transcribed locus, moderately similar to XP_511487.1 PREDICTED: similar to type I hair keratin 6 (Pan troglodytes) /REP_ORG=X. laevis	keratin 19	krt19	779233	CLONE=IMAGE:3397326	155.2	P	460.75	P	2.97	Xl2.5100.1.A1_a_at
Xl2.18027.1.A1_at	gb:BG816905 /DB_XREF=gi:14187885 /DB_XREF=daf72e08.x1 /CLONE=IMAGE:4755566 /TID=Xl.18027.1 /CNT=1 /FEA=EST /TIER=ConsEnd /STK=1 /UG=Xl.18027 /UG_TITLE=Transcribed locus /REP_ORG=X. laevis	gb|AC243138.1| Gossypium hirsutum clone MX030I08-jof, complete sequence	unknown		Hit#2: gb|HM197730.1| Mesobuthus martensii clone 8 potassium channel toxin mRNA, partial cds	---	CLONE=IMAGE:4755566	45.45	P	261.3	P	5.75	gb:BG816905 /DB_XREF=gi:14187885 /DB_XREF=daf72e08.x1 /CLONE=IMAGE:4755566 /TID=Xl.18027.1 /CNT=1 /FEA=EST /TIER=ConsEnd /STK=1 /UG=Xl.18027 /UG_TITLE=Transcribed locus /REP_ORG=X. laevis	---	---	---	CLONE=IMAGE:4755566	45.45	P	135.1	P	2.97	Xl2.18027.1.A1_at
Xl2.19788.1.A1_at	gb:BQ398985 /DB_XREF=gi:21086672 /DB_XREF=NISC_mp01b03.x1 /CLONE=IMAGE:4965436 /TID=Xl.19788.1 /CNT=1 /FEA=EST /TIER=ConsEnd /STK=0 /UG=Xl.19788 /UG_TITLE=Transcribed locus /REP_ORG=X. laevis	emb|CU075658.1| Xenopus tropicalis finished cDNA, clone TGas105h05	ier3		Hit#2: ref|XM_004919807.1| PREDICTED: Xenopus (Silurana) tropicalis radiation-inducible immediate-early gene IEX-1-like (LOC100497513), transcript variant X2, mRNA	---	CLONE=IMAGE:4965436	30.43	A	85.46	P	2.81	gb:BQ398985 /DB_XREF=gi:21086672 /DB_XREF=NISC_mp01b03.x1 /CLONE=IMAGE:4965436 /TID=Xl.19788.1 /CNT=1 /FEA=EST /TIER=ConsEnd /STK=0 /UG=Xl.19788 /UG_TITLE=Transcribed locus /REP_ORG=X. laevis	---	---	---	CLONE=IMAGE:4965436	30.43	A	90.5	P	2.97
Xl2.23839.1.S1_at	gb:BC068797.1 /DB_XREF=gi:46249567 /GEN=MGC81367 /TID=Xl.23839.1 /CNT=16 /FEA=FLmRNA /TIER=FL+Stack /STK=6 /LL=414628 /UG=Xl.23839 /DEF=Xenopus laevis hypothetical protein MGC81367, mRNA (cDNA clone MGC:81367 IMAGE:6634222), complete cds. /PROD=MGC81367 protein /FL=gb:BC068797.1 /REP_ORG=X. laevis	heme binding protein 1	hebp1		hebp1	414628	DEF=Xenopus laevis hypothetical protein MGC81367, mRNA (cDNA clone MGC:81367 IMAGE:6634222), complete cds.	156.97	P	1022.37	P	6.51	gb:BC068797.1 /DB_XREF=gi:46249567 /GEN=MGC81367 /TID=Xl.23839.1 /CNT=16 /FEA=FLmRNA /TIER=FL+Stack /STK=6 /LL=414628 /UG=Xl.23839 /DEF=Xenopus laevis hypothetical protein MGC81367, mRNA (cDNA clone MGC:81367 IMAGE:6634222), complete cds. /PROD=MGC81367 protein /FL=gb:BC068797.1 /REP_ORG=X. laevis	heme binding protein 1	hebp1	414628	DEF=Xenopus laevis hypothetical protein MGC81367, mRNA (cDNA clone MGC:81367 IMAGE:6634222), complete cds.	156.97	P	462.32	P	2.95	Xl2.23839.1.S1_at
Xl2.21993.1.S1_at	gb:BC043795.1 /DB_XREF=gi:27695161 /GEN=mak16l-prov /TID=Xl.21993.1 /CNT=9 /FEA=FLmRNA /TIER=FL /STK=1 /LL=380167 /UG=Xl.21993 /DEF=Xenopus laevis RNA binding protein, mRNA (cDNA clone MGC:53057 IMAGE:5541892), complete cds. /PROD=mak16l-prov protein /FL=gb:BC043795.1 /REP_ORG=X. laevis	MAK16 homolog	mak16		mak16-b	380167	DEF=Xenopus laevis RNA binding protein, mRNA (cDNA clone MGC:53057 IMAGE:5541892), complete cds.	66.65	P	142.67	P	2.14	gb:BC043795.1 /DB_XREF=gi:27695161 /GEN=mak16l-prov /TID=Xl.21993.1 /CNT=9 /FEA=FLmRNA /TIER=FL /STK=1 /LL=380167 /UG=Xl.21993 /DEF=Xenopus laevis RNA binding protein, mRNA (cDNA clone MGC:53057 IMAGE:5541892), complete cds. /PROD=mak16l-prov protein /FL=gb:BC043795.1 /REP_ORG=X. laevis	MAK16 homolog	mak16-b	380167	DEF=Xenopus laevis RNA binding protein, mRNA (cDNA clone MGC:53057 IMAGE:5541892), complete cds.	66.65	P	195.84	P	2.94
Xl2.49474.1.S1_at	gb:BC084944.1 /DB_XREF=gi:54673681 /GEN=LOC495494 /TID=Xl.49474.1 /CNT=6 /FEA=FLmRNA /TIER=FL /STK=1 /LL=495494 /UG=Xl.49474 /DEF=Xenopus laevis hypothetical LOC495494, mRNA (cDNA clone MGC:82259 IMAGE:4032070), complete cds. /PROD=LOC495494 protein /FL=gb:BC084944.1 /REP_ORG=X. laevis	transportin 1	tnpo1		tnpo1	495494	DEF=Xenopus laevis hypothetical LOC495494, mRNA (cDNA clone MGC:82259 IMAGE:4032070), complete cds.	46.22	P	196.89	P	4.26	gb:BC084944.1 /DB_XREF=gi:54673681 /GEN=LOC495494 /TID=Xl.49474.1 /CNT=6 /FEA=FLmRNA /TIER=FL /STK=1 /LL=495494 /UG=Xl.49474 /DEF=Xenopus laevis hypothetical LOC495494, mRNA (cDNA clone MGC:82259 IMAGE:4032070), complete cds. /PROD=LOC495494 protein /FL=gb:BC084944.1 /REP_ORG=X. laevis	transportin 1	tnpo1	495494	DEF=Xenopus laevis hypothetical LOC495494, mRNA (cDNA clone MGC:82259 IMAGE:4032070), complete cds.	46.22	P	135.36	P	2.93	Xl2.49474.1.S1_at
Xl2.56199.1.S1_at	gb:CA971790 /DB_XREF=gi:27504444 /DB_XREF=AGENCOURT_10764169 /CLONE=IMAGE:6323306 /TID=Xl.56199.1 /CNT=4 /FEA=EST /TIER=ConsEnd /STK=0 /UG=Xl.56199 /UG_TITLE=Transcribed locus /REP_ORG=X. laevis	gb|AC236496.1| Xenopus laevis clone CH219-111G13, complete sequence	fam98b		Hit#7: ref|NM_001093330.1| Xenopus laevis family with sequence similarity 98, member B (fam98b), mRNA gb|BC077469.1| Xenopus laevis MGC82466 protein, mRNA (cDNA clone MGC:82466 IMAGE:4957131), complete cds	---	CLONE=IMAGE:6323306	64.11	P	137.2	P	2.14	gb:CA971790 /DB_XREF=gi:27504444 /DB_XREF=AGENCOURT_10764169 /CLONE=IMAGE:6323306 /TID=Xl.56199.1 /CNT=4 /FEA=EST /TIER=ConsEnd /STK=0 /UG=Xl.56199 /UG_TITLE=Transcribed locus /REP_ORG=X. laevis	---	---	---	CLONE=IMAGE:6323306	64.11	P	187.63	P	2.93
Xl2.15808.1.A1_at	gb:BI315127 /DB_XREF=gi:14989454 /DB_XREF=dah94b10.x1 /CLONE=IMAGE:4957410 /TID=Xl.15808.1 /CNT=4 /FEA=EST /TIER=ConsEnd /STK=1 /UG=Xl.15808 /UG_TITLE=Transcribed locus, moderately similar to NP_036815.1 UDP-glucuronosyltransferase 1 family, member 1 (Rattus norvegicus) /REP_ORG=X. laevis	ref|XM_002932026.2| PREDICTED: Xenopus (Silurana) tropicalis UDP-glucuronosyltransferase 1-1-like (LOC100489505), transcript variant X1, mRNA	ugt1a		Hit#1: ref|XM_002932026.2| PREDICTED: Xenopus (Silurana) tropicalis UDP-glucuronosyltransferase 1-1-like (LOC100489505), transcript variant X1, mRNA	---	CLONE=IMAGE:4957410	125.25	P	294.81	P	2.35	gb:BI315127 /DB_XREF=gi:14989454 /DB_XREF=dah94b10.x1 /CLONE=IMAGE:4957410 /TID=Xl.15808.1 /CNT=4 /FEA=EST /TIER=ConsEnd /STK=1 /UG=Xl.15808 /UG_TITLE=Transcribed locus, moderately similar to NP_036815.1 UDP-glucuronosyltransferase 1 family, member 1 (Rattus norvegicus) /REP_ORG=X. laevis	---	---	---	CLONE=IMAGE:4957410	125.25	P	366.26	P	2.92	Xl2.15808.1.A1_at
Xl2.53817.1.S1_at	gb:BX852671 /DB_XREF=gi:39740487 /DB_XREF=BX852671 /CLONE=IMAGp998F1910934 ; IMAGE:4962834 /TID=Xl.53817.1 /CNT=6 /FEA=EST /TIER=ConsEnd /STK=0 /UG=Xl.53817 /UG_TITLE=Transcribed locus, weakly similar to NP_061825.2 homeobox B6 (Homo sapiens) /REP_ORG=X. laevis	homeobox B6	hoxb6		hoxb6	779290	CLONE=IMAGp998F1910934 ; IMAGE:4962834	25.57	A	57.26	P	2.24	gb:BX852671 /DB_XREF=gi:39740487 /DB_XREF=BX852671 /CLONE=IMAGp998F1910934 ; IMAGE:4962834 /TID=Xl.53817.1 /CNT=6 /FEA=EST /TIER=ConsEnd /STK=0 /UG=Xl.53817 /UG_TITLE=Transcribed locus, weakly similar to NP_061825.2 homeobox B6 (Homo sapiens) /REP_ORG=X. laevis	homeobox B6	hoxb6	779290	CLONE=IMAGp998F1910934 ; IMAGE:4962834	25.57	A	74.67	P	2.92
Xl2.34538.1.A1_at	gb:BG264764 /DB_XREF=gi:12967817 /DB_XREF=daa32d05.x1 /CLONE=IMAGE:4057785 /TID=Xl.34538.1 /CNT=2 /FEA=EST /TIER=ConsEnd /STK=1 /UG=Xl.34538 /UG_TITLE=Transcribed locus /REP_ORG=X. laevis	gb|AC236440.1| Xenopus laevis clone CH219-142P16, complete sequence	srebf2		Hit#5: ref|NM_001123438.2| Xenopus (Silurana) tropicalis sterol regulatory element binding transcription factor 2 (srebf2), mRNA	---	CLONE=IMAGE:4057785	25.34	A	74.38	P	2.94	gb:BG264764 /DB_XREF=gi:12967817 /DB_XREF=daa32d05.x1 /CLONE=IMAGE:4057785 /TID=Xl.34538.1 /CNT=2 /FEA=EST /TIER=ConsEnd /STK=1 /UG=Xl.34538 /UG_TITLE=Transcribed locus /REP_ORG=X. laevis	---	---	---	CLONE=IMAGE:4057785	25.34	A	73.74	P	2.91	Xl2.34538.1.A1_at
Xl2.32412.1.A1_x_at	gb:BJ633168 /DB_XREF=gi:37285086 /DB_XREF=BJ633168 /CLONE=XL177i24 /TID=Xl.32412.1 /CNT=3 /FEA=EST /TIER=ConsEnd /STK=1 /UG=Xl.32412 /UG_TITLE=Transcribed locus /REP_ORG=X. laevis	gb|AC236455.1| Xenopus laevis clone CH219-51A4, complete sequence	myl12b		Hit#5: ref|NM_001087310.1| Xenopus laevis myosin, light chain 12B, regulatory (myl12b), mRNA gb|BC046702.1| Xenopus laevis myosin regulatory light chain, mRNA (cDNA clone MGC:53190 IMAGE:5543121), complete cds	---	CLONE=XL177i24	21.2	M	72.43	P	3.42	gb:BJ633168 /DB_XREF=gi:37285086 /DB_XREF=BJ633168 /CLONE=XL177i24 /TID=Xl.32412.1 /CNT=3 /FEA=EST /TIER=ConsEnd /STK=1 /UG=Xl.32412 /UG_TITLE=Transcribed locus /REP_ORG=X. laevis	---	---	---	CLONE=XL177i24	21.2	M	61.44	P	2.9	Xl2.32412.1.A1_x_at
Xl2.32440.1.A1_at	gb:BJ633904 /DB_XREF=gi:37286547 /DB_XREF=BJ633904 /CLONE=XL180k13 /TID=Xl.32440.1 /CNT=1 /FEA=EST /TIER=ConsEnd /STK=1 /UG=Xl.32440 /UG_TITLE=Transcribed locus /REP_ORG=X. laevis	gb|HM212783.1| Mus musculus strain C57BL/6 Gata4 gene, intron 2	gata4		Hit#1: gb|HM212783.1| Mus musculus strain C57BL/6 Gata4 gene, intron 2	---	CLONE=XL180k13	19.12	A	49.35	P	2.58	gb:BJ633904 /DB_XREF=gi:37286547 /DB_XREF=BJ633904 /CLONE=XL180k13 /TID=Xl.32440.1 /CNT=1 /FEA=EST /TIER=ConsEnd /STK=1 /UG=Xl.32440 /UG_TITLE=Transcribed locus /REP_ORG=X. laevis	---	---	---	CLONE=XL180k13	19.12	A	55.27	P	2.89	Xl2.32440.1.A1_at
Xl2.17372.1.S1_at	gb:AB056478.1 /DB_XREF=gi:18147669 /GEN=xgalectin-Ia /TID=Xl.17372.1 /CNT=4 /FEA=FLmRNA /TIER=FL /STK=2 /LL=373567 /UG=Xl.17372 /DEF=Xenopus laevis mRNA for galectin family xgalectin-Ia, complete cds. /PROD=galectin family xgalectin-Ia /FL=gb:AB056478.1 /REP_ORG=X. laevis	galectin-Ia	lgals1		lgalsia-a	373567		38.88	P	102.98	P	2.65	gb:AB056478.1 /DB_XREF=gi:18147669 /GEN=xgalectin-Ia /TID=Xl.17372.1 /CNT=4 /FEA=FLmRNA /TIER=FL /STK=2 /LL=373567 /UG=Xl.17372 /DEF=Xenopus laevis mRNA for galectin family xgalectin-Ia, complete cds. /PROD=galectin family xgalectin-Ia /FL=gb:AB056478.1 /REP_ORG=X. laevis	galectin-Ia	lgalsia-a	373567		38.88	P	112.35	P	2.89
Xl2.48053.1.A1_at	gb:BP741716 /DB_XREF=gi:46090309 /DB_XREF=BP741716 /CLONE=XL499g14ex /TID=Xl.48053.1 /CNT=2 /FEA=EST /TIER=ConsEnd /STK=2 /UG=Xl.48053 /UG_TITLE=Transcribed locus /REP_ORG=X. laevis	ref|XM_002590654.1| Branchiostoma floridae hypothetical protein, mRNA	mapk3		Hit#7: gb|BT060164.1| Salmo salar clone ssal-rgh-506-368 Mitogen-activated protein kinase 3 putative mRNA, complete cds	---	CLONE=XL499g14ex	293.96	P	682.75	P	2.32	gb:BP741716 /DB_XREF=gi:46090309 /DB_XREF=BP741716 /CLONE=XL499g14ex /TID=Xl.48053.1 /CNT=2 /FEA=EST /TIER=ConsEnd /STK=2 /UG=Xl.48053 /UG_TITLE=Transcribed locus /REP_ORG=X. laevis	---	---	---	CLONE=XL499g14ex	293.96	P	846.53	P	2.88	Xl2.48053.1.A1_at
Xl2.16267.2.S1_a_at	gb:BJ072125 /DB_XREF=gi:17502314 /DB_XREF=BJ072125 /CLONE=XL096k03 /TID=Xl.16267.2 /CNT=2 /FEA=EST /TIER=ConsEnd /STK=0 /UG=Xl.16267 /UG_TITLE=Transcribed locus, moderately similar to XP_532091.1 PREDICTED: similar to 1-acylglycerol-3-phosphate O-acyltransferase 1 isoform 1 (Canis familiaris) /REP_ORG=X. laevis	MGC82195 protein	agpat1		MGC82195	447513	CLONE=XL096k03	15.98	A	41.94	P	2.62	gb:BJ072125 /DB_XREF=gi:17502314 /DB_XREF=BJ072125 /CLONE=XL096k03 /TID=Xl.16267.2 /CNT=2 /FEA=EST /TIER=ConsEnd /STK=0 /UG=Xl.16267 /UG_TITLE=Transcribed locus, moderately similar to XP_532091.1 PREDICTED: similar to 1-acylglycerol-3-phosphate O-acyltransferase 1 isoform 1 (Canis familiaris) /REP_ORG=X. laevis	MGC82195 protein	MGC82195	447513	CLONE=XL096k03	15.98	A	45.96	P	2.88
Xl2.31914.1.S1_at	gb:CF287263 /DB_XREF=gi:33647042 /DB_XREF=AGENCOURT_15183339 /CLONE=IMAGE:5514694 /TID=Xl.31914.1 /CNT=2 /FEA=EST /TIER=ConsEnd /STK=0 /UG=Xl.31914 /UG_TITLE=Transcribed locus /REP_ORG=X. laevis	ref|XM_002933305.2| PREDICTED: Xenopus (Silurana) tropicalis insulin-like growth factor 1 receptor (igf1r), mRNA	igf1r		Hit#1: ref|XM_002933305.2| PREDICTED: Xenopus (Silurana) tropicalis insulin-like growth factor 1 receptor (igf1r), mRNA	---	CLONE=IMAGE:5514694	63.79	P	147.27	P	2.31	gb:CF287263 /DB_XREF=gi:33647042 /DB_XREF=AGENCOURT_15183339 /CLONE=IMAGE:5514694 /TID=Xl.31914.1 /CNT=2 /FEA=EST /TIER=ConsEnd /STK=0 /UG=Xl.31914 /UG_TITLE=Transcribed locus /REP_ORG=X. laevis	---	---	---	CLONE=IMAGE:5514694	63.79	P	183.34	P	2.87	Xl2.31914.1.S1_at
Xl2.14419.2.A1_at	gb:BG161737 /DB_XREF=gi:12695582 /DB_XREF=dab73a10.x1 /CLONE=IMAGE:4202419 /TID=Xl.14419.2 /CNT=1 /FEA=EST /TIER=ConsEnd /STK=1 /UG=Xl.14419 /UG_TITLE=Transcribed locus /REP_ORG=X. laevis	ref|XM_002935204.2| PREDICTED: Xenopus (Silurana) tropicalis pregnancy-associated plasma protein A, pappalysin 1 (pappa), transcript variant X1, mRNA	pappa		Hit#1: ref|XM_002935204.2| PREDICTED: Xenopus (Silurana) tropicalis pregnancy-associated plasma protein A, pappalysin 1 (pappa), transcript variant X1, mRNA	---	CLONE=IMAGE:4202419	28.81	P	73.54	P	2.55	gb:BG161737 /DB_XREF=gi:12695582 /DB_XREF=dab73a10.x1 /CLONE=IMAGE:4202419 /TID=Xl.14419.2 /CNT=1 /FEA=EST /TIER=ConsEnd /STK=1 /UG=Xl.14419 /UG_TITLE=Transcribed locus /REP_ORG=X. laevis	---	---	---	CLONE=IMAGE:4202419	28.81	P	82.58	P	2.87
Xl2.46861.1.A1_at	gb:CN326639 /DB_XREF=gi:46384275 /DB_XREF=AGENCOURT_22003863 /CLONE=IMAGE:7207870 /TID=Xl.46861.1 /CNT=4 /FEA=EST /TIER=ConsEnd /STK=2 /UG=Xl.46861 /UG_TITLE=Transcribed locus /REP_ORG=X. laevis	ref|NM_001090586.1| Xenopus laevis inhibin, beta B (inhbb), mRNA gb|S61773.1| activin beta B subunit [Xenopus laevis, mRNA, 2716 nt]	inhbb		Hit#1: ref|NM_001090586.1| Xenopus laevis inhibin, beta B (inhbb), mRNA gb|S61773.1| activin beta B subunit [Xenopus laevis, mRNA, 2716 nt]	---	CLONE=IMAGE:7207870	22.75	A	80.89	P	3.56	gb:CN326639 /DB_XREF=gi:46384275 /DB_XREF=AGENCOURT_22003863 /CLONE=IMAGE:7207870 /TID=Xl.46861.1 /CNT=4 /FEA=EST /TIER=ConsEnd /STK=2 /UG=Xl.46861 /UG_TITLE=Transcribed locus /REP_ORG=X. laevis	---	---	---	CLONE=IMAGE:7207870	22.75	A	64.94	P	2.86	Xl2.46861.1.A1_at
Xl2.2577.1.S1_at	gb:BG159889 /DB_XREF=gi:12693808 /DB_XREF=dab69d06.x1 /CLONE=IMAGE:4202171 /TID=Xl.2577.1 /CNT=4 /FEA=EST /TIER=ConsEnd /STK=1 /UG=Xl.2577 /UG_TITLE=Transcribed locus /REP_ORG=X. laevis	ref|XM_002933499.2| PREDICTED: Xenopus (Silurana) tropicalis LPS-responsive vesicle trafficking, beach and anchor containing (lrba), mRNA	lrba		Hit#1: ref|XM_002933499.2| PREDICTED: Xenopus (Silurana) tropicalis LPS-responsive vesicle trafficking, beach and anchor containing (lrba), mRNA	---	CLONE=IMAGE:4202171	32.44	P	97.47	P	3	gb:BG159889 /DB_XREF=gi:12693808 /DB_XREF=dab69d06.x1 /CLONE=IMAGE:4202171 /TID=Xl.2577.1 /CNT=4 /FEA=EST /TIER=ConsEnd /STK=1 /UG=Xl.2577 /UG_TITLE=Transcribed locus /REP_ORG=X. laevis	---	---	---	CLONE=IMAGE:4202171	32.44	P	92.63	P	2.86	Xl2.2577.1.S1_at
Xl2.24827.1.S1_at	gb:BC070793.1 /DB_XREF=gi:47123141 /GEN=MGC83843 /TID=Xl.24827.1 /CNT=21 /FEA=FLmRNA /TIER=FL /STK=3 /LL=431947 /UG=Xl.24827 /DEF=Xenopus laevis hypothetical protein MGC83843, mRNA (cDNA clone MGC:83843 IMAGE:6643439), complete cds. /PROD=MGC83843 protein /FL=gb:BC070793.1 /REP_ORG=X. laevis	oligonucleotide/oligosaccharide-binding fold containing 2B	nabp2		obfc2b-b	431947	DEF=Xenopus laevis hypothetical protein MGC83843, mRNA (cDNA clone MGC:83843 IMAGE:6643439), complete cds.	183.54	P	555.04	P	3.02	gb:BC070793.1 /DB_XREF=gi:47123141 /GEN=MGC83843 /TID=Xl.24827.1 /CNT=21 /FEA=FLmRNA /TIER=FL /STK=3 /LL=431947 /UG=Xl.24827 /DEF=Xenopus laevis hypothetical protein MGC83843, mRNA (cDNA clone MGC:83843 IMAGE:6643439), complete cds. /PROD=MGC83843 protein /FL=gb:BC070793.1 /REP_ORG=X. laevis	oligonucleotide/oligosaccharide-binding fold containing 2B	obfc2b-b	431947	DEF=Xenopus laevis hypothetical protein MGC83843, mRNA (cDNA clone MGC:83843 IMAGE:6643439), complete cds.	183.54	P	525.74	P	2.86	Xl2.24827.1.S1_at
Xl2.25089.1.A1_at	gb:CB756398 /DB_XREF=gi:29835905 /DB_XREF=AGENCOURT_13003345 /CLONE=IMAGE:6877213 /TID=Xl.25089.1 /CNT=2 /FEA=EST /TIER=ConsEnd /STK=1 /UG=Xl.25089 /UG_TITLE=Transcribed locus /REP_ORG=X. laevis	gb|BC084977.1| Xenopus laevis impact protein, mRNA (cDNA clone IMAGE:7010848)	impact		Hit#1: gb|BC084977.1| Xenopus laevis impact protein, mRNA (cDNA clone IMAGE:7010848)	---	CLONE=IMAGE:6877213	21.67	A	47.53	P	2.19	gb:CB756398 /DB_XREF=gi:29835905 /DB_XREF=AGENCOURT_13003345 /CLONE=IMAGE:6877213 /TID=Xl.25089.1 /CNT=2 /FEA=EST /TIER=ConsEnd /STK=1 /UG=Xl.25089 /UG_TITLE=Transcribed locus /REP_ORG=X. laevis	---	---	---	CLONE=IMAGE:6877213	21.67	A	61.84	P	2.85	Xl2.25089.1.A1_at
Xl2.28471.1.S1_at	gb:BC084132.1 /DB_XREF=gi:54035227 /GEN=LOC398623 /TID=Xl.28471.1 /CNT=27 /FEA=FLmRNA /TIER=FL /STK=4 /LL=398623 /UG=Xl.28471 /DEF=Xenopus laevis hypothetical protein LOC398623, mRNA (cDNA clone MGC:86365 IMAGE:7010719), complete cds. /PROD=LOC398623 protein /FL=gb:BC084132.1 /REP_ORG=X. laevis	aldolase B, fructose-bisphosphate	aldob		aldob	398623	DEF=Xenopus laevis hypothetical protein LOC398623, mRNA (cDNA clone MGC:86365 IMAGE:7010719), complete cds.	22.67	A	54.76	P	2.41	gb:BC084132.1 /DB_XREF=gi:54035227 /GEN=LOC398623 /TID=Xl.28471.1 /CNT=27 /FEA=FLmRNA /TIER=FL /STK=4 /LL=398623 /UG=Xl.28471 /DEF=Xenopus laevis hypothetical protein LOC398623, mRNA (cDNA clone MGC:86365 IMAGE:7010719), complete cds. /PROD=LOC398623 protein /FL=gb:BC084132.1 /REP_ORG=X. laevis	aldolase B, fructose-bisphosphate	aldob	398623	DEF=Xenopus laevis hypothetical protein LOC398623, mRNA (cDNA clone MGC:86365 IMAGE:7010719), complete cds.	22.67	A	64.42	P	2.84	Xl2.28471.1.S1_at
Xl2.54412.1.S1_at	gb:CN324361 /DB_XREF=gi:46381997 /DB_XREF=AGENCOURT_22004288 /CLONE=IMAGE:7208497 /TID=Xl.54412.1 /CNT=263 /FEA=EST /TIER=Stack /STK=19 /UG=Xl.54412 /UG_TITLE=Transcribed locus, weakly similar to XP_577009.1 PREDICTED: similar to Gag-Pol polyprotein (Rattus norvegicus) /REP_ORG=X. laevis	gb|AC155988.2| Xenopus (Silurana) tropicalis clone ISB1-281C5, complete sequence	MAP7D2		Hit#29: ref|XM_003763518.1| PREDICTED: Sarcophilus harrisii MAP7 domain containing 2 (MAP7D2), mRNA	---	CLONE=IMAGE:7208497	58.58	P	24.28	A	-2.41	gb:CN324361 /DB_XREF=gi:46381997 /DB_XREF=AGENCOURT_22004288 /CLONE=IMAGE:7208497 /TID=Xl.54412.1 /CNT=263 /FEA=EST /TIER=Stack /STK=19 /UG=Xl.54412 /UG_TITLE=Transcribed locus, weakly similar to XP_577009.1 PREDICTED: similar to Gag-Pol polyprotein (Rattus norvegicus) /REP_ORG=X. laevis	---	---	---	CLONE=IMAGE:7208497	58.58	P	166.1	P	2.84
Xl2.50043.1.S1_s_at	gb:BC088697.1 /DB_XREF=gi:56788983 /GEN=LOC496234 /TID=Xl.50043.1 /CNT=3 /FEA=FLmRNA /TIER=FL /STK=1 /LL=496234 /UG=Xl.50043 /DEF=Xenopus laevis hypothetical LOC496234, mRNA (cDNA clone MGC:99205 IMAGE:7208436), complete cds. /PROD=LOC496234 protein /FL=gb:BC088697.1 /REP_ORG=X. laevis	canopy 1 homolog	cnpy1		cnpy1	496234	DEF=Xenopus laevis hypothetical LOC496234, mRNA (cDNA clone MGC:99205 IMAGE:7208436), complete cds.	62.72	P	181.19	P	2.89	gb:BC088697.1 /DB_XREF=gi:56788983 /GEN=LOC496234 /TID=Xl.50043.1 /CNT=3 /FEA=FLmRNA /TIER=FL /STK=1 /LL=496234 /UG=Xl.50043 /DEF=Xenopus laevis hypothetical LOC496234, mRNA (cDNA clone MGC:99205 IMAGE:7208436), complete cds. /PROD=LOC496234 protein /FL=gb:BC088697.1 /REP_ORG=X. laevis	canopy 1 homolog	cnpy1	496234	DEF=Xenopus laevis hypothetical LOC496234, mRNA (cDNA clone MGC:99205 IMAGE:7208436), complete cds.	62.72	P	176.13	P	2.81	Xl2.50043.1.S1_s_at
Xl2.10611.1.A1_at	gb:BE491073 /DB_XREF=gi:9610606 /DB_XREF=db42e07.x1 /CLONE=IMAGE:3301188 /TID=Xl.10611.1 /CNT=1 /FEA=EST /TIER=ConsEnd /STK=1 /UG=Xl.10611 /UG_TITLE=Transcribed locus /REP_ORG=X. laevis	gb|AC149524.2| Xenopus (Silurana) tropicalis clone ISB-113K12, complete sequence	pcca		Hit#37: ref|XM_004858619.1| PREDICTED: Heterocephalus glaber propionyl CoA carboxylase, alpha polypeptide (Pcca), transcript variant X8, mRNA	---	CLONE=IMAGE:3301188	21.51	A	77.08	P	3.58	gb:BE491073 /DB_XREF=gi:9610606 /DB_XREF=db42e07.x1 /CLONE=IMAGE:3301188 /TID=Xl.10611.1 /CNT=1 /FEA=EST /TIER=ConsEnd /STK=1 /UG=Xl.10611 /UG_TITLE=Transcribed locus /REP_ORG=X. laevis	---	---	---	CLONE=IMAGE:3301188	21.51	A	60.4	P	2.81
Xl2.7452.1.S1_at	gb:CO386914 /DB_XREF=gi:49494505 /DB_XREF=AGENCOURT_26182533 /CLONE=IMAGE:7298971 /TID=Xl.7452.1 /CNT=29 /FEA=EST /TIER=ConsEnd /STK=0 /UG=Xl.7452 /UG_TITLE=Transcribed locus, moderately similar to NP_689821.2 hypothetical protein LOC163859 (Homo sapiens) /REP_ORG=X. laevis	ref|NM_001091389.1| Xenopus laevis SDE2 telomere maintenance homolog (S. pombe) (sde2), mRNA gb|BC070765.1| Xenopus laevis hypothetical protein MGC83793, mRNA (cDNA clone MGC:83793 IMAGE:6641688), complete cds	sde2		Hit#2: ref|NM_001127056.1| Xenopus (Silurana) tropicalis SDE2 telomere maintenance homolog (S. pombe) (sde2), mRNA emb|CR762124.2| Xenopus tropicalis finished cDNA, clone TEgg019d03	---	CLONE=IMAGE:7298971	315.94	P	704.99	P	2.23	gb:CO386914 /DB_XREF=gi:49494505 /DB_XREF=AGENCOURT_26182533 /CLONE=IMAGE:7298971 /TID=Xl.7452.1 /CNT=29 /FEA=EST /TIER=ConsEnd /STK=0 /UG=Xl.7452 /UG_TITLE=Transcribed locus, moderately similar to NP_689821.2 hypothetical protein LOC163859 (Homo sapiens) /REP_ORG=X. laevis	---	---	---	CLONE=IMAGE:7298971	315.94	P	883.4	P	2.8	Xl2.7452.1.S1_at
Xl2.57086.1.A1_at	gb:EB739168 /DB_XREF=gi:95019884 /DB_XREF=AGENCOURT_78478825 /CLONE=IMAGE:8636534 /TID=Xl.57086.1 /CNT=3 /FEA=EST /TIER=ConsEnd /STK=2 /UG=Xl.57086 /UG_TITLE=Transcribed locus /REP_ORG=X. laevis	ref|XM_004522758.1| PREDICTED: Ceratitis capitata high mobility group protein Z-like (LOC101449509), transcript variant X1, mRNA	HMG1		Hit#1: ref|XM_004522758.1| PREDICTED: Ceratitis capitata high mobility group protein Z-like (LOC101449509), transcript variant X1, mRNA	---	CLONE=IMAGE:8636534	436.75	P	940.63	P	2.15	gb:EB739168 /DB_XREF=gi:95019884 /DB_XREF=AGENCOURT_78478825 /CLONE=IMAGE:8636534 /TID=Xl.57086.1 /CNT=3 /FEA=EST /TIER=ConsEnd /STK=2 /UG=Xl.57086 /UG_TITLE=Transcribed locus /REP_ORG=X. laevis	---	---	---	CLONE=IMAGE:8636534	436.75	P	1221.06	P	2.8
Xl2.1220.1.S1_at	gb:AB022088.1 /DB_XREF=gi:4140245 /TID=Xl.1220.1 /CNT=7 /FEA=FLmRNA /TIER=FL /STK=1 /UG=Xl.1220 /DEF=Xenopus laevis mRNA for cytochrome P450, complete cds, MC2. /PROD=cytochrome P450 /FL=gb:AB022088.1 /REP_ORG=X. laevis	cytochrome P450, family 1, subfamily A, polypeptide 1	cyp1a1		cyp1a1	100036775		21.7	P	57.43	P	2.65	gb:AB022088.1 /DB_XREF=gi:4140245 /TID=Xl.1220.1 /CNT=7 /FEA=FLmRNA /TIER=FL /STK=1 /UG=Xl.1220 /DEF=Xenopus laevis mRNA for cytochrome P450, complete cds, MC2. /PROD=cytochrome P450 /FL=gb:AB022088.1 /REP_ORG=X. laevis	cytochrome P450, family 1, subfamily A, polypeptide 1	cyp1a1	100036775		21.7	P	60.61	P	2.79
Xl2.24035.1.S1_a_at	gb:CD325619 /DB_XREF=gi:31089950 /DB_XREF=AGENCOURT_14163405 /CLONE=IMAGE:6949271 /TID=Xl.24035.1 /CNT=10 /FEA=EST /TIER=ConsEnd /STK=2 /UG=Xl.24035 /UG_TITLE=Transcribed locus /REP_ORG=X. laevis	ref|XM_005054056.1| PREDICTED: Ficedula albicollis MKL/myocardin-like 2 (MKL2), transcript variant X3, mRNA	mkl2		Hit#1: ref|XM_005054056.1| PREDICTED: Ficedula albicollis MKL/myocardin-like 2 (MKL2), transcript variant X3, mRNA	---	CLONE=IMAGE:6949271	97.61	P	241.17	P	2.47	gb:CD325619 /DB_XREF=gi:31089950 /DB_XREF=AGENCOURT_14163405 /CLONE=IMAGE:6949271 /TID=Xl.24035.1 /CNT=10 /FEA=EST /TIER=ConsEnd /STK=2 /UG=Xl.24035 /UG_TITLE=Transcribed locus /REP_ORG=X. laevis	---	---	---	CLONE=IMAGE:6949271	97.61	P	271.14	P	2.78	Xl2.24035.1.S1_a_at
Xl2.5512.1.S1_at	gb:BC068639.1 /DB_XREF=gi:46249463 /GEN=ls26 /TID=Xl.5512.1 /CNT=33 /FEA=FLmRNA /TIER=FL /STK=5 /LL=398012 /UG=Xl.5512 /DEF=Xenopus laevis p33 ringo, mRNA (cDNA clone MGC:79898 IMAGE:6635982), complete cds. /PROD=ls26 protein /FL=gb:BC068639.1 /REP_ORG=X. laevis	speedy A	spdya		spdya	398012	DEF=Xenopus laevis p33 ringo, mRNA (cDNA clone MGC:79898 IMAGE:6635982), complete cds.	372.52	P	866.03	P	2.32	gb:BC068639.1 /DB_XREF=gi:46249463 /GEN=ls26 /TID=Xl.5512.1 /CNT=33 /FEA=FLmRNA /TIER=FL /STK=5 /LL=398012 /UG=Xl.5512 /DEF=Xenopus laevis p33 ringo, mRNA (cDNA clone MGC:79898 IMAGE:6635982), complete cds. /PROD=ls26 protein /FL=gb:BC068639.1 /REP_ORG=X. laevis	speedy A	spdya	398012	DEF=Xenopus laevis p33 ringo, mRNA (cDNA clone MGC:79898 IMAGE:6635982), complete cds.	372.52	P	1037.05	P	2.78	Xl2.5512.1.S1_at
Xl2.50718.1.S1_at	gb:BJ047008 /DB_XREF=gi:17369726 /DB_XREF=BJ047008 /CLONE=XL015d01 /TID=Xl.50718.1 /CNT=3 /FEA=EST /TIER=ConsEnd /STK=1 /UG=Xl.50718 /UG_TITLE=Transcribed locus, weakly similar to XP_420112.1 PREDICTED: similar to DKFZP564C103 protein (Gallus gallus) /REP_ORG=X. laevis	ref|XM_004918480.1| PREDICTED: Xenopus (Silurana) tropicalis N-acetyltransferase 9 (GCN5-related, putative) (nat9), transcript variant X2, mRNA	nat9		Hit#1: ref|XM_004918480.1| PREDICTED: Xenopus (Silurana) tropicalis N-acetyltransferase 9 (GCN5-related, putative) (nat9), transcript variant X2, mRNA	---	CLONE=XL015d01	48.73	M	107.06	P	2.2	gb:BJ047008 /DB_XREF=gi:17369726 /DB_XREF=BJ047008 /CLONE=XL015d01 /TID=Xl.50718.1 /CNT=3 /FEA=EST /TIER=ConsEnd /STK=1 /UG=Xl.50718 /UG_TITLE=Transcribed locus, weakly similar to XP_420112.1 PREDICTED: similar to DKFZP564C103 protein (Gallus gallus) /REP_ORG=X. laevis	---	---	---	CLONE=XL015d01	48.73	M	135.66	P	2.78
Xl2.29224.1.S1_at	gb:CD329764 /DB_XREF=gi:31094095 /DB_XREF=AGENCOURT_14149516 /CLONE=IMAGE:6949725 /TID=Xl.29224.1 /CNT=14 /FEA=EST /TIER=ConsEnd /STK=0 /UG=Xl.29224 /UG_TITLE=Transcribed locus /REP_ORG=X. laevis	emb|AL161717.15| Human DNA sequence from clone RP11-267P7 on chromosome 13, complete sequence	ncam1		Hit#4: ref|XM_003129842.1| PREDICTED: Sus scrofa neural cell adhesion molecule 1-like (LOC100515564), mRNA	---	CLONE=IMAGE:6949725	47.32	P	123.18	P	2.6	gb:CD329764 /DB_XREF=gi:31094095 /DB_XREF=AGENCOURT_14149516 /CLONE=IMAGE:6949725 /TID=Xl.29224.1 /CNT=14 /FEA=EST /TIER=ConsEnd /STK=0 /UG=Xl.29224 /UG_TITLE=Transcribed locus /REP_ORG=X. laevis	---	---	---	CLONE=IMAGE:6949725	47.32	P	130.94	P	2.77
Xl2.55296.1.A1_at	gb:BG016181 /DB_XREF=gi:12469151 /DB_XREF=de58a12.x1 /CLONE=IMAGE:3515807 /TID=Xl.55296.1 /CNT=1 /FEA=EST /TIER=ConsEnd /STK=1 /UG=Xl.55296 /UG_TITLE=Transcribed locus /REP_ORG=X. laevis	ref|NG_029699.1| Homo sapiens protein kinase, cAMP-dependent, catalytic, alpha (PRKACA), RefSeqGene on chromosome 19	nit1		Hit#2: emb|FN314561.1| Schistosoma japonicum isolate Anhui full length mRNA clone SJFCA3149.001|FSA001-P00018-A12, complete sequence	---	CLONE=IMAGE:3515807	473.33	P	1103.75	P	2.33	gb:BG016181 /DB_XREF=gi:12469151 /DB_XREF=de58a12.x1 /CLONE=IMAGE:3515807 /TID=Xl.55296.1 /CNT=1 /FEA=EST /TIER=ConsEnd /STK=1 /UG=Xl.55296 /UG_TITLE=Transcribed locus /REP_ORG=X. laevis	---	---	---	CLONE=IMAGE:3515807	473.33	P	1304.47	P	2.76	Xl2.55296.1.A1_at
Xl2.54333.1.A1_at	gb:DT063327 /DB_XREF=gi:72362576 /DB_XREF=AGENCOURT_56130442 /CLONE=IMAGE:8074593 /TID=Xl.54333.1 /CNT=3 /FEA=EST /TIER=ConsEnd /STK=1 /UG=Xl.54333 /UG_TITLE=Transcribed locus /REP_ORG=X. laevis	ref|NM_001094934.1| Xenopus laevis Ras-related GTP binding C (rragc), mRNA gb|BC084295.1| Xenopus laevis hypothetical LOC495258, mRNA (cDNA clone MGC:82999 IMAGE:5536438), complete cds	pstpip2		Hit#2: ref|NM_001093301.1| Xenopus laevis proline-serine-threonine phosphatase interacting protein 2 (pstpip2), mRNA gb|BC077419.1| Xenopus laevis proline-serine-threonine phosphatase interacting protein 2, mRNA (cDNA clone MGC:82175 IMAGE:3397916), complete cds	---	CLONE=IMAGE:8074593	27.96	A	92.72	P	3.32	gb:DT063327 /DB_XREF=gi:72362576 /DB_XREF=AGENCOURT_56130442 /CLONE=IMAGE:8074593 /TID=Xl.54333.1 /CNT=3 /FEA=EST /TIER=ConsEnd /STK=1 /UG=Xl.54333 /UG_TITLE=Transcribed locus /REP_ORG=X. laevis	---	---	---	CLONE=IMAGE:8074593	27.96	A	77.17	P	2.76	Xl2.54333.1.A1_at
Xl2.4756.2.S1_at	gb:AW645475 /DB_XREF=gi:7402921 /DB_XREF=cm53d02.w1 /CLONE=PBX0152D02 /TID=Xl.4756.2 /CNT=3 /FEA=EST /TIER=ConsEnd /STK=0 /UG=Xl.4756 /UG_TITLE=Transcribed locus, moderately similar to XP_524516.1 PREDICTED: hypothetical protein XP_524516 (Pan troglodytes) /REP_ORG=X. laevis	ref|NM_001142119.1| Xenopus (Silurana) tropicalis solute carrier family 25, member 34 (slc25a34), mRNA gb|BC168116.1| Xenopus tropicalis cDNA clone MGC:186127 IMAGE:7631939, complete cds	slc25a34		Hit#1: ref|NM_001142119.1| Xenopus (Silurana) tropicalis solute carrier family 25, member 34 (slc25a34), mRNA gb|BC168116.1| Xenopus tropicalis cDNA clone MGC:186127 IMAGE:7631939, complete cds	---	CLONE=PBX0152D02	16.86	A	43.05	P	2.55	gb:AW645475 /DB_XREF=gi:7402921 /DB_XREF=cm53d02.w1 /CLONE=PBX0152D02 /TID=Xl.4756.2 /CNT=3 /FEA=EST /TIER=ConsEnd /STK=0 /UG=Xl.4756 /UG_TITLE=Transcribed locus, moderately similar to XP_524516.1 PREDICTED: hypothetical protein XP_524516 (Pan troglodytes) /REP_ORG=X. laevis	---	---	---	CLONE=PBX0152D02	16.86	A	46.43	P	2.75	Xl2.4756.2.S1_at
Xl2.48985.1.S1_at	gb:BC081273.1 /DB_XREF=gi:51704154 /TID=Xl.48985.1 /CNT=5 /FEA=mRNA /TIER=ConsEnd /STK=1 /LL=446950 /UG_GENE=LOC446950 /UG=Xl.48985 /UG_TITLE=Hypothetical protein LOC446950 /DEF=Xenopus laevis hypothetical protein LOC446950, mRNA (cDNA clone IMAGE:7012159), partial cds. /REP_ORG=X. laevis	sulfotransferase family, cytosolic, 6B, member 1	sult6b1		sult6b1	446950	DEF=Xenopus laevis hypothetical protein LOC446950, mRNA (cDNA clone IMAGE:7012159), partial cds.	40.48	P	204.82	P	5.06	gb:BC081273.1 /DB_XREF=gi:51704154 /TID=Xl.48985.1 /CNT=5 /FEA=mRNA /TIER=ConsEnd /STK=1 /LL=446950 /UG_GENE=LOC446950 /UG=Xl.48985 /UG_TITLE=Hypothetical protein LOC446950 /DEF=Xenopus laevis hypothetical protein LOC446950, mRNA (cDNA clone IMAGE:7012159), partial cds. /REP_ORG=X. laevis	sulfotransferase family, cytosolic, 6B, member 1	sult6b1	446950	DEF=Xenopus laevis hypothetical protein LOC446950, mRNA (cDNA clone IMAGE:7012159), partial cds.	40.48	P	111.47	P	2.75	Xl2.48985.1.S1_at
Xl2.49833.1.A1_at	gb:M99582.1 /DB_XREF=gi:214087 /TID=Xl.49833.1 /CNT=1 /FEA=mRNA /TIER=ConsEnd /STK=0 /UG=Xl.49833 /UG_TITLE=Gamma-crystallin (gcry4) gene, complete mRNA /DEF=Xenopus laevis gamma-crystallin (gcry4) gene, complete mRNA. /REP_ORG=X. laevis	gb|M99582.1|XELCRYD Xenopus laevis gamma-crystallin (gcry4) gene, complete mRNA	gcry4		Hit#1: gb|M99582.1|XELCRYD Xenopus laevis gamma-crystallin (gcry4) gene, complete mRNA	---		18.31	A	41.75	P	2.28	gb:M99582.1 /DB_XREF=gi:214087 /TID=Xl.49833.1 /CNT=1 /FEA=mRNA /TIER=ConsEnd /STK=0 /UG=Xl.49833 /UG_TITLE=Gamma-crystallin (gcry4) gene, complete mRNA /DEF=Xenopus laevis gamma-crystallin (gcry4) gene, complete mRNA. /REP_ORG=X. laevis	---	---	---		18.31	A	50.35	P	2.75
Xl2.9739.1.S1_at	gb:BC074383.1 /DB_XREF=gi:49257680 /GEN=MGC84316 /TID=Xl.9739.1 /CNT=19 /FEA=FLmRNA /TIER=FL /STK=3 /LL=444682 /UG=Xl.9739 /DEF=Xenopus laevis MGC84316 protein, mRNA (cDNA clone MGC:84316 IMAGE:6957587), complete cds. /PROD=MGC84316 protein /FL=gb:BC074383.1 /REP_ORG=X. laevis	coiled-coil domain containing 28B	ccdc28b		ccdc28b	444682	DEF=Xenopus laevis MGC84316 protein, mRNA (cDNA clone MGC:84316 IMAGE:6957587), complete cds.	164.69	P	353.7	P	2.15	gb:BC074383.1 /DB_XREF=gi:49257680 /GEN=MGC84316 /TID=Xl.9739.1 /CNT=19 /FEA=FLmRNA /TIER=FL /STK=3 /LL=444682 /UG=Xl.9739 /DEF=Xenopus laevis MGC84316 protein, mRNA (cDNA clone MGC:84316 IMAGE:6957587), complete cds. /PROD=MGC84316 protein /FL=gb:BC074383.1 /REP_ORG=X. laevis	coiled-coil domain containing 28B	ccdc28b	444682	DEF=Xenopus laevis MGC84316 protein, mRNA (cDNA clone MGC:84316 IMAGE:6957587), complete cds.	164.69	P	452.09	P	2.75
Xl2.45254.2.S1_a_at	gb:BJ086355 /DB_XREF=gi:17582725 /DB_XREF=BJ086355 /CLONE=XL052n05 /TID=Xl.45254.2 /CNT=1 /FEA=EST /TIER=ConsEnd /STK=1 /UG=Xl.45254 /UG_TITLE=Transcribed locus, strongly similar to NP_570603.2 adaptor-related protein complex 2, alpha 1 subunit isoform 2 (Homo sapiens) /REP_ORG=X. laevis	ref|NM_001097377.1| Xenopus (Silurana) tropicalis adaptor-related protein complex 2, alpha 1 subunit (ap2a1), mRNA gb|BC122995.1| Xenopus tropicalis adaptor-related protein complex 2, alpha 1 subunit, mRNA (cDNA clone MGC:146511 IMAGE:7794501), complete cds	ap2a1		Hit#1: ref|NM_001097377.1| Xenopus (Silurana) tropicalis adaptor-related protein complex 2, alpha 1 subunit (ap2a1), mRNA gb|BC122995.1| Xenopus tropicalis adaptor-related protein complex 2, alpha 1 subunit, mRNA (cDNA clone MGC:146511 IMAGE:7794501), complete cds	---	CLONE=XL052n05	20.65	A	51.2	P	2.48	gb:BJ086355 /DB_XREF=gi:17582725 /DB_XREF=BJ086355 /CLONE=XL052n05 /TID=Xl.45254.2 /CNT=1 /FEA=EST /TIER=ConsEnd /STK=1 /UG=Xl.45254 /UG_TITLE=Transcribed locus, strongly similar to NP_570603.2 adaptor-related protein complex 2, alpha 1 subunit isoform 2 (Homo sapiens) /REP_ORG=X. laevis	---	---	---	CLONE=XL052n05	20.65	A	56.26	P	2.72	Xl2.45254.2.S1_a_at
Xl2.18687.2.A1_x_at	gb:BJ052078 /DB_XREF=gi:17496148 /DB_XREF=BJ052078 /CLONE=XL040f10 /TID=Xl.18687.2 /CNT=1 /FEA=EST /TIER=ConsEnd /STK=1 /UG=Xl.18687 /UG_TITLE=Transcribed locus, weakly similar to NP_776108.1 G patch domain and KOW motifs (Mus musculus) /REP_ORG=X. laevis	Hypothetical protein MGC81356	pkp2		MGC81356	414461	CLONE=XL040f10	15.3	P	31.82	P	2.08	gb:BJ052078 /DB_XREF=gi:17496148 /DB_XREF=BJ052078 /CLONE=XL040f10 /TID=Xl.18687.2 /CNT=1 /FEA=EST /TIER=ConsEnd /STK=1 /UG=Xl.18687 /UG_TITLE=Transcribed locus, weakly similar to NP_776108.1 G patch domain and KOW motifs (Mus musculus) /REP_ORG=X. laevis	Hypothetical protein MGC81356	MGC81356	414461	CLONE=XL040f10	15.3	P	41.45	P	2.71
Xl2.25318.1.S1_at	gb:BG023135 /DB_XREF=gi:12479214 /DB_XREF=daa83h11.x1 /CLONE=IMAGE:4084100 /TID=Xl.25318.1 /CNT=4 /FEA=EST /TIER=ConsEnd /STK=1 /UG=Xl.25318 /UG_TITLE=Transcribed locus /REP_ORG=X. laevis	ref|XM_004918263.1| PREDICTED: Xenopus (Silurana) tropicalis uncharacterized LOC101731991 (LOC101731991), mRNA	icoslg		Hit#2: gb|BC064637.1| Homo sapiens inducible T-cell co-stimulator ligand, mRNA (cDNA clone MGC:70380 IMAGE:5758883), complete cds	---	CLONE=IMAGE:4084100	100.43	P	233.31	P	2.32	gb:BG023135 /DB_XREF=gi:12479214 /DB_XREF=daa83h11.x1 /CLONE=IMAGE:4084100 /TID=Xl.25318.1 /CNT=4 /FEA=EST /TIER=ConsEnd /STK=1 /UG=Xl.25318 /UG_TITLE=Transcribed locus /REP_ORG=X. laevis	---	---	---	CLONE=IMAGE:4084100	100.43	P	270.73	P	2.7	Xl2.25318.1.S1_at
Xl2.32092.1.A1_at	gb:BJ619025 /DB_XREF=gi:37257387 /DB_XREF=BJ619025 /CLONE=XL187l12 /TID=Xl.32092.1 /CNT=3 /FEA=EST /TIER=ConsEnd /STK=3 /UG=Xl.32092 /UG_TITLE=Transcribed locus /REP_ORG=X. laevis	gb|AC150595.3| Xenopus (Silurana) tropicalis clone CH216-13C5, complete sequence	kl		Hit#3: ref|XM_002934021.2| PREDICTED: Xenopus (Silurana) tropicalis klotho (kl), mRNA	---	CLONE=XL187l12	35.95	A	89.39	P	2.49	gb:BJ619025 /DB_XREF=gi:37257387 /DB_XREF=BJ619025 /CLONE=XL187l12 /TID=Xl.32092.1 /CNT=3 /FEA=EST /TIER=ConsEnd /STK=3 /UG=Xl.32092 /UG_TITLE=Transcribed locus /REP_ORG=X. laevis	---	---	---	CLONE=XL187l12	35.95	A	97.04	P	2.7
Xl2.24377.1.S1_at	gb:BC072736.1 /DB_XREF=gi:49114767 /GEN=MGC79085 /TID=Xl.24377.1 /CNT=18 /FEA=FLmRNA /TIER=FL /STK=2 /LL=443856 /UG=Xl.24377 /DEF=Xenopus laevis MGC79085 protein, mRNA (cDNA clone MGC:79085 IMAGE:5047345), complete cds. /PROD=MGC79085 protein /FL=gb:BC072736.1 /REP_ORG=X. laevis	crystallin, zeta (quinone reductase)-like 1	cryzl1		cryzl1	443856	DEF=Xenopus laevis MGC79085 protein, mRNA (cDNA clone MGC:79085 IMAGE:5047345), complete cds.	134.87	P	482.97	P	3.58	gb:BC072736.1 /DB_XREF=gi:49114767 /GEN=MGC79085 /TID=Xl.24377.1 /CNT=18 /FEA=FLmRNA /TIER=FL /STK=2 /LL=443856 /UG=Xl.24377 /DEF=Xenopus laevis MGC79085 protein, mRNA (cDNA clone MGC:79085 IMAGE:5047345), complete cds. /PROD=MGC79085 protein /FL=gb:BC072736.1 /REP_ORG=X. laevis	crystallin, zeta (quinone reductase)-like 1	cryzl1	443856	DEF=Xenopus laevis MGC79085 protein, mRNA (cDNA clone MGC:79085 IMAGE:5047345), complete cds.	134.87	P	362.89	P	2.69	Xl2.24377.1.S1_at
Xl2.12048.1.S1_at	gb:BI350239 /DB_XREF=gi:15044685 /DB_XREF=dac65c09.x1 /CLONE=IMAGE:4434832 /TID=Xl.12048.1 /CNT=2 /FEA=EST /TIER=ConsEnd /STK=1 /UG=Xl.12048 /UG_TITLE=Transcribed locus /REP_ORG=X. laevis	ref|XM_002932406.2| PREDICTED: Xenopus (Silurana) tropicalis K(lysine) acetyltransferase 2B (kat2b), mRNA	kat2b		Hit#1: ref|XM_002932406.2| PREDICTED: Xenopus (Silurana) tropicalis K(lysine) acetyltransferase 2B (kat2b), mRNA	---	CLONE=IMAGE:4434832	16.38	A	40.15	P	2.45	gb:BI350239 /DB_XREF=gi:15044685 /DB_XREF=dac65c09.x1 /CLONE=IMAGE:4434832 /TID=Xl.12048.1 /CNT=2 /FEA=EST /TIER=ConsEnd /STK=1 /UG=Xl.12048 /UG_TITLE=Transcribed locus /REP_ORG=X. laevis	---	---	---	CLONE=IMAGE:4434832	16.38	A	44.11	P	2.69	Xl2.12048.1.S1_at
Xl2.10446.1.A1_at	gb:BF025272 /DB_XREF=gi:10755691 /DB_XREF=df99e09.x1 /CLONE=IMAGE:3747496 /TID=Xl.10446.1 /CNT=1 /FEA=EST /TIER=ConsEnd /STK=1 /UG=Xl.10446 /UG_TITLE=Transcribed locus /REP_ORG=X. laevis	gb|AC236439.1| Xenopus laevis clone CH219-140F21, complete sequence	smyd1		Hit#2: ref|NM_001091994.1| Xenopus laevis SET and MYND domain containing 1 (smyd1), mRNA gb|BC072803.1| Xenopus laevis MGC80131 protein, mRNA (cDNA clone MGC:80131 IMAGE:4970038), complete cds	---	CLONE=IMAGE:3747496	82.58	P	166.89	P	2.02	gb:BF025272 /DB_XREF=gi:10755691 /DB_XREF=df99e09.x1 /CLONE=IMAGE:3747496 /TID=Xl.10446.1 /CNT=1 /FEA=EST /TIER=ConsEnd /STK=1 /UG=Xl.10446 /UG_TITLE=Transcribed locus /REP_ORG=X. laevis	---	---	---	CLONE=IMAGE:3747496	82.58	P	222.28	P	2.69
Xl2.53094.1.S1_at	gb:BQ732087 /DB_XREF=gi:21870984 /DB_XREF=AGENCOURT_8222711 /CLONE=IMAGE:5537395 /TID=Xl.53094.1 /CNT=4 /FEA=EST /TIER=ConsEnd /STK=0 /UG=Xl.53094 /UG_TITLE=Transcribed locus /REP_ORG=X. laevis	gb|AC123904.5| Homo sapiens 12 BAC RP11-361A23 (Roswell Park Cancer Institute Human BAC Library) complete sequence	unknown		No Filtered Hit, raw hit#1: gb|AC123904.5| Homo sapiens 12 BAC RP11-361A23 (Roswell Park Cancer Institute Human BAC Library) complete sequence	---	CLONE=IMAGE:5537395	48.86	P	153	P	3.13	gb:BQ732087 /DB_XREF=gi:21870984 /DB_XREF=AGENCOURT_8222711 /CLONE=IMAGE:5537395 /TID=Xl.53094.1 /CNT=4 /FEA=EST /TIER=ConsEnd /STK=0 /UG=Xl.53094 /UG_TITLE=Transcribed locus /REP_ORG=X. laevis	---	---	---	CLONE=IMAGE:5537395	48.86	P	130.71	P	2.68	Xl2.53094.1.S1_at
Xl2.49562.1.S1_s_at	gb:BC084255.1 /DB_XREF=gi:54038011 /GEN=LOC495088 /TID=Xl.49562.1 /CNT=3 /FEA=FLmRNA /TIER=FL /STK=1 /LL=495088 /UG=Xl.49562 /DEF=Xenopus laevis hypothetical LOC495088, mRNA (cDNA clone MGC:81826 IMAGE:7008114), complete cds. /PROD=LOC495088 protein /FL=gb:BC084255.1 /REP_ORG=X. laevis	EPS8-like 3	eps8l3		eps8l3	495088	DEF=Xenopus laevis hypothetical LOC495088, mRNA (cDNA clone MGC:81826 IMAGE:7008114), complete cds.	2290.28	P	7028.59	P	3.07	gb:BC084255.1 /DB_XREF=gi:54038011 /GEN=LOC495088 /TID=Xl.49562.1 /CNT=3 /FEA=FLmRNA /TIER=FL /STK=1 /LL=495088 /UG=Xl.49562 /DEF=Xenopus laevis hypothetical LOC495088, mRNA (cDNA clone MGC:81826 IMAGE:7008114), complete cds. /PROD=LOC495088 protein /FL=gb:BC084255.1 /REP_ORG=X. laevis	EPS8-like 3	eps8l3	495088	DEF=Xenopus laevis hypothetical LOC495088, mRNA (cDNA clone MGC:81826 IMAGE:7008114), complete cds.	2290.28	P	6120.06	P	2.67	Xl2.49562.1.S1_s_at
Xl2.42827.1.S1_at	gb:BP686437 /DB_XREF=gi:46034392 /DB_XREF=BP686437 /CLONE=XL451e02ex /TID=Xl.42827.1 /CNT=1 /FEA=EST /TIER=ConsEnd /STK=1 /UG=Xl.42827 /UG_TITLE=Transcribed locus /REP_ORG=X. laevis	ref|NG_011791.1| Homo sapiens activin A receptor, type IIB (ACVR2B), RefSeqGene on chromosome 3	ACVR2B		Hit#2: ref|NM_001106.3| Homo sapiens activin A receptor, type IIB (ACVR2B), mRNA	---	CLONE=XL451e02ex	46.53	P	152.1	P	3.27	gb:BP686437 /DB_XREF=gi:46034392 /DB_XREF=BP686437 /CLONE=XL451e02ex /TID=Xl.42827.1 /CNT=1 /FEA=EST /TIER=ConsEnd /STK=1 /UG=Xl.42827 /UG_TITLE=Transcribed locus /REP_ORG=X. laevis	---	---	---	CLONE=XL451e02ex	46.53	P	123.44	P	2.65	Xl2.42827.1.S1_at
Xl2.52105.1.S1_at	gb:BJ031848 /DB_XREF=gi:17411562 /DB_XREF=BJ031848 /CLONE=XL014n01 /TID=Xl.52105.1 /CNT=3 /FEA=EST /TIER=ConsEnd /STK=0 /UG=Xl.52105 /UG_TITLE=Transcribed locus /REP_ORG=X. laevis	gb|AC236458.1| Xenopus laevis clone CH219-71P23, complete sequence	cmtm8		Hit#2: ref|NM_001092175.1| Xenopus laevis CKLF-like MARVEL transmembrane domain containing 8 (cmtm8), mRNA gb|BC073074.1| Xenopus laevis MGC82744 protein, mRNA (cDNA clone MGC:82744 IMAGE:5156101), complete cds	---	CLONE=XL014n01	13.36	A	43.18	P	3.23	gb:BJ031848 /DB_XREF=gi:17411562 /DB_XREF=BJ031848 /CLONE=XL014n01 /TID=Xl.52105.1 /CNT=3 /FEA=EST /TIER=ConsEnd /STK=0 /UG=Xl.52105 /UG_TITLE=Transcribed locus /REP_ORG=X. laevis	---	---	---	CLONE=XL014n01	13.36	A	35.42	P	2.65	Xl2.52105.1.S1_at
Xl2.6072.1.A1_at	gb:BM928960 /DB_XREF=gi:19388133 /DB_XREF=XLTCH005 /TID=Xl.6072.1 /CNT=3 /FEA=EST /TIER=ConsEnd /STK=2 /UG=Xl.6072 /UG_TITLE=Transcribed locus /REP_ORG=X. laevis	ref|NM_001016743.1| Xenopus (Silurana) tropicalis heart and neural crest derivatives expressed 1 (hand1), mRNA emb|CR759991.1| Xenopus tropicalis finished cDNA, clone TNeu123k12	hand1		Hit#1: ref|NM_001016743.1| Xenopus (Silurana) tropicalis heart and neural crest derivatives expressed 1 (hand1), mRNA emb|CR759991.1| Xenopus tropicalis finished cDNA, clone TNeu123k12	---		41.94	P	96.54	P	2.3	gb:BM928960 /DB_XREF=gi:19388133 /DB_XREF=XLTCH005 /TID=Xl.6072.1 /CNT=3 /FEA=EST /TIER=ConsEnd /STK=2 /UG=Xl.6072 /UG_TITLE=Transcribed locus /REP_ORG=X. laevis	---	---	---		41.94	P	110.75	P	2.64	Xl2.6072.1.A1_at
Xl2.17257.1.A1_at	gb:BM262060 /DB_XREF=gi:17925100 /DB_XREF=dag40b12.x3 /CLONE=IMAGE:4783823 /TID=Xl.17257.1 /CNT=1 /FEA=EST /TIER=ConsEnd /STK=1 /UG=Xl.17257 /UG_TITLE=Transcribed locus /REP_ORG=X. laevis	ref|XM_002932457.2| PREDICTED: Xenopus (Silurana) tropicalis uncharacterized LOC100492104 (LOC100492104), mRNA	unknown		Hit#3: gb|EU284132.1| Latimeria menadoensis U-box domain containing 5 (Ubox5), vasotocin precursor (VT), mesotocin precursor (MT), and gonadotropin-releasing hormone 2 (Gnrh2) genes, complete cds	---	CLONE=IMAGE:4783823	39.59	P	82.31	P	2.08	gb:BM262060 /DB_XREF=gi:17925100 /DB_XREF=dag40b12.x3 /CLONE=IMAGE:4783823 /TID=Xl.17257.1 /CNT=1 /FEA=EST /TIER=ConsEnd /STK=1 /UG=Xl.17257 /UG_TITLE=Transcribed locus /REP_ORG=X. laevis	---	---	---	CLONE=IMAGE:4783823	39.59	P	104.59	P	2.64
Xl2.13327.1.A1_at	gb:BJ050555 /DB_XREF=gi:17495201 /DB_XREF=BJ050555 /CLONE=XL024n15 /TID=Xl.13327.1 /CNT=1 /FEA=EST /TIER=ConsEnd /STK=1 /UG=Xl.13327 /UG_TITLE=Transcribed locus, strongly similar to NP_034311.1 fibrillin 2 (Mus musculus) /REP_ORG=X. laevis	ref|XM_004558882.1| PREDICTED: Maylandia zebra voltage-dependent calcium channel subunit alpha-2/delta-3-like (LOC101467919), transcript variant X2, mRNA	CACNA2D3		Hit#1: ref|XM_004558882.1| PREDICTED: Maylandia zebra voltage-dependent calcium channel subunit alpha-2/delta-3-like (LOC101467919), transcript variant X2, mRNA	---	CLONE=XL024n15	23.08	P	52.67	P	2.28	gb:BJ050555 /DB_XREF=gi:17495201 /DB_XREF=BJ050555 /CLONE=XL024n15 /TID=Xl.13327.1 /CNT=1 /FEA=EST /TIER=ConsEnd /STK=1 /UG=Xl.13327 /UG_TITLE=Transcribed locus, strongly similar to NP_034311.1 fibrillin 2 (Mus musculus) /REP_ORG=X. laevis	---	---	---	CLONE=XL024n15	23.08	P	60.63	P	2.63
Xl2.22431.1.A1_at	gb:BF232084 /DB_XREF=gi:11174367 /DB_XREF=de15c01.x1 /CLONE=IMAGE:3437952 /TID=Xl.22431.1 /CNT=3 /FEA=EST /TIER=ConsEnd /STK=1 /UG=Xl.22431 /UG_TITLE=Transcribed locus /REP_ORG=X. laevis	ref|XM_004913632.1| PREDICTED: Xenopus (Silurana) tropicalis spire homolog 2 (Drosophila) (spire2), transcript variant X2, mRNA	spire2		Hit#1: ref|XM_004913632.1| PREDICTED: Xenopus (Silurana) tropicalis spire homolog 2 (Drosophila) (spire2), transcript variant X2, mRNA	---	CLONE=IMAGE:3437952	23.9	A	53.48	P	2.24	gb:BF232084 /DB_XREF=gi:11174367 /DB_XREF=de15c01.x1 /CLONE=IMAGE:3437952 /TID=Xl.22431.1 /CNT=3 /FEA=EST /TIER=ConsEnd /STK=1 /UG=Xl.22431 /UG_TITLE=Transcribed locus /REP_ORG=X. laevis	---	---	---	CLONE=IMAGE:3437952	23.9	A	62.86	P	2.63
Xl2.50976.1.A1_at	gb:BE505720 /DB_XREF=gi:9709251 /DB_XREF=dc35e01.x1 /CLONE=IMAGE:3399096 /TID=Xl.50976.1 /CNT=7 /FEA=EST /TIER=ConsEnd /STK=1 /UG=Xl.50976 /UG_TITLE=Transcribed locus, weakly similar to NP_060793.1 phosphatidylinositol 4-kinase type-II beta (Homo sapiens) /REP_ORG=X. laevis	phosphatidylinositol 4-kinase type 2 alpha	pi4k2a		pi4k2a	100158362	CLONE=IMAGE:3399096	144.04	P	437.19	P	3.04	gb:BE505720 /DB_XREF=gi:9709251 /DB_XREF=dc35e01.x1 /CLONE=IMAGE:3399096 /TID=Xl.50976.1 /CNT=7 /FEA=EST /TIER=ConsEnd /STK=1 /UG=Xl.50976 /UG_TITLE=Transcribed locus, weakly similar to NP_060793.1 phosphatidylinositol 4-kinase type-II beta (Homo sapiens) /REP_ORG=X. laevis	phosphatidylinositol 4-kinase type 2 alpha	pi4k2a	100158362	CLONE=IMAGE:3399096	144.04	P	375.92	P	2.61	Xl2.50976.1.A1_at
Xl2.11306.3.A1_at	gb:BJ079859 /DB_XREF=gi:17524775 /DB_XREF=BJ079859 /CLONE=XL073l20 /TID=Xl.11306.3 /CNT=1 /FEA=EST /TIER=ConsEnd /STK=1 /UG=Xl.11306 /UG_TITLE=Transcribed locus, weakly similar to NP_001432.1 fatty acid amide hydrolase (Homo sapiens) /REP_ORG=X. laevis	emb|CU207366.1| Gramella forsetii KT0803 complete circular genome	tnn13k		Hit#5: gb|DQ822519.2| Homo sapiens TNNI3 interacting kinase (TNNI3K) gene, complete cds	---	CLONE=XL073l20	75.9	P	183.84	P	2.42	gb:BJ079859 /DB_XREF=gi:17524775 /DB_XREF=BJ079859 /CLONE=XL073l20 /TID=Xl.11306.3 /CNT=1 /FEA=EST /TIER=ConsEnd /STK=1 /UG=Xl.11306 /UG_TITLE=Transcribed locus, weakly similar to NP_001432.1 fatty acid amide hydrolase (Homo sapiens) /REP_ORG=X. laevis	---	---	---	CLONE=XL073l20	75.9	P	197.93	P	2.61	Xl2.11306.3.A1_at
Xl2.2408.1.S2_at	gb:BE026367 /DB_XREF=gi:8319728 /DB_XREF=db37g06.y1 /CLONE=IMAGE:3300730 /TID=Xl.2408.1 /CNT=44 /FEA=FLmRNA /TIER=ConsEnd /STK=0 /LL=380169 /UG_GENE=dia1 /UG=Xl.2408 /UG_TITLE=Diaphorase 1 /FL=gb:BC045265.1 /REP_ORG=X. laevis	cytochrome b5 reductase 3	cyb5r3		cyb5r3	380169	CLONE=IMAGE:3300730	51.91	P	127.41	P	2.45	gb:BE026367 /DB_XREF=gi:8319728 /DB_XREF=db37g06.y1 /CLONE=IMAGE:3300730 /TID=Xl.2408.1 /CNT=44 /FEA=FLmRNA /TIER=ConsEnd /STK=0 /LL=380169 /UG_GENE=dia1 /UG=Xl.2408 /UG_TITLE=Diaphorase 1 /FL=gb:BC045265.1 /REP_ORG=X. laevis	cytochrome b5 reductase 3	cyb5r3	380169	CLONE=IMAGE:3300730	51.91	P	135.3	P	2.61
Xl2.15789.1.A1_at	gb:BJ091262 /DB_XREF=gi:17589832 /DB_XREF=BJ091262 /CLONE=XL094j22 /TID=Xl.15789.1 /CNT=2 /FEA=EST /TIER=ConsEnd /STK=1 /UG=Xl.15789 /UG_TITLE=Transcribed locus, moderately similar to XP_519011.1 PREDICTED: similar to homeobox protein A7; homeobox protein HOX-1A (Pan troglodytes) /REP_ORG=X. laevis	gb|AC145793.2| Xenopus (Silurana) tropicalis clone CH216-157F1, complete sequence	Hoxa7		Hit#3: gb|M26884.1|XELHOXAB2 X.laevis homeobox protein (Hox1A) gene, complete cds	---	CLONE=XL094j22	21.9	A	43.89	P	2	gb:BJ091262 /DB_XREF=gi:17589832 /DB_XREF=BJ091262 /CLONE=XL094j22 /TID=Xl.15789.1 /CNT=2 /FEA=EST /TIER=ConsEnd /STK=1 /UG=Xl.15789 /UG_TITLE=Transcribed locus, moderately similar to XP_519011.1 PREDICTED: similar to homeobox protein A7; homeobox protein HOX-1A (Pan troglodytes) /REP_ORG=X. laevis	---	---	---	CLONE=XL094j22	21.9	A	57.08	P	2.61
Xl2.15639.1.A1_at	gb:BJ051670 /DB_XREF=gi:17496040 /DB_XREF=BJ051670 /CLONE=XL036g20 /TID=Xl.15639.1 /CNT=4 /FEA=EST /TIER=ConsEnd /STK=2 /UG=Xl.15639 /UG_TITLE=Transcribed locus /REP_ORG=X. laevis	ref|NM_001089647.1| Xenopus laevis pancreatic lipase-related protein 2 (pnliprp2), mRNA gb|BC060360.1| Xenopus laevis hypothetical protein MGC68755, mRNA (cDNA clone MGC:68755 IMAGE:4174199), complete cds	l2hgdh		Hit#6: ref|XM_002938125.2| PREDICTED: Xenopus (Silurana) tropicalis L-2-hydroxyglutarate dehydrogenase (l2hgdh), transcript variant 2, mRNA	---	CLONE=XL036g20	79.21	P	180.85	P	2.28	gb:BJ051670 /DB_XREF=gi:17496040 /DB_XREF=BJ051670 /CLONE=XL036g20 /TID=Xl.15639.1 /CNT=4 /FEA=EST /TIER=ConsEnd /STK=2 /UG=Xl.15639 /UG_TITLE=Transcribed locus /REP_ORG=X. laevis	---	---	---	CLONE=XL036g20	79.21	P	205.63	P	2.6
Xl2.2160.1.A1_at	gb:BG884927 /DB_XREF=gi:14262019 /DB_XREF=dac33f01.x1 /CLONE=IMAGE:4408848 /TID=Xl.2160.1 /CNT=2 /FEA=EST /TIER=ConsEnd /STK=2 /UG=Xl.2160 /UG_TITLE=Transcribed locus /REP_ORG=X. laevis	gb|AC150282.1| X. tropicalis BAC clone containing gene for BMP7, complete sequence	unknown		Hit#1: gb|AC150282.1| X. tropicalis BAC clone containing gene for BMP7, complete sequence	---	CLONE=IMAGE:4408848	37.14	P	75.64	P	2.04	gb:BG884927 /DB_XREF=gi:14262019 /DB_XREF=dac33f01.x1 /CLONE=IMAGE:4408848 /TID=Xl.2160.1 /CNT=2 /FEA=EST /TIER=ConsEnd /STK=2 /UG=Xl.2160 /UG_TITLE=Transcribed locus /REP_ORG=X. laevis	---	---	---	CLONE=IMAGE:4408848	37.14	P	96.32	P	2.59	Xl2.2160.1.A1_at
Xl2.39953.1.S1_at	gb:BP709894 /DB_XREF=gi:46058293 /DB_XREF=BP709894 /CLONE=XL499i04ex /TID=Xl.39953.1 /CNT=2 /FEA=EST /TIER=ConsEnd /STK=0 /UG=Xl.39953 /UG_TITLE=Transcribed locus /REP_ORG=X. laevis	gb|AC156567.3| Mus musculus BAC clone RP23-333F2 from chromosome 13, complete sequence	or10a7		Hit#8: ref|XM_002932307.1| PREDICTED: Xenopus (Silurana) tropicalis olfactory receptor 10A7-like (LOC100494482), mRNA	---	CLONE=XL499i04ex	69.17	P	149.58	P	2.16	gb:BP709894 /DB_XREF=gi:46058293 /DB_XREF=BP709894 /CLONE=XL499i04ex /TID=Xl.39953.1 /CNT=2 /FEA=EST /TIER=ConsEnd /STK=0 /UG=Xl.39953 /UG_TITLE=Transcribed locus /REP_ORG=X. laevis	---	---	---	CLONE=XL499i04ex	69.17	P	179.16	P	2.59
Xl2.16644.1.S1_at	gb:BJ088493 /DB_XREF=gi:17585790 /DB_XREF=BJ088493 /CLONE=XL093d08 /TID=Xl.16644.1 /CNT=47 /FEA=FLmRNA /TIER=Stack /STK=12 /LL=444571 /UG_GENE=MGC84001 /UG=Xl.16644 /UG_TITLE=MGC84001 protein /FL=gb:BC074251.1 /REP_ORG=X. laevis	glutathione peroxidase 3 (plasma)	gpx3		gpx3-b	444571	CLONE=XL093d08	182.68	P	605.99	P	3.32	gb:BJ088493 /DB_XREF=gi:17585790 /DB_XREF=BJ088493 /CLONE=XL093d08 /TID=Xl.16644.1 /CNT=47 /FEA=FLmRNA /TIER=Stack /STK=12 /LL=444571 /UG_GENE=MGC84001 /UG=Xl.16644 /UG_TITLE=MGC84001 protein /FL=gb:BC074251.1 /REP_ORG=X. laevis	glutathione peroxidase 3 (plasma)	gpx3-b	444571	CLONE=XL093d08	182.68	P	470.9	P	2.58	Xl2.16644.1.S1_at
Xl2.12486.1.S1_at	gb:BC046861.1 /DB_XREF=gi:28422461 /TID=Xl.12486.1 /CNT=10 /FEA=mRNA /TIER=ConsEnd /STK=0 /LL=398560 /UG_GENE=LOC398560 /UG=Xl.12486 /UG_TITLE=Similar to collagen, type IX, alpha 1 /DEF=Xenopus laevis similar to collagen, type IX, alpha 1, mRNA (cDNA clone IMAGE:5543632), partial cds. /REP_ORG=X. laevis	similar to collagen, type IX, alpha 1	rnf2		LOC398560	398560	DEF=Xenopus laevis similar to collagen, type IX, alpha 1, mRNA (cDNA clone IMAGE:5543632), partial cds.	23.46	A	53.27	P	2.27	gb:BC046861.1 /DB_XREF=gi:28422461 /TID=Xl.12486.1 /CNT=10 /FEA=mRNA /TIER=ConsEnd /STK=0 /LL=398560 /UG_GENE=LOC398560 /UG=Xl.12486 /UG_TITLE=Similar to collagen, type IX, alpha 1 /DEF=Xenopus laevis similar to collagen, type IX, alpha 1, mRNA (cDNA clone IMAGE:5543632), partial cds. /REP_ORG=X. laevis	similar to collagen, type IX, alpha 1	LOC398560	398560	DEF=Xenopus laevis similar to collagen, type IX, alpha 1, mRNA (cDNA clone IMAGE:5543632), partial cds.	23.46	A	60.58	P	2.58
Xl2.50914.1.A1_at	gb:BJ078329 /DB_XREF=gi:17523245 /DB_XREF=BJ078329 /CLONE=XL063n02 /TID=Xl.50914.1 /CNT=4 /FEA=EST /TIER=ConsEnd /STK=2 /UG=Xl.50914 /UG_TITLE=Transcribed locus, strongly similar to XP_413711.1 PREDICTED: similar to myosin IXA (Gallus gallus) /REP_ORG=X. laevis	ref|XM_002934550.2| PREDICTED: Xenopus (Silurana) tropicalis myosin 9a (myo9a), mRNA	myo9a		Hit#1: ref|XM_002934550.2| PREDICTED: Xenopus (Silurana) tropicalis myosin 9a (myo9a), mRNA	---	CLONE=XL063n02	97.06	P	227.06	P	2.34	gb:BJ078329 /DB_XREF=gi:17523245 /DB_XREF=BJ078329 /CLONE=XL063n02 /TID=Xl.50914.1 /CNT=4 /FEA=EST /TIER=ConsEnd /STK=2 /UG=Xl.50914 /UG_TITLE=Transcribed locus, strongly similar to XP_413711.1 PREDICTED: similar to myosin IXA (Gallus gallus) /REP_ORG=X. laevis	---	---	---	CLONE=XL063n02	97.06	P	248.74	P	2.56	Xl2.50914.1.A1_at
Xl2.54099.1.S1_at	gb:DR714544 /DB_XREF=gi:70888656 /DB_XREF=AGENCOURT_55147702 /CLONE=IMAGE:7981950 /TID=Xl.54099.1 /CNT=4 /FEA=EST /TIER=ConsEnd /STK=1 /UG=Xl.54099 /UG_TITLE=Transcribed locus /REP_ORG=X. laevis	ref|NM_001126582.1| Xenopus (Silurana) tropicalis family with sequence similarity 228, member B (fam228b), mRNA gb|BC158429.1| Xenopus tropicalis hypothetical protein LOC100145040, mRNA (cDNA clone MGC:186184 IMAGE:6980028), complete cds	SMPDL3A		Hit#3: ref|XM_518720.4| PREDICTED: Pan troglodytes sphingomyelin phosphodiesterase, acid-like 3A (SMPDL3A), mRNA	---	CLONE=IMAGE:7981950	19.03	A	61.26	P	3.22	gb:DR714544 /DB_XREF=gi:70888656 /DB_XREF=AGENCOURT_55147702 /CLONE=IMAGE:7981950 /TID=Xl.54099.1 /CNT=4 /FEA=EST /TIER=ConsEnd /STK=1 /UG=Xl.54099 /UG_TITLE=Transcribed locus /REP_ORG=X. laevis	---	---	---	CLONE=IMAGE:7981950	19.03	A	48.75	P	2.56	Xl2.54099.1.S1_at
Xl2.30329.1.S1_at	gb:CB983839 /DB_XREF=gi:30278363 /DB_XREF=AGENCOURT_13942865 /CLONE=IMAGE:6938860 /TID=Xl.30329.1 /CNT=4 /FEA=EST /TIER=ConsEnd /STK=0 /UG=Xl.30329 /UG_TITLE=Transcribed locus, weakly similar to XP_428560.1 PREDICTED: similar to (Segment 1 of 2) Neuroblast differentiation associated protein AHNAK (Desmoyokin), partial (Gallus gallus) /REP_ORG=X. laevis	ref|XM_002941460.2| PREDICTED: Xenopus (Silurana) tropicalis AHNAK nucleoprotein (ahnak), transcript variant X1, mRNA	ahnak		Hit#1: ref|XM_002941460.2| PREDICTED: Xenopus (Silurana) tropicalis AHNAK nucleoprotein (ahnak), transcript variant X1, mRNA	---	CLONE=IMAGE:6938860	15.09	A	51.87	P	3.44	gb:CB983839 /DB_XREF=gi:30278363 /DB_XREF=AGENCOURT_13942865 /CLONE=IMAGE:6938860 /TID=Xl.30329.1 /CNT=4 /FEA=EST /TIER=ConsEnd /STK=0 /UG=Xl.30329 /UG_TITLE=Transcribed locus, weakly similar to XP_428560.1 PREDICTED: similar to (Segment 1 of 2) Neuroblast differentiation associated protein AHNAK (Desmoyokin), partial (Gallus gallus) /REP_ORG=X. laevis	---	---	---	CLONE=IMAGE:6938860	15.09	A	38.7	P	2.56
Xl2.18652.2.S1_at	gb:EB480437 /DB_XREF=gi:92077767 /DB_XREF=AGENCOURT_74343253 /CLONE=IMAGE:8543841 /TID=Xl.18652.2 /CNT=6 /FEA=EST /TIER=ConsEnd /STK=0 /UG=Xl.18652 /UG_TITLE=Transcribed locus, moderately similar to NP_079792.1 serologically defined breast cancer antigen 84 (Mus musculus) /REP_ORG=X. laevis	ERGIC and golgi 3	ergic3		ergic3	100036873	CLONE=IMAGE:8543841	22.14	P	50.05	P	2.26	gb:EB480437 /DB_XREF=gi:92077767 /DB_XREF=AGENCOURT_74343253 /CLONE=IMAGE:8543841 /TID=Xl.18652.2 /CNT=6 /FEA=EST /TIER=ConsEnd /STK=0 /UG=Xl.18652 /UG_TITLE=Transcribed locus, moderately similar to NP_079792.1 serologically defined breast cancer antigen 84 (Mus musculus) /REP_ORG=X. laevis	ERGIC and golgi 3	ergic3	100036873	CLONE=IMAGE:8543841	22.14	P	56.53	P	2.55	Xl2.18652.2.S1_at
Xl2.21140.1.S1_at	gb:CF288275 /DB_XREF=gi:33648054 /DB_XREF=AGENCOURT_15214098 /CLONE=IMAGE:5440018 /TID=Xl.21140.1 /CNT=4 /FEA=EST /TIER=ConsEnd /STK=0 /UG=Xl.21140 /UG_TITLE=Transcribed locus /REP_ORG=X. laevis	hypothetical protein LOC100137623	LOC100137622		LOC100137623	100137623	CLONE=IMAGE:5440018	58.56	P	117.84	P	2.01	gb:CF288275 /DB_XREF=gi:33648054 /DB_XREF=AGENCOURT_15214098 /CLONE=IMAGE:5440018 /TID=Xl.21140.1 /CNT=4 /FEA=EST /TIER=ConsEnd /STK=0 /UG=Xl.21140 /UG_TITLE=Transcribed locus /REP_ORG=X. laevis	hypothetical protein LOC100137623	LOC100137623	100137623	CLONE=IMAGE:5440018	58.56	P	149.26	P	2.55
Xl2.5999.1.A1_at	gb:BJ644028 /DB_XREF=gi:37508561 /DB_XREF=BJ644028 /CLONE=XL219c23 /TID=Xl.5999.1 /CNT=12 /FEA=EST /TIER=Stack /STK=10 /UG=Xl.5999 /UG_TITLE=Transcribed locus /REP_ORG=X. laevis	ref|XM_004916694.1| PREDICTED: Xenopus (Silurana) tropicalis sodium- and chloride-dependent creatine transporter 1-like (LOC100489909), transcript variant X3, mRNA	LOC653562		Hit#1: ref|XM_004916694.1| PREDICTED: Xenopus (Silurana) tropicalis sodium- and chloride-dependent creatine transporter 1-like (LOC100489909), transcript variant X3, mRNA	---	CLONE=XL219c23	404.01	P	829.52	P	2.05	gb:BJ644028 /DB_XREF=gi:37508561 /DB_XREF=BJ644028 /CLONE=XL219c23 /TID=Xl.5999.1 /CNT=12 /FEA=EST /TIER=Stack /STK=10 /UG=Xl.5999 /UG_TITLE=Transcribed locus /REP_ORG=X. laevis	---	---	---	CLONE=XL219c23	404.01	P	1025.02	P	2.54
Xl2.15795.2.S1_at	gb:BJ029280 /DB_XREF=gi:17418843 /DB_XREF=BJ029280 /CLONE=XL011p16 /TID=Xl.15795.2 /CNT=4 /FEA=EST /TIER=ConsEnd /STK=0 /UG=Xl.15795 /UG_TITLE=Transcribed locus /REP_ORG=X. laevis	gb|M31656.1|XELA1VIT X.laevis A1 vitellogenin gene, 5' flank	VTLGL1		Hit#1: gb|M31656.1|XELA1VIT X.laevis A1 vitellogenin gene, 5' flank	---	CLONE=XL011p16	8.67	A	40.18	P	4.63	gb:BJ029280 /DB_XREF=gi:17418843 /DB_XREF=BJ029280 /CLONE=XL011p16 /TID=Xl.15795.2 /CNT=4 /FEA=EST /TIER=ConsEnd /STK=0 /UG=Xl.15795 /UG_TITLE=Transcribed locus /REP_ORG=X. laevis	---	---	---	CLONE=XL011p16	8.67	A	21.96	P	2.53
Xl2.32782.2.A1_at	gb:BJ641954 /DB_XREF=gi:37506486 /DB_XREF=BJ641954 /CLONE=XL211n11 /TID=Xl.32782.2 /CNT=2 /FEA=EST /TIER=ConsEnd /STK=1 /UG=Xl.32782 /UG_TITLE=Transcribed locus, weakly similar to XP_422036.1 PREDICTED: similar to NF-kappa B activator TANK (Gallus gallus) /REP_ORG=X. laevis	ref|NM_001095630.1| Xenopus laevis TRAF family member-associated NFKB activator (tank), mRNA gb|DQ010054.1| Xenopus laevis TRAF family member-associated NF-kappaB activator (TANK) mRNA, complete cds	tank		Hit#1: ref|NM_001095630.1| Xenopus laevis TRAF family member-associated NFKB activator (tank), mRNA gb|DQ010054.1| Xenopus laevis TRAF family member-associated NF-kappaB activator (TANK) mRNA, complete cds	---	CLONE=XL211n11	31.19	P	64.9	P	2.08	gb:BJ641954 /DB_XREF=gi:37506486 /DB_XREF=BJ641954 /CLONE=XL211n11 /TID=Xl.32782.2 /CNT=2 /FEA=EST /TIER=ConsEnd /STK=1 /UG=Xl.32782 /UG_TITLE=Transcribed locus, weakly similar to XP_422036.1 PREDICTED: similar to NF-kappa B activator TANK (Gallus gallus) /REP_ORG=X. laevis	---	---	---	CLONE=XL211n11	31.19	P	78.77	P	2.53
Xl2.33126.1.S1_at	gb:BC060405.1 /DB_XREF=gi:38014737 /GEN=MGC68575 /TID=Xl.33126.1 /CNT=11 /FEA=FLmRNA /TIER=FL /STK=1 /LL=398877 /UG=Xl.33126 /DEF=Xenopus laevis hypothetical protein MGC68575, mRNA (cDNA clone MGC:68575 IMAGE:4031669), complete cds. /PROD=MGC68575 protein /FL=gb:BC060405.1 /REP_ORG=X. laevis	B-cell CLL/lymphoma 11A (zinc finger protein)	bcl11a		bcl11a	398877	DEF=Xenopus laevis hypothetical protein MGC68575, mRNA (cDNA clone MGC:68575 IMAGE:4031669), complete cds.	24.14	P	71.39	P	2.96	gb:BC060405.1 /DB_XREF=gi:38014737 /GEN=MGC68575 /TID=Xl.33126.1 /CNT=11 /FEA=FLmRNA /TIER=FL /STK=1 /LL=398877 /UG=Xl.33126 /DEF=Xenopus laevis hypothetical protein MGC68575, mRNA (cDNA clone MGC:68575 IMAGE:4031669), complete cds. /PROD=MGC68575 protein /FL=gb:BC060405.1 /REP_ORG=X. laevis	B-cell CLL/lymphoma 11A (zinc finger protein)	bcl11a	398877	DEF=Xenopus laevis hypothetical protein MGC68575, mRNA (cDNA clone MGC:68575 IMAGE:4031669), complete cds.	24.14	P	60.93	P	2.52	Xl2.33126.1.S1_at
Xl2.40413.1.S1_at	gb:BC076856.1 /DB_XREF=gi:50369116 /GEN=MGC84568 /TID=Xl.40413.1 /CNT=7 /FEA=FLmRNA /TIER=FL /STK=1 /LL=446432 /UG=Xl.40413 /DEF=Xenopus laevis MGC84568 protein, mRNA (cDNA clone MGC:84568 IMAGE:6638673), complete cds. /PROD=MGC84568 protein /FL=gb:BC076856.1 /REP_ORG=X. laevis	GATS protein-like 3	gatsl3		gatsl3	446432	DEF=Xenopus laevis MGC84568 protein, mRNA (cDNA clone MGC:84568 IMAGE:6638673), complete cds.	20.35	A	62.79	P	3.09	gb:BC076856.1 /DB_XREF=gi:50369116 /GEN=MGC84568 /TID=Xl.40413.1 /CNT=7 /FEA=FLmRNA /TIER=FL /STK=1 /LL=446432 /UG=Xl.40413 /DEF=Xenopus laevis MGC84568 protein, mRNA (cDNA clone MGC:84568 IMAGE:6638673), complete cds. /PROD=MGC84568 protein /FL=gb:BC076856.1 /REP_ORG=X. laevis	GATS protein-like 3	gatsl3	446432	DEF=Xenopus laevis MGC84568 protein, mRNA (cDNA clone MGC:84568 IMAGE:6638673), complete cds.	20.35	A	51.29	P	2.52
Xl2.51272.1.S1_at	gb:BJ076439 /DB_XREF=gi:17521355 /DB_XREF=BJ076439 /CLONE=XL080l15 /TID=Xl.51272.1 /CNT=4 /FEA=EST /TIER=ConsEnd /STK=1 /UG=Xl.51272 /UG_TITLE=Transcribed locus /REP_ORG=X. laevis	ref|XM_004912683.1| PREDICTED: Xenopus (Silurana) tropicalis immunoglobulin superfamily, DCC subclass, member 4 (igdcc4), transcript variant X3, mRNA	igdcc4		Hit#1: ref|XM_004912683.1| PREDICTED: Xenopus (Silurana) tropicalis immunoglobulin superfamily, DCC subclass, member 4 (igdcc4), transcript variant X3, mRNA	---	CLONE=XL080l15	56.95	P	11.41	A	-4.99	gb:BJ076439 /DB_XREF=gi:17521355 /DB_XREF=BJ076439 /CLONE=XL080l15 /TID=Xl.51272.1 /CNT=4 /FEA=EST /TIER=ConsEnd /STK=1 /UG=Xl.51272 /UG_TITLE=Transcribed locus /REP_ORG=X. laevis	---	---	---	CLONE=XL080l15	56.95	P	143.45	P	2.52
Xl2.24721.1.S1_at	gb:BC072091.1 /DB_XREF=gi:47939697 /GEN=MGC79005 /TID=Xl.24721.1 /CNT=66 /FEA=FLmRNA /TIER=FL+Stack /STK=17 /LL=432212 /UG=Xl.24721 /DEF=Xenopus laevis hypothetical protein MGC79005, mRNA (cDNA clone MGC:79005 IMAGE:4407069), complete cds. /PROD=MGC79005 protein /FL=gb:BC072091.1 /REP_ORG=X. laevis	solute carrier family 25 (mitochondrial carrier; adenine nucleotide translocator), member 4	slc25a4		slc25a4	432212	DEF=Xenopus laevis hypothetical protein MGC79005, mRNA (cDNA clone MGC:79005 IMAGE:4407069), complete cds.	16.2	P	47.04	P	2.9	gb:BC072091.1 /DB_XREF=gi:47939697 /GEN=MGC79005 /TID=Xl.24721.1 /CNT=66 /FEA=FLmRNA /TIER=FL+Stack /STK=17 /LL=432212 /UG=Xl.24721 /DEF=Xenopus laevis hypothetical protein MGC79005, mRNA (cDNA clone MGC:79005 IMAGE:4407069), complete cds. /PROD=MGC79005 protein /FL=gb:BC072091.1 /REP_ORG=X. laevis	solute carrier family 25 (mitochondrial carrier; adenine nucleotide translocator), member 4	slc25a4	432212	DEF=Xenopus laevis hypothetical protein MGC79005, mRNA (cDNA clone MGC:79005 IMAGE:4407069), complete cds.	16.2	P	40.63	P	2.51	Xl2.24721.1.S1_at
Xl2.15375.1.A1_at	gb:BJ054219 /DB_XREF=gi:17421060 /DB_XREF=BJ054219 /CLONE=XL049k04 /TID=Xl.15375.1 /CNT=3 /FEA=EST /TIER=ConsEnd /STK=3 /UG=Xl.15375 /UG_TITLE=Transcribed locus /REP_ORG=X. laevis	gb|AC149136.3| Xenopus (Silurana) tropicalis clone CH216-164F21, complete sequence	rilpl1		Hit#6: ref|NM_001102850.1| Xenopus (Silurana) tropicalis Rab interacting lysosomal protein-like 1 (rilpl1), mRNA gb|BC127552.1| Xenopus tropicalis Rab interacting lysosomal protein-like 1, mRNA (cDNA clone MGC:146026 IMAGE:7676192), complete cds	---	CLONE=XL049k04	404.25	P	863.15	P	2.14	gb:BJ054219 /DB_XREF=gi:17421060 /DB_XREF=BJ054219 /CLONE=XL049k04 /TID=Xl.15375.1 /CNT=3 /FEA=EST /TIER=ConsEnd /STK=3 /UG=Xl.15375 /UG_TITLE=Transcribed locus /REP_ORG=X. laevis	---	---	---	CLONE=XL049k04	404.25	P	1015.53	P	2.51
Xl2.13433.2.S1_at	gb:DY565358 /DB_XREF=gi:88889265 /DB_XREF=AGENCOURT_70114220 /CLONE=IMAGE:8330084 /TID=Xl.13433.2 /CNT=4 /FEA=EST /TIER=ConsEnd /STK=0 /UG=Xl.13433 /UG_TITLE=Transcribed locus, weakly similar to XP_220833.2 PREDICTED: similar to novel protein (Rattus norvegicus) /REP_ORG=X. laevis	Meckel syndrome, type 1	mks1		mks1	100036833	CLONE=IMAGE:8330084	12.82	A	46.59	P	3.63	gb:DY565358 /DB_XREF=gi:88889265 /DB_XREF=AGENCOURT_70114220 /CLONE=IMAGE:8330084 /TID=Xl.13433.2 /CNT=4 /FEA=EST /TIER=ConsEnd /STK=0 /UG=Xl.13433 /UG_TITLE=Transcribed locus, weakly similar to XP_220833.2 PREDICTED: similar to novel protein (Rattus norvegicus) /REP_ORG=X. laevis	Meckel syndrome, type 1	mks1	100036833	CLONE=IMAGE:8330084	12.82	A	32.05	P	2.5
Xl2.56213.1.S1_at	gb:CB197059 /DB_XREF=gi:29148330 /DB_XREF=AGENCOURT_11245413 /CLONE=IMAGE:6871919 /TID=Xl.56213.1 /CNT=3 /FEA=EST /TIER=ConsEnd /STK=0 /UG=Xl.56213 /UG_TITLE=Transcribed locus /REP_ORG=X. laevis	gb|BC170283.1| Xenopus laevis cDNA clone IMAGE:9093665	cecr1		Hit#2: ref|NM_001097062.1| Xenopus laevis adenosine deaminase CECR1 (cecr1), mRNA gb|AY986979.1| Xenopus laevis insect-derived growth factor-B-like protein mRNA, complete cds	---	CLONE=IMAGE:6871919	16.69	A	47.37	P	2.84	gb:CB197059 /DB_XREF=gi:29148330 /DB_XREF=AGENCOURT_11245413 /CLONE=IMAGE:6871919 /TID=Xl.56213.1 /CNT=3 /FEA=EST /TIER=ConsEnd /STK=0 /UG=Xl.56213 /UG_TITLE=Transcribed locus /REP_ORG=X. laevis	---	---	---	CLONE=IMAGE:6871919	16.69	A	41.65	P	2.5
Xl2Affx.112.1.S1_at	gb:AF550000.1 /DB_XREF=gi:27228196 /TID=XlAffx.112.1 /CNT=1 /FEA=mRNA /TIER=ConsEnd /STK=0 /NOTE=sequence(s) not in UniGene /DEF=Xenopus laevis clone S10-56-B11 mRNA sequence. /REP_ORG=X. laevis	gb|AF550000.1| Xenopus laevis clone S10-56-B11 mRNA sequence	unknown		Hit#1: gb|AF550000.1| Xenopus laevis clone S10-56-B11 mRNA sequence	---		31.68	P	77.09	P	2.43	gb:AF550000.1 /DB_XREF=gi:27228196 /TID=XlAffx.112.1 /CNT=1 /FEA=mRNA /TIER=ConsEnd /STK=0 /NOTE=sequence(s) not in UniGene /DEF=Xenopus laevis clone S10-56-B11 mRNA sequence. /REP_ORG=X. laevis	---	---	---		31.68	P	78.73	P	2.49	Xl2Affx.112.1.S1_at
Xl2.34832.3.A1_at	gb:BP736677 /DB_XREF=gi:46085270 /DB_XREF=BP736677 /CLONE=XL509l05ex /TID=Xl.34832.3 /CNT=3 /FEA=EST /TIER=ConsEnd /STK=1 /UG=Xl.34832 /UG_TITLE=Transcribed locus, moderately similar to NP_997474.1 glioma tumor suppressor candidate region gene 2 (Rattus norvegicus) /REP_ORG=X. laevis	gb|AC236458.1| Xenopus laevis clone CH219-71P23, complete sequence	igh@		Hit#2: gb|DQ400445.1| Ictalurus punctatus immunoglobulin heavy chain gene locus, partial sequence and unknown gene	---	CLONE=XL509l05ex	118.99	P	391.96	P	3.29	gb:BP736677 /DB_XREF=gi:46085270 /DB_XREF=BP736677 /CLONE=XL509l05ex /TID=Xl.34832.3 /CNT=3 /FEA=EST /TIER=ConsEnd /STK=1 /UG=Xl.34832 /UG_TITLE=Transcribed locus, moderately similar to NP_997474.1 glioma tumor suppressor candidate region gene 2 (Rattus norvegicus) /REP_ORG=X. laevis	---	---	---	CLONE=XL509l05ex	118.99	P	295.04	P	2.48	Xl2.34832.3.A1_at
Xl2.12628.1.A1_at	gb:BJ088686 /DB_XREF=gi:17586065 /DB_XREF=BJ088686 /CLONE=XL093m09 /TID=Xl.12628.1 /CNT=1 /FEA=EST /TIER=ConsEnd /STK=1 /UG=Xl.12628 /UG_TITLE=Transcribed locus /REP_ORG=X. laevis	gb|AC236458.1| Xenopus laevis clone CH219-71P23, complete sequence	Nkx2-5		Hit#2: gb|GU573788.1| Xenopus laevis Nkx2-5b gene, promoter region and 5' UTR	---	CLONE=XL093m09	31.79	P	68.67	P	2.16	gb:BJ088686 /DB_XREF=gi:17586065 /DB_XREF=BJ088686 /CLONE=XL093m09 /TID=Xl.12628.1 /CNT=1 /FEA=EST /TIER=ConsEnd /STK=1 /UG=Xl.12628 /UG_TITLE=Transcribed locus /REP_ORG=X. laevis	---	---	---	CLONE=XL093m09	31.79	P	78.7	P	2.48	Xl2.12628.1.A1_at
Xl2.2888.1.S1_s_at	gb:BJ057376 /DB_XREF=gi:17470170 /DB_XREF=BJ057376 /CLONE=XL034o01 /TID=Xl.2888.1 /CNT=5 /FEA=EST /TIER=ConsEnd /STK=1 /UG=Xl.2888 /UG_TITLE=Transcribed locus /REP_ORG=X. laevis	gb|HQ283323.1| Nephrurus stellatus microsatellite NeSt32 sequence	unknown		Hit#23: ref|NM_001011629.1| Apis mellifera transcription factor mblk-1-like (Mblk-1), mRNA dbj|AB047034.1| Apis mellifera mblk-1 mRNA, complete cds	---	CLONE=XL034o01	69	P	151.84	P	2.2	gb:BJ057376 /DB_XREF=gi:17470170 /DB_XREF=BJ057376 /CLONE=XL034o01 /TID=Xl.2888.1 /CNT=5 /FEA=EST /TIER=ConsEnd /STK=1 /UG=Xl.2888 /UG_TITLE=Transcribed locus /REP_ORG=X. laevis	---	---	---	CLONE=XL034o01	69	P	171.15	P	2.48	Xl2.2888.1.S1_s_at
Xl2.10551.1.S1_at	gb:BX847771 /DB_XREF=gi:39744015 /DB_XREF=BX847771 /CLONE=IMAGp998G1210538 ; IMAGE:4632611 /TID=Xl.10551.1 /CNT=3 /FEA=EST /TIER=ConsEnd /STK=2 /UG=Xl.10551 /UG_TITLE=Transcribed locus /REP_ORG=X. laevis	gb|AC246039.2| Homo sapiens BAC clone CH17-390L10 from chromosome 7, complete sequence	unknown		Hit#12: emb|AL844509.2| Plasmodium falciparum 3D7 chromosome 13	---	CLONE=IMAGp998G1210538 ; IMAGE:4632611	25.13	P	54.69	P	2.18	gb:BX847771 /DB_XREF=gi:39744015 /DB_XREF=BX847771 /CLONE=IMAGp998G1210538 ; IMAGE:4632611 /TID=Xl.10551.1 /CNT=3 /FEA=EST /TIER=ConsEnd /STK=2 /UG=Xl.10551 /UG_TITLE=Transcribed locus /REP_ORG=X. laevis	---	---	---	CLONE=IMAGp998G1210538 ; IMAGE:4632611	25.13	P	62.25	P	2.48	Xl2.10551.1.S1_at
Xl2.50956.2.S1_at	gb:DY568294 /DB_XREF=gi:88892201 /DB_XREF=AGENCOURT_69684829 /CLONE=IMAGE:8318137 /TID=Xl.50956.2 /CNT=4 /FEA=EST /TIER=ConsEnd /STK=0 /UG=Xl.50956 /UG_TITLE=Transcribed locus /REP_ORG=X. laevis	ref|XM_004919239.1| PREDICTED: Xenopus (Silurana) tropicalis uncharacterized LOC101732455 (LOC101732455), transcript variant X2, mRNA	casr		Hit#6: ref|XM_002941665.2| PREDICTED: Xenopus (Silurana) tropicalis extracellular calcium-sensing receptor-like (LOC100497076), mRNA	---	CLONE=IMAGE:8318137	25.68	M	68.9	P	2.68	gb:DY568294 /DB_XREF=gi:88892201 /DB_XREF=AGENCOURT_69684829 /CLONE=IMAGE:8318137 /TID=Xl.50956.2 /CNT=4 /FEA=EST /TIER=ConsEnd /STK=0 /UG=Xl.50956 /UG_TITLE=Transcribed locus /REP_ORG=X. laevis	---	---	---	CLONE=IMAGE:8318137	25.68	M	63.56	P	2.48
Xl2.31883.1.A1_at	gb:BM172650 /DB_XREF=gi:17312213 /DB_XREF=imageqc_3_2001smm466bdff41.x1 /CLONE=IMAGE:4756564 /TID=Xl.31883.1 /CNT=3 /FEA=EST /TIER=ConsEnd /STK=1 /UG=Xl.31883 /UG_TITLE=Transcribed locus, weakly similar to XP_422203.1 PREDICTED: similar to regulator of G-protein signaling 1 (Gallus gallus) /REP_ORG=X. laevis	Regulator of G-protein signaling 1	rgs1		rgs1	100036825	CLONE=IMAGE:4756564	66.6	P	139.3	P	2.09	gb:BM172650 /DB_XREF=gi:17312213 /DB_XREF=imageqc_3_2001smm466bdff41.x1 /CLONE=IMAGE:4756564 /TID=Xl.31883.1 /CNT=3 /FEA=EST /TIER=ConsEnd /STK=1 /UG=Xl.31883 /UG_TITLE=Transcribed locus, weakly similar to XP_422203.1 PREDICTED: similar to regulator of G-protein signaling 1 (Gallus gallus) /REP_ORG=X. laevis	Regulator of G-protein signaling 1	rgs1	100036825	CLONE=IMAGE:4756564	66.6	P	165.02	P	2.48
Xl2.5926.1.A1_at	gb:BX853191 /DB_XREF=gi:39740863 /DB_XREF=BX853191 /CLONE=IMAGp998B058296 ; IMAGE:3399460 /TID=Xl.5926.1 /CNT=5 /FEA=EST /TIER=ConsEnd /STK=2 /UG=Xl.5926 /UG_TITLE=Transcribed locus /REP_ORG=X. laevis	gb|DQ841202.1| Carcinoscorpius rotundicauda carcinolectin5b-8 (CL5b-8) mRNA, partial cds	unknown		Hit#1: gb|DQ841202.1| Carcinoscorpius rotundicauda carcinolectin5b-8 (CL5b-8) mRNA, partial cds	---	CLONE=IMAGp998B058296 ; IMAGE:3399460	52.13	P	130.97	P	2.51	gb:BX853191 /DB_XREF=gi:39740863 /DB_XREF=BX853191 /CLONE=IMAGp998B058296 ; IMAGE:3399460 /TID=Xl.5926.1 /CNT=5 /FEA=EST /TIER=ConsEnd /STK=2 /UG=Xl.5926 /UG_TITLE=Transcribed locus /REP_ORG=X. laevis	---	---	---	CLONE=IMAGp998B058296 ; IMAGE:3399460	52.13	P	128.42	P	2.46
Xl2.47558.1.S1_at	gb:BC074170.1 /DB_XREF=gi:49257837 /GEN=MGC81982 /TID=Xl.47558.1 /CNT=2 /FEA=FLmRNA /TIER=FL /STK=1 /LL=444513 /UG=Xl.47558 /DEF=Xenopus laevis MGC81982 protein, mRNA (cDNA clone MGC:81982 IMAGE:7010389), complete cds. /PROD=MGC81982 protein /FL=gb:BC074170.1 /REP_ORG=X. laevis	arylsulfatase D	arsd		arsd	444513	DEF=Xenopus laevis MGC81982 protein, mRNA (cDNA clone MGC:81982 IMAGE:7010389), complete cds.	24.62	A	52.12	P	2.12	gb:BC074170.1 /DB_XREF=gi:49257837 /GEN=MGC81982 /TID=Xl.47558.1 /CNT=2 /FEA=FLmRNA /TIER=FL /STK=1 /LL=444513 /UG=Xl.47558 /DEF=Xenopus laevis MGC81982 protein, mRNA (cDNA clone MGC:81982 IMAGE:7010389), complete cds. /PROD=MGC81982 protein /FL=gb:BC074170.1 /REP_ORG=X. laevis	arylsulfatase D	arsd	444513	DEF=Xenopus laevis MGC81982 protein, mRNA (cDNA clone MGC:81982 IMAGE:7010389), complete cds.	24.62	A	60.64	P	2.46
Xl2.51600.1.S1_at	gb:BU906168 /DB_XREF=gi:24088082 /DB_XREF=AGENCOURT_10455136 /CLONE=IMAGE:6631126 /TID=Xl.51600.1 /CNT=2 /FEA=EST /TIER=ConsEnd /STK=0 /UG=Xl.51600 /UG_TITLE=Transcribed locus, weakly similar to XP_518805.1 PREDICTED: pleckstrin homology domain containing, family G (with RhoGef domain) member 1 (Pan troglodytes) /REP_ORG=X. laevis	gb|AC236448.1| Xenopus laevis clone CH219-263A24, complete sequence	ITGBL1		Hit#6: gb|BC046744.1| Xenopus laevis Integrin beta-like protein 1, mRNA (cDNA clone IMAGE:5542921), partial cds	---	CLONE=IMAGE:6631126	30.83	P	91.28	P	2.96	gb:BU906168 /DB_XREF=gi:24088082 /DB_XREF=AGENCOURT_10455136 /CLONE=IMAGE:6631126 /TID=Xl.51600.1 /CNT=2 /FEA=EST /TIER=ConsEnd /STK=0 /UG=Xl.51600 /UG_TITLE=Transcribed locus, weakly similar to XP_518805.1 PREDICTED: pleckstrin homology domain containing, family G (with RhoGef domain) member 1 (Pan troglodytes) /REP_ORG=X. laevis	---	---	---	CLONE=IMAGE:6631126	30.83	P	75.24	P	2.44
Xl2.50608.1.S1_at	gb:BP730231 /DB_XREF=gi:46078824 /DB_XREF=BP730231 /CLONE=XL407k15ex /TID=Xl.50608.1 /CNT=3 /FEA=EST /TIER=ConsEnd /STK=1 /UG=Xl.50608 /UG_TITLE=Transcribed locus /REP_ORG=X. laevis	gb|AC236453.1| Xenopus laevis clone CH219-45O16, complete sequence	unknown		Hit#2: gb|L22211.1|XELHSP30H Xenopus laevis heat shock protein 30 (hsp 30) gene sequence	---	CLONE=XL407k15ex	39.35	P	81.24	P	2.06	gb:BP730231 /DB_XREF=gi:46078824 /DB_XREF=BP730231 /CLONE=XL407k15ex /TID=Xl.50608.1 /CNT=3 /FEA=EST /TIER=ConsEnd /STK=1 /UG=Xl.50608 /UG_TITLE=Transcribed locus /REP_ORG=X. laevis	---	---	---	CLONE=XL407k15ex	39.35	P	96	P	2.44
Xl2.9874.1.A1_at	gb:BG019785 /DB_XREF=gi:12475864 /DB_XREF=dc68a10.x1 /CLONE=IMAGE:3402139 /TID=Xl.9874.1 /CNT=1 /FEA=EST /TIER=ConsEnd /STK=1 /UG=Xl.9874 /UG_TITLE=Transcribed locus /REP_ORG=X. laevis	ref|XM_005095205.1| PREDICTED: Aplysia californica DENN domain-containing protein 1B-like (LOC101861029), mRNA	dennd1b		Hit#1: ref|XM_005095205.1| PREDICTED: Aplysia californica DENN domain-containing protein 1B-like (LOC101861029), mRNA	---	CLONE=IMAGE:3402139	208.49	P	474.39	P	2.28	gb:BG019785 /DB_XREF=gi:12475864 /DB_XREF=dc68a10.x1 /CLONE=IMAGE:3402139 /TID=Xl.9874.1 /CNT=1 /FEA=EST /TIER=ConsEnd /STK=1 /UG=Xl.9874 /UG_TITLE=Transcribed locus /REP_ORG=X. laevis	---	---	---	CLONE=IMAGE:3402139	208.49	P	506.49	P	2.43	Xl2.9874.1.A1_at
Xl2.25352.1.S1_at	gb:BE491035 /DB_XREF=gi:9610568 /DB_XREF=db41g10.x1 /CLONE=IMAGE:3301122 /TID=Xl.25352.1 /CNT=4 /FEA=EST /TIER=ConsEnd /STK=3 /UG=Xl.25352 /UG_TITLE=Transcribed locus /REP_ORG=X. laevis	ref|NM_001011011.1| Xenopus (Silurana) tropicalis ankyrin repeat domain 13A (ankrd13a), mRNA gb|BC082724.1| Xenopus tropicalis hypothetical LOC496420, mRNA (cDNA clone MGC:89223 IMAGE:7017672), complete cds	unknown		Hit#5: gb|FJ824601.1| Callorhinchus milii HoxD gene cluster, complete sequence	---	CLONE=IMAGE:3301122	126.43	P	353.53	P	2.8	gb:BE491035 /DB_XREF=gi:9610568 /DB_XREF=db41g10.x1 /CLONE=IMAGE:3301122 /TID=Xl.25352.1 /CNT=4 /FEA=EST /TIER=ConsEnd /STK=3 /UG=Xl.25352 /UG_TITLE=Transcribed locus /REP_ORG=X. laevis	---	---	---	CLONE=IMAGE:3301122	126.43	P	307.51	P	2.43	Xl2.25352.1.S1_at
Xl2.15505.1.S1_at	gb:DR728320 /DB_XREF=gi:70902432 /DB_XREF=AGENCOURT_54824609 /CLONE=IMAGE:7974126 /TID=Xl.15505.1 /CNT=6 /FEA=EST /TIER=ConsEnd /STK=0 /UG=Xl.15505 /UG_TITLE=Transcribed locus /REP_ORG=X. laevis	val protein	val		val	100217318	CLONE=IMAGE:7974126	888.98	P	2335.02	P	2.63	gb:DR728320 /DB_XREF=gi:70902432 /DB_XREF=AGENCOURT_54824609 /CLONE=IMAGE:7974126 /TID=Xl.15505.1 /CNT=6 /FEA=EST /TIER=ConsEnd /STK=0 /UG=Xl.15505 /UG_TITLE=Transcribed locus /REP_ORG=X. laevis	val protein	val	100217318	CLONE=IMAGE:7974126	888.98	P	2164.08	P	2.43	Xl2.15505.1.S1_at
Xl2.3794.3.A1_at	gb:DT080902 /DB_XREF=gi:72380298 /DB_XREF=AGENCOURT_55800021 /CLONE=IMAGE:8072482 /TID=Xl.3794.3 /CNT=2 /FEA=EST /TIER=ConsEnd /STK=0 /UG=Xl.3794 /UG_TITLE=Transcribed locus, moderately similar to NP_001007663.1 archain (Rattus norvegicus) /REP_ORG=X. laevis	Archain 1	arcn1		arcn1	380375	CLONE=IMAGE:8072482	31.27	P	94.28	P	3.01	gb:DT080902 /DB_XREF=gi:72380298 /DB_XREF=AGENCOURT_55800021 /CLONE=IMAGE:8072482 /TID=Xl.3794.3 /CNT=2 /FEA=EST /TIER=ConsEnd /STK=0 /UG=Xl.3794 /UG_TITLE=Transcribed locus, moderately similar to NP_001007663.1 archain (Rattus norvegicus) /REP_ORG=X. laevis	Archain 1	arcn1	380375	CLONE=IMAGE:8072482	31.27	P	75.54	P	2.42	Xl2.3794.3.A1_at
Xl2.11385.1.A1_at	gb:BG552457 /DB_XREF=gi:13564237 /DB_XREF=df41f11.x1 /CLONE=IMAGE:3580965 /TID=Xl.11385.1 /CNT=3 /FEA=EST /TIER=ConsEnd /STK=1 /UG=Xl.11385 /UG_TITLE=Transcribed locus /REP_ORG=X. laevis	ref|XM_004521658.1| PREDICTED: Ceratitis capitata serine-rich adhesin for platelets-like (LOC101460900), transcript variant X5, mRNA	unknown		Hit#1: ref|XM_004521658.1| PREDICTED: Ceratitis capitata serine-rich adhesin for platelets-like (LOC101460900), transcript variant X5, mRNA	---	CLONE=IMAGE:3580965	8.51	A	41.55	P	4.88	gb:BG552457 /DB_XREF=gi:13564237 /DB_XREF=df41f11.x1 /CLONE=IMAGE:3580965 /TID=Xl.11385.1 /CNT=3 /FEA=EST /TIER=ConsEnd /STK=1 /UG=Xl.11385 /UG_TITLE=Transcribed locus /REP_ORG=X. laevis	---	---	---	CLONE=IMAGE:3580965	8.51	A	20.62	P	2.42	Xl2.11385.1.A1_at
Xl2.50976.3.A1_at	gb:BJ631260 /DB_XREF=gi:37281255 /DB_XREF=BJ631260 /CLONE=XL168j13 /TID=Xl.50976.3 /CNT=1 /FEA=EST /TIER=ConsEnd /STK=1 /UG=Xl.50976 /UG_TITLE=Transcribed locus, weakly similar to NP_060793.1 phosphatidylinositol 4-kinase type-II beta (Homo sapiens) /REP_ORG=X. laevis	gb|AC146144.2| Pan troglodytes BAC clone RP43-37J17 from chromosome 7, complete sequence	fmnl1		Hit#4: ref|XM_002575616.1| Schistosoma mansoni formin-related (Smp_145500) mRNA, complete cds	---	CLONE=XL168j13	22.88	P	70.63	P	3.09	gb:BJ631260 /DB_XREF=gi:37281255 /DB_XREF=BJ631260 /CLONE=XL168j13 /TID=Xl.50976.3 /CNT=1 /FEA=EST /TIER=ConsEnd /STK=1 /UG=Xl.50976 /UG_TITLE=Transcribed locus, weakly similar to NP_060793.1 phosphatidylinositol 4-kinase type-II beta (Homo sapiens) /REP_ORG=X. laevis	---	---	---	CLONE=XL168j13	22.88	P	55.39	P	2.42
Xl2.2847.3.A1_at	gb:BJ092340 /DB_XREF=gi:17591391 /DB_XREF=BJ092340 /CLONE=XL064o16 /TID=Xl.2847.3 /CNT=1 /FEA=EST /TIER=ConsEnd /STK=1 /UG=Xl.2847 /UG_TITLE=Transcribed locus /REP_ORG=X. laevis	ref|NM_001126674.1| Xenopus (Silurana) tropicalis eukaryotic elongation factor-2 kinase (eef2k), mRNA gb|BC159137.1| Xenopus tropicalis hypothetical protein LOC100145184, mRNA (cDNA clone MGC:172574 IMAGE:7650644), complete cds	mbip		Hit#4: ref|XM_004376501.1| PREDICTED: Trichechus manatus latirostris MAP3K12 binding inhibitory protein 1, transcript variant 1 (MBIP), mRNA	---	CLONE=XL064o16	17.87	M	37.76	P	2.11	gb:BJ092340 /DB_XREF=gi:17591391 /DB_XREF=BJ092340 /CLONE=XL064o16 /TID=Xl.2847.3 /CNT=1 /FEA=EST /TIER=ConsEnd /STK=1 /UG=Xl.2847 /UG_TITLE=Transcribed locus /REP_ORG=X. laevis	---	---	---	CLONE=XL064o16	17.87	M	43.08	P	2.41	Xl2.2847.3.A1_at
Xl2.15379.1.S1_at	gb:BC088970.1 /DB_XREF=gi:57033047 /GEN=LOC496367 /TID=Xl.15379.1 /CNT=37 /FEA=FLmRNA /TIER=FL+Stack /STK=16 /LL=496367 /UG=Xl.15379 /DEF=Xenopus laevis hypothetical LOC496367, mRNA (cDNA clone MGC:85140 IMAGE:6869082), complete cds. /PROD=LOC496367 protein /FL=gb:BC088970.1 /REP_ORG=X. laevis	hypothetical LOC496367	pcbd1		LOC496367	496367	DEF=Xenopus laevis hypothetical LOC496367, mRNA (cDNA clone MGC:85140 IMAGE:6869082), complete cds.	1598.77	P	4194.41	P	2.62	gb:BC088970.1 /DB_XREF=gi:57033047 /GEN=LOC496367 /TID=Xl.15379.1 /CNT=37 /FEA=FLmRNA /TIER=FL+Stack /STK=16 /LL=496367 /UG=Xl.15379 /DEF=Xenopus laevis hypothetical LOC496367, mRNA (cDNA clone MGC:85140 IMAGE:6869082), complete cds. /PROD=LOC496367 protein /FL=gb:BC088970.1 /REP_ORG=X. laevis	hypothetical LOC496367	LOC496367	496367	DEF=Xenopus laevis hypothetical LOC496367, mRNA (cDNA clone MGC:85140 IMAGE:6869082), complete cds.	1598.77	P	3849.49	P	2.41	Xl2.15379.1.S1_at
Xl2.53861.1.S1_at	gb:BC094268.1 /DB_XREF=gi:62871697 /TID=Xl.53861.1 /CNT=3 /FEA=mRNA /TIER=ConsEnd /STK=0 /UG=Xl.53861 /UG_TITLE=CDNA clone IMAGE:6949968 /DEF=Xenopus laevis cDNA clone IMAGE:6949968. /REP_ORG=X. laevis	gb|BC094268.1| Xenopus laevis cDNA clone IMAGE:6949968	ppp25ra		Hit#2: ref|NM_001081728.1| Bos taurus protein phosphatase 2, regulatory subunit B', alpha (PPP2R5A), mRNA gb|BC133482.1| Bos taurus protein phosphatase 2, regulatory subunit B', alpha isoform, mRNA (cDNA clone MGC:138101 IMAGE:8084069), complete cds	---	UG_TITLE=CDNA clone IMAGE:6949968	68.41	P	177.39	P	2.59	gb:BC094268.1 /DB_XREF=gi:62871697 /TID=Xl.53861.1 /CNT=3 /FEA=mRNA /TIER=ConsEnd /STK=0 /UG=Xl.53861 /UG_TITLE=CDNA clone IMAGE:6949968 /DEF=Xenopus laevis cDNA clone IMAGE:6949968. /REP_ORG=X. laevis	---	---	---	UG_TITLE=CDNA clone IMAGE:6949968	68.41	P	164.58	P	2.41	Xl2.53861.1.S1_at
Xl2.17779.2.S1_at	gb:BJ616008 /DB_XREF=gi:37251211 /DB_XREF=BJ616008 /CLONE=XL175f18 /TID=Xl.17779.2 /CNT=4 /FEA=EST /TIER=ConsEnd /STK=0 /UG=Xl.17779 /UG_TITLE=Transcribed locus /REP_ORG=X. laevis	ref|NM_001017002.2| Xenopus (Silurana) tropicalis glia maturation factor, gamma (gmfg), mRNA emb|CR762326.2| Xenopus tropicalis finished cDNA, clone TGas066d02	gmfg		Hit#1: ref|NM_001017002.2| Xenopus (Silurana) tropicalis glia maturation factor, gamma (gmfg), mRNA emb|CR762326.2| Xenopus tropicalis finished cDNA, clone TGas066d02	---	CLONE=XL175f18	70.78	M	267.23	P	3.78	gb:BJ616008 /DB_XREF=gi:37251211 /DB_XREF=BJ616008 /CLONE=XL175f18 /TID=Xl.17779.2 /CNT=4 /FEA=EST /TIER=ConsEnd /STK=0 /UG=Xl.17779 /UG_TITLE=Transcribed locus /REP_ORG=X. laevis	---	---	---	CLONE=XL175f18	70.78	M	169.69	P	2.4	Xl2.17779.2.S1_at
Xl2.19301.1.A1_at	gb:BQ384402 /DB_XREF=gi:21072089 /DB_XREF=NISC_mn06e05.x1 /CLONE=IMAGE:5049297 /TID=Xl.19301.1 /CNT=1 /FEA=EST /TIER=ConsEnd /STK=0 /UG=Xl.19301 /UG_TITLE=Transcribed locus /REP_ORG=X. laevis	gb|BC114242.1| Danio rerio zgc:113342, mRNA (cDNA clone MGC:136661 IMAGE:7996505), complete cds	smtnl1		Hit#1: gb|BC114242.1| Danio rerio zgc:113342, mRNA (cDNA clone MGC:136661 IMAGE:7996505), complete cds	---	CLONE=IMAGE:5049297	46.77	P	98.95	P	2.12	gb:BQ384402 /DB_XREF=gi:21072089 /DB_XREF=NISC_mn06e05.x1 /CLONE=IMAGE:5049297 /TID=Xl.19301.1 /CNT=1 /FEA=EST /TIER=ConsEnd /STK=0 /UG=Xl.19301 /UG_TITLE=Transcribed locus /REP_ORG=X. laevis	---	---	---	CLONE=IMAGE:5049297	46.77	P	112.17	P	2.4	Xl2.19301.1.A1_at
Xl2.50878.1.S1_at	gb:BE490901 /DB_XREF=gi:9610434 /DB_XREF=db38d08.x1 /CLONE=IMAGE:3300783 /TID=Xl.50878.1 /CNT=3 /FEA=EST /TIER=ConsEnd /STK=0 /UG=Xl.50878 /UG_TITLE=Transcribed locus /REP_ORG=X. laevis	dbj|AK383195.1| Bombyx mori mRNA, clone: fmxg10F01	DBNDD2		Hit#1: dbj|AK383195.1| Bombyx mori mRNA, clone: fmxg10F01	---	CLONE=IMAGE:3300783	94.9	P	196.49	P	2.07	gb:BE490901 /DB_XREF=gi:9610434 /DB_XREF=db38d08.x1 /CLONE=IMAGE:3300783 /TID=Xl.50878.1 /CNT=3 /FEA=EST /TIER=ConsEnd /STK=0 /UG=Xl.50878 /UG_TITLE=Transcribed locus /REP_ORG=X. laevis	---	---	---	CLONE=IMAGE:3300783	94.9	P	227.9	P	2.4
Xl2.55775.1.A1_at	gb:DY561210 /DB_XREF=gi:88885117 /DB_XREF=AGENCOURT_70539253 /CLONE=IMAGE:8319259 /TID=Xl.55775.1 /CNT=2 /FEA=EST /TIER=ConsEnd /STK=0 /UG=Xl.55775 /UG_TITLE=Transcribed locus /REP_ORG=X. laevis	ref|NM_205509.2| Gallus gallus fibroblast growth factor receptor 3 (FGFR3), mRNA	fgfr3		Hit#1: ref|NM_205509.2| Gallus gallus fibroblast growth factor receptor 3 (FGFR3), mRNA	---	CLONE=IMAGE:8319259	86.64	P	222.61	P	2.57	gb:DY561210 /DB_XREF=gi:88885117 /DB_XREF=AGENCOURT_70539253 /CLONE=IMAGE:8319259 /TID=Xl.55775.1 /CNT=2 /FEA=EST /TIER=ConsEnd /STK=0 /UG=Xl.55775 /UG_TITLE=Transcribed locus /REP_ORG=X. laevis	---	---	---	CLONE=IMAGE:8319259	86.64	P	206.86	P	2.39	Xl2.55775.1.A1_at
Xl2.23704.1.A1_at	gb:BF231746 /DB_XREF=gi:11173681 /DB_XREF=de92c07.x1 /CLONE=IMAGE:3548941 /TID=Xl.23704.1 /CNT=3 /FEA=EST /TIER=ConsEnd /STK=2 /UG=Xl.23704 /UG_TITLE=Transcribed locus, moderately similar to NP_003310.2 titin isoform N2-B (Homo sapiens) /REP_ORG=X. laevis	ref|XM_004176757.1| PREDICTED: Taeniopygia guttata titin (TTN), mRNA	ttn		Hit#1: ref|XM_004176757.1| PREDICTED: Taeniopygia guttata titin (TTN), mRNA	---	CLONE=IMAGE:3548941	60.37	P	190.86	P	3.16	gb:BF231746 /DB_XREF=gi:11173681 /DB_XREF=de92c07.x1 /CLONE=IMAGE:3548941 /TID=Xl.23704.1 /CNT=3 /FEA=EST /TIER=ConsEnd /STK=2 /UG=Xl.23704 /UG_TITLE=Transcribed locus, moderately similar to NP_003310.2 titin isoform N2-B (Homo sapiens) /REP_ORG=X. laevis	---	---	---	CLONE=IMAGE:3548941	60.37	P	144.33	P	2.39	Xl2.23704.1.A1_at
Xl2.50253.1.A1_at	gb:CX133084 /DB_XREF=gi:56704106 /DB_XREF=AGENCOURT_39734887 /CLONE=IMAGE:7764889 /TID=Xl.50253.1 /CNT=1 /FEA=EST /TIER=ConsEnd /STK=0 /UG=Xl.50253 /UG_TITLE=Transcribed locus /REP_ORG=X. laevis	gb|AC236434.1| Xenopus laevis clone CH219-102D9, complete sequence	tmx4		Hit#14: ref|NM_001174034.1| Xenopus laevis thioredoxin-related transmembrane protein 4 (tmx4), mRNA gb|BC134818.1| Xenopus laevis cDNA clone MGC:161007 IMAGE:6326574, complete cds	---	CLONE=IMAGE:7764889	20.19	A	59.89	P	2.97	gb:CX133084 /DB_XREF=gi:56704106 /DB_XREF=AGENCOURT_39734887 /CLONE=IMAGE:7764889 /TID=Xl.50253.1 /CNT=1 /FEA=EST /TIER=ConsEnd /STK=0 /UG=Xl.50253 /UG_TITLE=Transcribed locus /REP_ORG=X. laevis	---	---	---	CLONE=IMAGE:7764889	20.19	A	48	P	2.38	Xl2.50253.1.A1_at
Xl2.13967.1.A1_at	gb:BJ089550 /DB_XREF=gi:17587316 /DB_XREF=BJ089550 /CLONE=XL098o11 /TID=Xl.13967.1 /CNT=2 /FEA=EST /TIER=ConsEnd /STK=2 /UG=Xl.13967 /UG_TITLE=Transcribed locus, weakly similar to XP_222675.3 PREDICTED: similar to crumbs-like protein 1 precursor (Rattus norvegicus) /REP_ORG=X. laevis	ref|XM_002937234.2| PREDICTED: Xenopus (Silurana) tropicalis protein crumbs homolog 1-like (LOC100487355), transcript variant X1, mRNA	crb1		Hit#1: ref|XM_002937234.2| PREDICTED: Xenopus (Silurana) tropicalis protein crumbs homolog 1-like (LOC100487355), transcript variant X1, mRNA	---	CLONE=XL098o11	101.9	P	223.27	P	2.19	gb:BJ089550 /DB_XREF=gi:17587316 /DB_XREF=BJ089550 /CLONE=XL098o11 /TID=Xl.13967.1 /CNT=2 /FEA=EST /TIER=ConsEnd /STK=2 /UG=Xl.13967 /UG_TITLE=Transcribed locus, weakly similar to XP_222675.3 PREDICTED: similar to crumbs-like protein 1 precursor (Rattus norvegicus) /REP_ORG=X. laevis	---	---	---	CLONE=XL098o11	101.9	P	242.77	P	2.38
Xl2.24487.1.S1_at	gb:BC078529.1 /DB_XREF=gi:51593179 /GEN=MGC85358 /TID=Xl.24487.1 /CNT=5 /FEA=FLmRNA /TIER=FL /STK=1 /LL=447124 /UG=Xl.24487 /DEF=Xenopus laevis MGC85358 protein, mRNA (cDNA clone MGC:85358 IMAGE:6877421), complete cds. /PROD=MGC85358 protein /FL=gb:BC078529.1 /REP_ORG=X. laevis	AIG2-like domain 1	a2ld1		a2ld1	447124	DEF=Xenopus laevis MGC85358 protein, mRNA (cDNA clone MGC:85358 IMAGE:6877421), complete cds.	20.66	P	43.59	P	2.11	gb:BC078529.1 /DB_XREF=gi:51593179 /GEN=MGC85358 /TID=Xl.24487.1 /CNT=5 /FEA=FLmRNA /TIER=FL /STK=1 /LL=447124 /UG=Xl.24487 /DEF=Xenopus laevis MGC85358 protein, mRNA (cDNA clone MGC:85358 IMAGE:6877421), complete cds. /PROD=MGC85358 protein /FL=gb:BC078529.1 /REP_ORG=X. laevis	AIG2-like domain 1	a2ld1	447124	DEF=Xenopus laevis MGC85358 protein, mRNA (cDNA clone MGC:85358 IMAGE:6877421), complete cds.	20.66	P	48.91	P	2.37	Xl2.24487.1.S1_at
Xl2.47780.2.S1_at	gb:AW644289 /DB_XREF=gi:7401670 /DB_XREF=cm39e07.w1 /CLONE=PBX0138E07 /TID=Xl.47780.2 /CNT=2 /FEA=EST /TIER=ConsEnd /STK=0 /UG=Xl.47780 /UG_TITLE=Transcribed locus /REP_ORG=X. laevis	ref|NM_001092601.1| Xenopus laevis MDM2 oncogene, E3 ubiquitin protein ligase (mdm2), mRNA	mdm2		Hit#1: ref|NM_001092601.1| Xenopus laevis MDM2 oncogene, E3 ubiquitin protein ligase (mdm2), mRNA	---	CLONE=PBX0138E07	50.73	P	138.73	P	2.73	gb:AW644289 /DB_XREF=gi:7401670 /DB_XREF=cm39e07.w1 /CLONE=PBX0138E07 /TID=Xl.47780.2 /CNT=2 /FEA=EST /TIER=ConsEnd /STK=0 /UG=Xl.47780 /UG_TITLE=Transcribed locus /REP_ORG=X. laevis	---	---	---	CLONE=PBX0138E07	50.73	P	120.03	P	2.37	Xl2.47780.2.S1_at
Xl2.8592.1.S1_at	gb:BC044007.1 /DB_XREF=gi:27694839 /GEN=pkm2-prov /TID=Xl.8592.1 /CNT=157 /FEA=FLmRNA /TIER=FL+Stack /STK=49 /LL=380274 /UG=Xl.8592 /DEF=Xenopus laevis pyruvate kinase, muscle, mRNA (cDNA clone MGC:53388 IMAGE:5571478), complete cds. /PROD=pkm2-prov protein /FL=gb:BC044007.1 /REP_ORG=X. laevis	pyruvate kinase, muscle	pkm2		pkm2	380274	DEF=Xenopus laevis pyruvate kinase, muscle, mRNA (cDNA clone MGC:53388 IMAGE:5571478), complete cds.	820.28	P	2492.05	P	3.04	gb:BC044007.1 /DB_XREF=gi:27694839 /GEN=pkm2-prov /TID=Xl.8592.1 /CNT=157 /FEA=FLmRNA /TIER=FL+Stack /STK=49 /LL=380274 /UG=Xl.8592 /DEF=Xenopus laevis pyruvate kinase, muscle, mRNA (cDNA clone MGC:53388 IMAGE:5571478), complete cds. /PROD=pkm2-prov protein /FL=gb:BC044007.1 /REP_ORG=X. laevis	pyruvate kinase, muscle	pkm2	380274	DEF=Xenopus laevis pyruvate kinase, muscle, mRNA (cDNA clone MGC:53388 IMAGE:5571478), complete cds.	820.28	P	1944.53	P	2.37	Xl2.8592.1.S1_at
Xl2.5067.1.A1_at	gb:CD362324 /DB_XREF=gi:31133735 /DB_XREF=AGENCOURT_14236904 /CLONE=IMAGE:6956848 /TID=Xl.5067.1 /CNT=7 /FEA=EST /TIER=ConsEnd /STK=0 /UG=Xl.5067 /UG_TITLE=Transcribed locus, moderately similar to NP_795897.1 WD repeat domain 59 (Mus musculus) /REP_ORG=X. laevis	emb|BX537363.1| Homo sapiens mRNA; cDNA DKFZp686E12166 (from clone DKFZp686E12166)	gns		Hit#1: emb|BX537363.1| Homo sapiens mRNA; cDNA DKFZp686E12166 (from clone DKFZp686E12166)	---	CLONE=IMAGE:6956848	51.14	P	117.4	P	2.3	gb:CD362324 /DB_XREF=gi:31133735 /DB_XREF=AGENCOURT_14236904 /CLONE=IMAGE:6956848 /TID=Xl.5067.1 /CNT=7 /FEA=EST /TIER=ConsEnd /STK=0 /UG=Xl.5067 /UG_TITLE=Transcribed locus, moderately similar to NP_795897.1 WD repeat domain 59 (Mus musculus) /REP_ORG=X. laevis	---	---	---	CLONE=IMAGE:6956848	51.14	P	121.29	P	2.37
Xl2.9342.1.A1_at	gb:BG485944 /DB_XREF=gi:13433521 /DB_XREF=dab29b08.x1 /CLONE=IMAGE:4175583 /TID=Xl.9342.1 /CNT=3 /FEA=EST /TIER=ConsEnd /STK=0 /UG=Xl.9342 /UG_TITLE=Transcribed locus /REP_ORG=X. laevis	ref|NM_001097397.1| Xenopus (Silurana) tropicalis solute carrier family 25 (mitochondrial carrier; ornithine transporter) member 15 (slc25a15), mRNA gb|BC135300.1| Xenopus tropicalis solute carrier family 25 (mitochondrial carrier; ornithine transporter) member 15, mRNA (cDNA clone MGC:121310 IMAGE:7602626), complete cds	slc25a15		Hit#1: ref|NM_001097397.1| Xenopus (Silurana) tropicalis solute carrier family 25 (mitochondrial carrier; ornithine transporter) member 15 (slc25a15), mRNA gb|BC135300.1| Xenopus tropicalis solute carrier family 25 (mitochondrial carrier; ornithine transporter) member 15, mRNA (cDNA clone MGC:121310 IMAGE:7602626), complete cds	---	CLONE=IMAGE:4175583	15.38	P	35.31	P	2.3	gb:BG485944 /DB_XREF=gi:13433521 /DB_XREF=dab29b08.x1 /CLONE=IMAGE:4175583 /TID=Xl.9342.1 /CNT=3 /FEA=EST /TIER=ConsEnd /STK=0 /UG=Xl.9342 /UG_TITLE=Transcribed locus /REP_ORG=X. laevis	---	---	---	CLONE=IMAGE:4175583	15.38	P	36.22	P	2.36	Xl2.9342.1.A1_at
Xl2.8313.1.S1_at	gb:BC041505.1 /DB_XREF=gi:27370906 /GEN=bzrp-prov /TID=Xl.8313.1 /CNT=24 /FEA=FLmRNA /TIER=FL+Stack /STK=13 /LL=379917 /UG=Xl.8313 /DEF=Xenopus laevis Benzodiazepin receptor (peripheral), mRNA (cDNA clone MGC:52965 IMAGE:4930496), complete cds. /PROD=bzrp-prov protein /FL=gb:BC041505.1 /REP_ORG=X. laevis	translocator protein (18kDa)	tspo		tspo	379917	DEF=Xenopus laevis Benzodiazepin receptor (peripheral), mRNA (cDNA clone MGC:52965 IMAGE:4930496), complete cds.	357.68	P	1040.18	P	2.91	gb:BC041505.1 /DB_XREF=gi:27370906 /GEN=bzrp-prov /TID=Xl.8313.1 /CNT=24 /FEA=FLmRNA /TIER=FL+Stack /STK=13 /LL=379917 /UG=Xl.8313 /DEF=Xenopus laevis Benzodiazepin receptor (peripheral), mRNA (cDNA clone MGC:52965 IMAGE:4930496), complete cds. /PROD=bzrp-prov protein /FL=gb:BC041505.1 /REP_ORG=X. laevis	translocator protein (18kDa)	tspo	379917	DEF=Xenopus laevis Benzodiazepin receptor (peripheral), mRNA (cDNA clone MGC:52965 IMAGE:4930496), complete cds.	357.68	P	841.41	P	2.35	Xl2.8313.1.S1_at
Xl2.47081.2.S1_a_at	gb:CX132557 /DB_XREF=gi:56703579 /DB_XREF=AGENCOURT_39737473 /CLONE=IMAGE:7763995 /TID=Xl.47081.2 /CNT=19 /FEA=mRNA /TIER=ConsEnd /STK=0 /LL=431790 /UG_GENE=aplp2 A /UG=Xl.47081 /UG_TITLE=Amyloid-beta-like protein A /REP_ORG=X. laevis	amyloid beta (A4) precursor-like protein 2	aplp2		aplp2-a	431790	CLONE=IMAGE:7763995	29.74	P	115.94	P	3.9	gb:CX132557 /DB_XREF=gi:56703579 /DB_XREF=AGENCOURT_39737473 /CLONE=IMAGE:7763995 /TID=Xl.47081.2 /CNT=19 /FEA=mRNA /TIER=ConsEnd /STK=0 /LL=431790 /UG_GENE=aplp2 A /UG=Xl.47081 /UG_TITLE=Amyloid-beta-like protein A /REP_ORG=X. laevis	amyloid beta (A4) precursor-like protein 2	aplp2-a	431790	CLONE=IMAGE:7763995	29.74	P	69.52	P	2.34	Xl2.47081.2.S1_a_at
Xl2.33874.2.S1_a_at	gb:DT056661 /DB_XREF=gi:72355910 /DB_XREF=AGENCOURT_55953656 /CLONE=IMAGE:8075192 /TID=Xl.33874.2 /CNT=2 /FEA=EST /TIER=ConsEnd /STK=0 /UG=Xl.33874 /UG_TITLE=Transcribed locus, weakly similar to NP_114459.1 high mobility group AT-hook 2 (Rattus norvegicus) /REP_ORG=X. laevis	hypothetical protein LOC100137644	unknown		LOC100137644	100137644	CLONE=IMAGE:8075192	33.08	P	75.9	P	2.29	gb:DT056661 /DB_XREF=gi:72355910 /DB_XREF=AGENCOURT_55953656 /CLONE=IMAGE:8075192 /TID=Xl.33874.2 /CNT=2 /FEA=EST /TIER=ConsEnd /STK=0 /UG=Xl.33874 /UG_TITLE=Transcribed locus, weakly similar to NP_114459.1 high mobility group AT-hook 2 (Rattus norvegicus) /REP_ORG=X. laevis	hypothetical protein LOC100137644	LOC100137644	100137644	CLONE=IMAGE:8075192	33.08	P	77.28	P	2.34	Xl2.33874.2.S1_a_at
Xl2.56827.1.S1_at	gb:EB736205 /DB_XREF=gi:95016921 /DB_XREF=AGENCOURT_77727728 /CLONE=IMAGE:8638527 /TID=Xl.56827.1 /CNT=1 /FEA=EST /TIER=ConsEnd /STK=1 /UG=Xl.56827 /UG_TITLE=Transcribed locus /REP_ORG=X. laevis	ref|NM_001092342.1| Xenopus laevis phosphatidylinositol-4-phosphate 5-kinase, type I, beta (pip5k1b), mRNA gb|BC073377.1| Xenopus laevis MGC80809 protein, mRNA (cDNA clone MGC:80809 IMAGE:5513770), complete cds	pip5k1b		Hit#1: ref|NM_001092342.1| Xenopus laevis phosphatidylinositol-4-phosphate 5-kinase, type I, beta (pip5k1b), mRNA gb|BC073377.1| Xenopus laevis MGC80809 protein, mRNA (cDNA clone MGC:80809 IMAGE:5513770), complete cds	---	CLONE=IMAGE:8638527	16.11	A	49.65	P	3.08	gb:EB736205 /DB_XREF=gi:95016921 /DB_XREF=AGENCOURT_77727728 /CLONE=IMAGE:8638527 /TID=Xl.56827.1 /CNT=1 /FEA=EST /TIER=ConsEnd /STK=1 /UG=Xl.56827 /UG_TITLE=Transcribed locus /REP_ORG=X. laevis	---	---	---	CLONE=IMAGE:8638527	16.11	A	37.69	P	2.34
Xl2.14709.1.A1_at	gb:BF025004 /DB_XREF=gi:10755423 /DB_XREF=dc82f03.x1 /CLONE=IMAGE:3403613 /TID=Xl.14709.1 /CNT=2 /FEA=EST /TIER=ConsEnd /STK=2 /UG=Xl.14709 /UG_TITLE=Transcribed locus, weakly similar to NP_689955.1 glypican 2 (Homo sapiens) /REP_ORG=X. laevis	hypothetical protein LOC100037124	ptges2		LOC100037124	100037124	CLONE=IMAGE:3403613	25.27	A	64.36	P	2.55	gb:BF025004 /DB_XREF=gi:10755423 /DB_XREF=dc82f03.x1 /CLONE=IMAGE:3403613 /TID=Xl.14709.1 /CNT=2 /FEA=EST /TIER=ConsEnd /STK=2 /UG=Xl.14709 /UG_TITLE=Transcribed locus, weakly similar to NP_689955.1 glypican 2 (Homo sapiens) /REP_ORG=X. laevis	hypothetical protein LOC100037124	LOC100037124	100037124	CLONE=IMAGE:3403613	25.27	A	59.06	P	2.34
Xl2.51072.2.A1_at	gb:BJ053187 /DB_XREF=gi:17498783 /DB_XREF=BJ053187 /CLONE=XL038a05 /TID=Xl.51072.2 /CNT=1 /FEA=EST /TIER=ConsEnd /STK=1 /UG=Xl.51072 /UG_TITLE=Transcribed locus, strongly similar to XP_414567.1 PREDICTED: similar to p53 inducible protein (Gallus gallus) /REP_ORG=X. laevis	gb|AC150281.1| Xenopus tropicalis BAC clone ISB1-110D7 containing BMP-2 gene, complete cds, complete sequence	bmp2		Hit#1: gb|AC150281.1| Xenopus tropicalis BAC clone ISB1-110D7 containing BMP-2 gene, complete cds, complete sequence	---	CLONE=XL038a05	217.91	P	462.74	P	2.12	gb:BJ053187 /DB_XREF=gi:17498783 /DB_XREF=BJ053187 /CLONE=XL038a05 /TID=Xl.51072.2 /CNT=1 /FEA=EST /TIER=ConsEnd /STK=1 /UG=Xl.51072 /UG_TITLE=Transcribed locus, strongly similar to XP_414567.1 PREDICTED: similar to p53 inducible protein (Gallus gallus) /REP_ORG=X. laevis	---	---	---	CLONE=XL038a05	217.91	P	510.03	P	2.34
Xl2.8479.1.S1_at	gb:EB472931 /DB_XREF=gi:92070259 /DB_XREF=AGENCOURT_73509302 /CLONE=IMAGE:8462156 /TID=Xl.8479.1 /CNT=4 /FEA=EST /TIER=ConsEnd /STK=0 /UG=Xl.8479 /UG_TITLE=Transcribed locus, moderately similar to XP_415658.1 PREDICTED: similar to Joined to JAZF1 (Gallus gallus) /REP_ORG=X. laevis	suppressor of zeste 12 homolog /// suppressor of zeste 12	suz12		suz12 /// suz12	100174799 /// 100329217	CLONE=IMAGE:8462156	16.45	P	55.85	P	3.4	gb:EB472931 /DB_XREF=gi:92070259 /DB_XREF=AGENCOURT_73509302 /CLONE=IMAGE:8462156 /TID=Xl.8479.1 /CNT=4 /FEA=EST /TIER=ConsEnd /STK=0 /UG=Xl.8479 /UG_TITLE=Transcribed locus, moderately similar to XP_415658.1 PREDICTED: similar to Joined to JAZF1 (Gallus gallus) /REP_ORG=X. laevis	suppressor of zeste 12 homolog /// suppressor of zeste 12	suz12 /// suz12	100174799 /// 100329217	CLONE=IMAGE:8462156	16.45	P	38.28	P	2.33	Xl2.8479.1.S1_at
Xl2.32757.1.S1_at	gb:BC077217.1 /DB_XREF=gi:50603597 /GEN=bet1l-prov /TID=Xl.32757.1 /CNT=8 /FEA=FLmRNA /TIER=FL /STK=2 /LL=446471 /UG=Xl.32757 /DEF=Xenopus laevis blocked early in transport 1 homolog (S. cerevisiae) like, mRNA (cDNA clone MGC:79029 IMAGE:4408566), complete cds. /PROD=bet1l-prov protein /FL=gb:BC077217.1 /REP_ORG=X. laevis	blocked early in transport 1 homolog-like	bet1l		bet1l	446471	DEF=Xenopus laevis blocked early in transport 1 homolog (S. cerevisiae) like, mRNA (cDNA clone MGC:79029 IMAGE:4408566), complete cds.	139.38	P	336.5	P	2.41	gb:BC077217.1 /DB_XREF=gi:50603597 /GEN=bet1l-prov /TID=Xl.32757.1 /CNT=8 /FEA=FLmRNA /TIER=FL /STK=2 /LL=446471 /UG=Xl.32757 /DEF=Xenopus laevis blocked early in transport 1 homolog (S. cerevisiae) like, mRNA (cDNA clone MGC:79029 IMAGE:4408566), complete cds. /PROD=bet1l-prov protein /FL=gb:BC077217.1 /REP_ORG=X. laevis	blocked early in transport 1 homolog-like	bet1l	446471	DEF=Xenopus laevis blocked early in transport 1 homolog (S. cerevisiae) like, mRNA (cDNA clone MGC:79029 IMAGE:4408566), complete cds.	139.38	P	324.92	P	2.33
Xl2.1270.1.S2_at	gb:BC086290.1 /DB_XREF=gi:55249598 /GEN=nfrl-A /TID=Xl.1270.1 /CNT=12 /FEA=FLmRNA /TIER=ConsEnd /STK=0 /LL=394337 /UG=Xl.1270 /DEF=Xenopus laevis neurula-specific ferredoxin reductase-like protein, mRNA (cDNA clone MGC:84340 IMAGE:6958267), complete cds. /PROD=nfrl-A protein /FL=gb:D86491.1 gb:BC086290.1 /REP_ORG=X. laevis	apoptosis-inducing factor, mitochondrion-associated, 3	aifm3		aifm3	394337	DEF=Xenopus laevis neurula-specific ferredoxin reductase-like protein, mRNA (cDNA clone MGC:84340 IMAGE:6958267), complete cds.	227.81	P	535.21	P	2.35	gb:BC086290.1 /DB_XREF=gi:55249598 /GEN=nfrl-A /TID=Xl.1270.1 /CNT=12 /FEA=FLmRNA /TIER=ConsEnd /STK=0 /LL=394337 /UG=Xl.1270 /DEF=Xenopus laevis neurula-specific ferredoxin reductase-like protein, mRNA (cDNA clone MGC:84340 IMAGE:6958267), complete cds. /PROD=nfrl-A protein /FL=gb:D86491.1 gb:BC086290.1 /REP_ORG=X. laevis	apoptosis-inducing factor, mitochondrion-associated, 3	aifm3	394337	DEF=Xenopus laevis neurula-specific ferredoxin reductase-like protein, mRNA (cDNA clone MGC:84340 IMAGE:6958267), complete cds.	227.81	P	528.86	P	2.32	Xl2.1270.1.S2_at
Xl2.42165.1.A1_at	gb:BP726258 /DB_XREF=gi:54631136 /DB_XREF=BP726258 /CLONE=XL466k14ex /TID=Xl.42165.1 /CNT=6 /FEA=EST /TIER=ConsEnd /STK=2 /UG=Xl.42165 /UG_TITLE=Transcribed locus /REP_ORG=X. laevis	gb|AC242584.6| Rattus norvegicus Y Chr BAC RNECO-233L20 (Amplicon Express Rat SHR-Akr (EcoR1 Digest) BAC library) complete sequence	lic3A		Hit#5: gb|KC607491.1| Haemophilus influenzae strain NTHi2019 Sialytransferase (lic3A) gene, complete cds	---	CLONE=XL466k14ex	468.02	P	1261.24	P	2.69	gb:BP726258 /DB_XREF=gi:54631136 /DB_XREF=BP726258 /CLONE=XL466k14ex /TID=Xl.42165.1 /CNT=6 /FEA=EST /TIER=ConsEnd /STK=2 /UG=Xl.42165 /UG_TITLE=Transcribed locus /REP_ORG=X. laevis	---	---	---	CLONE=XL466k14ex	468.02	P	1086.3	P	2.32	Xl2.42165.1.A1_at
Xl2.25253.1.A1_at	gb:BM262244 /DB_XREF=gi:17925284 /DB_XREF=dag42g06.x3 /CLONE=IMAGE:4784075 /TID=Xl.25253.1 /CNT=8 /FEA=EST /TIER=ConsEnd /STK=4 /UG=Xl.25253 /UG_TITLE=Transcribed locus, weakly similar to NP_598445.1 MOCO sulphurase C-terminal domain containing 2 (Mus musculus) /REP_ORG=X. laevis	ref|NM_001278436.1| Xenopus (Silurana) tropicalis MOSC domain-containing protein 1, mitochondrial-like (LOC100487963), nuclear gene encoding mitochondrial protein, mRNA	marc1		Hit#1: ref|NM_001278436.1| Xenopus (Silurana) tropicalis MOSC domain-containing protein 1, mitochondrial-like (LOC100487963), nuclear gene encoding mitochondrial protein, mRNA	---	CLONE=IMAGE:4784075	373.94	P	836.18	P	2.24	gb:BM262244 /DB_XREF=gi:17925284 /DB_XREF=dag42g06.x3 /CLONE=IMAGE:4784075 /TID=Xl.25253.1 /CNT=8 /FEA=EST /TIER=ConsEnd /STK=4 /UG=Xl.25253 /UG_TITLE=Transcribed locus, weakly similar to NP_598445.1 MOCO sulphurase C-terminal domain containing 2 (Mus musculus) /REP_ORG=X. laevis	---	---	---	CLONE=IMAGE:4784075	373.94	P	868.71	P	2.32
Xl2.55753.1.S1_at	gb:DY563749 /DB_XREF=gi:88887656 /DB_XREF=AGENCOURT_69876857 /CLONE=IMAGE:8319451 /TID=Xl.55753.1 /CNT=3 /FEA=EST /TIER=ConsEnd /STK=0 /UG=Xl.55753 /UG_TITLE=Transcribed locus, weakly similar to XP_523409.1 PREDICTED: similar to zinc finger protein 23; zinc finger protein 32; zinc finger protein 359 (Pan troglodytes) /REP_ORG=X. laevis	ref|XM_004919594.1| PREDICTED: Xenopus (Silurana) tropicalis zinc finger protein 850-like (LOC100485290), transcript variant X6, mRNA	znf180		Hit#1: ref|XM_004919594.1| PREDICTED: Xenopus (Silurana) tropicalis zinc finger protein 850-like (LOC100485290), transcript variant X6, mRNA	---	CLONE=IMAGE:8319451	42.22	P	94.69	P	2.24	gb:DY563749 /DB_XREF=gi:88887656 /DB_XREF=AGENCOURT_69876857 /CLONE=IMAGE:8319451 /TID=Xl.55753.1 /CNT=3 /FEA=EST /TIER=ConsEnd /STK=0 /UG=Xl.55753 /UG_TITLE=Transcribed locus, weakly similar to XP_523409.1 PREDICTED: similar to zinc finger protein 23; zinc finger protein 32; zinc finger protein 359 (Pan troglodytes) /REP_ORG=X. laevis	---	---	---	CLONE=IMAGE:8319451	42.22	P	98.05	P	2.32
Xl2.9468.1.A1_at	gb:BG264175 /DB_XREF=gi:12967227 /DB_XREF=daa36b05.x1 /CLONE=IMAGE:4058073 /TID=Xl.9468.1 /CNT=1 /FEA=EST /TIER=ConsEnd /STK=1 /UG=Xl.9468 /UG_TITLE=Transcribed locus, moderately similar to XP_526410.1 PREDICTED: similar to endothelin-converting enzyme-2C (Pan troglodytes) /REP_ORG=X. laevis	ref|XM_002935143.2| PREDICTED: Xenopus (Silurana) tropicalis endothelin converting enzyme 2 (ece2), transcript variant X1, mRNA	ece2		Hit#1: ref|XM_002935143.2| PREDICTED: Xenopus (Silurana) tropicalis endothelin converting enzyme 2 (ece2), transcript variant X1, mRNA	---	CLONE=IMAGE:4058073	20.35	M	41.53	P	2.04	gb:BG264175 /DB_XREF=gi:12967227 /DB_XREF=daa36b05.x1 /CLONE=IMAGE:4058073 /TID=Xl.9468.1 /CNT=1 /FEA=EST /TIER=ConsEnd /STK=1 /UG=Xl.9468 /UG_TITLE=Transcribed locus, moderately similar to XP_526410.1 PREDICTED: similar to endothelin-converting enzyme-2C (Pan troglodytes) /REP_ORG=X. laevis	---	---	---	CLONE=IMAGE:4058073	20.35	M	47.28	P	2.32
Xl2.45713.1.S1_at	gb:BP710870 /DB_XREF=gi:46059269 /DB_XREF=BP710870 /CLONE=XL412b07ex /TID=Xl.45713.1 /CNT=106 /FEA=FLmRNA /TIER=Stack /STK=6 /LL=398512 /UG_GENE=LOC398512 /UG=Xl.45713 /UG_TITLE=Hypothetical protein LOC398512 /FL=gb:BC072193.1 /REP_ORG=X. laevis	topoisomerase (DNA) II alpha 170kDa	top2a		top2a	398512	CLONE=XL412b07ex	92.7	P	210.62	P	2.27	gb:BP710870 /DB_XREF=gi:46059269 /DB_XREF=BP710870 /CLONE=XL412b07ex /TID=Xl.45713.1 /CNT=106 /FEA=FLmRNA /TIER=Stack /STK=6 /LL=398512 /UG_GENE=LOC398512 /UG=Xl.45713 /UG_TITLE=Hypothetical protein LOC398512 /FL=gb:BC072193.1 /REP_ORG=X. laevis	topoisomerase (DNA) II alpha 170kDa	top2a	398512	CLONE=XL412b07ex	92.7	P	214.57	P	2.31	Xl2.45713.1.S1_at
Xl2.19904.1.A1_at	gb:BQ400363 /DB_XREF=gi:21088050 /DB_XREF=NISC_mp08h05.x1 /CLONE=IMAGE:4968825 /TID=Xl.19904.1 /CNT=2 /FEA=EST /TIER=ConsEnd /STK=0 /UG=Xl.19904 /UG_TITLE=Transcribed locus /REP_ORG=X. laevis	mitochondrial fission process 1	mtfp1		mtfp1	100158358	CLONE=IMAGE:4968825	91.26	P	230.94	P	2.53	gb:BQ400363 /DB_XREF=gi:21088050 /DB_XREF=NISC_mp08h05.x1 /CLONE=IMAGE:4968825 /TID=Xl.19904.1 /CNT=2 /FEA=EST /TIER=ConsEnd /STK=0 /UG=Xl.19904 /UG_TITLE=Transcribed locus /REP_ORG=X. laevis	mitochondrial fission process 1	mtfp1	100158358	CLONE=IMAGE:4968825	91.26	P	209.64	P	2.3	Xl2.19904.1.A1_at
Xl2.53991.1.S1_at	gb:BC097746.1 /DB_XREF=gi:66910798 /TID=Xl.53991.1 /CNT=2 /FEA=FLmRNA /TIER=FL /STK=1 /UG=Xl.53991 /DEF=Xenopus laevis cDNA clone MGC:115434 IMAGE:6324069, complete cds. /PROD=Unknown (protein for MGC:115434) /FL=gb:BC097746.1 /REP_ORG=X. laevis	yippee-like 2	ypel2		ypel2	734555	DEF=Xenopus laevis cDNA clone MGC:115434 IMAGE:6324069, complete cds.	21.44	M	72.23	P	3.37	gb:BC097746.1 /DB_XREF=gi:66910798 /TID=Xl.53991.1 /CNT=2 /FEA=FLmRNA /TIER=FL /STK=1 /UG=Xl.53991 /DEF=Xenopus laevis cDNA clone MGC:115434 IMAGE:6324069, complete cds. /PROD=Unknown (protein for MGC:115434) /FL=gb:BC097746.1 /REP_ORG=X. laevis	yippee-like 2	ypel2	734555	DEF=Xenopus laevis cDNA clone MGC:115434 IMAGE:6324069, complete cds.	21.44	M	49.24	P	2.3	Xl2.53991.1.S1_at
Xl2.1125.1.S1_x_at	gb:BC054259.1 /DB_XREF=gi:32450619 /GEN=MGC64476 /TID=Xl.1125.1 /CNT=80 /FEA=FLmRNA /TIER=FL+Stack /STK=10 /LL=379487 /UG=Xl.1125 /DEF=Xenopus laevis hypothetical protein MGC64476, mRNA (cDNA clone MGC:64476 IMAGE:6881400), complete cds. /PROD=MGC64476 protein /FL=gb:BC054259.1 /REP_ORG=X. laevis	hemoglobin alpha 3 subunit	hba3		hba3	379487	DEF=Xenopus laevis hypothetical protein MGC64476, mRNA (cDNA clone MGC:64476 IMAGE:6881400), complete cds.	19.01	A	77.86	P	4.09	gb:BC054259.1 /DB_XREF=gi:32450619 /GEN=MGC64476 /TID=Xl.1125.1 /CNT=80 /FEA=FLmRNA /TIER=FL+Stack /STK=10 /LL=379487 /UG=Xl.1125 /DEF=Xenopus laevis hypothetical protein MGC64476, mRNA (cDNA clone MGC:64476 IMAGE:6881400), complete cds. /PROD=MGC64476 protein /FL=gb:BC054259.1 /REP_ORG=X. laevis	hemoglobin alpha 3 subunit	hba3	379487	DEF=Xenopus laevis hypothetical protein MGC64476, mRNA (cDNA clone MGC:64476 IMAGE:6881400), complete cds.	19.01	A	43.48	P	2.29	Xl2.1125.1.S1_x_at
Xl2.12667.1.S1_at	gb:BC056024.1 /DB_XREF=gi:33416787 /GEN=tcf2-prov /TID=Xl.12667.1 /CNT=10 /FEA=FLmRNA /TIER=FL /STK=2 /LL=380377 /UG=Xl.12667 /DEF=Xenopus laevis transcription factor 2, mRNA (cDNA clone MGC:68954 IMAGE:4959359), complete cds. /PROD=tcf2-prov protein /FL=gb:BC056024.1 /REP_ORG=X. laevis	transcription factor 2	hnf1b		hnf1b	380377	DEF=Xenopus laevis transcription factor 2, mRNA (cDNA clone MGC:68954 IMAGE:4959359), complete cds.	19.84	P	43.64	P	2.2	gb:BC056024.1 /DB_XREF=gi:33416787 /GEN=tcf2-prov /TID=Xl.12667.1 /CNT=10 /FEA=FLmRNA /TIER=FL /STK=2 /LL=380377 /UG=Xl.12667 /DEF=Xenopus laevis transcription factor 2, mRNA (cDNA clone MGC:68954 IMAGE:4959359), complete cds. /PROD=tcf2-prov protein /FL=gb:BC056024.1 /REP_ORG=X. laevis	transcription factor 2	hnf1b	380377	DEF=Xenopus laevis transcription factor 2, mRNA (cDNA clone MGC:68954 IMAGE:4959359), complete cds.	19.84	P	45.52	P	2.29	Xl2.12667.1.S1_at
Xl2.55272.1.A1_at	gb:BG018358 /DB_XREF=gi:12473497 /DB_XREF=daa23a12.x1 /CLONE=IMAGE:4056886 /TID=Xl.55272.1 /CNT=1 /FEA=EST /TIER=ConsEnd /STK=0 /UG=Xl.55272 /UG_TITLE=Transcribed locus /REP_ORG=X. laevis	emb|AL512822.6| Human DNA sequence from clone RP11-553L21 on chromosome 1, complete sequence	Chmp2b		Hit#10: ref|XM_004857906.1| PREDICTED: Heterocephalus glaber charged multivesicular body protein 2B (Chmp2b), mRNA	---	CLONE=IMAGE:4056886	15.87	M	68.97	P	4.35	gb:BG018358 /DB_XREF=gi:12473497 /DB_XREF=daa23a12.x1 /CLONE=IMAGE:4056886 /TID=Xl.55272.1 /CNT=1 /FEA=EST /TIER=ConsEnd /STK=0 /UG=Xl.55272 /UG_TITLE=Transcribed locus /REP_ORG=X. laevis	---	---	---	CLONE=IMAGE:4056886	15.87	M	36.25	P	2.28	Xl2.55272.1.A1_at
Xl2.13762.1.A1_at	gb:BJ085361 /DB_XREF=gi:17581323 /DB_XREF=BJ085361 /CLONE=XL105k20 /TID=Xl.13762.1 /CNT=6 /FEA=EST /TIER=ConsEnd /STK=3 /UG=Xl.13762 /UG_TITLE=Transcribed locus /REP_ORG=X. laevis	ref|XM_004368535.1| PREDICTED: Trichechus manatus latirostris dystroglycan 1 (dystrophin-associated glycoprotein 1), transcript variant 2 (DAG1), mRNA	dag1		Hit#1: ref|XM_004368535.1| PREDICTED: Trichechus manatus latirostris dystroglycan 1 (dystrophin-associated glycoprotein 1), transcript variant 2 (DAG1), mRNA	---	CLONE=XL105k20	61.06	P	144.43	P	2.37	gb:BJ085361 /DB_XREF=gi:17581323 /DB_XREF=BJ085361 /CLONE=XL105k20 /TID=Xl.13762.1 /CNT=6 /FEA=EST /TIER=ConsEnd /STK=3 /UG=Xl.13762 /UG_TITLE=Transcribed locus /REP_ORG=X. laevis	---	---	---	CLONE=XL105k20	61.06	P	139.01	P	2.28	Xl2.13762.1.A1_at
Xl2.55012.1.A1_at	gb:AW767746 /DB_XREF=gi:7699756 /DB_XREF=da78g04.x1 /CLONE=IMAGE:3201078 /TID=Xl.55012.1 /CNT=1 /FEA=EST /TIER=ConsEnd /STK=1 /UG=Xl.55012 /UG_TITLE=Transcribed locus /REP_ORG=X. laevis	ref|XM_004910991.1| PREDICTED: Xenopus (Silurana) tropicalis DNA ligase 1-like (LOC100496071), transcript variant X2, mRNA	lig1		Hit#1: ref|XM_004910991.1| PREDICTED: Xenopus (Silurana) tropicalis DNA ligase 1-like (LOC100496071), transcript variant X2, mRNA	---	CLONE=IMAGE:3201078	27.24	P	55.66	P	2.04	gb:AW767746 /DB_XREF=gi:7699756 /DB_XREF=da78g04.x1 /CLONE=IMAGE:3201078 /TID=Xl.55012.1 /CNT=1 /FEA=EST /TIER=ConsEnd /STK=1 /UG=Xl.55012 /UG_TITLE=Transcribed locus /REP_ORG=X. laevis	---	---	---	CLONE=IMAGE:3201078	27.24	P	62.09	P	2.28	Xl2.55012.1.A1_at
Xl2.53818.1.S1_at	gb:BC112915.1 /DB_XREF=gi:86577795 /TID=Xl.53818.1 /CNT=6 /FEA=FLmRNA /TIER=FL /STK=1 /UG=Xl.53818 /DEF=Xenopus laevis cDNA clone MGC:131030 IMAGE:7980357, complete cds. /PROD=Unknown (protein for MGC:131030) /FL=gb:BC112915.1 /REP_ORG=X. laevis	monoacylglycerol O-acyltransferase 1	mogat1		mogat1	735031	DEF=Xenopus laevis cDNA clone MGC:131030 IMAGE:7980357, complete cds.	56.02	P	176.51	P	3.15	gb:BC112915.1 /DB_XREF=gi:86577795 /TID=Xl.53818.1 /CNT=6 /FEA=FLmRNA /TIER=FL /STK=1 /UG=Xl.53818 /DEF=Xenopus laevis cDNA clone MGC:131030 IMAGE:7980357, complete cds. /PROD=Unknown (protein for MGC:131030) /FL=gb:BC112915.1 /REP_ORG=X. laevis	monoacylglycerol O-acyltransferase 1	mogat1	735031	DEF=Xenopus laevis cDNA clone MGC:131030 IMAGE:7980357, complete cds.	56.02	P	127.98	P	2.28	Xl2.53818.1.S1_at
Xl2.20492.1.S1_at	gb:BC081003.1 /DB_XREF=gi:51703662 /GEN=MGC81274 /TID=Xl.20492.1 /CNT=1 /FEA=FLmRNA /TIER=FL /STK=1 /LL=447442 /UG=Xl.20492 /DEF=Xenopus laevis MGC81274 protein, mRNA (cDNA clone MGC:81274 IMAGE:6631737), complete cds. /PROD=MGC81274 protein /FL=gb:BC081003.1 /REP_ORG=X. laevis	syndecan binding protein (syntenin)	sdcbp		sdcbp	447442	DEF=Xenopus laevis MGC81274 protein, mRNA (cDNA clone MGC:81274 IMAGE:6631737), complete cds.	566.69	P	1196.99	P	2.11	gb:BC081003.1 /DB_XREF=gi:51703662 /GEN=MGC81274 /TID=Xl.20492.1 /CNT=1 /FEA=FLmRNA /TIER=FL /STK=1 /LL=447442 /UG=Xl.20492 /DEF=Xenopus laevis MGC81274 protein, mRNA (cDNA clone MGC:81274 IMAGE:6631737), complete cds. /PROD=MGC81274 protein /FL=gb:BC081003.1 /REP_ORG=X. laevis	syndecan binding protein (syntenin)	sdcbp	447442	DEF=Xenopus laevis MGC81274 protein, mRNA (cDNA clone MGC:81274 IMAGE:6631737), complete cds.	566.69	P	1291.64	P	2.28	Xl2.20492.1.S1_at
Xl2.10219.1.S1_at	gb:BF428142 /DB_XREF=gi:11439834 /DB_XREF=daa03e12.x1 /CLONE=IMAGE:4055158 /TID=Xl.10219.1 /CNT=3 /FEA=EST /TIER=ConsEnd /STK=1 /UG=Xl.10219 /UG_TITLE=Transcribed locus /REP_ORG=X. laevis	emb|CT030312.1| Xenopus tropicalis finished cDNA, clone TEgg020n12	spa17		Hit#2: ref|NM_001006757.1| Xenopus (Silurana) tropicalis sperm autoantigenic protein 17 (spa17), mRNA gb|BC075539.1| Xenopus tropicalis sperm autoantigenic protein 17, mRNA (cDNA clone MGC:89454 IMAGE:6991297), complete cds	---	CLONE=IMAGE:4055158	47.52	P	130.43	P	2.74	gb:BF428142 /DB_XREF=gi:11439834 /DB_XREF=daa03e12.x1 /CLONE=IMAGE:4055158 /TID=Xl.10219.1 /CNT=3 /FEA=EST /TIER=ConsEnd /STK=1 /UG=Xl.10219 /UG_TITLE=Transcribed locus /REP_ORG=X. laevis	---	---	---	CLONE=IMAGE:4055158	47.52	P	108.21	P	2.28	Xl2.10219.1.S1_at
Xl2.14565.1.A1_at	gb:BJ092383 /DB_XREF=gi:17591464 /DB_XREF=BJ092383 /CLONE=XL087b10 /TID=Xl.14565.1 /CNT=1 /FEA=EST /TIER=ConsEnd /STK=1 /UG=Xl.14565 /UG_TITLE=Transcribed locus /REP_ORG=X. laevis	ref|XM_003309288.2| PREDICTED: Pan troglodytes calcium channel, voltage-dependent, beta 4 subunit (CACNB4), mRNA	CACNB4		Hit#1: ref|XM_003309288.2| PREDICTED: Pan troglodytes calcium channel, voltage-dependent, beta 4 subunit (CACNB4), mRNA	---	CLONE=XL087b10	26.01	P	58.45	P	2.25	gb:BJ092383 /DB_XREF=gi:17591464 /DB_XREF=BJ092383 /CLONE=XL087b10 /TID=Xl.14565.1 /CNT=1 /FEA=EST /TIER=ConsEnd /STK=1 /UG=Xl.14565 /UG_TITLE=Transcribed locus /REP_ORG=X. laevis	---	---	---	CLONE=XL087b10	26.01	P	59.4	P	2.28
Xl2.47129.1.S1_at	gb:BC070843.1 /DB_XREF=gi:47682310 /GEN=MGC84574 /TID=Xl.47129.1 /CNT=9 /FEA=FLmRNA /TIER=FL /STK=3 /LL=432047 /UG=Xl.47129 /DEF=Xenopus laevis hypothetical protein MGC84574, mRNA (cDNA clone MGC:84574 IMAGE:6638845), complete cds. /PROD=MGC84574 protein /FL=gb:BC070843.1 /REP_ORG=X. laevis	asparagine-linked glycosylation 10, alpha-1,2-glucosyltransferase homolog	alg10		alg10	432047	DEF=Xenopus laevis hypothetical protein MGC84574, mRNA (cDNA clone MGC:84574 IMAGE:6638845), complete cds.	132.28	P	323.48	P	2.45	gb:BC070843.1 /DB_XREF=gi:47682310 /GEN=MGC84574 /TID=Xl.47129.1 /CNT=9 /FEA=FLmRNA /TIER=FL /STK=3 /LL=432047 /UG=Xl.47129 /DEF=Xenopus laevis hypothetical protein MGC84574, mRNA (cDNA clone MGC:84574 IMAGE:6638845), complete cds. /PROD=MGC84574 protein /FL=gb:BC070843.1 /REP_ORG=X. laevis	asparagine-linked glycosylation 10, alpha-1,2-glucosyltransferase homolog	alg10	432047	DEF=Xenopus laevis hypothetical protein MGC84574, mRNA (cDNA clone MGC:84574 IMAGE:6638845), complete cds.	132.28	P	300.36	P	2.27	Xl2.47129.1.S1_at
Xl2.8706.1.S1_at	gb:DQ124203.1 /DB_XREF=gi:71724850 /GEN=DCP2 /TID=Xl.8706.1 /CNT=7 /FEA=FLmRNA /TIER=FL /STK=1 /LL=606489 /UG=Xl.8706 /DEF=Xenopus laevis mRNA decapping enzyme (DCP2) mRNA, complete cds. /PROD=mRNA decapping enzyme /FL=gb:DQ124203.1 /REP_ORG=X. laevis	DCP2 decapping enzyme homolog	dcp2		dcp2	606489		29.8	P	83.11	P	2.79	gb:DQ124203.1 /DB_XREF=gi:71724850 /GEN=DCP2 /TID=Xl.8706.1 /CNT=7 /FEA=FLmRNA /TIER=FL /STK=1 /LL=606489 /UG=Xl.8706 /DEF=Xenopus laevis mRNA decapping enzyme (DCP2) mRNA, complete cds. /PROD=mRNA decapping enzyme /FL=gb:DQ124203.1 /REP_ORG=X. laevis	DCP2 decapping enzyme homolog	dcp2	606489		29.8	P	67.59	P	2.27	Xl2.8706.1.S1_at
Xl2.12615.1.A1_at	gb:BG159890 /DB_XREF=gi:12693809 /DB_XREF=dab69d09.x1 /CLONE=IMAGE:4202177 /TID=Xl.12615.1 /CNT=2 /FEA=EST /TIER=ConsEnd /STK=1 /UG=Xl.12615 /UG_TITLE=Transcribed locus, weakly similar to XP_417521.1 PREDICTED: similar to mKIAA1626 protein (Gallus gallus) /REP_ORG=X. laevis	ref|NM_001127901.1| Xenopus (Silurana) tropicalis Rho guanine nucleotide exchange factor (GEF) 10-like (arhgef10l), mRNA gb|BC161645.1| Xenopus tropicalis hypothetical protein LOC100158460, mRNA (cDNA clone MGC:173035 IMAGE:7656978), complete cds	gef10		Hit#3: ref|XM_005145462.1| PREDICTED: Melopsittacus undulatus Rho guanine nucleotide exchange factor (GEF) 10-like (ARHGEF10L), mRNA	---	CLONE=IMAGE:4202177	30.04	A	66.71	P	2.22	gb:BG159890 /DB_XREF=gi:12693809 /DB_XREF=dab69d09.x1 /CLONE=IMAGE:4202177 /TID=Xl.12615.1 /CNT=2 /FEA=EST /TIER=ConsEnd /STK=1 /UG=Xl.12615 /UG_TITLE=Transcribed locus, weakly similar to XP_417521.1 PREDICTED: similar to mKIAA1626 protein (Gallus gallus) /REP_ORG=X. laevis	---	---	---	CLONE=IMAGE:4202177	30.04	A	68.24	P	2.27	Xl2.12615.1.A1_at
Xl2.47818.1.A1_at	gb:BP718041 /DB_XREF=gi:46066634 /DB_XREF=BP718041 /CLONE=XL438f12ex /TID=Xl.47818.1 /CNT=1 /FEA=EST /TIER=ConsEnd /STK=1 /UG=Xl.47818 /UG_TITLE=Transcribed locus /REP_ORG=X. laevis	ref|XR_189430.1| PREDICTED: Cicer arietinum serine/threonine-protein kinase CTR1-like (LOC101505941), transcript variant X4, misc_RNA	unknown		Hit#3: ref|XM_004490398.1| PREDICTED: Cicer arietinum serine/threonine-protein kinase CTR1-like (LOC101505941), transcript variant X2, mRNA	---	CLONE=XL438f12ex	52.63	P	129.08	P	2.45	gb:BP718041 /DB_XREF=gi:46066634 /DB_XREF=BP718041 /CLONE=XL438f12ex /TID=Xl.47818.1 /CNT=1 /FEA=EST /TIER=ConsEnd /STK=1 /UG=Xl.47818 /UG_TITLE=Transcribed locus /REP_ORG=X. laevis	---	---	---	CLONE=XL438f12ex	52.63	P	119.59	P	2.27	Xl2.47818.1.A1_at
Xl2.12571.1.A1_at	gb:BJ087988 /DB_XREF=gi:17585059 /DB_XREF=BJ087988 /CLONE=XL091h10 /TID=Xl.12571.1 /CNT=1 /FEA=EST /TIER=ConsEnd /STK=1 /UG=Xl.12571 /UG_TITLE=Transcribed locus /REP_ORG=X. laevis	gb|AF027962.1| Xenopus laevis retrotransposon L1Xl ORF1 and ORF2, CR1 ORF2-like, and LTR ORF2 pseudogenes, complete sequence; and retrotransposon Tx1L, partial sequence	unknown		Hit#1: gb|AF027962.1| Xenopus laevis retrotransposon L1Xl ORF1 and ORF2, CR1 ORF2-like, and LTR ORF2 pseudogenes, complete sequence; and retrotransposon Tx1L, partial sequence	---	CLONE=XL091h10	22.44	A	45.09	P	2.01	gb:BJ087988 /DB_XREF=gi:17585059 /DB_XREF=BJ087988 /CLONE=XL091h10 /TID=Xl.12571.1 /CNT=1 /FEA=EST /TIER=ConsEnd /STK=1 /UG=Xl.12571 /UG_TITLE=Transcribed locus /REP_ORG=X. laevis	---	---	---	CLONE=XL091h10	22.44	A	51.05	P	2.27
Xl2.54147.1.A1_at	gb:EC275951 /DB_XREF=gi:108752874 /DB_XREF=AGENCOURT_81574802 /CLONE=IMAGE:8542256 /TID=Xl.54147.1 /CNT=1 /FEA=EST /TIER=ConsEnd /STK=1 /UG=Xl.54147 /UG_TITLE=Transcribed locus /REP_ORG=X. laevis	ref|XM_003766169.1| PREDICTED: Sarcophilus harrisii TRAF2 and NCK interacting kinase (TNIK), mRNA	tnik		Hit#1: ref|XM_003766169.1| PREDICTED: Sarcophilus harrisii TRAF2 and NCK interacting kinase (TNIK), mRNA	---	CLONE=IMAGE:8542256	23.08	P	67.04	P	2.91	gb:EC275951 /DB_XREF=gi:108752874 /DB_XREF=AGENCOURT_81574802 /CLONE=IMAGE:8542256 /TID=Xl.54147.1 /CNT=1 /FEA=EST /TIER=ConsEnd /STK=1 /UG=Xl.54147 /UG_TITLE=Transcribed locus /REP_ORG=X. laevis	---	---	---	CLONE=IMAGE:8542256	23.08	P	52.09	P	2.26	Xl2.54147.1.A1_at
Xl2.47114.1.S1_at	gb:BC072259.1 /DB_XREF=gi:47939795 /GEN=MGC82368 /TID=Xl.47114.1 /CNT=8 /FEA=FLmRNA /TIER=FL /STK=1 /LL=432189 /UG=Xl.47114 /DEF=Xenopus laevis hypothetical protein MGC82368, mRNA (cDNA clone MGC:82368 IMAGE:4203525), complete cds. /PROD=MGC82368 protein /FL=gb:BC072259.1 /REP_ORG=X. laevis	complement component 7	c7		c7	432189	DEF=Xenopus laevis hypothetical protein MGC82368, mRNA (cDNA clone MGC:82368 IMAGE:4203525), complete cds.	16.22	A	49.44	P	3.05	gb:BC072259.1 /DB_XREF=gi:47939795 /GEN=MGC82368 /TID=Xl.47114.1 /CNT=8 /FEA=FLmRNA /TIER=FL /STK=1 /LL=432189 /UG=Xl.47114 /DEF=Xenopus laevis hypothetical protein MGC82368, mRNA (cDNA clone MGC:82368 IMAGE:4203525), complete cds. /PROD=MGC82368 protein /FL=gb:BC072259.1 /REP_ORG=X. laevis	complement component 7	c7	432189	DEF=Xenopus laevis hypothetical protein MGC82368, mRNA (cDNA clone MGC:82368 IMAGE:4203525), complete cds.	16.22	A	36.48	P	2.25	Xl2.47114.1.S1_at
Xl2.13921.1.A1_at	gb:BJ077540 /DB_XREF=gi:17522456 /DB_XREF=BJ077540 /CLONE=XL061f05 /TID=Xl.13921.1 /CNT=2 /FEA=EST /TIER=ConsEnd /STK=1 /UG=Xl.13921 /UG_TITLE=Transcribed locus, weakly similar to XP_417951.1 PREDICTED: similar to Splicing factor, arginineserine-rich 3 (Pre-mRNA splicing factor SRP20) (X16 protein) (Gallus gallus) /REP_ORG=X. laevis	gb|JF769439.1| Alaria sp. 1 SAL-2008 voucher Alar Rapi 2 cytochrome oxidase subunit 1 (COI) gene, partial cds; mitochondrial	co1		Hit#1: gb|JF769439.1| Alaria sp. 1 SAL-2008 voucher Alar Rapi 2 cytochrome oxidase subunit 1 (COI) gene, partial cds; mitochondrial	---	CLONE=XL061f05	502.81	P	1108.97	P	2.21	gb:BJ077540 /DB_XREF=gi:17522456 /DB_XREF=BJ077540 /CLONE=XL061f05 /TID=Xl.13921.1 /CNT=2 /FEA=EST /TIER=ConsEnd /STK=1 /UG=Xl.13921 /UG_TITLE=Transcribed locus, weakly similar to XP_417951.1 PREDICTED: similar to Splicing factor, arginineserine-rich 3 (Pre-mRNA splicing factor SRP20) (X16 protein) (Gallus gallus) /REP_ORG=X. laevis	---	---	---	CLONE=XL061f05	502.81	P	1129.3	P	2.25	Xl2.13921.1.A1_at
Xl2.48992.1.S1_at	gb:BC078522.1 /DB_XREF=gi:51593175 /GEN=MGC85344 /TID=Xl.48992.1 /CNT=5 /FEA=FLmRNA /TIER=FL /STK=1 /LL=447117 /UG=Xl.48992 /DEF=Xenopus laevis MGC85344 protein, mRNA (cDNA clone MGC:85344 IMAGE:6876418), complete cds. /PROD=MGC85344 protein /FL=gb:BC078522.1 /REP_ORG=X. laevis	MGC85344 protein	mal2		MGC85344	447117	DEF=Xenopus laevis MGC85344 protein, mRNA (cDNA clone MGC:85344 IMAGE:6876418), complete cds.	54.58	P	139.28	P	2.55	gb:BC078522.1 /DB_XREF=gi:51593175 /GEN=MGC85344 /TID=Xl.48992.1 /CNT=5 /FEA=FLmRNA /TIER=FL /STK=1 /LL=447117 /UG=Xl.48992 /DEF=Xenopus laevis MGC85344 protein, mRNA (cDNA clone MGC:85344 IMAGE:6876418), complete cds. /PROD=MGC85344 protein /FL=gb:BC078522.1 /REP_ORG=X. laevis	MGC85344 protein	MGC85344	447117	DEF=Xenopus laevis MGC85344 protein, mRNA (cDNA clone MGC:85344 IMAGE:6876418), complete cds.	54.58	P	122.55	P	2.25	Xl2.48992.1.S1_at
Xl2.6191.1.S1_at	gb:AW782614 /DB_XREF=gi:7797220 /DB_XREF=da96c01.x1 /TID=Xl.6191.1 /CNT=4 /FEA=EST /TIER=ConsEnd /STK=2 /UG=Xl.6191 /UG_TITLE=Transcribed locus, moderately similar to NP_002890.1 retinol binding protein 1, cellular (Homo sapiens) /REP_ORG=X. laevis	ref|NM_001142134.1| Xenopus (Silurana) tropicalis retinol binding protein 1, cellular (rbp1), mRNA gb|BC168424.1| Xenopus tropicalis cDNA clone MGC:135330 IMAGE:7543620, complete cds	rbp1		Hit#1: ref|NM_001142134.1| Xenopus (Silurana) tropicalis retinol binding protein 1, cellular (rbp1), mRNA gb|BC168424.1| Xenopus tropicalis cDNA clone MGC:135330 IMAGE:7543620, complete cds	---		64.17	P	156.77	P	2.44	gb:AW782614 /DB_XREF=gi:7797220 /DB_XREF=da96c01.x1 /TID=Xl.6191.1 /CNT=4 /FEA=EST /TIER=ConsEnd /STK=2 /UG=Xl.6191 /UG_TITLE=Transcribed locus, moderately similar to NP_002890.1 retinol binding protein 1, cellular (Homo sapiens) /REP_ORG=X. laevis	---	---	---		64.17	P	144.7	P	2.25
Xl2.9905.1.A1_at	gb:BG020080 /DB_XREF=gi:12476159 /DB_XREF=dc47c12.x1 /CLONE=IMAGE:3400318 /TID=Xl.9905.1 /CNT=2 /FEA=EST /TIER=ConsEnd /STK=1 /UG=Xl.9905 /UG_TITLE=Transcribed locus, weakly similar to XP_425737.1 PREDICTED: similar to membrane metallo-endopeptidase-like 2; zinc metallopeptidase (Gallus gallus) /REP_ORG=X. laevis	gb|BC087523.1| Xenopus laevis TPR repeat-containing protein ENSP00000383873 homolog, mRNA (cDNA clone IMAGE:7205709), partial cds	ttc34		Hit#1: gb|BC087523.1| Xenopus laevis TPR repeat-containing protein ENSP00000383873 homolog, mRNA (cDNA clone IMAGE:7205709), partial cds	---	CLONE=IMAGE:3400318	32.16	P	70.91	P	2.2	gb:BG020080 /DB_XREF=gi:12476159 /DB_XREF=dc47c12.x1 /CLONE=IMAGE:3400318 /TID=Xl.9905.1 /CNT=2 /FEA=EST /TIER=ConsEnd /STK=1 /UG=Xl.9905 /UG_TITLE=Transcribed locus, weakly similar to XP_425737.1 PREDICTED: similar to membrane metallo-endopeptidase-like 2; zinc metallopeptidase (Gallus gallus) /REP_ORG=X. laevis	---	---	---	CLONE=IMAGE:3400318	32.16	P	72.42	P	2.25
Xl2.21800.1.A1_at	gb:BE575816 /DB_XREF=gi:9825689 /DB_XREF=dc65h06.x1 /CLONE=IMAGE:3402011 /TID=Xl.21800.1 /CNT=1 /FEA=EST /TIER=ConsEnd /STK=1 /UG=Xl.21800 /UG_TITLE=Transcribed locus, strongly similar to XP_525845.1 PREDICTED: similar to UDP-glucuronate decarboxylase 1 (Pan troglodytes) /REP_ORG=X. laevis	gb|AC147353.3| Xenopus (Silurana) tropicalis clone CH216-23O22, complete sequence	ttc6		Hit#4: ref|XM_004917430.1| PREDICTED: Xenopus (Silurana) tropicalis tetratricopeptide repeat domain 6 (ttc6), mRNA	---	CLONE=IMAGE:3402011	12.96	A	33.56	P	2.59	gb:BE575816 /DB_XREF=gi:9825689 /DB_XREF=dc65h06.x1 /CLONE=IMAGE:3402011 /TID=Xl.21800.1 /CNT=1 /FEA=EST /TIER=ConsEnd /STK=1 /UG=Xl.21800 /UG_TITLE=Transcribed locus, strongly similar to XP_525845.1 PREDICTED: similar to UDP-glucuronate decarboxylase 1 (Pan troglodytes) /REP_ORG=X. laevis	---	---	---	CLONE=IMAGE:3402011	12.96	A	29.06	P	2.24	Xl2.21800.1.A1_at
Xl2.4515.1.S2_at	gb:CD326030 /DB_XREF=gi:31090361 /DB_XREF=AGENCOURT_14145806 /CLONE=IMAGE:6949357 /TID=Xl.4515.1 /CNT=1286 /FEA=FLmRNA /TIER=Stack /STK=9 /LL=379761 /UG_GENE=cirbp /UG=Xl.4515 /UG_TITLE=Cold inducible RNA-binding protein /FL=gb:BC041204.1 gb:AF278702.1 /REP_ORG=X. laevis	cold inducible RNA binding protein	cirbp		cirbp-a	379761	CLONE=IMAGE:6949357	682.41	P	1549.38	P	2.27	gb:CD326030 /DB_XREF=gi:31090361 /DB_XREF=AGENCOURT_14145806 /CLONE=IMAGE:6949357 /TID=Xl.4515.1 /CNT=1286 /FEA=FLmRNA /TIER=Stack /STK=9 /LL=379761 /UG_GENE=cirbp /UG=Xl.4515 /UG_TITLE=Cold inducible RNA-binding protein /FL=gb:BC041204.1 gb:AF278702.1 /REP_ORG=X. laevis	cold inducible RNA binding protein	cirbp-a	379761	CLONE=IMAGE:6949357	682.41	P	1518.45	P	2.23
Xl2.53765.1.A1_at	gb:DR717191 /DB_XREF=gi:70891303 /DB_XREF=AGENCOURT_55149913 /CLONE=IMAGE:7976256 /TID=Xl.53765.1 /CNT=1 /FEA=EST /TIER=ConsEnd /STK=1 /UG=Xl.53765 /UG_TITLE=Transcribed locus /REP_ORG=X. laevis	ref|XM_002936707.2| PREDICTED: Xenopus (Silurana) tropicalis serine/threonine kinase 32A (stk32a), mRNA	stk32a		Hit#1: ref|XM_002936707.2| PREDICTED: Xenopus (Silurana) tropicalis serine/threonine kinase 32A (stk32a), mRNA	---	CLONE=IMAGE:7976256	90.85	P	191.73	P	2.11	gb:DR717191 /DB_XREF=gi:70891303 /DB_XREF=AGENCOURT_55149913 /CLONE=IMAGE:7976256 /TID=Xl.53765.1 /CNT=1 /FEA=EST /TIER=ConsEnd /STK=1 /UG=Xl.53765 /UG_TITLE=Transcribed locus /REP_ORG=X. laevis	---	---	---	CLONE=IMAGE:7976256	90.85	P	202.15	P	2.23
Xl2.15270.1.A1_at	gb:BI447679 /DB_XREF=gi:15272386 /DB_XREF=dah90f08.x1 /CLONE=IMAGE:4957214 /TID=Xl.15270.1 /CNT=4 /FEA=EST /TIER=ConsEnd /STK=2 /UG=Xl.15270 /UG_TITLE=Transcribed locus /REP_ORG=X. laevis	ref|XM_004915688.1| PREDICTED: Xenopus (Silurana) tropicalis DC-STAMP domain-containing protein 1-like (LOC101732050), mRNA	DCST1		Hit#1: ref|XM_004915688.1| PREDICTED: Xenopus (Silurana) tropicalis DC-STAMP domain-containing protein 1-like (LOC101732050), mRNA	---	CLONE=IMAGE:4957214	40.87	P	82.86	P	2.03	gb:BI447679 /DB_XREF=gi:15272386 /DB_XREF=dah90f08.x1 /CLONE=IMAGE:4957214 /TID=Xl.15270.1 /CNT=4 /FEA=EST /TIER=ConsEnd /STK=2 /UG=Xl.15270 /UG_TITLE=Transcribed locus /REP_ORG=X. laevis	---	---	---	CLONE=IMAGE:4957214	40.87	P	90.96	P	2.23
Xl2.19841.2.A1_at	gb:BQ399803 /DB_XREF=gi:21087490 /DB_XREF=NISC_mp05f04.x1 /CLONE=IMAGE:4968702 /TID=Xl.19841.2 /CNT=2 /FEA=EST /TIER=ConsEnd /STK=0 /UG=Xl.19841 /UG_TITLE=Transcribed locus, weakly similar to XP_520220.1 PREDICTED: CDK5 regulatory subunit associated protein 2 (Pan troglodytes) /REP_ORG=X. laevis	ref|NM_001093872.1| Xenopus laevis UTP11-like, U3 small nucleolar ribonucleoprotein (utp11l), mRNA gb|BC078583.1| Xenopus laevis MGC85505 protein, mRNA (cDNA clone MGC:85505 IMAGE:6940661), complete cds	utp11l		Hit#1: ref|NM_001093872.1| Xenopus laevis UTP11-like, U3 small nucleolar ribonucleoprotein (utp11l), mRNA gb|BC078583.1| Xenopus laevis MGC85505 protein, mRNA (cDNA clone MGC:85505 IMAGE:6940661), complete cds	---	CLONE=IMAGE:4968702	47.97	P	117.79	P	2.46	gb:BQ399803 /DB_XREF=gi:21087490 /DB_XREF=NISC_mp05f04.x1 /CLONE=IMAGE:4968702 /TID=Xl.19841.2 /CNT=2 /FEA=EST /TIER=ConsEnd /STK=0 /UG=Xl.19841 /UG_TITLE=Transcribed locus, weakly similar to XP_520220.1 PREDICTED: CDK5 regulatory subunit associated protein 2 (Pan troglodytes) /REP_ORG=X. laevis	---	---	---	CLONE=IMAGE:4968702	47.97	P	106.71	P	2.22
Xl2.14017.1.S1_at	gb:BJ090090 /DB_XREF=gi:17588152 /DB_XREF=BJ090090 /CLONE=XL101i01 /TID=Xl.14017.1 /CNT=17 /FEA=EST /TIER=ConsEnd /STK=3 /UG=Xl.14017 /UG_TITLE=Transcribed locus /REP_ORG=X. laevis	ref|XM_004917873.1| PREDICTED: Xenopus (Silurana) tropicalis ArfGAP with GTPase domain, ankyrin repeat and PH domain 1 (agap1), transcript variant X7, mRNA	agap1		Hit#1: ref|XM_004917873.1| PREDICTED: Xenopus (Silurana) tropicalis ArfGAP with GTPase domain, ankyrin repeat and PH domain 1 (agap1), transcript variant X7, mRNA	---	CLONE=XL101i01	67.4	P	135.32	P	2.01	gb:BJ090090 /DB_XREF=gi:17588152 /DB_XREF=BJ090090 /CLONE=XL101i01 /TID=Xl.14017.1 /CNT=17 /FEA=EST /TIER=ConsEnd /STK=3 /UG=Xl.14017 /UG_TITLE=Transcribed locus /REP_ORG=X. laevis	---	---	---	CLONE=XL101i01	67.4	P	149.27	P	2.21	Xl2.14017.1.S1_at
Xl2.10505.2.S1_at	gb:CB208520 /DB_XREF=gi:29148515 /DB_XREF=AGENCOURT_11343451 /CLONE=IMAGE:6881354 /TID=Xl.10505.2 /CNT=4 /FEA=EST /TIER=ConsEnd /STK=0 /UG=Xl.10505 /UG_TITLE=Transcribed locus /REP_ORG=X. laevis	dbj|AB291943.1| Samia ricini PGRP-D mRNA for peptidoglycan recognition protein-D, complete cds	PGLYRP2		Hit#1: dbj|AB291943.1| Samia ricini PGRP-D mRNA for peptidoglycan recognition protein-D, complete cds	---	CLONE=IMAGE:6881354	82.16	P	6.24	A	-13.17	gb:CB208520 /DB_XREF=gi:29148515 /DB_XREF=AGENCOURT_11343451 /CLONE=IMAGE:6881354 /TID=Xl.10505.2 /CNT=4 /FEA=EST /TIER=ConsEnd /STK=0 /UG=Xl.10505 /UG_TITLE=Transcribed locus /REP_ORG=X. laevis	---	---	---	CLONE=IMAGE:6881354	82.16	P	181.39	P	2.21	Xl2.10505.2.S1_at
Xl2.54217.1.S1_at	gb:BI350159 /DB_XREF=gi:15044605 /DB_XREF=dac64a12.x1 /CLONE=IMAGE:4434719 /TID=Xl.54217.1 /CNT=2 /FEA=EST /TIER=ConsEnd /STK=1 /UG=Xl.54217 /UG_TITLE=Transcribed locus /REP_ORG=X. laevis	gb|BC155967.1| Xenopus laevis cDNA clone IMAGE:8077976	rims2		Hit#14: ref|XM_001369445.2| PREDICTED: Monodelphis domestica regulating synaptic membrane exocytosis 2, transcript variant 2 (RIMS2), mRNA	---	CLONE=IMAGE:4434719	39.25	P	106.01	P	2.7	gb:BI350159 /DB_XREF=gi:15044605 /DB_XREF=dac64a12.x1 /CLONE=IMAGE:4434719 /TID=Xl.54217.1 /CNT=2 /FEA=EST /TIER=ConsEnd /STK=1 /UG=Xl.54217 /UG_TITLE=Transcribed locus /REP_ORG=X. laevis	---	---	---	CLONE=IMAGE:4434719	39.25	P	86.85	P	2.21	Xl2.54217.1.S1_at
Xl2.18132.1.A1_at	gb:BI312413 /DB_XREF=gi:14986740 /DB_XREF=daf91a05.x1 /CLONE=IMAGE:4757265 /TID=Xl.18132.1 /CNT=1 /FEA=EST /TIER=ConsEnd /STK=0 /UG=Xl.18132 /UG_TITLE=Transcribed locus /REP_ORG=X. laevis	gb|CP002228.1| Borrelia burgdorferi N40, complete genome	unknown		Hit#3: gb|EF182812.1| Arabidopsis thaliana clone asmbl_8109 LTP-like mRNA sequence	---	CLONE=IMAGE:4757265	51.89	P	126.03	P	2.43	gb:BI312413 /DB_XREF=gi:14986740 /DB_XREF=daf91a05.x1 /CLONE=IMAGE:4757265 /TID=Xl.18132.1 /CNT=1 /FEA=EST /TIER=ConsEnd /STK=0 /UG=Xl.18132 /UG_TITLE=Transcribed locus /REP_ORG=X. laevis	---	---	---	CLONE=IMAGE:4757265	51.89	P	114.63	P	2.21	Xl2.18132.1.A1_at
Xl2.19870.1.S1_at	gb:BC046703.1 /DB_XREF=gi:28302349 /GEN=emp3-prov /TID=Xl.19870.1 /CNT=1 /FEA=FLmRNA /TIER=FL /STK=1 /LL=380309 /UG=Xl.19870 /DEF=Xenopus laevis epithelial membrane protein 3, mRNA (cDNA clone MGC:53217 IMAGE:5543313), complete cds. /PROD=emp3-prov protein /FL=gb:BC046703.1 /REP_ORG=X. laevis	epithelial membrane protein 3	emp3		emp3	380309	DEF=Xenopus laevis epithelial membrane protein 3, mRNA (cDNA clone MGC:53217 IMAGE:5543313), complete cds.	58	P	208.09	P	3.59	gb:BC046703.1 /DB_XREF=gi:28302349 /GEN=emp3-prov /TID=Xl.19870.1 /CNT=1 /FEA=FLmRNA /TIER=FL /STK=1 /LL=380309 /UG=Xl.19870 /DEF=Xenopus laevis epithelial membrane protein 3, mRNA (cDNA clone MGC:53217 IMAGE:5543313), complete cds. /PROD=emp3-prov protein /FL=gb:BC046703.1 /REP_ORG=X. laevis	epithelial membrane protein 3	emp3	380309	DEF=Xenopus laevis epithelial membrane protein 3, mRNA (cDNA clone MGC:53217 IMAGE:5543313), complete cds.	58	P	128.28	P	2.21
Xl2.56039.1.S1_at	gb:BJ066637 /DB_XREF=gi:17491532 /DB_XREF=BJ066637 /CLONE=XL086m06 /TID=Xl.56039.1 /CNT=3 /FEA=EST /TIER=ConsEnd /STK=0 /UG=Xl.56039 /UG_TITLE=Transcribed locus, moderately similar to XP_419796.1 PREDICTED: similar to Sestrin 1 (p53-regulated protein PA26) (Gallus gallus) /REP_ORG=X. laevis	Sestrin 1,nuclear factor XPA26-T2	sesn1		sesn1-A	379559	CLONE=XL086m06	36.78	M	97.9	P	2.66	gb:BJ066637 /DB_XREF=gi:17491532 /DB_XREF=BJ066637 /CLONE=XL086m06 /TID=Xl.56039.1 /CNT=3 /FEA=EST /TIER=ConsEnd /STK=0 /UG=Xl.56039 /UG_TITLE=Transcribed locus, moderately similar to XP_419796.1 PREDICTED: similar to Sestrin 1 (p53-regulated protein PA26) (Gallus gallus) /REP_ORG=X. laevis	Sestrin 1,nuclear factor XPA26-T2	sesn1-A	379559	CLONE=XL086m06	36.78	M	81.37	P	2.21
Xl2.24776.3.S1_at	gb:BJ069166 /DB_XREF=gi:17494863 /DB_XREF=BJ069166 /CLONE=XL051p15 /TID=Xl.24776.3 /CNT=13 /FEA=EST /TIER=ConsEnd /STK=0 /UG=Xl.24776 /UG_TITLE=Transcribed locus, weakly similar to NP_071526.1 aggrecan 1 (Rattus norvegicus) /REP_ORG=X. laevis	versican	vcan		vcan	100037127	CLONE=XL051p15	46.76	P	94.54	P	2.02	gb:BJ069166 /DB_XREF=gi:17494863 /DB_XREF=BJ069166 /CLONE=XL051p15 /TID=Xl.24776.3 /CNT=13 /FEA=EST /TIER=ConsEnd /STK=0 /UG=Xl.24776 /UG_TITLE=Transcribed locus, weakly similar to NP_071526.1 aggrecan 1 (Rattus norvegicus) /REP_ORG=X. laevis	versican	vcan	100037127	CLONE=XL051p15	46.76	P	103.3	P	2.21
Xl2.53591.1.S1_at	gb:CK804240 /DB_XREF=gi:43388197 /DB_XREF=AGENCOURT_19145095 /CLONE=IMAGE:7207543 /TID=Xl.53591.1 /CNT=4 /FEA=EST /TIER=ConsEnd /STK=1 /UG=Xl.53591 /UG_TITLE=Transcribed locus, weakly similar to NP_659399.1 phosphatidylethanolamine-binding protein 4 (Homo sapiens) /REP_ORG=X. laevis	ref|NM_001093828.1| Xenopus laevis phosphatidylethanolamine-binding protein 4 (pebp4), mRNA gb|BC078524.1| Xenopus laevis MGC85346 protein, mRNA (cDNA clone MGC:85346 IMAGE:6876494), complete cds	pebp4		Hit#1: ref|NM_001093828.1| Xenopus laevis phosphatidylethanolamine-binding protein 4 (pebp4), mRNA gb|BC078524.1| Xenopus laevis MGC85346 protein, mRNA (cDNA clone MGC:85346 IMAGE:6876494), complete cds	---	CLONE=IMAGE:7207543	50.07	P	165.6	P	3.31	gb:CK804240 /DB_XREF=gi:43388197 /DB_XREF=AGENCOURT_19145095 /CLONE=IMAGE:7207543 /TID=Xl.53591.1 /CNT=4 /FEA=EST /TIER=ConsEnd /STK=1 /UG=Xl.53591 /UG_TITLE=Transcribed locus, weakly similar to NP_659399.1 phosphatidylethanolamine-binding protein 4 (Homo sapiens) /REP_ORG=X. laevis	---	---	---	CLONE=IMAGE:7207543	50.07	P	110.03	P	2.2	Xl2.53591.1.S1_at
Xl2.24266.1.A1_at	gb:BM191322 /DB_XREF=gi:17527285 /DB_XREF=dae17e12.x3 /CLONE=IMAGE:4674526 /TID=Xl.24266.1 /CNT=6 /FEA=EST /TIER=ConsEnd /STK=2 /UG=Xl.24266 /UG_TITLE=Transcribed locus /REP_ORG=X. laevis	gb|EU380772.1| Mus musculus heart adaptor protein 1b mRNA, complete cds	Plekha7		Hit#1: gb|EU380772.1| Mus musculus heart adaptor protein 1b mRNA, complete cds	---	CLONE=IMAGE:4674526	30.67	P	90.09	P	2.94	gb:BM191322 /DB_XREF=gi:17527285 /DB_XREF=dae17e12.x3 /CLONE=IMAGE:4674526 /TID=Xl.24266.1 /CNT=6 /FEA=EST /TIER=ConsEnd /STK=2 /UG=Xl.24266 /UG_TITLE=Transcribed locus /REP_ORG=X. laevis	---	---	---	CLONE=IMAGE:4674526	30.67	P	67.47	P	2.2	Xl2.24266.1.A1_at
Xl2.56570.1.S1_at	gb:AU244703 /DB_XREF=gi:18850629 /DB_XREF=AU244703 /CLONE=p5b10 /TID=Xl.56570.1 /CNT=3 /FEA=EST /TIER=ConsEnd /STK=0 /UG=Xl.56570 /UG_TITLE=Transcribed locus /REP_ORG=X. laevis	gb|AC236460.1| Xenopus laevis clone CH219-74I8, complete sequence	slc35e1		Hit#7: ref|NM_001093272.1| Xenopus laevis solute carrier family 35, member E1 (slc35e1), mRNA gb|BC077379.1| Xenopus laevis MGC81612 protein, mRNA (cDNA clone MGC:81612 IMAGE:6863846), complete cds	---	CLONE=p5b10	19.95	P	62.96	P	3.16	gb:AU244703 /DB_XREF=gi:18850629 /DB_XREF=AU244703 /CLONE=p5b10 /TID=Xl.56570.1 /CNT=3 /FEA=EST /TIER=ConsEnd /STK=0 /UG=Xl.56570 /UG_TITLE=Transcribed locus /REP_ORG=X. laevis	---	---	---	CLONE=p5b10	19.95	P	43.84	P	2.2
Xl2.23529.1.S1_at	gb:BC044264.1 /DB_XREF=gi:28279867 /GEN=vegf-B-prov /TID=Xl.23529.1 /CNT=2 /FEA=FLmRNA /TIER=FL /STK=1 /LL=373789 /UG=Xl.23529 /DEF=Xenopus laevis fms-related tyrosine kinase 1vascular endothelial growth factorvascular permeability factor receptor, mRNA (cDNA clone MGC:53088 IMAGE:5542228), complete cds. /PROD=vegf-B-prov protein /FL=gb:BC044264.1 /REP_ORG=X. laevis	fms-related tyrosine kinase 1/vascular endothelial growth factor/vascular permeability factor receptor	vegfb		vegf-b	373789	DEF=Xenopus laevis fms-related tyrosine kinase 1vascular endothelial growth factorvascular permeability factor receptor, mRNA (cDNA clone MGC:53088 IMAGE:5542228), complete cds.	26.03	A	71.75	P	2.76	gb:BC044264.1 /DB_XREF=gi:28279867 /GEN=vegf-B-prov /TID=Xl.23529.1 /CNT=2 /FEA=FLmRNA /TIER=FL /STK=1 /LL=373789 /UG=Xl.23529 /DEF=Xenopus laevis fms-related tyrosine kinase 1vascular endothelial growth factorvascular permeability factor receptor, mRNA (cDNA clone MGC:53088 IMAGE:5542228), complete cds. /PROD=vegf-B-prov protein /FL=gb:BC044264.1 /REP_ORG=X. laevis	fms-related tyrosine kinase 1/vascular endothelial growth factor/vascular permeability factor receptor	vegf-b	373789	DEF=Xenopus laevis fms-related tyrosine kinase 1vascular endothelial growth factorvascular permeability factor receptor, mRNA (cDNA clone MGC:53088 IMAGE:5542228), complete cds.	26.03	A	57	P	2.19
Xl2.26207.1.S1_at	gb:BC094260.1 /DB_XREF=gi:62871739 /TID=Xl.26207.1 /CNT=12 /FEA=FLmRNA /TIER=FL /STK=1 /UG=Xl.26207 /DEF=Xenopus laevis cDNA clone MGC:115336 IMAGE:6949293, complete cds. /PROD=Unknown (protein for MGC:115336) /FL=gb:BC094260.1 /REP_ORG=X. laevis	amyloid beta (A4) precursor-like protein 1	aplp1		aplp1	734469	DEF=Xenopus laevis cDNA clone MGC:115336 IMAGE:6949293, complete cds.	16.94	A	47.51	P	2.8	gb:BC094260.1 /DB_XREF=gi:62871739 /TID=Xl.26207.1 /CNT=12 /FEA=FLmRNA /TIER=FL /STK=1 /UG=Xl.26207 /DEF=Xenopus laevis cDNA clone MGC:115336 IMAGE:6949293, complete cds. /PROD=Unknown (protein for MGC:115336) /FL=gb:BC094260.1 /REP_ORG=X. laevis	amyloid beta (A4) precursor-like protein 1	aplp1	734469	DEF=Xenopus laevis cDNA clone MGC:115336 IMAGE:6949293, complete cds.	16.94	A	36.9	P	2.18	Xl2.26207.1.S1_at
Xl2.37964.1.A1_at	gb:BP688941 /DB_XREF=gi:46036896 /DB_XREF=BP688941 /CLONE=XL458o22ex /TID=Xl.37964.1 /CNT=6 /FEA=EST /TIER=ConsEnd /STK=2 /UG=Xl.37964 /UG_TITLE=Transcribed locus /REP_ORG=X. laevis	gb|JN958370.1| Mus musculus targeted non-conditional, lacZ-tagged mutant allele Rab27b:tm1e(KOMP)Wtsi; transgenic	LRFN5		Hit#10: ref|XM_004542117.1| PREDICTED: Maylandia zebra leucine-rich repeat and fibronectin type-III domain-containing protein 5-like (LOC101482278), transcript variant X2, mRNA	---	CLONE=XL458o22ex	217.79	P	483.81	P	2.22	gb:BP688941 /DB_XREF=gi:46036896 /DB_XREF=BP688941 /CLONE=XL458o22ex /TID=Xl.37964.1 /CNT=6 /FEA=EST /TIER=ConsEnd /STK=2 /UG=Xl.37964 /UG_TITLE=Transcribed locus /REP_ORG=X. laevis	---	---	---	CLONE=XL458o22ex	217.79	P	475.79	P	2.18	Xl2.37964.1.A1_at
Xl2.17730.1.A1_at	gb:BG811335 /DB_XREF=gi:14182315 /DB_XREF=daf37h12.x1 /CLONE=IMAGE:4740743 /TID=Xl.17730.1 /CNT=1 /FEA=EST /TIER=ConsEnd /STK=0 /UG=Xl.17730 /UG_TITLE=Transcribed locus /REP_ORG=X. laevis	ref|NM_001092825.1| Xenopus laevis prostaglandin D2 synthase 21kDa (brain) (ptgds-a), mRNA gb|BC074439.1| Xenopus laevis MGC84695 protein, mRNA (cDNA clone MGC:84695 IMAGE:6946859), complete cds	ptgds		ptgds	---	CLONE=IMAGE:4740743	17.67	P	40.82	P	2.31	gb:BG811335 /DB_XREF=gi:14182315 /DB_XREF=daf37h12.x1 /CLONE=IMAGE:4740743 /TID=Xl.17730.1 /CNT=1 /FEA=EST /TIER=ConsEnd /STK=0 /UG=Xl.17730 /UG_TITLE=Transcribed locus /REP_ORG=X. laevis	---	---	---	CLONE=IMAGE:4740743	17.67	P	38.51	P	2.18
Xl2.16781.1.S1_s_at	gb:AY188392.1 /DB_XREF=gi:28300300 /TID=Xl.16781.1 /CNT=19 /FEA=FLmRNA /TIER=FL /STK=1 /LL=398500 /UG_GENE=LOC398500 /UG=Xl.16781 /DEF=Xenopus laevis dystroglycan mRNA, complete cds. /PROD=dystroglycan /FL=gb:BC073500.1 gb:AY188392.1 /REP_ORG=X. laevis	dystroglycan 1 /// dystroglycan 1 (dystrophin-associated glycoprotein 1)	dag1		dag1 /// dag1	380447 /// 398500		99.38	P	201	P	2.02	gb:AY188392.1 /DB_XREF=gi:28300300 /TID=Xl.16781.1 /CNT=19 /FEA=FLmRNA /TIER=FL /STK=1 /LL=398500 /UG_GENE=LOC398500 /UG=Xl.16781 /DEF=Xenopus laevis dystroglycan mRNA, complete cds. /PROD=dystroglycan /FL=gb:BC073500.1 gb:AY188392.1 /REP_ORG=X. laevis	dystroglycan 1 /// dystroglycan 1 (dystrophin-associated glycoprotein 1)	dag1 /// dag1	380447 /// 398500		99.38	P	216.11	P	2.17	Xl2.16781.1.S1_s_at
Xl2.41269.1.S1_at	gb:BP699354 /DB_XREF=gi:46047309 /DB_XREF=BP699354 /CLONE=XL487h12ex /TID=Xl.41269.1 /CNT=1 /FEA=EST /TIER=ConsEnd /STK=1 /UG=Xl.41269 /UG_TITLE=Transcribed locus /REP_ORG=X. laevis	emb|X83673.1| X.laevis SSB1 gene	ssb1		Hit#1: emb|X83673.1| X.laevis SSB1 gene	---	CLONE=XL487h12ex	20.01	A	95.03	P	4.75	gb:BP699354 /DB_XREF=gi:46047309 /DB_XREF=BP699354 /CLONE=XL487h12ex /TID=Xl.41269.1 /CNT=1 /FEA=EST /TIER=ConsEnd /STK=1 /UG=Xl.41269 /UG_TITLE=Transcribed locus /REP_ORG=X. laevis	---	---	---	CLONE=XL487h12ex	20.01	A	43.36	P	2.17	Xl2.41269.1.S1_at
Xl2.52303.1.S1_at	gb:BI314765 /DB_XREF=gi:14989092 /DB_XREF=dae54b11.y1 /CLONE=IMAGE:4677837 /TID=Xl.52303.1 /CNT=4 /FEA=EST /TIER=ConsEnd /STK=0 /UG=Xl.52303 /UG_TITLE=Transcribed locus /REP_ORG=X. laevis	emb|CU075827.1| Xenopus tropicalis finished cDNA, clone TTpA046k02	unknown		Hit#6: ref|XM_004246822.1| PREDICTED: Solanum lycopersicum probable WRKY transcription factor 49-like (LOC101254521), mRNA	---	CLONE=IMAGE:4677837	180.51	P	617.18	P	3.42	gb:BI314765 /DB_XREF=gi:14989092 /DB_XREF=dae54b11.y1 /CLONE=IMAGE:4677837 /TID=Xl.52303.1 /CNT=4 /FEA=EST /TIER=ConsEnd /STK=0 /UG=Xl.52303 /UG_TITLE=Transcribed locus /REP_ORG=X. laevis	---	---	---	CLONE=IMAGE:4677837	180.51	P	391.31	P	2.17	Xl2.52303.1.S1_at
Xl2.13239.1.A1_at	gb:BJ077772 /DB_XREF=gi:17522688 /DB_XREF=BJ077772 /CLONE=XL062a09 /TID=Xl.13239.1 /CNT=1 /FEA=EST /TIER=ConsEnd /STK=1 /UG=Xl.13239 /UG_TITLE=Transcribed locus /REP_ORG=X. laevis	gb|AHII01121673.1| Cicer arietinum cultivar ICC4958 MW5_contig121673, whole genome shotgun sequence	unknown		Hit#11: emb|AL591664.6| Zebrafish DNA sequence from clone BUSM1-48O22 in linkage group 3 Contains the gene for a novel protein similar to vertebrate formyl peptide receptor 1 (FPR1), the 3' end of the tekt2 gene for tektin 2 (testicular), the gene for a novel protein similar to vertebrate upstream transcription factor 2 c-fos interacting (USF2), the gene for a novel protein similar to bovine barr…	---	CLONE=XL062a09	19.58	P	52.5	P	2.68	gb:BJ077772 /DB_XREF=gi:17522688 /DB_XREF=BJ077772 /CLONE=XL062a09 /TID=Xl.13239.1 /CNT=1 /FEA=EST /TIER=ConsEnd /STK=1 /UG=Xl.13239 /UG_TITLE=Transcribed locus /REP_ORG=X. laevis	---	---	---	CLONE=XL062a09	19.58	P	42.45	P	2.17	Xl2.13239.1.A1_at
Xl2.20734.1.A1_at	gb:BM260911 /DB_XREF=gi:17923951 /DB_XREF=dag31e11.x3 /CLONE=IMAGE:4783196 /TID=Xl.20734.1 /CNT=2 /FEA=EST /TIER=ConsEnd /STK=0 /UG=Xl.20734 /UG_TITLE=Transcribed locus /REP_ORG=X. laevis	emb|BX322664.6| Zebrafish DNA sequence from clone CH211-232D9 in linkage group 19, complete sequence	unknown		Hit#8: ref|XM_001614809.1| Plasmodium vivax SaI-1 Phist protein (Pf-fam-b) partial mRNA	---	CLONE=IMAGE:4783196	25.79	M	58.77	P	2.28	gb:BM260911 /DB_XREF=gi:17923951 /DB_XREF=dag31e11.x3 /CLONE=IMAGE:4783196 /TID=Xl.20734.1 /CNT=2 /FEA=EST /TIER=ConsEnd /STK=0 /UG=Xl.20734 /UG_TITLE=Transcribed locus /REP_ORG=X. laevis	---	---	---	CLONE=IMAGE:4783196	25.79	M	56.01	P	2.17	Xl2.20734.1.A1_at
Xl2.50495.1.A1_at	gb:BJ091253 /DB_XREF=gi:17589819 /DB_XREF=BJ091253 /CLONE=XL094j12 /TID=Xl.50495.1 /CNT=3 /FEA=EST /TIER=ConsEnd /STK=0 /UG=Xl.50495 /UG_TITLE=Transcribed locus /REP_ORG=X. laevis	ref|NM_001097841.1| Xenopus laevis StAR-related lipid transfer (START) domain containing 7 (stard7), mRNA gb|BC133199.1| Xenopus laevis hypothetical protein LOC100037136, mRNA (cDNA clone MGC:160668 IMAGE:6634908), complete cds	ccdc47		Hit#4: ref|NM_001093589.1| Xenopus laevis coiled-coil domain containing 47 (ccdc47), mRNA gb|BC077957.1| Xenopus laevis MGC80951 protein, mRNA (cDNA clone MGC:80951 IMAGE:5516296), complete cds	---	CLONE=XL094j12	21.96	A	64.16	P	2.92	gb:BJ091253 /DB_XREF=gi:17589819 /DB_XREF=BJ091253 /CLONE=XL094j12 /TID=Xl.50495.1 /CNT=3 /FEA=EST /TIER=ConsEnd /STK=0 /UG=Xl.50495 /UG_TITLE=Transcribed locus /REP_ORG=X. laevis	---	---	---	CLONE=XL094j12	21.96	A	47.49	P	2.16
Xl2.15967.1.A1_at	gb:BJ046067 /DB_XREF=gi:17398258 /DB_XREF=BJ046067 /CLONE=XL006c18 /TID=Xl.15967.1 /CNT=2 /FEA=EST /TIER=ConsEnd /STK=1 /UG=Xl.15967 /UG_TITLE=Transcribed locus /REP_ORG=X. laevis	gb|AC236450.1| Xenopus laevis clone CH219-33D5, complete sequence	cd38		Hit#3: dbj|AB194900.1| Xenopus laevis CD38 gene for CD38, complete cds	---	CLONE=XL006c18	24.65	P	67.3	P	2.73	gb:BJ046067 /DB_XREF=gi:17398258 /DB_XREF=BJ046067 /CLONE=XL006c18 /TID=Xl.15967.1 /CNT=2 /FEA=EST /TIER=ConsEnd /STK=1 /UG=Xl.15967 /UG_TITLE=Transcribed locus /REP_ORG=X. laevis	---	---	---	CLONE=XL006c18	24.65	P	53.33	P	2.16
Xl2.1504.1.A1_at	gb:BJ084768 /DB_XREF=gi:17580453 /DB_XREF=BJ084768 /CLONE=XL100g15 /TID=Xl.1504.1 /CNT=3 /FEA=EST /TIER=ConsEnd /STK=2 /UG=Xl.1504 /UG_TITLE=Transcribed locus, weakly similar to XP_341755.2 PREDICTED: similar to radial spokehead-like 2 (Rattus norvegicus) /REP_ORG=X. laevis	radial spoke 3 homolog	rsph3		rsph3	100158369	CLONE=XL100g15	74.41	P	168.3	P	2.26	gb:BJ084768 /DB_XREF=gi:17580453 /DB_XREF=BJ084768 /CLONE=XL100g15 /TID=Xl.1504.1 /CNT=3 /FEA=EST /TIER=ConsEnd /STK=2 /UG=Xl.1504 /UG_TITLE=Transcribed locus, weakly similar to XP_341755.2 PREDICTED: similar to radial spokehead-like 2 (Rattus norvegicus) /REP_ORG=X. laevis	radial spoke 3 homolog	rsph3	100158369	CLONE=XL100g15	74.41	P	160.74	P	2.16
Xl2.9115.3.A1_a_at	gb:CB562869 /DB_XREF=gi:29482399 /DB_XREF=AGENCOURT_13318863 /CLONE=IMAGE:6877524 /TID=Xl.9115.3 /CNT=1 /FEA=EST /TIER=ConsEnd /STK=1 /UG=Xl.9115 /UG_TITLE=Transcribed locus /REP_ORG=X. laevis	gb|AC149532.2| Xenopus (Silurana) tropicalis clone ISB-333L16, complete sequence	unknown		Hit#5: ref|XM_002935155.2| PREDICTED: Xenopus (Silurana) tropicalis tetratricopeptide repeat protein 16-like (LOC100490363), transcript variant X1, mRNA	---	CLONE=IMAGE:6877524	40.94	P	87.53	P	2.14	gb:CB562869 /DB_XREF=gi:29482399 /DB_XREF=AGENCOURT_13318863 /CLONE=IMAGE:6877524 /TID=Xl.9115.3 /CNT=1 /FEA=EST /TIER=ConsEnd /STK=1 /UG=Xl.9115 /UG_TITLE=Transcribed locus /REP_ORG=X. laevis	---	---	---	CLONE=IMAGE:6877524	40.94	P	88.3	P	2.16
Xl2.48321.1.S2_at	gb:AJ829921.1 /DB_XREF=gi:74381853 /GEN=fgfrl1A /TID=Xl.48321.1 /CNT=6 /FEA=FLmRNA /TIER=ConsEnd /STK=0 /LL=445001 /UG=Xl.48321 /DEF=Xenopus laevis mRNA for FGF receptor-like protein (fgfrl1A gene). /PROD=FGF receptor-like protein precursor /FL=gb:AB117614.1 /REP_ORG=X. laevis	fibroblast growth factor receptor-like 1	fgfrl1		fgfrl1-a	445001		154.9	P	378.1	P	2.44	gb:AJ829921.1 /DB_XREF=gi:74381853 /GEN=fgfrl1A /TID=Xl.48321.1 /CNT=6 /FEA=FLmRNA /TIER=ConsEnd /STK=0 /LL=445001 /UG=Xl.48321 /DEF=Xenopus laevis mRNA for FGF receptor-like protein (fgfrl1A gene). /PROD=FGF receptor-like protein precursor /FL=gb:AB117614.1 /REP_ORG=X. laevis	fibroblast growth factor receptor-like 1	fgfrl1-a	445001		154.9	P	333.02	P	2.15	Xl2.48321.1.S2_at
Xl2.28906.1.A1_at	gb:BP712530 /DB_XREF=gi:46060929 /DB_XREF=BP712530 /CLONE=XL418h09ex /TID=Xl.28906.1 /CNT=2 /FEA=EST /TIER=ConsEnd /STK=1 /UG=Xl.28906 /UG_TITLE=Transcribed locus, moderately similar to XP_513113.1 PREDICTED: peptidyl arginine deiminase, type II (Pan troglodytes) /REP_ORG=X. laevis	ref|NM_001086900.1| Xenopus laevis peptidyl arginine deiminase, type II (padi2), mRNA gb|BC046745.1| Xenopus laevis peptidyl arginine deiminase, type 2, mRNA (cDNA clone MGC:53875 IMAGE:5543044), complete cds	padi2		Hit#1: ref|NM_001086900.1| Xenopus laevis peptidyl arginine deiminase, type II (padi2), mRNA gb|BC046745.1| Xenopus laevis peptidyl arginine deiminase, type 2, mRNA (cDNA clone MGC:53875 IMAGE:5543044), complete cds	---	CLONE=XL418h09ex	38.09	P	101.08	P	2.65	gb:BP712530 /DB_XREF=gi:46060929 /DB_XREF=BP712530 /CLONE=XL418h09ex /TID=Xl.28906.1 /CNT=2 /FEA=EST /TIER=ConsEnd /STK=1 /UG=Xl.28906 /UG_TITLE=Transcribed locus, moderately similar to XP_513113.1 PREDICTED: peptidyl arginine deiminase, type II (Pan troglodytes) /REP_ORG=X. laevis	---	---	---	CLONE=XL418h09ex	38.09	P	81.7	P	2.15	Xl2.28906.1.A1_at
Xl2.52047.1.S1_x_at	gb:BJ047548 /DB_XREF=gi:17373083 /DB_XREF=BJ047548 /CLONE=XL016o22 /TID=Xl.52047.1 /CNT=3 /FEA=EST /TIER=ConsEnd /STK=1 /UG=Xl.52047 /UG_TITLE=Transcribed locus, weakly similar to NP_061133.1 peroxisomal membrane protein 2, 22kDa (Homo sapiens) /REP_ORG=X. laevis	dbj|AB274961.1| Xenopus laevis bowline gene, complete cds	ripply2		Hit#1: dbj|AB274961.1| Xenopus laevis bowline gene, complete cds	---	CLONE=XL016o22	16.44	A	41.34	P	2.51	gb:BJ047548 /DB_XREF=gi:17373083 /DB_XREF=BJ047548 /CLONE=XL016o22 /TID=Xl.52047.1 /CNT=3 /FEA=EST /TIER=ConsEnd /STK=1 /UG=Xl.52047 /UG_TITLE=Transcribed locus, weakly similar to NP_061133.1 peroxisomal membrane protein 2, 22kDa (Homo sapiens) /REP_ORG=X. laevis	---	---	---	CLONE=XL016o22	16.44	A	35.33	P	2.15
Xl2.24398.1.A1_at	gb:CB562379 /DB_XREF=gi:29481909 /DB_XREF=AGENCOURT_13320650 /CLONE=IMAGE:6878347 /TID=Xl.24398.1 /CNT=9 /FEA=EST /TIER=ConsEnd /STK=4 /UG=Xl.24398 /UG_TITLE=Transcribed locus /REP_ORG=X. laevis	gb|AC236442.1| Xenopus laevis clone CH219-197E3, complete sequence	unknown		Hit#6: gb|BC074197.1| Xenopus laevis 3-hydroxy-3-methylglutaryl-coenzyme A reductase, mRNA (cDNA clone MGC:82101 IMAGE:7011823), complete cds	---	CLONE=IMAGE:6878347	272.3	P	136.1	P	-2	gb:CB562379 /DB_XREF=gi:29481909 /DB_XREF=AGENCOURT_13320650 /CLONE=IMAGE:6878347 /TID=Xl.24398.1 /CNT=9 /FEA=EST /TIER=ConsEnd /STK=4 /UG=Xl.24398 /UG_TITLE=Transcribed locus /REP_ORG=X. laevis	---	---	---	CLONE=IMAGE:6878347	272.3	P	585.82	P	2.15
Xl2.18637.1.S2_at	gb:CB560320 /DB_XREF=gi:29479850 /DB_XREF=AGENCOURT_13327160 /CLONE=IMAGE:6880829 /TID=Xl.18637.1 /CNT=270 /FEA=mRNA /TIER=Stack /STK=63 /UG=Xl.18637 /UG_TITLE=CDNA clone IMAGE:6871346 /REP_ORG=X. laevis	gb|BC088971.1| Xenopus laevis cDNA clone IMAGE:6871346	ker		Hit#2: gb|BC043901.1| Xenopus laevis B2 keratin, mRNA (cDNA clone IMAGE:5542952), partial cds	---	CLONE=IMAGE:6880829	300.03	P	640.58	P	2.14	gb:CB560320 /DB_XREF=gi:29479850 /DB_XREF=AGENCOURT_13327160 /CLONE=IMAGE:6880829 /TID=Xl.18637.1 /CNT=270 /FEA=mRNA /TIER=Stack /STK=63 /UG=Xl.18637 /UG_TITLE=CDNA clone IMAGE:6871346 /REP_ORG=X. laevis	---	---	---	CLONE=IMAGE:6880829	300.03	P	641.8	P	2.14	Xl2.18637.1.S2_at
Xl2.79.1.S1_at	gb:AB048259.1 /DB_XREF=gi:13161392 /GEN=XPA26 /TID=Xl.79.1 /CNT=26 /FEA=FLmRNA /TIER=FL+Stack /STK=6 /LL=379559 /UG=Xl.79 /DEF=Xenopus laevis mRNA for nuclear factor XPA26-T2, complete cds. /PROD=nuclear factor XPA26-T2 /FL=gb:BC056061.1 gb:AB048259.1 /REP_ORG=X. laevis	sestrin 1	sesn1		sesn1	379559		43.43	P	92.09	P	2.12	gb:AB048259.1 /DB_XREF=gi:13161392 /GEN=XPA26 /TID=Xl.79.1 /CNT=26 /FEA=FLmRNA /TIER=FL+Stack /STK=6 /LL=379559 /UG=Xl.79 /DEF=Xenopus laevis mRNA for nuclear factor XPA26-T2, complete cds. /PROD=nuclear factor XPA26-T2 /FL=gb:BC056061.1 gb:AB048259.1 /REP_ORG=X. laevis	sestrin 1	sesn1	379559		43.43	P	92.93	P	2.14	Xl2.79.1.S1_at
Xl2.10186.1.S1_at	gb:BC088949.1 /DB_XREF=gi:57033119 /GEN=LOC496350 /TID=Xl.10186.1 /CNT=6 /FEA=FLmRNA /TIER=FL /STK=2 /LL=496350 /UG=Xl.10186 /DEF=Xenopus laevis hypothetical LOC496350, mRNA (cDNA clone MGC:84918 IMAGE:3751452), complete cds. /PROD=LOC496350 protein /FL=gb:BC088949.1 /REP_ORG=X. laevis	NADH dehydrogenase (ubiquinone) 1 alpha subcomplex, 6, 14kDa	ndufa6		ndufa6	496350	DEF=Xenopus laevis hypothetical LOC496350, mRNA (cDNA clone MGC:84918 IMAGE:3751452), complete cds.	425.5	P	1055.54	P	2.48	gb:BC088949.1 /DB_XREF=gi:57033119 /GEN=LOC496350 /TID=Xl.10186.1 /CNT=6 /FEA=FLmRNA /TIER=FL /STK=2 /LL=496350 /UG=Xl.10186 /DEF=Xenopus laevis hypothetical LOC496350, mRNA (cDNA clone MGC:84918 IMAGE:3751452), complete cds. /PROD=LOC496350 protein /FL=gb:BC088949.1 /REP_ORG=X. laevis	NADH dehydrogenase (ubiquinone) 1 alpha subcomplex, 6, 14kDa	ndufa6	496350	DEF=Xenopus laevis hypothetical LOC496350, mRNA (cDNA clone MGC:84918 IMAGE:3751452), complete cds.	425.5	P	905.79	P	2.13	Xl2.10186.1.S1_at
Xl2.26097.1.S1_at	gb:CB562118 /DB_XREF=gi:29481648 /DB_XREF=AGENCOURT_13317836 /CLONE=IMAGE:6880088 /TID=Xl.26097.1 /CNT=142 /FEA=EST /TIER=Stack /STK=56 /UG=Xl.26097 /UG_TITLE=Transcribed locus, moderately similar to XP_575155.1 PREDICTED: similar to N2B-Titin Isoform (Rattus norvegicus) /REP_ORG=X. laevis	ref|NM_001079092.1| Xenopus (Silurana) tropicalis spondin 2, extracellular matrix protein (spon2), mRNA gb|BC122078.1| Xenopus tropicalis hypothetical protein MGC147505, mRNA (cDNA clone MGC:147505 IMAGE:7852426), complete cds	ttn		Hit#2: ref|XM_005013569.1| PREDICTED: Anas platyrhynchos titin (TTN), mRNA	---	CLONE=IMAGE:6880088	59.33	P	205.99	P	3.47	gb:CB562118 /DB_XREF=gi:29481648 /DB_XREF=AGENCOURT_13317836 /CLONE=IMAGE:6880088 /TID=Xl.26097.1 /CNT=142 /FEA=EST /TIER=Stack /STK=56 /UG=Xl.26097 /UG_TITLE=Transcribed locus, moderately similar to XP_575155.1 PREDICTED: similar to N2B-Titin Isoform (Rattus norvegicus) /REP_ORG=X. laevis	---	---	---	CLONE=IMAGE:6880088	59.33	P	126.29	P	2.13	Xl2.26097.1.S1_at
Xl2.9265.1.S1_at	gb:BC084945.1 /DB_XREF=gi:54648458 /GEN=LOC495428 /TID=Xl.9265.1 /CNT=14 /FEA=FLmRNA /TIER=FL /STK=2 /LL=495428 /UG=Xl.9265 /DEF=Xenopus laevis hypothetical LOC495428, mRNA (cDNA clone MGC:82482 IMAGE:4959662), complete cds. /PROD=LOC495428 protein /FL=gb:BC084945.1 /REP_ORG=X. laevis	F-box protein 44	fbxo44		fbxo44	495428	DEF=Xenopus laevis hypothetical LOC495428, mRNA (cDNA clone MGC:82482 IMAGE:4959662), complete cds.	21.76	A	58.26	P	2.68	gb:BC084945.1 /DB_XREF=gi:54648458 /GEN=LOC495428 /TID=Xl.9265.1 /CNT=14 /FEA=FLmRNA /TIER=FL /STK=2 /LL=495428 /UG=Xl.9265 /DEF=Xenopus laevis hypothetical LOC495428, mRNA (cDNA clone MGC:82482 IMAGE:4959662), complete cds. /PROD=LOC495428 protein /FL=gb:BC084945.1 /REP_ORG=X. laevis	F-box protein 44	fbxo44	495428	DEF=Xenopus laevis hypothetical LOC495428, mRNA (cDNA clone MGC:82482 IMAGE:4959662), complete cds.	21.76	A	46.28	P	2.13
Xl2.1140.2.S1_at	gb:X63425.1 /DB_XREF=gi:64583 /TID=Xl.1140.2 /CNT=2 /FEA=mRNA /TIER=ConsEnd /STK=0 /LL=397873 /UG_GENE=LOC397873 /UG=Xl.1140 /DEF=X.laevis mRNA for bone morphogenetic protein 2 (Xbr22). /PROD=bone morphogenetic protein 2 /REP_ORG=X. laevis	bone morphogenetic protein 2	bmp2		bmp2-b	397873		163.88	P	669.08	P	4.08	gb:X63425.1 /DB_XREF=gi:64583 /TID=Xl.1140.2 /CNT=2 /FEA=mRNA /TIER=ConsEnd /STK=0 /LL=397873 /UG_GENE=LOC397873 /UG=Xl.1140 /DEF=X.laevis mRNA for bone morphogenetic protein 2 (Xbr22). /PROD=bone morphogenetic protein 2 /REP_ORG=X. laevis	bone morphogenetic protein 2	bmp2-b	397873		163.88	P	346.66	P	2.12	Xl2.1140.2.S1_at
Xl2.22048.3.A1_at	gb:BJ080372 /DB_XREF=gi:17574025 /DB_XREF=BJ080372 /CLONE=XL075g02 /TID=Xl.22048.3 /CNT=1 /FEA=EST /TIER=ConsEnd /STK=1 /UG=Xl.22048 /UG_TITLE=Transcribed locus, moderately similar to XP_421394.1 PREDICTED: similar to hypothetical protein 4832420M10 (Gallus gallus) /REP_ORG=X. laevis	ref|XM_002939734.2| PREDICTED: Xenopus (Silurana) tropicalis kinesin family member 26A (kif26a), transcript variant X1, mRNA	kif26a		Hit#1: ref|XM_002939734.2| PREDICTED: Xenopus (Silurana) tropicalis kinesin family member 26A (kif26a), transcript variant X1, mRNA	---	CLONE=XL075g02	69.68	P	157.91	P	2.27	gb:BJ080372 /DB_XREF=gi:17574025 /DB_XREF=BJ080372 /CLONE=XL075g02 /TID=Xl.22048.3 /CNT=1 /FEA=EST /TIER=ConsEnd /STK=1 /UG=Xl.22048 /UG_TITLE=Transcribed locus, moderately similar to XP_421394.1 PREDICTED: similar to hypothetical protein 4832420M10 (Gallus gallus) /REP_ORG=X. laevis	---	---	---	CLONE=XL075g02	69.68	P	147.81	P	2.12	Xl2.22048.3.A1_at
Xl2.2554.1.A1_at	gb:BG038785 /DB_XREF=gi:12481370 /DB_XREF=dg25c04.x1 /CLONE=IMAGE:3749766 /TID=Xl.2554.1 /CNT=5 /FEA=EST /TIER=ConsEnd /STK=2 /UG=Xl.2554 /UG_TITLE=Transcribed locus /REP_ORG=X. laevis	ref|XM_004916694.1| PREDICTED: Xenopus (Silurana) tropicalis sodium- and chloride-dependent creatine transporter 1-like (LOC100489909), transcript variant X3, mRNA	LOC653562		Hit#1: ref|XM_004916694.1| PREDICTED: Xenopus (Silurana) tropicalis sodium- and chloride-dependent creatine transporter 1-like (LOC100489909), transcript variant X3, mRNA	---	CLONE=IMAGE:3749766	977.94	P	2393.9	P	2.45	gb:BG038785 /DB_XREF=gi:12481370 /DB_XREF=dg25c04.x1 /CLONE=IMAGE:3749766 /TID=Xl.2554.1 /CNT=5 /FEA=EST /TIER=ConsEnd /STK=2 /UG=Xl.2554 /UG_TITLE=Transcribed locus /REP_ORG=X. laevis	---	---	---	CLONE=IMAGE:3749766	977.94	P	2068.13	P	2.11	Xl2.2554.1.A1_at
Xl2.15365.1.A1_at	gb:BJ051730 /DB_XREF=gi:17498198 /DB_XREF=BJ051730 /CLONE=XL036j21 /TID=Xl.15365.1 /CNT=4 /FEA=EST /TIER=ConsEnd /STK=1 /UG=Xl.15365 /UG_TITLE=Transcribed locus /REP_ORG=X. laevis	ref|NM_001030523.1| Xenopus (Silurana) tropicalis v-maf avian musculoaponeurotic fibrosarcoma oncogene homolog B (mafb), mRNA gb|BC094951.1| Xenopus tropicalis v-maf musculoaponeurotic fibrosarcoma oncogene homolog B, mRNA (cDNA clone MGC:108453 IMAGE:7025366), complete cds	mafb		Hit#1: ref|NM_001030523.1| Xenopus (Silurana) tropicalis v-maf avian musculoaponeurotic fibrosarcoma oncogene homolog B (mafb), mRNA gb|BC094951.1| Xenopus tropicalis v-maf musculoaponeurotic fibrosarcoma oncogene homolog B, mRNA (cDNA clone MGC:108453 IMAGE:7025366), complete cds	---	CLONE=XL036j21	18.07	A	82.54	P	4.57	gb:BJ051730 /DB_XREF=gi:17498198 /DB_XREF=BJ051730 /CLONE=XL036j21 /TID=Xl.15365.1 /CNT=4 /FEA=EST /TIER=ConsEnd /STK=1 /UG=Xl.15365 /UG_TITLE=Transcribed locus /REP_ORG=X. laevis	---	---	---	CLONE=XL036j21	18.07	A	38.16	P	2.11	Xl2.15365.1.A1_at
Xl2.47989.1.A1_at	gb:BP735882 /DB_XREF=gi:46084475 /DB_XREF=BP735882 /CLONE=XL506n03ex /TID=Xl.47989.1 /CNT=2 /FEA=EST /TIER=ConsEnd /STK=2 /UG=Xl.47989 /UG_TITLE=Transcribed locus /REP_ORG=X. laevis	gb|BC046870.1| Xenopus laevis, clone IMAGE:4683997, mRNA	ncoa4		Hit#1: gb|BC046870.1| Xenopus laevis, clone IMAGE:4683997, mRNA	---	CLONE=XL506n03ex	33.03	P	75.52	P	2.29	gb:BP735882 /DB_XREF=gi:46084475 /DB_XREF=BP735882 /CLONE=XL506n03ex /TID=Xl.47989.1 /CNT=2 /FEA=EST /TIER=ConsEnd /STK=2 /UG=Xl.47989 /UG_TITLE=Transcribed locus /REP_ORG=X. laevis	---	---	---	CLONE=XL506n03ex	33.03	P	69.64	P	2.11
Xl2.9055.1.A1_at	gb:BG579921 /DB_XREF=gi:13594985 /DB_XREF=dab79d03.x1 /CLONE=IMAGE:4203293 /TID=Xl.9055.1 /CNT=1 /FEA=EST /TIER=ConsEnd /STK=1 /UG=Xl.9055 /UG_TITLE=Transcribed locus /REP_ORG=X. laevis	ref|XM_002931419.2| PREDICTED: Xenopus (Silurana) tropicalis Fas (TNFRSF6) associated factor 1 (faf1), mRNA	faf1		Hit#1: ref|XM_002931419.2| PREDICTED: Xenopus (Silurana) tropicalis Fas (TNFRSF6) associated factor 1 (faf1), mRNA	---	CLONE=IMAGE:4203293	32.46	P	68.22	P	2.1	gb:BG579921 /DB_XREF=gi:13594985 /DB_XREF=dab79d03.x1 /CLONE=IMAGE:4203293 /TID=Xl.9055.1 /CNT=1 /FEA=EST /TIER=ConsEnd /STK=1 /UG=Xl.9055 /UG_TITLE=Transcribed locus /REP_ORG=X. laevis	---	---	---	CLONE=IMAGE:4203293	32.46	P	68.62	P	2.11
Xl2.9966.1.A1_at	gb:BJ044950 /DB_XREF=gi:17399662 /DB_XREF=BJ044950 /CLONE=XL002j14 /TID=Xl.9966.1 /CNT=11 /FEA=EST /TIER=Stack /STK=6 /UG=Xl.9966 /UG_TITLE=Transcribed locus /REP_ORG=X. laevis	emb|FO081211.1| Caenorhabditis elegans Cosmid T28B4, complete sequence	unknown		Hit#2: dbj|AB158493.1| Octopus vulgaris CTR1 gene for cephalotocin receptor 1, exon 1-2, complete cds	---	CLONE=XL002j14	554.06	P	1142.24	P	2.06	gb:BJ044950 /DB_XREF=gi:17399662 /DB_XREF=BJ044950 /CLONE=XL002j14 /TID=Xl.9966.1 /CNT=11 /FEA=EST /TIER=Stack /STK=6 /UG=Xl.9966 /UG_TITLE=Transcribed locus /REP_ORG=X. laevis	---	---	---	CLONE=XL002j14	554.06	P	1170.2	P	2.11
Xl2.19634.1.S1_at	gb:BC077514.1 /DB_XREF=gi:50415352 /GEN=slc40a1-prov /TID=Xl.19634.1 /CNT=9 /FEA=FLmRNA /TIER=FL /STK=2 /LL=446661 /UG=Xl.19634 /DEF=Xenopus laevis solute carrier family 40 (iron-regulated transporter), member 1, mRNA (cDNA clone MGC:82700 IMAGE:5074623), complete cds. /PROD=slc40a1-prov protein /FL=gb:BC077514.1 /REP_ORG=X. laevis	solute carrier family 40 (iron-regulated transporter), member 1	slc40a1		slc40a1	446661	DEF=Xenopus laevis solute carrier family 40 (iron-regulated transporter), member 1, mRNA (cDNA clone MGC:82700 IMAGE:5074623), complete cds.	39.07	P	8.35	A	-4.68	gb:BC077514.1 /DB_XREF=gi:50415352 /GEN=slc40a1-prov /TID=Xl.19634.1 /CNT=9 /FEA=FLmRNA /TIER=FL /STK=2 /LL=446661 /UG=Xl.19634 /DEF=Xenopus laevis solute carrier family 40 (iron-regulated transporter), member 1, mRNA (cDNA clone MGC:82700 IMAGE:5074623), complete cds. /PROD=slc40a1-prov protein /FL=gb:BC077514.1 /REP_ORG=X. laevis	solute carrier family 40 (iron-regulated transporter), member 1	slc40a1	446661	DEF=Xenopus laevis solute carrier family 40 (iron-regulated transporter), member 1, mRNA (cDNA clone MGC:82700 IMAGE:5074623), complete cds.	39.07	P	82.58	P	2.11
Xl2.12213.1.A1_at	gb:BJ097908 /DB_XREF=gi:17599497 /DB_XREF=BJ097908 /CLONE=XL143l06 /TID=Xl.12213.1 /CNT=4 /FEA=EST /TIER=ConsEnd /STK=2 /UG=Xl.12213 /UG_TITLE=Transcribed locus /REP_ORG=X. laevis	ref|NM_001008115.1| Xenopus (Silurana) tropicalis rhophilin, Rho GTPase binding protein 1 (rhpn1), mRNA gb|BC081320.1| Xenopus tropicalis rhpn1 protein, mRNA (cDNA clone MGC:89424 IMAGE:6990318), complete cds	rhpn1		Hit#1: ref|NM_001008115.1| Xenopus (Silurana) tropicalis rhophilin, Rho GTPase binding protein 1 (rhpn1), mRNA gb|BC081320.1| Xenopus tropicalis rhpn1 protein, mRNA (cDNA clone MGC:89424 IMAGE:6990318), complete cds	---	CLONE=XL143l06	55.62	P	113.46	P	2.04	gb:BJ097908 /DB_XREF=gi:17599497 /DB_XREF=BJ097908 /CLONE=XL143l06 /TID=Xl.12213.1 /CNT=4 /FEA=EST /TIER=ConsEnd /STK=2 /UG=Xl.12213 /UG_TITLE=Transcribed locus /REP_ORG=X. laevis	---	---	---	CLONE=XL143l06	55.62	P	117.01	P	2.1	Xl2.12213.1.A1_at
Xl2.916.2.S1_a_at	gb:AB017701.1 /DB_XREF=gi:6177820 /GEN=stat 3 /TID=Xl.916.2 /CNT=5 /FEA=FLmRNA /TIER=FL /STK=1 /LL=379264 /UG=Xl.916 /DEF=Xenopus laevis mRNA for stat 3, complete cds. /PROD=stat 3 /FL=gb:AB017701.1 /REP_ORG=X. laevis	signal transducer and activator of transcription 3 (acute-phase response factor), gene 1 /// signal transducer and activator of transcription 3 (acute-phase response factor), gene 2	stat3		stat3.1 /// stat3.2	379264 /// 779100		30.43	A	71.31	P	2.34	gb:AB017701.1 /DB_XREF=gi:6177820 /GEN=stat 3 /TID=Xl.916.2 /CNT=5 /FEA=FLmRNA /TIER=FL /STK=1 /LL=379264 /UG=Xl.916 /DEF=Xenopus laevis mRNA for stat 3, complete cds. /PROD=stat 3 /FL=gb:AB017701.1 /REP_ORG=X. laevis	signal transducer and activator of transcription 3 (acute-phase response factor), gene 1 /// signal transducer and activator of transcription 3 (acute-phase response factor), gene 2	stat3.1 /// stat3.2	379264 /// 779100		30.43	A	63.95	P	2.1
Xl2.40867.1.S1_at	gb:BP702502 /DB_XREF=gi:46050901 /DB_XREF=BP702502 /CLONE=XL505e16ex /TID=Xl.40867.1 /CNT=2 /FEA=EST /TIER=ConsEnd /STK=1 /UG=Xl.40867 /UG_TITLE=Transcribed locus /REP_ORG=X. laevis	gb|CP001878.2| Bacillus pseudofirmus OF4, complete genome	ppp6r1		Hit#6: ref|XM_002939242.2| PREDICTED: Xenopus (Silurana) tropicalis protein phosphatase 6, regulatory subunit 1 (ppp6r1), transcript variant X1, mRNA	---	CLONE=XL505e16ex	61.34	P	123.86	P	2.02	gb:BP702502 /DB_XREF=gi:46050901 /DB_XREF=BP702502 /CLONE=XL505e16ex /TID=Xl.40867.1 /CNT=2 /FEA=EST /TIER=ConsEnd /STK=1 /UG=Xl.40867 /UG_TITLE=Transcribed locus /REP_ORG=X. laevis	---	---	---	CLONE=XL505e16ex	61.34	P	128.69	P	2.1
Xl2.51801.2.A1_at	gb:BG022300 /DB_XREF=gi:12478379 /DB_XREF=dab02d03.x1 /CLONE=IMAGE:4173340 /TID=Xl.51801.2 /CNT=1 /FEA=EST /TIER=ConsEnd /STK=1 /UG=Xl.51801 /UG_TITLE=Transcribed locus, moderately similar to NP_075049.1 B-cell CLLlymphoma 11B isoform 2 (Homo sapiens) /REP_ORG=X. laevis	ref|XM_002939667.2| PREDICTED: Xenopus (Silurana) tropicalis B-cell CLL/lymphoma 11B (zinc finger protein) (bcl11b), transcript variant X1, mRNA	bcl11b		Hit#1: ref|XM_002939667.2| PREDICTED: Xenopus (Silurana) tropicalis B-cell CLL/lymphoma 11B (zinc finger protein) (bcl11b), transcript variant X1, mRNA	---	CLONE=IMAGE:4173340	26.06	A	67.52	P	2.59	gb:BG022300 /DB_XREF=gi:12478379 /DB_XREF=dab02d03.x1 /CLONE=IMAGE:4173340 /TID=Xl.51801.2 /CNT=1 /FEA=EST /TIER=ConsEnd /STK=1 /UG=Xl.51801 /UG_TITLE=Transcribed locus, moderately similar to NP_075049.1 B-cell CLLlymphoma 11B isoform 2 (Homo sapiens) /REP_ORG=X. laevis	---	---	---	CLONE=IMAGE:4173340	26.06	A	54.43	P	2.09
Xl2.53428.1.S1_at	gb:CF547175 /DB_XREF=gi:34884007 /DB_XREF=AGENCOURT_15571127 /CLONE=IMAGE:7011797 /TID=Xl.53428.1 /CNT=4 /FEA=EST /TIER=ConsEnd /STK=0 /UG=Xl.53428 /UG_TITLE=Transcribed locus, moderately similar to XP_516564.1 PREDICTED: similar to protein tyrosine phosphatase, receptor type, G precursor; protein tyrosine phosphatase, receptor type, gamma polypeptide; receptor tyrosine phosphatase gamma; recepto…	ref|XM_002938405.2| PREDICTED: Xenopus (Silurana) tropicalis protein tyrosine phosphatase, receptor type, G (ptprg), mRNA	ptprg		Hit#1: ref|XM_002938405.2| PREDICTED: Xenopus (Silurana) tropicalis protein tyrosine phosphatase, receptor type, G (ptprg), mRNA	---	CLONE=IMAGE:7011797	29.36	M	63.19	P	2.15	gb:CF547175 /DB_XREF=gi:34884007 /DB_XREF=AGENCOURT_15571127 /CLONE=IMAGE:7011797 /TID=Xl.53428.1 /CNT=4 /FEA=EST /TIER=ConsEnd /STK=0 /UG=Xl.53428 /UG_TITLE=Transcribed locus, moderately similar to XP_516564.1 PREDICTED: similar to protein tyrosine phosphatase, receptor type, G precursor; protein tyrosine phosphatase, receptor type, gamma polypeptide; receptor tyrosine phosphatase gamma; recepto…	---	---	---	CLONE=IMAGE:7011797	29.36	M	61.45	P	2.09
Xl2.45515.1.A1_at	gb:AW199404 /DB_XREF=gi:6479973 /DB_XREF=da21h02.x1 /CLONE=XENOPUS_SOURCE_ID:xlnga003d04 /TID=Xl.45515.1 /CNT=10 /FEA=EST /TIER=ConsEnd /STK=1 /UG=Xl.45515 /UG_TITLE=Transcribed locus /REP_ORG=X. laevis	gb|AC151305.2| Xenopus (Silurana) tropicalis clone CH216-36A20, complete sequence	CHORDC1		Hit#4: gb|BC073380.1| Xenopus laevis Cysteine and histidine-rich protein 1A, mRNA (cDNA clone IMAGE:5513813), partial cds	---	CLONE=XENOPUS_SOURCE_ID:xlnga003d04	589.63	P	2167.49	P	3.68	gb:AW199404 /DB_XREF=gi:6479973 /DB_XREF=da21h02.x1 /CLONE=XENOPUS_SOURCE_ID:xlnga003d04 /TID=Xl.45515.1 /CNT=10 /FEA=EST /TIER=ConsEnd /STK=1 /UG=Xl.45515 /UG_TITLE=Transcribed locus /REP_ORG=X. laevis	---	---	---	CLONE=XENOPUS_SOURCE_ID:xlnga003d04	589.63	P	1225.38	P	2.08	Xl2.45515.1.A1_at
Xl2.9088.1.A1_at	gb:BG346139 /DB_XREF=gi:13166563 /DB_XREF=dac12c05.x1 /CLONE=IMAGE:4406769 /TID=Xl.9088.1 /CNT=1 /FEA=EST /TIER=ConsEnd /STK=1 /UG=Xl.9088 /UG_TITLE=Transcribed locus /REP_ORG=X. laevis	gb|AC236450.1| Xenopus laevis clone CH219-33D5, complete sequence	ednra		Hit#6: gb|DQ865482.1| Xenopus tropicalis endothelin receptor type A (Ednra) gene, complete cds	---	CLONE=IMAGE:4406769	77.43	P	169	P	2.18	gb:BG346139 /DB_XREF=gi:13166563 /DB_XREF=dac12c05.x1 /CLONE=IMAGE:4406769 /TID=Xl.9088.1 /CNT=1 /FEA=EST /TIER=ConsEnd /STK=1 /UG=Xl.9088 /UG_TITLE=Transcribed locus /REP_ORG=X. laevis	---	---	---	CLONE=IMAGE:4406769	77.43	P	160.69	P	2.08	Xl2.9088.1.A1_at
Xl2.51033.1.S1_at	gb:CB197394 /DB_XREF=gi:29146736 /DB_XREF=AGENCOURT_11244254 /CLONE=IMAGE:6872274 /TID=Xl.51033.1 /CNT=4 /FEA=EST /TIER=ConsEnd /STK=0 /UG=Xl.51033 /UG_TITLE=Transcribed locus /REP_ORG=X. laevis	dbj|AB291943.1| Samia ricini PGRP-D mRNA for peptidoglycan recognition protein-D, complete cds	unknown		Hit#1: dbj|AB291943.1| Samia ricini PGRP-D mRNA for peptidoglycan recognition protein-D, complete cds	---	CLONE=IMAGE:6872274	56	P	170.48	P	3.04	gb:CB197394 /DB_XREF=gi:29146736 /DB_XREF=AGENCOURT_11244254 /CLONE=IMAGE:6872274 /TID=Xl.51033.1 /CNT=4 /FEA=EST /TIER=ConsEnd /STK=0 /UG=Xl.51033 /UG_TITLE=Transcribed locus /REP_ORG=X. laevis	---	---	---	CLONE=IMAGE:6872274	56	P	116.6	P	2.08	Xl2.51033.1.S1_at
Xl2.2698.1.S1_at	gb:BC041749.1 /DB_XREF=gi:27469643 /GEN=MGC53587 /TID=Xl.2698.1 /CNT=38 /FEA=FLmRNA /TIER=FL+Stack /STK=9 /LL=379107 /UG=Xl.2698 /DEF=Xenopus laevis hypothetical protein MGC53587, mRNA (cDNA clone MGC:53587 IMAGE:4683631), complete cds. /PROD=MGC53587 protein /FL=gb:BC041749.1 /REP_ORG=X. laevis	hypothetical protein MGC53587	unknown		MGC53587	379107	DEF=Xenopus laevis hypothetical protein MGC53587, mRNA (cDNA clone MGC:53587 IMAGE:4683631), complete cds.	25.75	A	72.32	P	2.81	gb:BC041749.1 /DB_XREF=gi:27469643 /GEN=MGC53587 /TID=Xl.2698.1 /CNT=38 /FEA=FLmRNA /TIER=FL+Stack /STK=9 /LL=379107 /UG=Xl.2698 /DEF=Xenopus laevis hypothetical protein MGC53587, mRNA (cDNA clone MGC:53587 IMAGE:4683631), complete cds. /PROD=MGC53587 protein /FL=gb:BC041749.1 /REP_ORG=X. laevis	hypothetical protein MGC53587	MGC53587	379107	DEF=Xenopus laevis hypothetical protein MGC53587, mRNA (cDNA clone MGC:53587 IMAGE:4683631), complete cds.	25.75	A	53.24	P	2.07
Xl2.54820.1.A1_at	gb:BE678195 /DB_XREF=gi:10059625 /DB_XREF=df83g06.x1 /CLONE=IMAGE:3745978 /TID=Xl.54820.1 /CNT=2 /FEA=EST /TIER=ConsEnd /STK=0 /UG=Xl.54820 /UG_TITLE=Transcribed locus /REP_ORG=X. laevis	ref|XM_002932712.2| PREDICTED: Xenopus (Silurana) tropicalis coordinator of PRMT5 and differentiation stimulator-like (LOC100490247), mRNA	LOC100490247		Hit#1: ref|XM_002932712.2| PREDICTED: Xenopus (Silurana) tropicalis coordinator of PRMT5 and differentiation stimulator-like (LOC100490247), mRNA	---	CLONE=IMAGE:3745978	206.47	P	438.52	P	2.12	gb:BE678195 /DB_XREF=gi:10059625 /DB_XREF=df83g06.x1 /CLONE=IMAGE:3745978 /TID=Xl.54820.1 /CNT=2 /FEA=EST /TIER=ConsEnd /STK=0 /UG=Xl.54820 /UG_TITLE=Transcribed locus /REP_ORG=X. laevis	---	---	---	CLONE=IMAGE:3745978	206.47	P	426.41	P	2.07
Xl2.17273.1.A1_at	gb:BM262215 /DB_XREF=gi:17925255 /DB_XREF=dag42c12.x3 /CLONE=IMAGE:4783895 /TID=Xl.17273.1 /CNT=2 /FEA=EST /TIER=ConsEnd /STK=0 /UG=Xl.17273 /UG_TITLE=Transcribed locus /REP_ORG=X. laevis	emb|CT009746.6| Zebrafish DNA sequence from clone CH73-236M19 in linkage group 1, complete sequence	RNF215		Hit#5: ref|XM_004063277.1| PREDICTED: Gorilla gorilla gorilla ring finger protein 215 (RNF215), mRNA	---	CLONE=IMAGE:4783895	85.02	P	171.17	P	2.01	gb:BM262215 /DB_XREF=gi:17925255 /DB_XREF=dag42c12.x3 /CLONE=IMAGE:4783895 /TID=Xl.17273.1 /CNT=2 /FEA=EST /TIER=ConsEnd /STK=0 /UG=Xl.17273 /UG_TITLE=Transcribed locus /REP_ORG=X. laevis	---	---	---	CLONE=IMAGE:4783895	85.02	P	175.64	P	2.07
Xl2.23247.1.S1_at	gb:BC060755.1 /DB_XREF=gi:38173764 /GEN=MGC69083 /TID=Xl.23247.1 /CNT=10 /FEA=FLmRNA /TIER=FL /STK=2 /LL=398981 /UG=Xl.23247 /DEF=Xenopus laevis hypothetical protein MGC69083, mRNA (cDNA clone MGC:69083 IMAGE:4969000), complete cds. /PROD=MGC69083 protein /FL=gb:BC060755.1 /REP_ORG=X. laevis	discoidin domain receptor tyrosine kinase 1	ddr1		ddr1	398981	DEF=Xenopus laevis hypothetical protein MGC69083, mRNA (cDNA clone MGC:69083 IMAGE:4969000), complete cds.	334.15	P	670.82	P	2.01	gb:BC060755.1 /DB_XREF=gi:38173764 /GEN=MGC69083 /TID=Xl.23247.1 /CNT=10 /FEA=FLmRNA /TIER=FL /STK=2 /LL=398981 /UG=Xl.23247 /DEF=Xenopus laevis hypothetical protein MGC69083, mRNA (cDNA clone MGC:69083 IMAGE:4969000), complete cds. /PROD=MGC69083 protein /FL=gb:BC060755.1 /REP_ORG=X. laevis	discoidin domain receptor tyrosine kinase 1	ddr1	398981	DEF=Xenopus laevis hypothetical protein MGC69083, mRNA (cDNA clone MGC:69083 IMAGE:4969000), complete cds.	334.15	P	692.81	P	2.07
Xl2.10288.1.A1_at	gb:BJ080865 /DB_XREF=gi:17574779 /DB_XREF=BJ080865 /CLONE=XL069j16 /TID=Xl.10288.1 /CNT=1 /FEA=EST /TIER=ConsEnd /STK=1 /UG=Xl.10288 /UG_TITLE=Transcribed locus /REP_ORG=X. laevis	gb|AC148993.1| frog geminen, complete sequence	dnajc11		Hit#2: ref|NM_001092573.1| Xenopus laevis DnaJ (Hsp40) homolog, subfamily C, member 11 (dnajc11), mRNA gb|BC074117.1| Xenopus laevis MGC81794 protein, mRNA (cDNA clone MGC:81794 IMAGE:7007753), complete cds	---	CLONE=XL069j16	26.35	P	53.71	P	2.04	gb:BJ080865 /DB_XREF=gi:17574779 /DB_XREF=BJ080865 /CLONE=XL069j16 /TID=Xl.10288.1 /CNT=1 /FEA=EST /TIER=ConsEnd /STK=1 /UG=Xl.10288 /UG_TITLE=Transcribed locus /REP_ORG=X. laevis	---	---	---	CLONE=XL069j16	26.35	P	54.38	P	2.06	Xl2.10288.1.A1_at
Xl2.13148.1.S1_s_at	gb:BC042929.1 /DB_XREF=gi:27552833 /GEN=hmgcs1-prov /TID=Xl.13148.1 /CNT=11 /FEA=FLmRNA /TIER=FL /STK=1 /LL=380091 /UG=Xl.13148 /DEF=Xenopus laevis 3-hydroxy-3-methylglutaryl-Coenzyme A synthase 1, mRNA (cDNA clone MGC:53302 IMAGE:5570442), complete cds. /PROD=hmgcs1-prov protein /FL=gb:BC042929.1 /REP_ORG=X. laevis	3-hydroxy-3-methylglutaryl-Coenzyme A synthase 1	hmgcs1		hmgcs1	380091	DEF=Xenopus laevis 3-hydroxy-3-methylglutaryl-Coenzyme A synthase 1, mRNA (cDNA clone MGC:53302 IMAGE:5570442), complete cds.	26.11	A	77.01	P	2.95	gb:BC042929.1 /DB_XREF=gi:27552833 /GEN=hmgcs1-prov /TID=Xl.13148.1 /CNT=11 /FEA=FLmRNA /TIER=FL /STK=1 /LL=380091 /UG=Xl.13148 /DEF=Xenopus laevis 3-hydroxy-3-methylglutaryl-Coenzyme A synthase 1, mRNA (cDNA clone MGC:53302 IMAGE:5570442), complete cds. /PROD=hmgcs1-prov protein /FL=gb:BC042929.1 /REP_ORG=X. laevis	3-hydroxy-3-methylglutaryl-Coenzyme A synthase 1	hmgcs1	380091	DEF=Xenopus laevis 3-hydroxy-3-methylglutaryl-Coenzyme A synthase 1, mRNA (cDNA clone MGC:53302 IMAGE:5570442), complete cds.	26.11	A	53.62	P	2.05	Xl2.13148.1.S1_s_at
Xl2.18073.1.A1_x_at	gb:BG885063 /DB_XREF=gi:14262155 /DB_XREF=dac35d07.x1 /CLONE=IMAGE:4409124 /TID=Xl.18073.1 /CNT=1 /FEA=EST /TIER=ConsEnd /STK=1 /UG=Xl.18073 /UG_TITLE=Transcribed locus /REP_ORG=X. laevis	gb|AC145787.3| Xenopus (Silurana) tropicalis clone CH216-117C14, complete sequence	NRP1		Hit#2: ref|XM_002194813.2| PREDICTED: Taeniopygia guttata neuropilin 1 (NRP1), mRNA	---	CLONE=IMAGE:4409124	47.45	P	250.78	P	5.29	gb:BG885063 /DB_XREF=gi:14262155 /DB_XREF=dac35d07.x1 /CLONE=IMAGE:4409124 /TID=Xl.18073.1 /CNT=1 /FEA=EST /TIER=ConsEnd /STK=1 /UG=Xl.18073 /UG_TITLE=Transcribed locus /REP_ORG=X. laevis	---	---	---	CLONE=IMAGE:4409124	47.45	P	97.2	P	2.05	Xl2.18073.1.A1_x_at
Xl2.53587.1.S1_at	gb:CK799569 /DB_XREF=gi:42811565 /DB_XREF=AGENCOURT_18794708 /CLONE=IMAGE:7203135 /TID=Xl.53587.1 /CNT=3 /FEA=EST /TIER=ConsEnd /STK=0 /UG=Xl.53587 /UG_TITLE=Transcribed locus, weakly similar to XP_853337.1 PREDICTED: similar to clone HQ0477 PRO0477p (Canis familiaris) /REP_ORG=X. laevis	ref|XM_004918602.1| PREDICTED: Xenopus (Silurana) tropicalis translational activator of mitochondrially encoded cytochrome c oxidase I (taco1), transcript variant X2, mRNA	taco1		Hit#1: ref|XM_004918602.1| PREDICTED: Xenopus (Silurana) tropicalis translational activator of mitochondrially encoded cytochrome c oxidase I (taco1), transcript variant X2, mRNA	---	CLONE=IMAGE:7203135	23.13	A	73.16	P	3.16	gb:CK799569 /DB_XREF=gi:42811565 /DB_XREF=AGENCOURT_18794708 /CLONE=IMAGE:7203135 /TID=Xl.53587.1 /CNT=3 /FEA=EST /TIER=ConsEnd /STK=0 /UG=Xl.53587 /UG_TITLE=Transcribed locus, weakly similar to XP_853337.1 PREDICTED: similar to clone HQ0477 PRO0477p (Canis familiaris) /REP_ORG=X. laevis	---	---	---	CLONE=IMAGE:7203135	23.13	A	47.45	P	2.05	Xl2.53587.1.S1_at
Xl2.50895.2.A1_at	gb:BJ085497 /DB_XREF=gi:17581506 /DB_XREF=BJ085497 /CLONE=XL106b14 /TID=Xl.50895.2 /CNT=1 /FEA=EST /TIER=ConsEnd /STK=1 /UG=Xl.50895 /UG_TITLE=Transcribed locus, weakly similar to XP_575125.1 PREDICTED: similar to cis-Golgi matrix protein GM130 (Rattus norvegicus) /REP_ORG=X. laevis	emb|AL928706.6| Mouse DNA sequence from clone RP23-54E16 on chromosome 2, complete sequence	APBB1IP		Hit#4: ref|XM_003247016.1| PREDICTED: Acyrthosiphon pisum amyloid beta A4 precursor protein-binding family B member 1-interacting protein-like (LOC100169058), mRNA	---	CLONE=XL106b14	17.82	A	44.7	P	2.51	gb:BJ085497 /DB_XREF=gi:17581506 /DB_XREF=BJ085497 /CLONE=XL106b14 /TID=Xl.50895.2 /CNT=1 /FEA=EST /TIER=ConsEnd /STK=1 /UG=Xl.50895 /UG_TITLE=Transcribed locus, weakly similar to XP_575125.1 PREDICTED: similar to cis-Golgi matrix protein GM130 (Rattus norvegicus) /REP_ORG=X. laevis	---	---	---	CLONE=XL106b14	17.82	A	36.51	P	2.05
Xl2.5148.1.S1_at	gb:BC108451.1 /DB_XREF=gi:80476229 /TID=Xl.5148.1 /CNT=25 /FEA=FLmRNA /TIER=FL /STK=1 /LL=445852 /UG_GENE=LOC445852 /UG=Xl.5148 /DEF=Xenopus laevis cDNA clone MGC:130703 IMAGE:7768659, complete cds. /PROD=Unknown (protein for MGC:130703) /FL=gb:BC108451.1 /REP_ORG=X. laevis	leukocyte receptor cluster (LRC) member 8	leng8		leng8	445852	DEF=Xenopus laevis cDNA clone MGC:130703 IMAGE:7768659, complete cds.	17.12	A	60.18	P	3.52	gb:BC108451.1 /DB_XREF=gi:80476229 /TID=Xl.5148.1 /CNT=25 /FEA=FLmRNA /TIER=FL /STK=1 /LL=445852 /UG_GENE=LOC445852 /UG=Xl.5148 /DEF=Xenopus laevis cDNA clone MGC:130703 IMAGE:7768659, complete cds. /PROD=Unknown (protein for MGC:130703) /FL=gb:BC108451.1 /REP_ORG=X. laevis	leukocyte receptor cluster (LRC) member 8	leng8	445852	DEF=Xenopus laevis cDNA clone MGC:130703 IMAGE:7768659, complete cds.	17.12	A	34.94	P	2.04
Xl2.34376.1.A1_at	gb:BJ642060 /DB_XREF=gi:37506592 /DB_XREF=BJ642060 /CLONE=XL212d08 /TID=Xl.34376.1 /CNT=1 /FEA=EST /TIER=ConsEnd /STK=1 /UG=Xl.34376 /UG_TITLE=Transcribed locus /REP_ORG=X. laevis	gb|AC236448.1| Xenopus laevis clone CH219-263A24, complete sequence	TPTE2		Hit#5: ref|NM_001280607.1| Xenopus laevis voltage-sensitive phosphatase 2 (LOC101027263), mRNA gb|JF440218.1| Xenopus laevis voltage-sensitive phosphatase 2 mRNA, complete cds	---	CLONE=XL212d08	21.16	A	59.48	P	2.81	gb:BJ642060 /DB_XREF=gi:37506592 /DB_XREF=BJ642060 /CLONE=XL212d08 /TID=Xl.34376.1 /CNT=1 /FEA=EST /TIER=ConsEnd /STK=1 /UG=Xl.34376 /UG_TITLE=Transcribed locus /REP_ORG=X. laevis	---	---	---	CLONE=XL212d08	21.16	A	43.22	P	2.04
Xl2.49742.1.S1_at	gb:AB100961.1 /DB_XREF=gi:85857151 /GEN=TIFA /TID=Xl.49742.1 /CNT=5 /FEA=FLmRNA /TIER=FL /STK=1 /UG=Xl.49742 /DEF=Xenopus laevis TIFA mRNA for TRAF6 binding protein, complete cds. /PROD=TRAF6 binding protein /FL=gb:AB100961.1 /REP_ORG=X. laevis	TRAF-interacting protein with forkhead-associated domain	tifa		tifa	734184		19.99	A	55.67	P	2.78	gb:AB100961.1 /DB_XREF=gi:85857151 /GEN=TIFA /TID=Xl.49742.1 /CNT=5 /FEA=FLmRNA /TIER=FL /STK=1 /UG=Xl.49742 /DEF=Xenopus laevis TIFA mRNA for TRAF6 binding protein, complete cds. /PROD=TRAF6 binding protein /FL=gb:AB100961.1 /REP_ORG=X. laevis	TRAF-interacting protein with forkhead-associated domain	tifa	734184		19.99	A	40.67	P	2.03	Xl2.49742.1.S1_at
Xl2.13402.1.A1_at	gb:BJ052190 /DB_XREF=gi:17496260 /DB_XREF=BJ052190 /CLONE=XL040l04 /TID=Xl.13402.1 /CNT=3 /FEA=EST /TIER=ConsEnd /STK=1 /UG=Xl.13402 /UG_TITLE=Transcribed locus /REP_ORG=X. laevis	gb|AC151324.2| Xenopus (Silurana) tropicalis clone ISB-266M19, complete sequence	b4galt5		Hit#9: ref|NM_001097053.1| Xenopus laevis UDP-Gal:betaGlcNAc beta 1,4- galactosyltransferase, polypeptide 5 (b4galt5), mRNA gb|BC060428.1| Xenopus laevis UDP-Gal:betaGlcNAc beta 1,4- galactosyltransferase 6, mRNA (cDNA clone MGC:68718 IMAGE:4056666), complete cds	---	CLONE=XL040l04	59.61	P	138.62	P	2.33	gb:BJ052190 /DB_XREF=gi:17496260 /DB_XREF=BJ052190 /CLONE=XL040l04 /TID=Xl.13402.1 /CNT=3 /FEA=EST /TIER=ConsEnd /STK=1 /UG=Xl.13402 /UG_TITLE=Transcribed locus /REP_ORG=X. laevis	---	---	---	CLONE=XL040l04	59.61	P	121.26	P	2.03
Xl2.30142.1.A1_at	gb:BP733275 /DB_XREF=gi:46081868 /DB_XREF=BP733275 /CLONE=XL490a06ex /TID=Xl.30142.1 /CNT=5 /FEA=EST /TIER=ConsEnd /STK=3 /UG=Xl.30142 /UG_TITLE=Transcribed locus /REP_ORG=X. laevis	ref|XM_002942194.2| PREDICTED: Xenopus (Silurana) tropicalis cytochrome c oxidase protein 20 homolog (LOC100497666), mRNA	cox20		Hit#1: ref|XM_002942194.2| PREDICTED: Xenopus (Silurana) tropicalis cytochrome c oxidase protein 20 homolog (LOC100497666), mRNA	---	CLONE=XL490a06ex	772.57	P	1799.88	P	2.33	gb:BP733275 /DB_XREF=gi:46081868 /DB_XREF=BP733275 /CLONE=XL490a06ex /TID=Xl.30142.1 /CNT=5 /FEA=EST /TIER=ConsEnd /STK=3 /UG=Xl.30142 /UG_TITLE=Transcribed locus /REP_ORG=X. laevis	---	---	---	CLONE=XL490a06ex	772.57	P	1565.91	P	2.03
Xl2.19468.1.S1_at	gb:BC078109.1 /DB_XREF=gi:50415513 /GEN=MGC83599 /TID=Xl.19468.1 /CNT=5 /FEA=FLmRNA /TIER=FL /STK=2 /LL=447055 /UG=Xl.19468 /DEF=Xenopus laevis MGC83599 protein, mRNA (cDNA clone MGC:83599 IMAGE:5083771), complete cds. /PROD=MGC83599 protein /FL=gb:BC078109.1 /REP_ORG=X. laevis	amyloid beta (A4) precursor protein-binding, family A, member 2	apba2		apba2	447055	DEF=Xenopus laevis MGC83599 protein, mRNA (cDNA clone MGC:83599 IMAGE:5083771), complete cds.	133.47	P	286.18	P	2.14	gb:BC078109.1 /DB_XREF=gi:50415513 /GEN=MGC83599 /TID=Xl.19468.1 /CNT=5 /FEA=FLmRNA /TIER=FL /STK=2 /LL=447055 /UG=Xl.19468 /DEF=Xenopus laevis MGC83599 protein, mRNA (cDNA clone MGC:83599 IMAGE:5083771), complete cds. /PROD=MGC83599 protein /FL=gb:BC078109.1 /REP_ORG=X. laevis	amyloid beta (A4) precursor protein-binding, family A, member 2	apba2	447055	DEF=Xenopus laevis MGC83599 protein, mRNA (cDNA clone MGC:83599 IMAGE:5083771), complete cds.	133.47	P	270.63	P	2.03
Xl2.50361.1.S1_at	gb:BC089182.1 /DB_XREF=gi:58047719 /TID=Xl.50361.1 /CNT=8 /FEA=mRNA /TIER=ConsEnd /STK=0 /UG=Xl.50361 /UG_TITLE=CDNA clone IMAGE:5505733 /DEF=Xenopus laevis cDNA clone IMAGE:5505733. /REP_ORG=X. laevis	gb|BC089182.1| Xenopus laevis cDNA clone IMAGE:5505733	fndc3a		Hit#2: ref|XM_002937051.2| PREDICTED: Xenopus (Silurana) tropicalis fibronectin type III domain containing 3A (fndc3a), mRNA	---	UG_TITLE=CDNA clone IMAGE:5505733	23.69	P	141.02	P	5.95	gb:BC089182.1 /DB_XREF=gi:58047719 /TID=Xl.50361.1 /CNT=8 /FEA=mRNA /TIER=ConsEnd /STK=0 /UG=Xl.50361 /UG_TITLE=CDNA clone IMAGE:5505733 /DEF=Xenopus laevis cDNA clone IMAGE:5505733. /REP_ORG=X. laevis	---	---	---	UG_TITLE=CDNA clone IMAGE:5505733	23.69	P	47.96	P	2.02	Xl2.50361.1.S1_at
Xl2.48740.1.S1_x_at	gb:BC080011.1 /DB_XREF=gi:51258300 /GEN=MGC81884 /TID=Xl.48740.1 /CNT=11 /FEA=FLmRNA /TIER=FL /STK=5 /LL=447319 /UG=Xl.48740 /DEF=Xenopus laevis MGC81884 protein, mRNA (cDNA clone MGC:81884 IMAGE:7008796), complete cds. /PROD=MGC81884 protein /FL=gb:BC080011.1 /REP_ORG=X. laevis	phosphatidic acid phosphatase type 2B	ppap2b		ppap2b-a	447319	DEF=Xenopus laevis MGC81884 protein, mRNA (cDNA clone MGC:81884 IMAGE:7008796), complete cds.	59.71	P	119.79	P	2.01	gb:BC080011.1 /DB_XREF=gi:51258300 /GEN=MGC81884 /TID=Xl.48740.1 /CNT=11 /FEA=FLmRNA /TIER=FL /STK=5 /LL=447319 /UG=Xl.48740 /DEF=Xenopus laevis MGC81884 protein, mRNA (cDNA clone MGC:81884 IMAGE:7008796), complete cds. /PROD=MGC81884 protein /FL=gb:BC080011.1 /REP_ORG=X. laevis	phosphatidic acid phosphatase type 2B	ppap2b-a	447319	DEF=Xenopus laevis MGC81884 protein, mRNA (cDNA clone MGC:81884 IMAGE:7008796), complete cds.	59.71	P	120.77	P	2.02
Xl2.13128.1.S1_at	gb:BC068861.1 /DB_XREF=gi:46329739 /GEN=MGC82236 /TID=Xl.13128.1 /CNT=18 /FEA=FLmRNA /TIER=FL /STK=2 /LL=414698 /UG=Xl.13128 /DEF=Xenopus laevis hypothetical protein MGC82236, mRNA (cDNA clone MGC:82236 IMAGE:4030992), complete cds. /PROD=MGC82236 protein /FL=gb:BC068861.1 /REP_ORG=X. laevis	mitochondrial import inner membrane translocase subunit Tim16-A	timm16		timm16-a	414698	DEF=Xenopus laevis hypothetical protein MGC82236, mRNA (cDNA clone MGC:82236 IMAGE:4030992), complete cds.	290.34	P	623.04	P	2.15	gb:BC068861.1 /DB_XREF=gi:46329739 /GEN=MGC82236 /TID=Xl.13128.1 /CNT=18 /FEA=FLmRNA /TIER=FL /STK=2 /LL=414698 /UG=Xl.13128 /DEF=Xenopus laevis hypothetical protein MGC82236, mRNA (cDNA clone MGC:82236 IMAGE:4030992), complete cds. /PROD=MGC82236 protein /FL=gb:BC068861.1 /REP_ORG=X. laevis	mitochondrial import inner membrane translocase subunit Tim16-A	timm16-a	414698	DEF=Xenopus laevis hypothetical protein MGC82236, mRNA (cDNA clone MGC:82236 IMAGE:4030992), complete cds.	290.34	P	582.79	P	2.01	Xl2.13128.1.S1_at
Xl2.52495.1.S1_at	gb:BJ072449 /DB_XREF=gi:17502638 /DB_XREF=BJ072449 /CLONE=XL098k03 /TID=Xl.52495.1 /CNT=5 /FEA=EST /TIER=ConsEnd /STK=0 /UG=Xl.52495 /UG_TITLE=Transcribed locus, strongly similar to NP_990492.1 zinc finger 5 protein (Gallus gallus) /REP_ORG=X. laevis	zinc finger protein 161 homolog	zfp161		zfp161	100049107	CLONE=XL098k03	17.87	A	51.61	P	2.89	gb:BJ072449 /DB_XREF=gi:17502638 /DB_XREF=BJ072449 /CLONE=XL098k03 /TID=Xl.52495.1 /CNT=5 /FEA=EST /TIER=ConsEnd /STK=0 /UG=Xl.52495 /UG_TITLE=Transcribed locus, strongly similar to NP_990492.1 zinc finger 5 protein (Gallus gallus) /REP_ORG=X. laevis	zinc finger protein 161 homolog	zfp161	100049107	CLONE=XL098k03	17.87	A	35.92	P	2.01	Xl2.52495.1.S1_at
Xl2.51647.1.S1_at	gb:CA789860 /DB_XREF=gi:26035331 /DB_XREF=AGENCOURT_10308559 /CLONE=IMAGE:5155341 /TID=Xl.51647.1 /CNT=2 /FEA=EST /TIER=ConsEnd /STK=0 /UG=Xl.51647 /UG_TITLE=Transcribed locus /REP_ORG=X. laevis	ref|XM_002932706.2| PREDICTED: Xenopus (Silurana) tropicalis Rho-related BTB domain containing 2 (rhobtb2), transcript variant X1, mRNA	rhobtb2		Hit#1: ref|XM_002932706.2| PREDICTED: Xenopus (Silurana) tropicalis Rho-related BTB domain containing 2 (rhobtb2), transcript variant X1, mRNA	---	CLONE=IMAGE:5155341	38.56	P	93.37	P	2.42	gb:CA789860 /DB_XREF=gi:26035331 /DB_XREF=AGENCOURT_10308559 /CLONE=IMAGE:5155341 /TID=Xl.51647.1 /CNT=2 /FEA=EST /TIER=ConsEnd /STK=0 /UG=Xl.51647 /UG_TITLE=Transcribed locus /REP_ORG=X. laevis	---	---	---	CLONE=IMAGE:5155341	38.56	P	77.43	P	2.01
Xl2.693.6.S1_x_at	gb:AF233636.1 /DB_XREF=gi:10443745 /TID=Xl.693.6 /CNT=2 /FEA=mRNA /TIER=ConsEnd /STK=0 /LL=380508 /UG_GENE=camk2g /UG=Xl.693 /UG_TITLE=Calciumcalmodulin-dependent protein kinase (CaM kinase) II gamma /DEF=Xenopus laevis calciumcalmodulin-dependent protein kinase II gamma C variable region mRNA, partial cds. /REP_ORG=X. laevis	calcium/calmodulin-dependent protein kinase (CaM kinase) II gamma	camk2g		camk2g	380508		44.07	P	89.77	P	2.04	gb:AF233636.1 /DB_XREF=gi:10443745 /TID=Xl.693.6 /CNT=2 /FEA=mRNA /TIER=ConsEnd /STK=0 /LL=380508 /UG_GENE=camk2g /UG=Xl.693 /UG_TITLE=Calciumcalmodulin-dependent protein kinase (CaM kinase) II gamma /DEF=Xenopus laevis calciumcalmodulin-dependent protein kinase II gamma C variable region mRNA, partial cds. /REP_ORG=X. laevis	calcium/calmodulin-dependent protein kinase (CaM kinase) II gamma	camk2g	380508		44.07	P	88.56	P	2.01
Xl2.19127.2.S1_at	gb:BI443476 /DB_XREF=gi:15268183 /DB_XREF=dai92b08.x1 /CLONE=IMAGE:5047647 /TID=Xl.19127.2 /CNT=2 /FEA=EST /TIER=ConsEnd /STK=1 /UG=Xl.19127 /UG_TITLE=Transcribed locus /REP_ORG=X. laevis	ref|XM_004913935.1| PREDICTED: Xenopus (Silurana) tropicalis integrin beta 3 binding protein (beta3-endonexin) (itgb3bp), transcript variant X4, mRNA	itgb3bp		Hit#1: ref|XM_004913935.1| PREDICTED: Xenopus (Silurana) tropicalis integrin beta 3 binding protein (beta3-endonexin) (itgb3bp), transcript variant X4, mRNA	---	CLONE=IMAGE:5047647	94.24	P	332.42	P	3.53	gb:BI443476 /DB_XREF=gi:15268183 /DB_XREF=dai92b08.x1 /CLONE=IMAGE:5047647 /TID=Xl.19127.2 /CNT=2 /FEA=EST /TIER=ConsEnd /STK=1 /UG=Xl.19127 /UG_TITLE=Transcribed locus /REP_ORG=X. laevis	---	---	---	CLONE=IMAGE:5047647	94.24	P	188.7	P	2	Xl2.19127.2.S1_at
Xl2.23550.1.S1_at	gb:BC044083.1 /DB_XREF=gi:28277258 /GEN=flj37300-A-prov /TID=Xl.23550.1 /CNT=3 /FEA=FLmRNA /TIER=FL /STK=1 /LL=373792 /UG=Xl.23550 /DEF=Xenopus laevis hypothetical protein FLJ37300, mRNA (cDNA clone MGC:52709 IMAGE:4683653), complete cds. /PROD=flj37300-A-prov protein /FL=gb:BC044083.1 /REP_ORG=X. laevis	kinesin family member 19	kif19		kif19	373792	DEF=Xenopus laevis hypothetical protein FLJ37300, mRNA (cDNA clone MGC:52709 IMAGE:4683653), complete cds.	55.12	P	11.04	A	-4.99	gb:BC044083.1 /DB_XREF=gi:28277258 /GEN=flj37300-A-prov /TID=Xl.23550.1 /CNT=3 /FEA=FLmRNA /TIER=FL /STK=1 /LL=373792 /UG=Xl.23550 /DEF=Xenopus laevis hypothetical protein FLJ37300, mRNA (cDNA clone MGC:52709 IMAGE:4683653), complete cds. /PROD=flj37300-A-prov protein /FL=gb:BC044083.1 /REP_ORG=X. laevis	kinesin family member 19	kif19	373792	DEF=Xenopus laevis hypothetical protein FLJ37300, mRNA (cDNA clone MGC:52709 IMAGE:4683653), complete cds.	55.12	P	110.32	P	2	Xl2.23550.1.S1_at
Xl2.10458.1.A1_at	gb:BF047437 /DB_XREF=gi:10765940 /DB_XREF=dc87d05.x1 /CLONE=IMAGE:3404073 /TID=Xl.10458.1 /CNT=1 /FEA=EST /TIER=ConsEnd /STK=1 /UG=Xl.10458 /UG_TITLE=Transcribed locus /REP_ORG=X. laevis	emb|FN667742.1| Xenorhabdus nematophila ATCC 19061 chromosome, complete genome	ncoa1		Hit#4: ref|XM_004789990.1| PREDICTED: Mustela putorius furo nuclear receptor coactivator 1 (NCOA1), transcript variant X7, mRNA	---	CLONE=IMAGE:3404073	22.41	P	57.1	P	2.55	gb:BF047437 /DB_XREF=gi:10765940 /DB_XREF=dc87d05.x1 /CLONE=IMAGE:3404073 /TID=Xl.10458.1 /CNT=1 /FEA=EST /TIER=ConsEnd /STK=1 /UG=Xl.10458 /UG_TITLE=Transcribed locus /REP_ORG=X. laevis	---	---	---	CLONE=IMAGE:3404073	22.41	P	44.85	P	2	Xl2.10458.1.A1_at
Xl2.29511.1.S1_at	gb:BC077897.1 /DB_XREF=gi:50414990 /GEN=cd81-prov /TID=Xl.29511.1 /CNT=75 /FEA=FLmRNA /TIER=FL+Stack /STK=19 /LL=446850 /UG=Xl.29511 /DEF=Xenopus laevis CD81 antigen (target of antiproliferative antibody 1), mRNA (cDNA clone MGC:80726 IMAGE:5511992), complete cds. /PROD=cd81-prov protein /FL=gb:BC077897.1 /REP_ORG=X. laevis	CD81 molecule	cd81		cd81-b	446850	DEF=Xenopus laevis CD81 antigen (target of antiproliferative antibody 1), mRNA (cDNA clone MGC:80726 IMAGE:5511992), complete cds.	1835.82	P	795.37	P	-2.31	gb:BC077897.1 /DB_XREF=gi:50414990 /GEN=cd81-prov /TID=Xl.29511.1 /CNT=75 /FEA=FLmRNA /TIER=FL+Stack /STK=19 /LL=446850 /UG=Xl.29511 /DEF=Xenopus laevis CD81 antigen (target of antiproliferative antibody 1), mRNA (cDNA clone MGC:80726 IMAGE:5511992), complete cds. /PROD=cd81-prov protein /FL=gb:BC077897.1 /REP_ORG=X. laevis	CD81 molecule	cd81-b	446850	DEF=Xenopus laevis CD81 antigen (target of antiproliferative antibody 1), mRNA (cDNA clone MGC:80726 IMAGE:5511992), complete cds.	1835.82	P	912.13	P	-2.01
Xl2.7113.1.S1_at	gb:BI445678 /DB_XREF=gi:15270385 /DB_XREF=dae57b01.x3 /CLONE=IMAGE:4678200 /TID=Xl.7113.1 /CNT=10 /FEA=EST /TIER=ConsEnd /STK=3 /UG=Xl.7113 /UG_TITLE=Transcribed locus, weakly similar to XP_215413.2 PREDICTED: similar to RIKEN cDNA 2010107G23 (Rattus norvegicus) /REP_ORG=X. laevis	emb|CR848180.2| Xenopus tropicalis finished cDNA, clone TGas062n21	unknown		Hit#7: ref|NM_027251.3| Mus musculus RIKEN cDNA 2010107G23 gene (2010107G23Rik), mRNA	---	CLONE=IMAGE:4678200	283.89	P	110.49	P	-2.57	gb:BI445678 /DB_XREF=gi:15270385 /DB_XREF=dae57b01.x3 /CLONE=IMAGE:4678200 /TID=Xl.7113.1 /CNT=10 /FEA=EST /TIER=ConsEnd /STK=3 /UG=Xl.7113 /UG_TITLE=Transcribed locus, weakly similar to XP_215413.2 PREDICTED: similar to RIKEN cDNA 2010107G23 (Rattus norvegicus) /REP_ORG=X. laevis	---	---	---	CLONE=IMAGE:4678200	283.89	P	140.61	P	-2.02	Xl2.7113.1.S1_at
Xl2.33902.3.S1_at	gb:BF427775 /DB_XREF=gi:11439329 /DB_XREF=df91b03.y1 /CLONE=IMAGE:3746621 /TID=Xl.33902.3 /CNT=3 /FEA=EST /TIER=ConsEnd /STK=0 /UG=Xl.33902 /UG_TITLE=Transcribed locus /REP_ORG=X. laevis	ref|NM_203854.1| Xenopus (Silurana) tropicalis BCL2-associated X protein (bax), mRNA gb|BC063201.1| Xenopus tropicalis BCL2-associated X protein, mRNA (cDNA clone MGC:76049 IMAGE:5307187), complete cds	bax		Hit#1: ref|NM_203854.1| Xenopus (Silurana) tropicalis BCL2-associated X protein (bax), mRNA gb|BC063201.1| Xenopus tropicalis BCL2-associated X protein, mRNA (cDNA clone MGC:76049 IMAGE:5307187), complete cds	---	CLONE=IMAGE:3746621	149.09	P	70.71	P	-2.11	gb:BF427775 /DB_XREF=gi:11439329 /DB_XREF=df91b03.y1 /CLONE=IMAGE:3746621 /TID=Xl.33902.3 /CNT=3 /FEA=EST /TIER=ConsEnd /STK=0 /UG=Xl.33902 /UG_TITLE=Transcribed locus /REP_ORG=X. laevis	---	---	---	CLONE=IMAGE:3746621	149.09	P	73.95	P	-2.02
Xl2.44851.2.S1_at	gb:BF613891 /DB_XREF=gi:11785969 /DB_XREF=dd85e12.x1 /CLONE=IMAGE:3431135 /TID=Xl.44851.2 /CNT=1 /FEA=EST /TIER=ConsEnd /STK=1 /UG=Xl.44851 /UG_TITLE=Transcribed locus, moderately similar to XP_424013.1 PREDICTED: similar to DKFZP547E1010 protein (Gallus gallus) /REP_ORG=X. laevis	gb|AC236436.1| Xenopus laevis clone CH219-11M1, complete sequence	RNU2-1		Hit#2: emb|X00093.1| Xenopus laevis U2 snRNA gene	---	CLONE=IMAGE:3431135	358.81	P	140.17	P	-2.56	gb:BF613891 /DB_XREF=gi:11785969 /DB_XREF=dd85e12.x1 /CLONE=IMAGE:3431135 /TID=Xl.44851.2 /CNT=1 /FEA=EST /TIER=ConsEnd /STK=1 /UG=Xl.44851 /UG_TITLE=Transcribed locus, moderately similar to XP_424013.1 PREDICTED: similar to DKFZP547E1010 protein (Gallus gallus) /REP_ORG=X. laevis	---	---	---	CLONE=IMAGE:3431135	358.81	P	176.47	P	-2.03	Xl2.44851.2.S1_at
Xl2.11255.1.A1_at	gb:AW632975 /DB_XREF=gi:7390055 /DB_XREF=bl02d07.x1 /CLONE=PBX0002D07 /TID=Xl.11255.1 /CNT=1 /FEA=EST /TIER=ConsEnd /STK=0 /UG=Xl.11255 /UG_TITLE=Transcribed locus /REP_ORG=X. laevis	ref|NM_001096229.1| Xenopus laevis adaptor-related protein complex 4, sigma 1 subunit (ap4s1), mRNA gb|BC106356.1| Xenopus laevis hypothetical protein MGC130903, mRNA (cDNA clone MGC:130903 IMAGE:7391627), complete cds	tmem128		Hit#3: gb|BC060969.1| Mus musculus transmembrane protein 128, mRNA (cDNA clone MGC:74059 IMAGE:6704414), complete cds	---	CLONE=PBX0002D07	100.4	P	45.76	P	-2.19	gb:AW632975 /DB_XREF=gi:7390055 /DB_XREF=bl02d07.x1 /CLONE=PBX0002D07 /TID=Xl.11255.1 /CNT=1 /FEA=EST /TIER=ConsEnd /STK=0 /UG=Xl.11255 /UG_TITLE=Transcribed locus /REP_ORG=X. laevis	---	---	---	CLONE=PBX0002D07	100.4	P	49.37	P	-2.03	Xl2.11255.1.A1_at
Xl2.54352.1.S1_at	gb:DT060723 /DB_XREF=gi:72359972 /DB_XREF=AGENCOURT_55791220 /CLONE=IMAGE:8071164 /TID=Xl.54352.1 /CNT=4 /FEA=EST /TIER=ConsEnd /STK=0 /UG=Xl.54352 /UG_TITLE=Transcribed locus /REP_ORG=X. laevis	gb|AC236445.1| Xenopus laevis clone CH219-20I13, complete sequence	GTF2IRD2		Hit#2: ref|XM_004913470.1| PREDICTED: Xenopus (Silurana) tropicalis general transcription factor II-I repeat domain-containing protein 2-like (LOC101734469), mRNA	---	CLONE=IMAGE:8071164	51.06	P	14.77	A	-3.46	gb:DT060723 /DB_XREF=gi:72359972 /DB_XREF=AGENCOURT_55791220 /CLONE=IMAGE:8071164 /TID=Xl.54352.1 /CNT=4 /FEA=EST /TIER=ConsEnd /STK=0 /UG=Xl.54352 /UG_TITLE=Transcribed locus /REP_ORG=X. laevis	---	---	---	CLONE=IMAGE:8071164	51.06	P	24.61	A	-2.07	Xl2.54352.1.S1_at
Xl2.1501.1.S1_at	gb:BJ089291 /DB_XREF=gi:17586951 /DB_XREF=BJ089291 /CLONE=XL098a24 /TID=Xl.1501.1 /CNT=6 /FEA=EST /TIER=ConsEnd /STK=3 /UG=Xl.1501 /UG_TITLE=Transcribed locus /REP_ORG=X. laevis	ref|XM_004918129.1| PREDICTED: Xenopus (Silurana) tropicalis prolipoprotein diacylglyceryl transferase-like (LOC100488700), transcript variant X15, mRNA	unknown		Hit#1: ref|XM_004918129.1| PREDICTED: Xenopus (Silurana) tropicalis prolipoprotein diacylglyceryl transferase-like (LOC100488700), transcript variant X15, mRNA	---	CLONE=XL098a24	20.2	P	60.85	P	3.01	gb:BJ089291 /DB_XREF=gi:17586951 /DB_XREF=BJ089291 /CLONE=XL098a24 /TID=Xl.1501.1 /CNT=6 /FEA=EST /TIER=ConsEnd /STK=3 /UG=Xl.1501 /UG_TITLE=Transcribed locus /REP_ORG=X. laevis	---	---	---	CLONE=XL098a24	20.2	P	9.76	A	-2.07
Xl2.8277.1.S1_at	gb:BC092118.1 /DB_XREF=gi:62027454 /TID=Xl.8277.1 /CNT=16 /FEA=FLmRNA /TIER=FL /STK=1 /UG=Xl.8277 /DEF=Xenopus laevis cDNA clone MGC:115038 IMAGE:6948601, complete cds. /PROD=Unknown (protein for MGC:115038) /FL=gb:BC092118.1 /REP_ORG=X. laevis	hypothetical protein MGC115038	unknown		MGC115038	734386	DEF=Xenopus laevis cDNA clone MGC:115038 IMAGE:6948601, complete cds.	147.46	P	42.23	A	-3.49	gb:BC092118.1 /DB_XREF=gi:62027454 /TID=Xl.8277.1 /CNT=16 /FEA=FLmRNA /TIER=FL /STK=1 /UG=Xl.8277 /DEF=Xenopus laevis cDNA clone MGC:115038 IMAGE:6948601, complete cds. /PROD=Unknown (protein for MGC:115038) /FL=gb:BC092118.1 /REP_ORG=X. laevis	hypothetical protein MGC115038	MGC115038	734386	DEF=Xenopus laevis cDNA clone MGC:115038 IMAGE:6948601, complete cds.	147.46	P	70.74	P	-2.08	Xl2.8277.1.S1_at
Xl2.4164.1.S1_at	gb:BC073053.1 /DB_XREF=gi:49115712 /GEN=MGC82682 /TID=Xl.4164.1 /CNT=9 /FEA=FLmRNA /TIER=FL /STK=3 /LL=444058 /UG=Xl.4164 /DEF=Xenopus laevis MGC82682 protein, mRNA (cDNA clone MGC:82682 IMAGE:5073942), complete cds. /PROD=MGC82682 protein /FL=gb:BC073053.1 /REP_ORG=X. laevis	MGC82682 protein	unknown		MGC82682	444058	DEF=Xenopus laevis MGC82682 protein, mRNA (cDNA clone MGC:82682 IMAGE:5073942), complete cds.	737.97	P	120.7	P	-6.11	gb:BC073053.1 /DB_XREF=gi:49115712 /GEN=MGC82682 /TID=Xl.4164.1 /CNT=9 /FEA=FLmRNA /TIER=FL /STK=3 /LL=444058 /UG=Xl.4164 /DEF=Xenopus laevis MGC82682 protein, mRNA (cDNA clone MGC:82682 IMAGE:5073942), complete cds. /PROD=MGC82682 protein /FL=gb:BC073053.1 /REP_ORG=X. laevis	MGC82682 protein	MGC82682	444058	DEF=Xenopus laevis MGC82682 protein, mRNA (cDNA clone MGC:82682 IMAGE:5073942), complete cds.	737.97	P	355.62	P	-2.08	Xl2.4164.1.S1_at
Xl2.7538.1.S1_at	gb:BC074198.1 /DB_XREF=gi:49256103 /GEN=MGC82104 /TID=Xl.7538.1 /CNT=25 /FEA=FLmRNA /TIER=FL /STK=5 /LL=444536 /UG=Xl.7538 /DEF=Xenopus laevis MGC82104 protein, mRNA (cDNA clone MGC:82104 IMAGE:7011837), complete cds. /PROD=MGC82104 protein /FL=gb:BC074198.1 /REP_ORG=X. laevis	asparaginase like 1	asrgl1		asrgl1	444536	DEF=Xenopus laevis MGC82104 protein, mRNA (cDNA clone MGC:82104 IMAGE:7011837), complete cds.	588.41	P	1266.14	P	2.15	gb:BC074198.1 /DB_XREF=gi:49256103 /GEN=MGC82104 /TID=Xl.7538.1 /CNT=25 /FEA=FLmRNA /TIER=FL /STK=5 /LL=444536 /UG=Xl.7538 /DEF=Xenopus laevis MGC82104 protein, mRNA (cDNA clone MGC:82104 IMAGE:7011837), complete cds. /PROD=MGC82104 protein /FL=gb:BC074198.1 /REP_ORG=X. laevis	asparaginase like 1	asrgl1	444536	DEF=Xenopus laevis MGC82104 protein, mRNA (cDNA clone MGC:82104 IMAGE:7011837), complete cds.	588.41	P	281.41	P	-2.09	Xl2.7538.1.S1_at
Xl2.17758.1.S1_at	gb:BC071002.1 /DB_XREF=gi:47507500 /GEN=MGC80030 /TID=Xl.17758.1 /CNT=10 /FEA=FLmRNA /TIER=FL /STK=2 /LL=432067 /UG=Xl.17758 /DEF=Xenopus laevis hypothetical protein MGC80030, mRNA (cDNA clone MGC:80030 IMAGE:4030418), complete cds. /PROD=MGC80030 protein /FL=gb:BC071002.1 /REP_ORG=X. laevis	aminoadipate aminotransferase	aadat		aadat	432067	DEF=Xenopus laevis hypothetical protein MGC80030, mRNA (cDNA clone MGC:80030 IMAGE:4030418), complete cds.	76.02	P	36.82	P	-2.06	gb:BC071002.1 /DB_XREF=gi:47507500 /GEN=MGC80030 /TID=Xl.17758.1 /CNT=10 /FEA=FLmRNA /TIER=FL /STK=2 /LL=432067 /UG=Xl.17758 /DEF=Xenopus laevis hypothetical protein MGC80030, mRNA (cDNA clone MGC:80030 IMAGE:4030418), complete cds. /PROD=MGC80030 protein /FL=gb:BC071002.1 /REP_ORG=X. laevis	aminoadipate aminotransferase	aadat	432067	DEF=Xenopus laevis hypothetical protein MGC80030, mRNA (cDNA clone MGC:80030 IMAGE:4030418), complete cds.	76.02	P	36.31	P	-2.09
Xl2.54010.1.S1_at	gb:BC097791.1 /DB_XREF=gi:66911779 /TID=Xl.54010.1 /CNT=3 /FEA=FLmRNA /TIER=FL /STK=1 /UG=Xl.54010 /DEF=Xenopus laevis cDNA clone MGC:115502 IMAGE:6869343, complete cds. /PROD=Unknown (protein for MGC:115502) /FL=gb:BC097791.1 /REP_ORG=X. laevis	polymerase (RNA) II (DNA directed) polypeptide L, 7.6kDa	polr2l		polr2l	734578	DEF=Xenopus laevis cDNA clone MGC:115502 IMAGE:6869343, complete cds.	315.53	P	152	P	-2.08	gb:BC097791.1 /DB_XREF=gi:66911779 /TID=Xl.54010.1 /CNT=3 /FEA=FLmRNA /TIER=FL /STK=1 /UG=Xl.54010 /DEF=Xenopus laevis cDNA clone MGC:115502 IMAGE:6869343, complete cds. /PROD=Unknown (protein for MGC:115502) /FL=gb:BC097791.1 /REP_ORG=X. laevis	polymerase (RNA) II (DNA directed) polypeptide L, 7.6kDa	polr2l	734578	DEF=Xenopus laevis cDNA clone MGC:115502 IMAGE:6869343, complete cds.	315.53	P	150.76	P	-2.09
Xl2.1036.2.S1_a_at	gb:U17599.1 /DB_XREF=gi:608542 /GEN=elrD /TID=Xl.1036.2 /CNT=6 /FEA=FLmRNA /TIER=FL /STK=1 /LL=386602 /UG=Xl.1036 /DEF=Xenopus laevis ribonucleoprotein (elrD) mRNA, complete cds. /PROD=ribonucleoprotein /FL=gb:U17599.1 /REP_ORG=X. laevis	ELAV (embryonic lethal, abnormal vision)-like 4 (Hu antigen D)	elavl4		elavl4	386602		47.09	P	19.53	A	-2.41	gb:U17599.1 /DB_XREF=gi:608542 /GEN=elrD /TID=Xl.1036.2 /CNT=6 /FEA=FLmRNA /TIER=FL /STK=1 /LL=386602 /UG=Xl.1036 /DEF=Xenopus laevis ribonucleoprotein (elrD) mRNA, complete cds. /PROD=ribonucleoprotein /FL=gb:U17599.1 /REP_ORG=X. laevis	ELAV (embryonic lethal, abnormal vision)-like 4 (Hu antigen D)	elavl4	386602		47.09	P	22.47	P	-2.1	Xl2.1036.2.S1_a_at
Xl2.8976.1.S1_at	gb:BX852907 /DB_XREF=gi:39740656 /DB_XREF=BX852907 /CLONE=IMAGp998E138661 ; IMAGE:3557748 /TID=Xl.8976.1 /CNT=3 /FEA=EST /TIER=ConsEnd /STK=2 /UG=Xl.8976 /UG_TITLE=Transcribed locus /REP_ORG=X. laevis	gb|AC147895.3| Xenopus (Silurana) tropicalis clone CH216-3D8, complete sequence	unknown		No Filtered Hit, raw hit#1: gb|AC147895.3| Xenopus (Silurana) tropicalis clone CH216-3D8, complete sequence	---	CLONE=IMAGp998E138661 ; IMAGE:3557748	471.97	P	16.46	A	-28.67	gb:BX852907 /DB_XREF=gi:39740656 /DB_XREF=BX852907 /CLONE=IMAGp998E138661 ; IMAGE:3557748 /TID=Xl.8976.1 /CNT=3 /FEA=EST /TIER=ConsEnd /STK=2 /UG=Xl.8976 /UG_TITLE=Transcribed locus /REP_ORG=X. laevis	---	---	---	CLONE=IMAGp998E138661 ; IMAGE:3557748	471.97	P	224.65	P	-2.1	Xl2.8976.1.S1_at
Xl2.19354.1.A1_at	gb:BQ384880 /DB_XREF=gi:21072567 /DB_XREF=NISC_mn09b11.x1 /CLONE=IMAGE:5072972 /TID=Xl.19354.1 /CNT=1 /FEA=EST /TIER=ConsEnd /STK=1 /UG=Xl.19354 /UG_TITLE=Transcribed locus /REP_ORG=X. laevis	Hypothetical LOC495109	snx18		LOC495109	495109	CLONE=IMAGE:5072972	442.71	P	205.18	P	-2.16	gb:BQ384880 /DB_XREF=gi:21072567 /DB_XREF=NISC_mn09b11.x1 /CLONE=IMAGE:5072972 /TID=Xl.19354.1 /CNT=1 /FEA=EST /TIER=ConsEnd /STK=1 /UG=Xl.19354 /UG_TITLE=Transcribed locus /REP_ORG=X. laevis	Hypothetical LOC495109	LOC495109	495109	CLONE=IMAGE:5072972	442.71	P	209.56	P	-2.11
Xl2.15460.2.S1_at	gb:BJ038203 /DB_XREF=gi:17399115 /DB_XREF=BJ038203 /CLONE=XL042m05 /TID=Xl.15460.2 /CNT=2 /FEA=EST /TIER=ConsEnd /STK=0 /UG=Xl.15460 /UG_TITLE=Transcribed locus /REP_ORG=X. laevis	gb|AC236443.1| Xenopus laevis clone CH219-204L9, complete sequence	mlc2		Hit#4: gb|AY219706.1| Xenopus laevis myosin light chain 2 (MLC2) gene, promoter region and partial cds	---	CLONE=XL042m05	528.87	P	152.99	P	-3.46	gb:BJ038203 /DB_XREF=gi:17399115 /DB_XREF=BJ038203 /CLONE=XL042m05 /TID=Xl.15460.2 /CNT=2 /FEA=EST /TIER=ConsEnd /STK=0 /UG=Xl.15460 /UG_TITLE=Transcribed locus /REP_ORG=X. laevis	---	---	---	CLONE=XL042m05	528.87	P	248.19	P	-2.13	Xl2.15460.2.S1_at
Xl2.49865.1.S1_at	gb:BC087450.1 /DB_XREF=gi:56270218 /GEN=LOC496050 /TID=Xl.49865.1 /CNT=2 /FEA=FLmRNA /TIER=FL /STK=1 /LL=496050 /UG=Xl.49865 /DEF=Xenopus laevis hypothetical LOC496050, mRNA (cDNA clone MGC:99270 IMAGE:7210849), complete cds. /PROD=LOC496050 protein /FL=gb:BC087450.1 /REP_ORG=X. laevis	ring finger protein 170	rnf170		rnf170	496050	DEF=Xenopus laevis hypothetical LOC496050, mRNA (cDNA clone MGC:99270 IMAGE:7210849), complete cds.	96.26	P	46.91	P	-2.05	gb:BC087450.1 /DB_XREF=gi:56270218 /GEN=LOC496050 /TID=Xl.49865.1 /CNT=2 /FEA=FLmRNA /TIER=FL /STK=1 /LL=496050 /UG=Xl.49865 /DEF=Xenopus laevis hypothetical LOC496050, mRNA (cDNA clone MGC:99270 IMAGE:7210849), complete cds. /PROD=LOC496050 protein /FL=gb:BC087450.1 /REP_ORG=X. laevis	ring finger protein 170	rnf170	496050	DEF=Xenopus laevis hypothetical LOC496050, mRNA (cDNA clone MGC:99270 IMAGE:7210849), complete cds.	96.26	P	45.14	P	-2.13
Xl2.32660.1.A1_at	gb:BJ639069 /DB_XREF=gi:37297961 /DB_XREF=BJ639069 /CLONE=XL200n03 /TID=Xl.32660.1 /CNT=2 /FEA=EST /TIER=ConsEnd /STK=1 /UG=Xl.32660 /UG_TITLE=Transcribed locus, weakly similar to NP_067025.1 tumor protein p53 inducible nuclear protein 2 (Homo sapiens) /REP_ORG=X. laevis	ref|XM_004918528.1| PREDICTED: Xenopus (Silurana) tropicalis tumor protein p53 inducible nuclear protein 2 (tp53inp2), transcript variant X2, mRNA	tp53inp2		Hit#1: ref|XM_004918528.1| PREDICTED: Xenopus (Silurana) tropicalis tumor protein p53 inducible nuclear protein 2 (tp53inp2), transcript variant X2, mRNA	---	CLONE=XL200n03	522.3	P	193.75	P	-2.7	gb:BJ639069 /DB_XREF=gi:37297961 /DB_XREF=BJ639069 /CLONE=XL200n03 /TID=Xl.32660.1 /CNT=2 /FEA=EST /TIER=ConsEnd /STK=1 /UG=Xl.32660 /UG_TITLE=Transcribed locus, weakly similar to NP_067025.1 tumor protein p53 inducible nuclear protein 2 (Homo sapiens) /REP_ORG=X. laevis	---	---	---	CLONE=XL200n03	522.3	P	244.31	P	-2.14	Xl2.32660.1.A1_at
Xl2.786.1.A1_at	gb:M32473.1 /DB_XREF=gi:214152 /TID=Xl.786.1 /CNT=33 /FEA=FLmRNA /TIER=FL+Stack /STK=7 /LL=397745 /UG_GENE=LOC397745 /UG=Xl.786 /UG_TITLE=Finger protein /DEF=X.laevis finger protein mRNA, complete cds, clone XL43. /FL=gb:M32473.1 /REP_ORG=X. laevis	finger protein	unknown		LOC397745	397745		434.78	P	196.46	P	-2.21	gb:M32473.1 /DB_XREF=gi:214152 /TID=Xl.786.1 /CNT=33 /FEA=FLmRNA /TIER=FL+Stack /STK=7 /LL=397745 /UG_GENE=LOC397745 /UG=Xl.786 /UG_TITLE=Finger protein /DEF=X.laevis finger protein mRNA, complete cds, clone XL43. /FL=gb:M32473.1 /REP_ORG=X. laevis	finger protein	LOC397745	397745		434.78	P	199.94	P	-2.17	Xl2.786.1.A1_at
Xl2.54262.1.A1_at	gb:DT072100 /DB_XREF=gi:72371349 /DB_XREF=AGENCOURT_55788774 /CLONE=IMAGE:8075847 /TID=Xl.54262.1 /CNT=1 /FEA=EST /TIER=ConsEnd /STK=1 /UG=Xl.54262 /UG_TITLE=Transcribed locus /REP_ORG=X. laevis	chromosome 19 open reading frame 63	emc10		c19orf63	100049769	CLONE=IMAGE:8075847	609.44	P	241.98	P	-2.52	gb:DT072100 /DB_XREF=gi:72371349 /DB_XREF=AGENCOURT_55788774 /CLONE=IMAGE:8075847 /TID=Xl.54262.1 /CNT=1 /FEA=EST /TIER=ConsEnd /STK=1 /UG=Xl.54262 /UG_TITLE=Transcribed locus /REP_ORG=X. laevis	chromosome 19 open reading frame 63	c19orf63	100049769	CLONE=IMAGE:8075847	609.44	P	279.78	P	-2.18	Xl2.54262.1.A1_at
Xl2.673.1.S1_at	gb:AF286643.1 /DB_XREF=gi:9837360 /GEN=Ret /TID=Xl.673.1 /CNT=3 /FEA=FLmRNA /TIER=FL /STK=2 /LL=373625 /UG=Xl.673 /DEF=Xenopus laevis c-ret (Ret) mRNA, complete cds. /PROD=c-ret /FL=gb:AF286643.1 /REP_ORG=X. laevis	ret proto-oncogene	ret		ret	373625		38.94	P	15.87	A	-2.45	gb:AF286643.1 /DB_XREF=gi:9837360 /GEN=Ret /TID=Xl.673.1 /CNT=3 /FEA=FLmRNA /TIER=FL /STK=2 /LL=373625 /UG=Xl.673 /DEF=Xenopus laevis c-ret (Ret) mRNA, complete cds. /PROD=c-ret /FL=gb:AF286643.1 /REP_ORG=X. laevis	ret proto-oncogene	ret	373625		38.94	P	17.71	A	-2.2
Xl2.7517.1.S1_at	gb:BC077866.1 /DB_XREF=gi:50603618 /GEN=kctd10-prov /TID=Xl.7517.1 /CNT=58 /FEA=FLmRNA /TIER=FL /STK=2 /LL=446825 /UG=Xl.7517 /DEF=Xenopus laevis potassium channel tetramerisation domain containing 10, mRNA (cDNA clone MGC:80602 IMAGE:5505962), complete cds. /PROD=kctd10-prov protein /FL=gb:BC077866.1 /REP_ORG=X. laevis	potassium channel tetramerisation domain containing 10	kctd10		kctd10	446825	DEF=Xenopus laevis potassium channel tetramerisation domain containing 10, mRNA (cDNA clone MGC:80602 IMAGE:5505962), complete cds.	2164.42	P	1043.56	P	-2.07	gb:BC077866.1 /DB_XREF=gi:50603618 /GEN=kctd10-prov /TID=Xl.7517.1 /CNT=58 /FEA=FLmRNA /TIER=FL /STK=2 /LL=446825 /UG=Xl.7517 /DEF=Xenopus laevis potassium channel tetramerisation domain containing 10, mRNA (cDNA clone MGC:80602 IMAGE:5505962), complete cds. /PROD=kctd10-prov protein /FL=gb:BC077866.1 /REP_ORG=X. laevis	potassium channel tetramerisation domain containing 10	kctd10	446825	DEF=Xenopus laevis potassium channel tetramerisation domain containing 10, mRNA (cDNA clone MGC:80602 IMAGE:5505962), complete cds.	2164.42	P	980.77	P	-2.21	Xl2.7517.1.S1_at
Xl2.24120.1.S1_at	gb:BC059290.1 /DB_XREF=gi:37589349 /GEN=MGC68856 /TID=Xl.24120.1 /CNT=21 /FEA=FLmRNA /TIER=FL /STK=5 /LL=379682 /UG=Xl.24120 /DEF=Xenopus laevis hypothetical protein MGC68856, mRNA (cDNA clone MGC:68856 IMAGE:4680191), complete cds. /PROD=MGC68856 protein /FL=gb:BC059290.1 /REP_ORG=X. laevis	oligophrenin 1	ophn1		ophn1	379682	DEF=Xenopus laevis hypothetical protein MGC68856, mRNA (cDNA clone MGC:68856 IMAGE:4680191), complete cds.	86.91	P	41.43	A	-2.1	gb:BC059290.1 /DB_XREF=gi:37589349 /GEN=MGC68856 /TID=Xl.24120.1 /CNT=21 /FEA=FLmRNA /TIER=FL /STK=5 /LL=379682 /UG=Xl.24120 /DEF=Xenopus laevis hypothetical protein MGC68856, mRNA (cDNA clone MGC:68856 IMAGE:4680191), complete cds. /PROD=MGC68856 protein /FL=gb:BC059290.1 /REP_ORG=X. laevis	oligophrenin 1	ophn1	379682	DEF=Xenopus laevis hypothetical protein MGC68856, mRNA (cDNA clone MGC:68856 IMAGE:4680191), complete cds.	86.91	P	39.27	A	-2.21
Xl2.29800.1.S1_at	gb:BC077225.1 /DB_XREF=gi:50414580 /GEN=MGC79058 /TID=Xl.29800.1 /CNT=9 /FEA=FLmRNA /TIER=FL+Stack /STK=6 /LL=446475 /UG=Xl.29800 /DEF=Xenopus laevis MGC79058 protein, mRNA (cDNA clone MGC:79058 IMAGE:4680214), complete cds. /PROD=MGC79058 protein /FL=gb:BC077225.1 /REP_ORG=X. laevis	histone H4 transcription factor	hinfp		hinfp	446475	DEF=Xenopus laevis MGC79058 protein, mRNA (cDNA clone MGC:79058 IMAGE:4680214), complete cds.	344.67	P	134.15	P	-2.57	gb:BC077225.1 /DB_XREF=gi:50414580 /GEN=MGC79058 /TID=Xl.29800.1 /CNT=9 /FEA=FLmRNA /TIER=FL+Stack /STK=6 /LL=446475 /UG=Xl.29800 /DEF=Xenopus laevis MGC79058 protein, mRNA (cDNA clone MGC:79058 IMAGE:4680214), complete cds. /PROD=MGC79058 protein /FL=gb:BC077225.1 /REP_ORG=X. laevis	histone H4 transcription factor	hinfp	446475	DEF=Xenopus laevis MGC79058 protein, mRNA (cDNA clone MGC:79058 IMAGE:4680214), complete cds.	344.67	P	156.24	P	-2.21
Xl2.2125.1.S1_at	gb:BC073580.1 /DB_XREF=gi:49256160 /GEN=MGC82877 /TID=Xl.2125.1 /CNT=8 /FEA=FLmRNA /TIER=FL /STK=5 /LL=444376 /UG=Xl.2125 /DEF=Xenopus laevis MGC82877 protein, mRNA (cDNA clone MGC:82877 IMAGE:5512236), complete cds. /PROD=MGC82877 protein /FL=gb:BC073580.1 /REP_ORG=X. laevis	diazepam binding inhibitor (dbi) a	dbia		dbia	444376	DEF=Xenopus laevis MGC82877 protein, mRNA (cDNA clone MGC:82877 IMAGE:5512236), complete cds.	882.69	P	428.13	P	-2.06	gb:BC073580.1 /DB_XREF=gi:49256160 /GEN=MGC82877 /TID=Xl.2125.1 /CNT=8 /FEA=FLmRNA /TIER=FL /STK=5 /LL=444376 /UG=Xl.2125 /DEF=Xenopus laevis MGC82877 protein, mRNA (cDNA clone MGC:82877 IMAGE:5512236), complete cds. /PROD=MGC82877 protein /FL=gb:BC073580.1 /REP_ORG=X. laevis	diazepam binding inhibitor (dbi) a	dbia	444376	DEF=Xenopus laevis MGC82877 protein, mRNA (cDNA clone MGC:82877 IMAGE:5512236), complete cds.	882.69	P	395.73	P	-2.23
Xl2.54381.1.A1_s_at	gb:DT056147 /DB_XREF=gi:72355396 /DB_XREF=AGENCOURT_55787341 /CLONE=IMAGE:8069854 /TID=Xl.54381.1 /CNT=2 /FEA=EST /TIER=ConsEnd /STK=2 /UG=Xl.54381 /UG_TITLE=Transcribed locus, moderately similar to XP_532792.2 PREDICTED: similar to putative lysophosphatidic acid acyltransferase (Canis familiaris) /REP_ORG=X. laevis	lysophosphatidic acid acyltransferase-like	lpcat		MGC154408	779242	CLONE=IMAGE:8069854	73.93	P	26.26	A	-2.82	gb:DT056147 /DB_XREF=gi:72355396 /DB_XREF=AGENCOURT_55787341 /CLONE=IMAGE:8069854 /TID=Xl.54381.1 /CNT=2 /FEA=EST /TIER=ConsEnd /STK=2 /UG=Xl.54381 /UG_TITLE=Transcribed locus, moderately similar to XP_532792.2 PREDICTED: similar to putative lysophosphatidic acid acyltransferase (Canis familiaris) /REP_ORG=X. laevis	lysophosphatidic acid acyltransferase-like	MGC154408	779242	CLONE=IMAGE:8069854	73.93	P	32.43	A	-2.28	Xl2.54381.1.A1_s_at
Xl2.48598.1.A1_a_at	gb:CV074505 /DB_XREF=gi:51541536 /DB_XREF=AGENCOURT_31447129 /CLONE=IMAGE:7390157 /TID=Xl.48598.1 /CNT=3 /FEA=EST /TIER=ConsEnd /STK=0 /UG=Xl.48598 /UG_TITLE=Transcribed locus /REP_ORG=X. laevis	gb|AC147911.2| Xenopus (Silurana) tropicalis clone CH216-83A24, complete sequence	epg5		Hit#2: ref|XM_004911335.1| PREDICTED: Xenopus (Silurana) tropicalis ectopic P-granules autophagy protein 5 homolog (epg5), mRNA	---	CLONE=IMAGE:7390157	401.52	P	134.22	P	-2.99	gb:CV074505 /DB_XREF=gi:51541536 /DB_XREF=AGENCOURT_31447129 /CLONE=IMAGE:7390157 /TID=Xl.48598.1 /CNT=3 /FEA=EST /TIER=ConsEnd /STK=0 /UG=Xl.48598 /UG_TITLE=Transcribed locus /REP_ORG=X. laevis	---	---	---	CLONE=IMAGE:7390157	401.52	P	174	P	-2.31	Xl2.48598.1.A1_a_at
Xl2.47670.1.S1_at	gb:BC072999.1 /DB_XREF=gi:49119396 /GEN=MGC82580 /TID=Xl.47670.1 /CNT=8 /FEA=FLmRNA /TIER=FL /STK=3 /LL=444025 /UG=Xl.47670 /DEF=Xenopus laevis MGC82580 protein, mRNA (cDNA clone MGC:82580 IMAGE:4970299), complete cds. /PROD=MGC82580 protein /FL=gb:BC072999.1 /REP_ORG=X. laevis	protein kinase, cGMP-dependent, type II	prkg2		prkg2	444025	DEF=Xenopus laevis MGC82580 protein, mRNA (cDNA clone MGC:82580 IMAGE:4970299), complete cds.	307.94	P	62.18	P	-4.95	gb:BC072999.1 /DB_XREF=gi:49119396 /GEN=MGC82580 /TID=Xl.47670.1 /CNT=8 /FEA=FLmRNA /TIER=FL /STK=3 /LL=444025 /UG=Xl.47670 /DEF=Xenopus laevis MGC82580 protein, mRNA (cDNA clone MGC:82580 IMAGE:4970299), complete cds. /PROD=MGC82580 protein /FL=gb:BC072999.1 /REP_ORG=X. laevis	protein kinase, cGMP-dependent, type II	prkg2	444025	DEF=Xenopus laevis MGC82580 protein, mRNA (cDNA clone MGC:82580 IMAGE:4970299), complete cds.	307.94	P	133.25	P	-2.31	Xl2.47670.1.S1_at
Xl2.15188.1.A1_at	gb:BJ085168 /DB_XREF=gi:17581052 /DB_XREF=BJ085168 /CLONE=XL105b04 /TID=Xl.15188.1 /CNT=4 /FEA=EST /TIER=ConsEnd /STK=3 /UG=Xl.15188 /UG_TITLE=Transcribed locus, weakly similar to NP_006605.2 cell adhesion molecule with homology to L1CAM precursor (Homo sapiens) /REP_ORG=X. laevis	ref|XM_001921943.3| PREDICTED: Danio rerio neurofascin-like (LOC559590), mRNA	nfasc		Hit#1: ref|XM_001921943.3| PREDICTED: Danio rerio neurofascin-like (LOC559590), mRNA	---	CLONE=XL105b04	87.11	P	25.94	A	-3.36	gb:BJ085168 /DB_XREF=gi:17581052 /DB_XREF=BJ085168 /CLONE=XL105b04 /TID=Xl.15188.1 /CNT=4 /FEA=EST /TIER=ConsEnd /STK=3 /UG=Xl.15188 /UG_TITLE=Transcribed locus, weakly similar to NP_006605.2 cell adhesion molecule with homology to L1CAM precursor (Homo sapiens) /REP_ORG=X. laevis	---	---	---	CLONE=XL105b04	87.11	P	37.64	A	-2.31
Xl2.31262.1.A1_at	gb:BJ082562 /DB_XREF=gi:17577240 /DB_XREF=BJ082562 /CLONE=XL081i12 /TID=Xl.31262.1 /CNT=5 /FEA=EST /TIER=ConsEnd /STK=3 /UG=Xl.31262 /UG_TITLE=Transcribed locus, moderately similar to XP_424401.1 PREDICTED: similar to ankyrin (Gallus gallus) /REP_ORG=X. laevis	gb|BC096387.1| Xenopus tropicalis hypothetical protein mgc107745, mRNA (cDNA clone MGC:107745 IMAGE:7002607), complete cds	ank1		Hit#2: ref|NM_001032317.1| Xenopus (Silurana) tropicalis ankyrin 1, erythrocytic (ank1), mRNA	---	CLONE=XL081i12	97.11	P	9.63	A	-10.08	gb:BJ082562 /DB_XREF=gi:17577240 /DB_XREF=BJ082562 /CLONE=XL081i12 /TID=Xl.31262.1 /CNT=5 /FEA=EST /TIER=ConsEnd /STK=3 /UG=Xl.31262 /UG_TITLE=Transcribed locus, moderately similar to XP_424401.1 PREDICTED: similar to ankyrin (Gallus gallus) /REP_ORG=X. laevis	---	---	---	CLONE=XL081i12	97.11	P	41.71	P	-2.33	Xl2.31262.1.A1_at
Xl2.22071.1.S1_at	gb:BX849504 /DB_XREF=gi:39738224 /DB_XREF=BX849504 /CLONE=IMAGp998F139039 ; IMAGE:3751308 /TID=Xl.22071.1 /CNT=3 /FEA=EST /TIER=ConsEnd /STK=2 /UG=Xl.22071 /UG_TITLE=Transcribed locus, strongly similar to XP_528703.1 PREDICTED: similar to chromatin-specific transcription elongation factor large subunit (Pan troglodytes) /REP_ORG=X. laevis	gb|BC110923.1| Xenopus laevis cDNA clone MGC:132046 IMAGE:5084384, complete cds	duf140		Hit#2: gb|BC169956.1| Xenopus laevis DUF140, mRNA (cDNA clone MGC:196683 IMAGE:9041591), complete cds	---	CLONE=IMAGp998F139039 ; IMAGE:3751308	52.94	P	14.87	A	-3.56	gb:BX849504 /DB_XREF=gi:39738224 /DB_XREF=BX849504 /CLONE=IMAGp998F139039 ; IMAGE:3751308 /TID=Xl.22071.1 /CNT=3 /FEA=EST /TIER=ConsEnd /STK=2 /UG=Xl.22071 /UG_TITLE=Transcribed locus, strongly similar to XP_528703.1 PREDICTED: similar to chromatin-specific transcription elongation factor large subunit (Pan troglodytes) /REP_ORG=X. laevis	---	---	---	CLONE=IMAGp998F139039 ; IMAGE:3751308	52.94	P	22.74	P	-2.33	Xl2.22071.1.S1_at
Xl2.32160.1.S1_at	gb:BJ624120 /DB_XREF=gi:37267558 /DB_XREF=BJ624120 /CLONE=XL207f02 /TID=Xl.32160.1 /CNT=2 /FEA=EST /TIER=ConsEnd /STK=1 /UG=Xl.32160 /UG_TITLE=Transcribed locus /REP_ORG=X. laevis	emb|BX016316.1| Single read from an extremity of a full-length cDNA clone made from Anopheles gambiae total adult females. 5-PRIME end of clone FK0AAA24BH05 of strain 6-9 of Anopheles gambiae (African malaria mosquito)	gjb3		Hit#2: gb|BC110640.1| Homo sapiens gap junction protein, beta 3, 31kDa, mRNA (cDNA clone MGC:102938 IMAGE:4780218), complete cds	---	CLONE=XL207f02	1040.1	P	402.86	P	-2.58	gb:BJ624120 /DB_XREF=gi:37267558 /DB_XREF=BJ624120 /CLONE=XL207f02 /TID=Xl.32160.1 /CNT=2 /FEA=EST /TIER=ConsEnd /STK=1 /UG=Xl.32160 /UG_TITLE=Transcribed locus /REP_ORG=X. laevis	---	---	---	CLONE=XL207f02	1040.1	P	446.87	P	-2.33	Xl2.32160.1.S1_at
Xl2.49810.1.S1_at	gb:BC044325.1 /DB_XREF=gi:27881724 /GEN=ctps-prov /TID=Xl.49810.1 /CNT=1 /FEA=FLmRNA /TIER=FL /STK=1 /LL=379880 /UG=Xl.49810 /DEF=Xenopus laevis cytidine 5-triphosphate synthase, mRNA (cDNA clone MGC:52832 IMAGE:4884716), complete cds. /PROD=ctps-prov protein /FL=gb:BC044325.1 /REP_ORG=X. laevis	CTP synthase	ctps		ctps-b	379880	DEF=Xenopus laevis cytidine 5-triphosphate synthase, mRNA (cDNA clone MGC:52832 IMAGE:4884716), complete cds.	46.49	P	22.42	A	-2.07	gb:BC044325.1 /DB_XREF=gi:27881724 /GEN=ctps-prov /TID=Xl.49810.1 /CNT=1 /FEA=FLmRNA /TIER=FL /STK=1 /LL=379880 /UG=Xl.49810 /DEF=Xenopus laevis cytidine 5-triphosphate synthase, mRNA (cDNA clone MGC:52832 IMAGE:4884716), complete cds. /PROD=ctps-prov protein /FL=gb:BC044325.1 /REP_ORG=X. laevis	CTP synthase	ctps-b	379880	DEF=Xenopus laevis cytidine 5-triphosphate synthase, mRNA (cDNA clone MGC:52832 IMAGE:4884716), complete cds.	46.49	P	19.83	A	-2.34
Xl2.5828.1.A1_at	gb:AW764836 /DB_XREF=gi:7696782 /DB_XREF=da92f09.x1 /TID=Xl.5828.1 /CNT=2 /FEA=EST /TIER=ConsEnd /STK=2 /UG=Xl.5828 /UG_TITLE=Transcribed locus /REP_ORG=X. laevis	ref|NM_001091632.1| Xenopus laevis RAC-beta serine/threonine-protein kinase B (MGC78893), mRNA gb|BC072041.1| Xenopus laevis RAC-beta serine/threonine-protein kinase B, mRNA (cDNA clone MGC:78893 IMAGE:4174369), complete cds	akt2		Hit#1: ref|NM_001091632.1| Xenopus laevis RAC-beta serine/threonine-protein kinase B (MGC78893), mRNA gb|BC072041.1| Xenopus laevis RAC-beta serine/threonine-protein kinase B, mRNA (cDNA clone MGC:78893 IMAGE:4174369), complete cds	---		318	P	134.69	P	-2.36	gb:AW764836 /DB_XREF=gi:7696782 /DB_XREF=da92f09.x1 /TID=Xl.5828.1 /CNT=2 /FEA=EST /TIER=ConsEnd /STK=2 /UG=Xl.5828 /UG_TITLE=Transcribed locus /REP_ORG=X. laevis	---	---	---		318	P	134.62	P	-2.36	Xl2.5828.1.A1_at
Xl2.3979.1.S1_at	gb:BC070778.1 /DB_XREF=gi:47124929 /GEN=MGC83815 /TID=Xl.3979.1 /CNT=1 /FEA=FLmRNA /TIER=FL /STK=1 /LL=431831 /UG=Xl.3979 /DEF=Xenopus laevis hypothetical protein MGC83815, mRNA (cDNA clone MGC:83815 IMAGE:6642550), complete cds. /PROD=MGC83815 protein /FL=gb:BC070778.1 /REP_ORG=X. laevis	alkB, alkylation repair homolog 4	alkbh4		alkbh4	431831	DEF=Xenopus laevis hypothetical protein MGC83815, mRNA (cDNA clone MGC:83815 IMAGE:6642550), complete cds.	1631.37	P	755.18	P	-2.16	gb:BC070778.1 /DB_XREF=gi:47124929 /GEN=MGC83815 /TID=Xl.3979.1 /CNT=1 /FEA=FLmRNA /TIER=FL /STK=1 /LL=431831 /UG=Xl.3979 /DEF=Xenopus laevis hypothetical protein MGC83815, mRNA (cDNA clone MGC:83815 IMAGE:6642550), complete cds. /PROD=MGC83815 protein /FL=gb:BC070778.1 /REP_ORG=X. laevis	alkB, alkylation repair homolog 4	alkbh4	431831	DEF=Xenopus laevis hypothetical protein MGC83815, mRNA (cDNA clone MGC:83815 IMAGE:6642550), complete cds.	1631.37	P	690.93	P	-2.36	Xl2.3979.1.S1_at
Xl2.48119.1.S1_a_at	gb:BP728886 /DB_XREF=gi:46077479 /DB_XREF=BP728886 /CLONE=XL475j08ex /TID=Xl.48119.1 /CNT=6 /FEA=EST /TIER=ConsEnd /STK=1 /UG=Xl.48119 /UG_TITLE=Transcribed locus, moderately similar to NP_004580.1 cytochrome oxidase deficient homolog 1 (Homo sapiens) /REP_ORG=X. laevis	ref|XM_002937003.2| PREDICTED: Xenopus (Silurana) tropicalis protein SCO1 homolog, mitochondrial-like (LOC100494754), mRNA	sco1		Hit#1: ref|XM_002937003.2| PREDICTED: Xenopus (Silurana) tropicalis protein SCO1 homolog, mitochondrial-like (LOC100494754), mRNA	---	CLONE=XL475j08ex	1116.7	P	555.08	P	-2.01	gb:BP728886 /DB_XREF=gi:46077479 /DB_XREF=BP728886 /CLONE=XL475j08ex /TID=Xl.48119.1 /CNT=6 /FEA=EST /TIER=ConsEnd /STK=1 /UG=Xl.48119 /UG_TITLE=Transcribed locus, moderately similar to NP_004580.1 cytochrome oxidase deficient homolog 1 (Homo sapiens) /REP_ORG=X. laevis	---	---	---	CLONE=XL475j08ex	1116.7	P	472.78	P	-2.36	Xl2.48119.1.S1_a_at
Xl2.1726.1.S1_at	gb:BQ386077 /DB_XREF=gi:21073764 /DB_XREF=NISC_mn16b01.x1 /CLONE=IMAGE:5073361 /TID=Xl.1726.1 /CNT=7 /FEA=EST /TIER=ConsEnd /STK=0 /UG=Xl.1726 /UG_TITLE=Transcribed locus, weakly similar to NP_058666.1 killer cell lectin-like receptor subfamily G, member 1 (Mus musculus) /REP_ORG=X. laevis	dbj|AK382720.1| Bombyx mori mRNA, clone: fdpe25L09	snx6		Hit#1: dbj|AK382720.1| Bombyx mori mRNA, clone: fdpe25L09	---	CLONE=IMAGE:5073361	117.75	P	27.45	A	-4.29	gb:BQ386077 /DB_XREF=gi:21073764 /DB_XREF=NISC_mn16b01.x1 /CLONE=IMAGE:5073361 /TID=Xl.1726.1 /CNT=7 /FEA=EST /TIER=ConsEnd /STK=0 /UG=Xl.1726 /UG_TITLE=Transcribed locus, weakly similar to NP_058666.1 killer cell lectin-like receptor subfamily G, member 1 (Mus musculus) /REP_ORG=X. laevis	---	---	---	CLONE=IMAGE:5073361	117.75	P	49.83	P	-2.36	Xl2.1726.1.S1_at
Xl2.5111.1.A1_at	gb:BG020538 /DB_XREF=gi:12476617 /DB_XREF=dc51e08.x1 /CLONE=IMAGE:3400790 /TID=Xl.5111.1 /CNT=14 /FEA=EST /TIER=ConsEnd /STK=1 /UG=Xl.5111 /UG_TITLE=Transcribed locus, weakly similar to XP_420083.1 PREDICTED: similar to chromosome 17 open reading frame 27 (Gallus gallus) /REP_ORG=X. laevis	ref|XR_209157.1| PREDICTED: Xenopus (Silurana) tropicalis E3 ubiquitin-protein ligase RNF213-like (LOC100496402), misc_RNA	rnf213		Hit#2: ref|XM_002941150.2| PREDICTED: Xenopus (Silurana) tropicalis ring finger protein 213 (rnf213), mRNA	---	CLONE=IMAGE:3400790	354.61	P	138.94	P	-2.55	gb:BG020538 /DB_XREF=gi:12476617 /DB_XREF=dc51e08.x1 /CLONE=IMAGE:3400790 /TID=Xl.5111.1 /CNT=14 /FEA=EST /TIER=ConsEnd /STK=1 /UG=Xl.5111 /UG_TITLE=Transcribed locus, weakly similar to XP_420083.1 PREDICTED: similar to chromosome 17 open reading frame 27 (Gallus gallus) /REP_ORG=X. laevis	---	---	---	CLONE=IMAGE:3400790	354.61	P	149.32	P	-2.37	Xl2.5111.1.A1_at
Xl2.52237.2.A1_s_at	gb:BJ098118 /DB_XREF=gi:17599795 /DB_XREF=BJ098118 /CLONE=XL144k07 /TID=Xl.52237.2 /CNT=1 /FEA=EST /TIER=ConsEnd /STK=1 /UG=Xl.52237 /UG_TITLE=Transcribed locus, weakly similar to NP_064325.1 zinc finger protein 235 (Mus musculus) /REP_ORG=X. laevis	gb|AC236497.1| Xenopus laevis clone CH219-212B10, complete sequence	unknown		Hit#15: gb|AF267211.1| Candidatus Carsonella ruddii natural-host Diaphorina citri ATP synthase alpha subunit (atpA) gene, partial cds; ATP synthase gamma subunit (atpG) gene, complete cds; and ATP synthase beta subunit (atpD) gene, partial cds	---	CLONE=XL144k07	262.13	P	123.32	P	-2.13	gb:BJ098118 /DB_XREF=gi:17599795 /DB_XREF=BJ098118 /CLONE=XL144k07 /TID=Xl.52237.2 /CNT=1 /FEA=EST /TIER=ConsEnd /STK=1 /UG=Xl.52237 /UG_TITLE=Transcribed locus, weakly similar to NP_064325.1 zinc finger protein 235 (Mus musculus) /REP_ORG=X. laevis	---	---	---	CLONE=XL144k07	262.13	P	110.72	P	-2.37
Xl2.14719.1.A1_x_at	gb:BM179100 /DB_XREF=gi:17403171 /DB_XREF=dai14f05.x1 /CLONE=IMAGE:4959489 /TID=Xl.14719.1 /CNT=1 /FEA=EST /TIER=ConsEnd /STK=1 /UG=Xl.14719 /UG_TITLE=Transcribed locus /REP_ORG=X. laevis	ref|NM_001090002.1| Xenopus laevis uncharacterized protein MGC68521 (MGC68521), mRNA gb|BC060454.1| Xenopus laevis hypothetical protein MGC68521, mRNA (cDNA clone MGC:68521 IMAGE:4030815), complete cds	abca4		Hit#3: ref|NM_001095553.1| Xenopus laevis ATP-binding cassette, sub-family A (ABC1), member 4 (abca4), mRNA gb|AY429516.1| Xenopus laevis retinal ABCA4 transporter (ABCA4) mRNA, complete cds	---	CLONE=IMAGE:4959489	81.55	P	31.18	A	-2.62	gb:BM179100 /DB_XREF=gi:17403171 /DB_XREF=dai14f05.x1 /CLONE=IMAGE:4959489 /TID=Xl.14719.1 /CNT=1 /FEA=EST /TIER=ConsEnd /STK=1 /UG=Xl.14719 /UG_TITLE=Transcribed locus /REP_ORG=X. laevis	---	---	---	CLONE=IMAGE:4959489	81.55	P	34.11	P	-2.39	Xl2.14719.1.A1_x_at
Xl2.16658.1.S1_at	gb:BG159843 /DB_XREF=gi:12693762 /DB_XREF=de57g07.x1 /CLONE=IMAGE:3516084 /TID=Xl.16658.1 /CNT=12 /FEA=mRNA /TIER=ConsEnd /STK=2 /UG=Xl.16658 /UG_TITLE=Epid18 mRNA, complete sequence /REP_ORG=X. laevis	family with sequence similarity 55, member D	fam55d		fam55d	100381130	CLONE=IMAGE:3516084	644.96	P	307.26	P	-2.1	gb:BG159843 /DB_XREF=gi:12693762 /DB_XREF=de57g07.x1 /CLONE=IMAGE:3516084 /TID=Xl.16658.1 /CNT=12 /FEA=mRNA /TIER=ConsEnd /STK=2 /UG=Xl.16658 /UG_TITLE=Epid18 mRNA, complete sequence /REP_ORG=X. laevis	family with sequence similarity 55, member D	fam55d	100381130	CLONE=IMAGE:3516084	644.96	P	269.92	P	-2.39	Xl2.16658.1.S1_at
Xl2.47928.1.S1_at	gb:BC077612.1 /DB_XREF=gi:50603730 /GEN=MGC84595 /TID=Xl.47928.1 /CNT=12 /FEA=FLmRNA /TIER=FL /STK=1 /LL=446725 /UG=Xl.47928 /DEF=Xenopus laevis MGC84595 protein, mRNA (cDNA clone MGC:84595 IMAGE:6640319), complete cds. /PROD=MGC84595 protein /FL=gb:BC077612.1 /REP_ORG=X. laevis	integrin-linked kinase-associated serine/threonine phosphatase	ilkap		ilkap	446725	DEF=Xenopus laevis MGC84595 protein, mRNA (cDNA clone MGC:84595 IMAGE:6640319), complete cds.	87.45	P	8.32	A	-10.51	gb:BC077612.1 /DB_XREF=gi:50603730 /GEN=MGC84595 /TID=Xl.47928.1 /CNT=12 /FEA=FLmRNA /TIER=FL /STK=1 /LL=446725 /UG=Xl.47928 /DEF=Xenopus laevis MGC84595 protein, mRNA (cDNA clone MGC:84595 IMAGE:6640319), complete cds. /PROD=MGC84595 protein /FL=gb:BC077612.1 /REP_ORG=X. laevis	integrin-linked kinase-associated serine/threonine phosphatase	ilkap	446725	DEF=Xenopus laevis MGC84595 protein, mRNA (cDNA clone MGC:84595 IMAGE:6640319), complete cds.	87.45	P	36.52	A	-2.39	Xl2.47928.1.S1_at
Xl2.32397.1.S1_at	gb:DQ172837.1 /DB_XREF=gi:74039698 /TID=Xl.32397.1 /CNT=7 /FEA=FLmRNA /TIER=FL /STK=1 /UG=Xl.32397 /DEF=Xenopus laevis tumorhead-B mRNA, complete cds. /PROD=tumorhead-B /FL=gb:DQ172837.1 /REP_ORG=X. laevis	tumorhead	trhd		trhd-b	733337		230.06	P	81.94	P	-2.81	gb:DQ172837.1 /DB_XREF=gi:74039698 /TID=Xl.32397.1 /CNT=7 /FEA=FLmRNA /TIER=FL /STK=1 /UG=Xl.32397 /DEF=Xenopus laevis tumorhead-B mRNA, complete cds. /PROD=tumorhead-B /FL=gb:DQ172837.1 /REP_ORG=X. laevis	tumorhead	trhd-b	733337		230.06	P	96.28	P	-2.39	Xl2.32397.1.S1_at
Xl2.44785.2.S1_x_at	gb:BG438767 /DB_XREF=gi:13348417 /DB_XREF=dab28d05.x1 /CLONE=IMAGE:4175672 /TID=Xl.44785.2 /CNT=1 /FEA=EST /TIER=ConsEnd /STK=1 /UG=Xl.44785 /UG_TITLE=Transcribed locus /REP_ORG=X. laevis	ref|XM_002996358.1| Nosema ceranae BRL01 hypothetical protein (NCER_100504) mRNA, complete cds	unknown		Hit#4: ref|XM_004301104.1| PREDICTED: Fragaria vesca subsp. vesca pentatricopeptide repeat-containing protein At4g39530-like (LOC101310613), mRNA	---	CLONE=IMAGE:4175672	102.21	P	27.18	P	-3.76	gb:BG438767 /DB_XREF=gi:13348417 /DB_XREF=dab28d05.x1 /CLONE=IMAGE:4175672 /TID=Xl.44785.2 /CNT=1 /FEA=EST /TIER=ConsEnd /STK=1 /UG=Xl.44785 /UG_TITLE=Transcribed locus /REP_ORG=X. laevis	---	---	---	CLONE=IMAGE:4175672	102.21	P	42.81	M	-2.39
Xl2.47840.1.A1_at	gb:BP720615 /DB_XREF=gi:46069208 /DB_XREF=BP720615 /CLONE=XL446m07ex /TID=Xl.47840.1 /CNT=1 /FEA=EST /TIER=ConsEnd /STK=1 /UG=Xl.47840 /UG_TITLE=Transcribed locus /REP_ORG=X. laevis	gb|BC092146.1| Xenopus laevis hypothetical protein LOC733185, mRNA (cDNA clone IMAGE:5511100), partial cds	SLC25A32		Hit#8: ref|XM_002795071.1| Paracoccidioides brasiliensis Pb01 mitochondrial folate transporter/carrier, mRNA	---	CLONE=XL446m07ex	70.87	P	15.56	A	-4.55	gb:BP720615 /DB_XREF=gi:46069208 /DB_XREF=BP720615 /CLONE=XL446m07ex /TID=Xl.47840.1 /CNT=1 /FEA=EST /TIER=ConsEnd /STK=1 /UG=Xl.47840 /UG_TITLE=Transcribed locus /REP_ORG=X. laevis	---	---	---	CLONE=XL446m07ex	70.87	P	29.53	A	-2.4	Xl2.47840.1.A1_at
Xl2.15137.1.S1_at	gb:BC060012.1 /DB_XREF=gi:37805288 /GEN=MGC68616 /TID=Xl.15137.1 /CNT=30 /FEA=FLmRNA /TIER=FL+Stack /STK=8 /LL=398759 /UG=Xl.15137 /DEF=Xenopus laevis hypothetical protein MGC68616, mRNA (cDNA clone MGC:68616 IMAGE:4032062), complete cds. /PROD=MGC68616 protein /FL=gb:BC060012.1 /REP_ORG=X. laevis	ATPase family, AAA domain containing 3A	atad3a		atad3a-b	398759	DEF=Xenopus laevis hypothetical protein MGC68616, mRNA (cDNA clone MGC:68616 IMAGE:4032062), complete cds.	388.56	P	156.64	P	-2.48	gb:BC060012.1 /DB_XREF=gi:37805288 /GEN=MGC68616 /TID=Xl.15137.1 /CNT=30 /FEA=FLmRNA /TIER=FL+Stack /STK=8 /LL=398759 /UG=Xl.15137 /DEF=Xenopus laevis hypothetical protein MGC68616, mRNA (cDNA clone MGC:68616 IMAGE:4032062), complete cds. /PROD=MGC68616 protein /FL=gb:BC060012.1 /REP_ORG=X. laevis	ATPase family, AAA domain containing 3A	atad3a-b	398759	DEF=Xenopus laevis hypothetical protein MGC68616, mRNA (cDNA clone MGC:68616 IMAGE:4032062), complete cds.	388.56	P	161.55	P	-2.41	Xl2.15137.1.S1_at
Xl2.11539.3.A1_a_at	gb:BQ386841 /DB_XREF=gi:21074528 /DB_XREF=NISC_mn20e03.x1 /CLONE=IMAGE:5073893 /TID=Xl.11539.3 /CNT=2 /FEA=EST /TIER=ConsEnd /STK=0 /UG=Xl.11539 /UG_TITLE=Transcribed locus /REP_ORG=X. laevis	emb|AL844506.2| Plasmodium falciparum 3D7 chromosome 7	baz2b		Hit#4: gb|BC053917.1| Mus musculus bromodomain adjacent to zinc finger domain, 2B, mRNA (cDNA clone IMAGE:6306095), containing frame-shift errors	---	CLONE=IMAGE:5073893	5010.59	P	2476.63	P	-2.02	gb:BQ386841 /DB_XREF=gi:21074528 /DB_XREF=NISC_mn20e03.x1 /CLONE=IMAGE:5073893 /TID=Xl.11539.3 /CNT=2 /FEA=EST /TIER=ConsEnd /STK=0 /UG=Xl.11539 /UG_TITLE=Transcribed locus /REP_ORG=X. laevis	---	---	---	CLONE=IMAGE:5073893	5010.59	P	2072.72	P	-2.42	Xl2.11539.3.A1_a_at
Xl2.17389.1.S1_at	gb:AB075925.1 /DB_XREF=gi:18916491 /GEN=Tiarin /TID=Xl.17389.1 /CNT=8 /FEA=FLmRNA /TIER=FL /STK=1 /LL=398296 /UG=Xl.17389 /DEF=Xenopus laevis mRNA for Tiarin, complete cds. /PROD=Tiarin /FL=gb:AB075925.1 /REP_ORG=X. laevis	olfactomedin 4	olfm4		olfm4	398296		5447.37	P	2222.58	P	-2.45	gb:AB075925.1 /DB_XREF=gi:18916491 /GEN=Tiarin /TID=Xl.17389.1 /CNT=8 /FEA=FLmRNA /TIER=FL /STK=1 /LL=398296 /UG=Xl.17389 /DEF=Xenopus laevis mRNA for Tiarin, complete cds. /PROD=Tiarin /FL=gb:AB075925.1 /REP_ORG=X. laevis	olfactomedin 4	olfm4	398296		5447.37	P	2242.85	P	-2.43
Xl2.32197.1.S1_at	gb:BJ643875 /DB_XREF=gi:37508408 /DB_XREF=BJ643875 /CLONE=XL218j04 /TID=Xl.32197.1 /CNT=2 /FEA=EST /TIER=ConsEnd /STK=1 /UG=Xl.32197 /UG_TITLE=Transcribed locus /REP_ORG=X. laevis	ref|XM_002937846.2| PREDICTED: Xenopus (Silurana) tropicalis E3 ubiquitin-protein ligase TRIM71-like (LOC100486898), transcript variant X1, mRNA	trim71		Hit#1: ref|XM_002937846.2| PREDICTED: Xenopus (Silurana) tropicalis E3 ubiquitin-protein ligase TRIM71-like (LOC100486898), transcript variant X1, mRNA	---	CLONE=XL218j04	66.67	P	25.16	A	-2.65	gb:BJ643875 /DB_XREF=gi:37508408 /DB_XREF=BJ643875 /CLONE=XL218j04 /TID=Xl.32197.1 /CNT=2 /FEA=EST /TIER=ConsEnd /STK=1 /UG=Xl.32197 /UG_TITLE=Transcribed locus /REP_ORG=X. laevis	---	---	---	CLONE=XL218j04	66.67	P	27.38	A	-2.44
Xl2.53646.1.S1_at	gb:BC106344.1 /DB_XREF=gi:77748128 /TID=Xl.53646.1 /CNT=4 /FEA=FLmRNA /TIER=FL /STK=1 /UG=Xl.53646 /DEF=Xenopus laevis cDNA clone MGC:130886 IMAGE:7390256, complete cds. /PROD=Unknown (protein for MGC:130886) /FL=gb:BC106344.1 /REP_ORG=X. laevis	hypothetical protein MGC130886	gstk1		MGC130886	734753	DEF=Xenopus laevis cDNA clone MGC:130886 IMAGE:7390256, complete cds.	131.69	P	20.48	A	-6.43	gb:BC106344.1 /DB_XREF=gi:77748128 /TID=Xl.53646.1 /CNT=4 /FEA=FLmRNA /TIER=FL /STK=1 /UG=Xl.53646 /DEF=Xenopus laevis cDNA clone MGC:130886 IMAGE:7390256, complete cds. /PROD=Unknown (protein for MGC:130886) /FL=gb:BC106344.1 /REP_ORG=X. laevis	hypothetical protein MGC130886	MGC130886	734753	DEF=Xenopus laevis cDNA clone MGC:130886 IMAGE:7390256, complete cds.	131.69	P	53.57	P	-2.46	Xl2.53646.1.S1_at
Xl2.7034.1.S2_at	gb:BC077464.1 /DB_XREF=gi:50415274 /GEN=LOC398646 /TID=Xl.7034.1 /CNT=45 /FEA=FLmRNA /TIER=FL+Stack /STK=12 /LL=398646 /UG=Xl.7034 /DEF=Xenopus laevis hypothetical protein LOC398646, mRNA (cDNA clone MGC:82454 IMAGE:4889616), complete cds. /PROD=LOC398646 protein /FL=gb:BC077464.1 gb:BC106307.1 /REP_ORG=X. laevis	synaptophysin-like 1	sypl1		sypl1	398646	DEF=Xenopus laevis hypothetical protein LOC398646, mRNA (cDNA clone MGC:82454 IMAGE:4889616), complete cds.	1006.34	P	212.73	P	-4.73	gb:BC077464.1 /DB_XREF=gi:50415274 /GEN=LOC398646 /TID=Xl.7034.1 /CNT=45 /FEA=FLmRNA /TIER=FL+Stack /STK=12 /LL=398646 /UG=Xl.7034 /DEF=Xenopus laevis hypothetical protein LOC398646, mRNA (cDNA clone MGC:82454 IMAGE:4889616), complete cds. /PROD=LOC398646 protein /FL=gb:BC077464.1 gb:BC106307.1 /REP_ORG=X. laevis	synaptophysin-like 1	sypl1	398646	DEF=Xenopus laevis hypothetical protein LOC398646, mRNA (cDNA clone MGC:82454 IMAGE:4889616), complete cds.	1006.34	P	406.84	P	-2.47	Xl2.7034.1.S2_at
Xl2.46199.1.S1_at	gb:AF060179.1 /DB_XREF=gi:3228537 /GEN=hs2st /TID=Xl.46199.1 /CNT=12 /FEA=FLmRNA /TIER=FL /STK=1 /LL=399095 /UG=Xl.46199 /DEF=Xenopus laevis heparan sulfate 2-sulfotransferase (hs2st) mRNA, complete cds. /PROD=heparan sulfate 2-sulfotransferase /FL=gb:AF060179.1 gb:BC078097.1 /REP_ORG=X. laevis	heparan sulfate 2-O-sulfotransferase 1	hs2st1		hs2st1	399095		90.82	P	35.54	P	-2.56	gb:AF060179.1 /DB_XREF=gi:3228537 /GEN=hs2st /TID=Xl.46199.1 /CNT=12 /FEA=FLmRNA /TIER=FL /STK=1 /LL=399095 /UG=Xl.46199 /DEF=Xenopus laevis heparan sulfate 2-sulfotransferase (hs2st) mRNA, complete cds. /PROD=heparan sulfate 2-sulfotransferase /FL=gb:AF060179.1 gb:BC078097.1 /REP_ORG=X. laevis	heparan sulfate 2-O-sulfotransferase 1	hs2st1	399095		90.82	P	35.87	P	-2.53
Xl2.23764.2.S1_at	gb:BG348275 /DB_XREF=gi:13168701 /DB_XREF=dd91h06.y1 /CLONE=IMAGE:3431675 /TID=Xl.23764.2 /CNT=9 /FEA=EST /TIER=ConsEnd /STK=0 /UG=Xl.23764 /UG_TITLE=Transcribed locus, moderately similar to XP_508516.1 PREDICTED: similar to DKFZP564J0863 protein (Pan troglodytes) /REP_ORG=X. laevis	gb|AC124546.4| Mus musculus BAC clone RP23-273G17 from chromosome 12, complete sequence	LOC100288136		Hit#21: dbj|AK339891.1| Acyrthosiphon pisum ACYPI000063 mRNA, clone: 96I5, complete cds, full-insert cDNA sequence based on the ESTs (5'-EST:EX629458, 3'-EST:EX629471)	---	CLONE=IMAGE:3431675	141.98	P	61.98	P	-2.29	gb:BG348275 /DB_XREF=gi:13168701 /DB_XREF=dd91h06.y1 /CLONE=IMAGE:3431675 /TID=Xl.23764.2 /CNT=9 /FEA=EST /TIER=ConsEnd /STK=0 /UG=Xl.23764 /UG_TITLE=Transcribed locus, moderately similar to XP_508516.1 PREDICTED: similar to DKFZP564J0863 protein (Pan troglodytes) /REP_ORG=X. laevis	---	---	---	CLONE=IMAGE:3431675	141.98	P	55	A	-2.58	Xl2.23764.2.S1_at
Xl2.5274.1.S1_at	gb:BC097903.1 /DB_XREF=gi:66910872 /GEN=DasraA /TID=Xl.5274.1 /CNT=40 /FEA=FLmRNA /TIER=FL /STK=5 /LL=444883 /UG=Xl.5274 /DEF=Xenopus laevis chromosomal passenger complex protein Dasra A, mRNA (cDNA clone MGC:115696 IMAGE:6326374), complete cds. /PROD=DasraA protein /FL=gb:AY644400.1 gb:BC097903.1 /REP_ORG=X. laevis	cell division cycle associated 9	cdca9		cdca9	444883	DEF=Xenopus laevis chromosomal passenger complex protein Dasra A, mRNA (cDNA clone MGC:115696 IMAGE:6326374), complete cds.	1570.9	P	694.78	P	-2.26	gb:BC097903.1 /DB_XREF=gi:66910872 /GEN=DasraA /TID=Xl.5274.1 /CNT=40 /FEA=FLmRNA /TIER=FL /STK=5 /LL=444883 /UG=Xl.5274 /DEF=Xenopus laevis chromosomal passenger complex protein Dasra A, mRNA (cDNA clone MGC:115696 IMAGE:6326374), complete cds. /PROD=DasraA protein /FL=gb:AY644400.1 gb:BC097903.1 /REP_ORG=X. laevis	cell division cycle associated 9	cdca9	444883	DEF=Xenopus laevis chromosomal passenger complex protein Dasra A, mRNA (cDNA clone MGC:115696 IMAGE:6326374), complete cds.	1570.9	P	605.43	P	-2.59	Xl2.5274.1.S1_at
Xl2.31931.1.S1_at	gb:CF289987 /DB_XREF=gi:33649766 /DB_XREF=AGENCOURT_15210056 /CLONE=IMAGE:4970120 /TID=Xl.31931.1 /CNT=3 /FEA=EST /TIER=ConsEnd /STK=0 /UG=Xl.31931 /UG_TITLE=Transcribed locus /REP_ORG=X. laevis	gb|AC236451.1| Xenopus laevis clone CH219-35I18, complete sequence	lig3		Hit#6: gb|BC070993.1| Xenopus laevis DNA ligase III isoform alpha, mRNA (cDNA clone MGC:79845 IMAGE:3400226), complete cds	---	CLONE=IMAGE:4970120	193.42	P	40.38	A	-4.79	gb:CF289987 /DB_XREF=gi:33649766 /DB_XREF=AGENCOURT_15210056 /CLONE=IMAGE:4970120 /TID=Xl.31931.1 /CNT=3 /FEA=EST /TIER=ConsEnd /STK=0 /UG=Xl.31931 /UG_TITLE=Transcribed locus /REP_ORG=X. laevis	---	---	---	CLONE=IMAGE:4970120	193.42	P	74.42	P	-2.6	Xl2.31931.1.S1_at
Xl2.41228.1.S1_at	gb:BC081012.1 /DB_XREF=gi:51703875 /GEN=MGC81570 /TID=Xl.41228.1 /CNT=1 /FEA=FLmRNA /TIER=FL /STK=1 /LL=447450 /UG=Xl.41228 /DEF=Xenopus laevis MGC81570 protein, mRNA (cDNA clone MGC:81570 IMAGE:6863146), complete cds. /PROD=MGC81570 protein /FL=gb:BC081012.1 /REP_ORG=X. laevis	argininosuccinate lyase	asl		asl	447450	DEF=Xenopus laevis MGC81570 protein, mRNA (cDNA clone MGC:81570 IMAGE:6863146), complete cds.	1227.19	P	593.14	P	-2.07	gb:BC081012.1 /DB_XREF=gi:51703875 /GEN=MGC81570 /TID=Xl.41228.1 /CNT=1 /FEA=FLmRNA /TIER=FL /STK=1 /LL=447450 /UG=Xl.41228 /DEF=Xenopus laevis MGC81570 protein, mRNA (cDNA clone MGC:81570 IMAGE:6863146), complete cds. /PROD=MGC81570 protein /FL=gb:BC081012.1 /REP_ORG=X. laevis	argininosuccinate lyase	asl	447450	DEF=Xenopus laevis MGC81570 protein, mRNA (cDNA clone MGC:81570 IMAGE:6863146), complete cds.	1227.19	P	466.4	P	-2.63
Xl2.49569.1.S1_s_at	gb:BC084350.1 /DB_XREF=gi:54038073 /GEN=LOC495147 /TID=Xl.49569.1 /CNT=5 /FEA=FLmRNA /TIER=FL /STK=1 /LL=495147 /UG=Xl.49569 /DEF=Xenopus laevis hypothetical LOC495147, mRNA (cDNA clone MGC:84443 IMAGE:7019734), complete cds. /PROD=LOC495147 protein /FL=gb:BC084350.1 /REP_ORG=X. laevis	hypothetical LOC495147 /// visinin-like 1	vsnl1		LOC495147 /// vsnl1	495147 /// 495340	DEF=Xenopus laevis hypothetical LOC495147, mRNA (cDNA clone MGC:84443 IMAGE:7019734), complete cds.	88.35	P	27.02	M	-3.27	gb:BC084350.1 /DB_XREF=gi:54038073 /GEN=LOC495147 /TID=Xl.49569.1 /CNT=5 /FEA=FLmRNA /TIER=FL /STK=1 /LL=495147 /UG=Xl.49569 /DEF=Xenopus laevis hypothetical LOC495147, mRNA (cDNA clone MGC:84443 IMAGE:7019734), complete cds. /PROD=LOC495147 protein /FL=gb:BC084350.1 /REP_ORG=X. laevis	hypothetical LOC495147 /// visinin-like 1	LOC495147 /// vsnl1	495147 /// 495340	DEF=Xenopus laevis hypothetical LOC495147, mRNA (cDNA clone MGC:84443 IMAGE:7019734), complete cds.	88.35	P	33.27	P	-2.66	Xl2.49569.1.S1_s_at
Xl2.48408.1.S1_at	gb:BC078126.1 /DB_XREF=gi:50417801 /GEN=pex11b-prov /TID=Xl.48408.1 /CNT=6 /FEA=FLmRNA /TIER=FL /STK=1 /LL=447790 /UG=Xl.48408 /DEF=Xenopus laevis peroxisomal biogenesis factor 11B, mRNA (cDNA clone MGC:83670 IMAGE:5085562), complete cds. /PROD=pex11b-prov protein /FL=gb:BC078126.1 /REP_ORG=X. laevis	peroxisomal biogenesis factor 11B	pex11b		pex11b	447790	DEF=Xenopus laevis peroxisomal biogenesis factor 11B, mRNA (cDNA clone MGC:83670 IMAGE:5085562), complete cds.	53.04	P	25.94	A	-2.04	gb:BC078126.1 /DB_XREF=gi:50417801 /GEN=pex11b-prov /TID=Xl.48408.1 /CNT=6 /FEA=FLmRNA /TIER=FL /STK=1 /LL=447790 /UG=Xl.48408 /DEF=Xenopus laevis peroxisomal biogenesis factor 11B, mRNA (cDNA clone MGC:83670 IMAGE:5085562), complete cds. /PROD=pex11b-prov protein /FL=gb:BC078126.1 /REP_ORG=X. laevis	peroxisomal biogenesis factor 11B	pex11b	447790	DEF=Xenopus laevis peroxisomal biogenesis factor 11B, mRNA (cDNA clone MGC:83670 IMAGE:5085562), complete cds.	53.04	P	19.81	A	-2.68
Xl2.53908.1.S1_s_at	gb:DR727491 /DB_XREF=gi:70901603 /DB_XREF=AGENCOURT_54828359 /CLONE=IMAGE:7975032 /TID=Xl.53908.1 /CNT=4 /FEA=EST /TIER=ConsEnd /STK=0 /UG=Xl.53908 /UG_TITLE=Transcribed locus, moderately similar to NP_002892.1 reticulocalbin 1 precursor (Homo sapiens) /REP_ORG=X. laevis	reticulocalbin 1, EF-hand calcium binding domain	rcn1		rcn1	779277	CLONE=IMAGE:7975032	87.26	P	182.65	P	2.09	gb:DR727491 /DB_XREF=gi:70901603 /DB_XREF=AGENCOURT_54828359 /CLONE=IMAGE:7975032 /TID=Xl.53908.1 /CNT=4 /FEA=EST /TIER=ConsEnd /STK=0 /UG=Xl.53908 /UG_TITLE=Transcribed locus, moderately similar to NP_002892.1 reticulocalbin 1 precursor (Homo sapiens) /REP_ORG=X. laevis	reticulocalbin 1, EF-hand calcium binding domain	rcn1	779277	CLONE=IMAGE:7975032	87.26	P	32.48	P	-2.69
Xl2.48116.1.S1_at	gb:BC084421.1 /DB_XREF=gi:54038470 /GEN=LOC495193 /TID=Xl.48116.1 /CNT=12 /FEA=FLmRNA /TIER=FL /STK=5 /LL=495193 /UG=Xl.48116 /DEF=Xenopus laevis hypothetical LOC495193, mRNA (cDNA clone MGC:86381 IMAGE:7011145), complete cds. /PROD=LOC495193 protein /FL=gb:BC084421.1 /REP_ORG=X. laevis	dihydrodipicolinate synthase-like, mitochondrial	dhdpsl		dhdpsl	495193	DEF=Xenopus laevis hypothetical LOC495193, mRNA (cDNA clone MGC:86381 IMAGE:7011145), complete cds.	56.8	P	22.09	A	-2.57	gb:BC084421.1 /DB_XREF=gi:54038470 /GEN=LOC495193 /TID=Xl.48116.1 /CNT=12 /FEA=FLmRNA /TIER=FL /STK=5 /LL=495193 /UG=Xl.48116 /DEF=Xenopus laevis hypothetical LOC495193, mRNA (cDNA clone MGC:86381 IMAGE:7011145), complete cds. /PROD=LOC495193 protein /FL=gb:BC084421.1 /REP_ORG=X. laevis	dihydrodipicolinate synthase-like, mitochondrial	dhdpsl	495193	DEF=Xenopus laevis hypothetical LOC495193, mRNA (cDNA clone MGC:86381 IMAGE:7011145), complete cds.	56.8	P	20.81	A	-2.73	Xl2.48116.1.S1_at
Xl2.32039.1.S1_a_at	gb:BJ620473 /DB_XREF=gi:37260252 /DB_XREF=BJ620473 /CLONE=XL193d17 /TID=Xl.32039.1 /CNT=5 /FEA=EST /TIER=ConsEnd /STK=0 /UG=Xl.32039 /UG_TITLE=Transcribed locus /REP_ORG=X. laevis	ref|NM_001101748.1| Xenopus laevis serum response factor (c-fos serum response element-binding transcription factor) (srf), mRNA emb|X56451.1| X.laevis SRF mRNA for serum response factor	srf		Hit#1: ref|NM_001101748.1| Xenopus laevis serum response factor (c-fos serum response element-binding transcription factor) (srf), mRNA emb|X56451.1| X.laevis SRF mRNA for serum response factor	---	CLONE=XL193d17	302.22	P	126.21	P	-2.39	gb:BJ620473 /DB_XREF=gi:37260252 /DB_XREF=BJ620473 /CLONE=XL193d17 /TID=Xl.32039.1 /CNT=5 /FEA=EST /TIER=ConsEnd /STK=0 /UG=Xl.32039 /UG_TITLE=Transcribed locus /REP_ORG=X. laevis	---	---	---	CLONE=XL193d17	302.22	P	110.66	P	-2.73	Xl2.32039.1.S1_a_at
Xl2.18351.1.S1_at	gb:BC073654.1 /DB_XREF=gi:49257432 /GEN=MGC82997 /TID=Xl.18351.1 /CNT=15 /FEA=FLmRNA /TIER=FL /STK=3 /LL=444418 /UG=Xl.18351 /DEF=Xenopus laevis MGC82997 protein, mRNA (cDNA clone MGC:82997 IMAGE:5536395), complete cds. /PROD=MGC82997 protein /FL=gb:BC073654.1 /REP_ORG=X. laevis	transmembrane protein 14A	tmem14a		tmem14a	444418	DEF=Xenopus laevis MGC82997 protein, mRNA (cDNA clone MGC:82997 IMAGE:5536395), complete cds.	249.84	P	80.01	P	-3.12	gb:BC073654.1 /DB_XREF=gi:49257432 /GEN=MGC82997 /TID=Xl.18351.1 /CNT=15 /FEA=FLmRNA /TIER=FL /STK=3 /LL=444418 /UG=Xl.18351 /DEF=Xenopus laevis MGC82997 protein, mRNA (cDNA clone MGC:82997 IMAGE:5536395), complete cds. /PROD=MGC82997 protein /FL=gb:BC073654.1 /REP_ORG=X. laevis	transmembrane protein 14A	tmem14a	444418	DEF=Xenopus laevis MGC82997 protein, mRNA (cDNA clone MGC:82997 IMAGE:5536395), complete cds.	249.84	P	90.79	A	-2.75	Xl2.18351.1.S1_at
Xl2.15482.1.A1_at	gb:BJ047316 /DB_XREF=gi:17372844 /DB_XREF=BJ047316 /CLONE=XL016d07 /TID=Xl.15482.1 /CNT=2 /FEA=EST /TIER=ConsEnd /STK=2 /UG=Xl.15482 /UG_TITLE=Transcribed locus /REP_ORG=X. laevis	gb|AC146786.1| Pan troglodytes BAC clone RP43-34C4 from chromosome 7, complete sequence	unknown		Hit#7: gb|JQ903941.1| Sclerurus albigularis voucher LSUMZ:B40608 B-fibrinogen (Bf) gene, partial cds	---	CLONE=XL016d07	43.66	P	88.9	P	2.04	gb:BJ047316 /DB_XREF=gi:17372844 /DB_XREF=BJ047316 /CLONE=XL016d07 /TID=Xl.15482.1 /CNT=2 /FEA=EST /TIER=ConsEnd /STK=2 /UG=Xl.15482 /UG_TITLE=Transcribed locus /REP_ORG=X. laevis	---	---	---	CLONE=XL016d07	43.66	P	15.6	A	-2.8
Xl2.53150.2.A1_at	gb:BI448783 /DB_XREF=gi:15273490 /DB_XREF=dac69a04.x1 /CLONE=IMAGE:4435110 /TID=Xl.53150.2 /CNT=1 /FEA=EST /TIER=ConsEnd /STK=1 /UG=Xl.53150 /UG_TITLE=Transcribed locus, weakly similar to NP_003569.1 sterol O-acyltransferase 2 (Homo sapiens) /REP_ORG=X. laevis	gb|AC146870.4| Xenopus (Silurana) tropicalis clone CH216-139C6, complete sequence	unknown		No Filtered Hit, raw hit#1: gb|AC146870.4| Xenopus (Silurana) tropicalis clone CH216-139C6, complete sequence	---	CLONE=IMAGE:4435110	88.26	P	26.99	P	-3.27	gb:BI448783 /DB_XREF=gi:15273490 /DB_XREF=dac69a04.x1 /CLONE=IMAGE:4435110 /TID=Xl.53150.2 /CNT=1 /FEA=EST /TIER=ConsEnd /STK=1 /UG=Xl.53150 /UG_TITLE=Transcribed locus, weakly similar to NP_003569.1 sterol O-acyltransferase 2 (Homo sapiens) /REP_ORG=X. laevis	---	---	---	CLONE=IMAGE:4435110	88.26	P	31.39	A	-2.81	Xl2.53150.2.A1_at
Xl2.429.1.S1_at	gb:AB000406.1 /DB_XREF=gi:1783182 /GEN=PP2A /TID=Xl.429.1 /CNT=17 /FEA=FLmRNA /TIER=FL /STK=1 /LL=394301 /UG=Xl.429 /DEF=Xenopus laevis mRNA for protein phosphatase 2A regulatory subunit, complete cds. /PROD=protein phosphatase 2A regulatory subunit /FL=gb:AB000406.1 /REP_ORG=X. laevis	protein phosphatase 2, regulatory subunit B, beta	ppp2r2b		ppp2r2b	394301		561.55	P	155.1	P	-3.62	gb:AB000406.1 /DB_XREF=gi:1783182 /GEN=PP2A /TID=Xl.429.1 /CNT=17 /FEA=FLmRNA /TIER=FL /STK=1 /LL=394301 /UG=Xl.429 /DEF=Xenopus laevis mRNA for protein phosphatase 2A regulatory subunit, complete cds. /PROD=protein phosphatase 2A regulatory subunit /FL=gb:AB000406.1 /REP_ORG=X. laevis	protein phosphatase 2, regulatory subunit B, beta	ppp2r2b	394301		561.55	P	199.21	P	-2.82	Xl2.429.1.S1_at
Xl2.6116.1.A1_at	gb:BU900936 /DB_XREF=gi:24082849 /DB_XREF=AGENCOURT_10207025 /CLONE=IMAGE:6317808 /TID=Xl.6116.1 /CNT=6 /FEA=EST /TIER=ConsEnd /STK=0 /UG=Xl.6116 /UG_TITLE=Transcribed locus, moderately similar to XP_425326.1 PREDICTED: similar to Prostaglandin GH synthase 1 precursor (Cyclooxygenase -1) (COX-1) (Prostaglandin-endoperoxide synthase 1) (Prostaglandin H2 synthase 1) (PGH synthase 1) (PGHS-1) (PHS 1…	prostaglandin-endoperoxide synthase 1 (prostaglandin G/H synthase and cyclooxygenase)	ptgs1		ptgs1	100037245	CLONE=IMAGE:6317808	315.49	P	63.9	P	-4.94	gb:BU900936 /DB_XREF=gi:24082849 /DB_XREF=AGENCOURT_10207025 /CLONE=IMAGE:6317808 /TID=Xl.6116.1 /CNT=6 /FEA=EST /TIER=ConsEnd /STK=0 /UG=Xl.6116 /UG_TITLE=Transcribed locus, moderately similar to XP_425326.1 PREDICTED: similar to Prostaglandin GH synthase 1 precursor (Cyclooxygenase -1) (COX-1) (Prostaglandin-endoperoxide synthase 1) (Prostaglandin H2 synthase 1) (PGH synthase 1) (PGHS-1) (PHS 1…	prostaglandin-endoperoxide synthase 1 (prostaglandin G/H synthase and cyclooxygenase)	ptgs1	100037245	CLONE=IMAGE:6317808	315.49	P	110.35	P	-2.86	Xl2.6116.1.A1_at
Xl2.50674.1.S1_at	gb:CK803603 /DB_XREF=gi:43386318 /DB_XREF=AGENCOURT_19193488 /CLONE=IMAGE:7208276 /TID=Xl.50674.1 /CNT=3 /FEA=EST /TIER=ConsEnd /STK=0 /UG=Xl.50674 /UG_TITLE=Transcribed locus /REP_ORG=X. laevis	gb|BC024316.1| Homo sapiens cDNA clone IMAGE:3912859, partial cds	nfib		Hit#2: ref|XM_004436798.1| PREDICTED: Ceratotherium simum simum nuclear factor I/B, transcript variant 6 (NFIB), mRNA	---	CLONE=IMAGE:7208276	43.62	P	11.11	A	-3.93	gb:CK803603 /DB_XREF=gi:43386318 /DB_XREF=AGENCOURT_19193488 /CLONE=IMAGE:7208276 /TID=Xl.50674.1 /CNT=3 /FEA=EST /TIER=ConsEnd /STK=0 /UG=Xl.50674 /UG_TITLE=Transcribed locus /REP_ORG=X. laevis	---	---	---	CLONE=IMAGE:7208276	43.62	P	15.02	A	-2.9	Xl2.50674.1.S1_at
Xl2.6455.1.S1_at	gb:BC083021.1 /DB_XREF=gi:52789338 /GEN=LOC494847 /TID=Xl.6455.1 /CNT=14 /FEA=FLmRNA /TIER=FL /STK=3 /LL=494847 /UG=Xl.6455 /DEF=Xenopus laevis hypothetical LOC494847, mRNA (cDNA clone MGC:98936 IMAGE:4201667), complete cds. /PROD=LOC494847 protein /FL=gb:BC083021.1 /REP_ORG=X. laevis	fibrinogen C domain containing 1	fibcd1		fibcd1-b	494847	DEF=Xenopus laevis hypothetical LOC494847, mRNA (cDNA clone MGC:98936 IMAGE:4201667), complete cds.	218.54	P	94.33	P	-2.32	gb:BC083021.1 /DB_XREF=gi:52789338 /GEN=LOC494847 /TID=Xl.6455.1 /CNT=14 /FEA=FLmRNA /TIER=FL /STK=3 /LL=494847 /UG=Xl.6455 /DEF=Xenopus laevis hypothetical LOC494847, mRNA (cDNA clone MGC:98936 IMAGE:4201667), complete cds. /PROD=LOC494847 protein /FL=gb:BC083021.1 /REP_ORG=X. laevis	fibrinogen C domain containing 1	fibcd1-b	494847	DEF=Xenopus laevis hypothetical LOC494847, mRNA (cDNA clone MGC:98936 IMAGE:4201667), complete cds.	218.54	P	75.21	P	-2.91	Xl2.6455.1.S1_at
Xl2.5247.1.S1_at	gb:BC076838.1 /DB_XREF=gi:49899104 /GEN=Cry1 /TID=Xl.5247.1 /CNT=13 /FEA=FLmRNA /TIER=FL+Stack /STK=6 /LL=496373 /UG=Xl.5247 /DEF=Xenopus laevis Cry1 protein, mRNA (cDNA clone MGC:83882 IMAGE:6857201), complete cds. /PROD=Cry1 protein /FL=gb:BC076838.1 /REP_ORG=X. laevis	Cry1 protein	cry1		cry1	496373	DEF=Xenopus laevis Cry1 protein, mRNA (cDNA clone MGC:83882 IMAGE:6857201), complete cds.	162.37	P	43.95	A	-3.69	gb:BC076838.1 /DB_XREF=gi:49899104 /GEN=Cry1 /TID=Xl.5247.1 /CNT=13 /FEA=FLmRNA /TIER=FL+Stack /STK=6 /LL=496373 /UG=Xl.5247 /DEF=Xenopus laevis Cry1 protein, mRNA (cDNA clone MGC:83882 IMAGE:6857201), complete cds. /PROD=Cry1 protein /FL=gb:BC076838.1 /REP_ORG=X. laevis	Cry1 protein	cry1	496373	DEF=Xenopus laevis Cry1 protein, mRNA (cDNA clone MGC:83882 IMAGE:6857201), complete cds.	162.37	P	55.61	P	-2.92	Xl2.5247.1.S1_at
Xl2.25238.1.S1_at	gb:BC089299.1 /DB_XREF=gi:58402670 /TID=Xl.25238.1 /CNT=24 /FEA=FLmRNA /TIER=FL+Stack /STK=12 /UG=Xl.25238 /DEF=Xenopus laevis cDNA clone MGC:85124 IMAGE:6868549, complete cds. /PROD=Unknown (protein for MGC:85124) /FL=gb:BC089299.1 /REP_ORG=X. laevis	arachidonate 12-lipoxygenase, 12R type	alox12b		alox12b	734312	DEF=Xenopus laevis cDNA clone MGC:85124 IMAGE:6868549, complete cds.	1182.96	P	180.27	P	-6.56	gb:BC089299.1 /DB_XREF=gi:58402670 /TID=Xl.25238.1 /CNT=24 /FEA=FLmRNA /TIER=FL+Stack /STK=12 /UG=Xl.25238 /DEF=Xenopus laevis cDNA clone MGC:85124 IMAGE:6868549, complete cds. /PROD=Unknown (protein for MGC:85124) /FL=gb:BC089299.1 /REP_ORG=X. laevis	arachidonate 12-lipoxygenase, 12R type	alox12b	734312	DEF=Xenopus laevis cDNA clone MGC:85124 IMAGE:6868549, complete cds.	1182.96	P	404.38	P	-2.93	Xl2.25238.1.S1_at
Xl2.27006.2.A1_a_at	gb:DT076333 /DB_XREF=gi:72375582 /DB_XREF=AGENCOURT_55789571 /CLONE=IMAGE:8074961 /TID=Xl.27006.2 /CNT=4 /FEA=EST /TIER=ConsEnd /STK=1 /UG=Xl.27006 /UG_TITLE=Transcribed locus, moderately similar to NP_000384.1 alpha 2 type V collagen preproprotein (Homo sapiens) /REP_ORG=X. laevis	ref|XM_002931500.2| PREDICTED: Xenopus (Silurana) tropicalis collagen, type V, alpha 2 (col5a2), mRNA	col5a2		Hit#1: ref|XM_002931500.2| PREDICTED: Xenopus (Silurana) tropicalis collagen, type V, alpha 2 (col5a2), mRNA	---	CLONE=IMAGE:8074961	506.7	P	146.79	P	-3.45	gb:DT076333 /DB_XREF=gi:72375582 /DB_XREF=AGENCOURT_55789571 /CLONE=IMAGE:8074961 /TID=Xl.27006.2 /CNT=4 /FEA=EST /TIER=ConsEnd /STK=1 /UG=Xl.27006 /UG_TITLE=Transcribed locus, moderately similar to NP_000384.1 alpha 2 type V collagen preproprotein (Homo sapiens) /REP_ORG=X. laevis	---	---	---	CLONE=IMAGE:8074961	506.7	P	172.76	P	-2.93	Xl2.27006.2.A1_a_at
Xl2.46868.1.S1_at	gb:CX134990 /DB_XREF=gi:56706012 /DB_XREF=AGENCOURT_39734415 /CLONE=IMAGE:7764691 /TID=Xl.46868.1 /CNT=15 /FEA=EST /TIER=ConsEnd /STK=0 /UG=Xl.46868 /UG_TITLE=Transcribed locus /REP_ORG=X. laevis	gb|BC153810.1| Xenopus laevis cDNA clone IMAGE:8643861	degs3		Hit#5: ref|NM_203621.1| Xenopus (Silurana) tropicalis degenerative spermatocyte homolog 3, lipid desaturase (degs3), mRNA gb|BC061313.1| Xenopus tropicalis degenerative spermatocyte homolog 3, lipid desaturase, mRNA (cDNA clone MGC:75791 IMAGE:5382133), complete cds	---	CLONE=IMAGE:7764691	143.8	P	10.07	A	-14.28	gb:CX134990 /DB_XREF=gi:56706012 /DB_XREF=AGENCOURT_39734415 /CLONE=IMAGE:7764691 /TID=Xl.46868.1 /CNT=15 /FEA=EST /TIER=ConsEnd /STK=0 /UG=Xl.46868 /UG_TITLE=Transcribed locus /REP_ORG=X. laevis	---	---	---	CLONE=IMAGE:7764691	143.8	P	48.46	P	-2.97	Xl2.46868.1.S1_at
Xl2.18537.1.S1_at	gb:BC092343.1 /DB_XREF=gi:62185760 /TID=Xl.18537.1 /CNT=15 /FEA=FLmRNA /TIER=FL /STK=3 /UG=Xl.18537 /DEF=Xenopus laevis cDNA clone MGC:115316 IMAGE:6947959, complete cds. /PROD=Unknown (protein for MGC:115316) /FL=gb:BC092343.1 /REP_ORG=X. laevis	hypothetical protein MGC115316	unknown		MGC115316	734410	DEF=Xenopus laevis cDNA clone MGC:115316 IMAGE:6947959, complete cds.	135.74	P	52.73	P	-2.57	gb:BC092343.1 /DB_XREF=gi:62185760 /TID=Xl.18537.1 /CNT=15 /FEA=FLmRNA /TIER=FL /STK=3 /UG=Xl.18537 /DEF=Xenopus laevis cDNA clone MGC:115316 IMAGE:6947959, complete cds. /PROD=Unknown (protein for MGC:115316) /FL=gb:BC092343.1 /REP_ORG=X. laevis	hypothetical protein MGC115316	MGC115316	734410	DEF=Xenopus laevis cDNA clone MGC:115316 IMAGE:6947959, complete cds.	135.74	P	45.76	P	-2.97	Xl2.18537.1.S1_at
Xl2.19615.1.A1_at	gb:BQ388035 /DB_XREF=gi:21075722 /DB_XREF=NISC_mn27c01.x1 /CLONE=IMAGE:5074560 /TID=Xl.19615.1 /CNT=4 /FEA=EST /TIER=ConsEnd /STK=0 /UG=Xl.19615 /UG_TITLE=Transcribed locus /REP_ORG=X. laevis	ref|NM_001086033.1| Xenopus laevis dihydropyrimidinase-like 4 (dpysl4), mRNA gb|BC043880.1| Xenopus laevis similar to Collapsin response mediator protein 3, mRNA (cDNA clone MGC:53768 IMAGE:5537181), complete cds	dpysl4		Hit#1: ref|NM_001086033.1| Xenopus laevis dihydropyrimidinase-like 4 (dpysl4), mRNA gb|BC043880.1| Xenopus laevis similar to Collapsin response mediator protein 3, mRNA (cDNA clone MGC:53768 IMAGE:5537181), complete cds	---	CLONE=IMAGE:5074560	238.59	P	31.17	A	-7.66	gb:BQ388035 /DB_XREF=gi:21075722 /DB_XREF=NISC_mn27c01.x1 /CLONE=IMAGE:5074560 /TID=Xl.19615.1 /CNT=4 /FEA=EST /TIER=ConsEnd /STK=0 /UG=Xl.19615 /UG_TITLE=Transcribed locus /REP_ORG=X. laevis	---	---	---	CLONE=IMAGE:5074560	238.59	P	79.41	P	-3	Xl2.19615.1.A1_at
Xl2.15089.2.S1_at	gb:BJ042709 /DB_XREF=gi:17395206 /DB_XREF=BJ042709 /CLONE=XL032j05 /TID=Xl.15089.2 /CNT=7 /FEA=EST /TIER=ConsEnd /STK=0 /UG=Xl.15089 /UG_TITLE=Transcribed locus /REP_ORG=X. laevis	gb|JN975639.1| Xenopus laevis galectin IX mRNA, partial cds	fish-egg lectin-like		Hit#1: gb|JN975639.1| Xenopus laevis galectin IX mRNA, partial cds	---	CLONE=XL032j05	61.59	P	124.88	P	2.03	gb:BJ042709 /DB_XREF=gi:17395206 /DB_XREF=BJ042709 /CLONE=XL032j05 /TID=Xl.15089.2 /CNT=7 /FEA=EST /TIER=ConsEnd /STK=0 /UG=Xl.15089 /UG_TITLE=Transcribed locus /REP_ORG=X. laevis	---	---	---	CLONE=XL032j05	61.59	P	20.01	P	-3.08
Xl2.5040.1.A1_a_at	gb:BF048552 /DB_XREF=gi:10767055 /DB_XREF=dc30d01.x1 /CLONE=IMAGE:3398593 /TID=Xl.5040.1 /CNT=10 /FEA=EST /TIER=Stack /STK=7 /UG=Xl.5040 /UG_TITLE=Transcribed locus, moderately similar to XP_414253.1 PREDICTED: similar to inter-alpha-trypsin inhibitor heavy chain3 (Gallus gallus) /REP_ORG=X. laevis	gb|BC092555.1| Xenopus tropicalis hypothetical protein LOC594926, mRNA (cDNA clone IMAGE:7024052), partial cds	itih3		Hit#2: ref|XM_004316554.1| PREDICTED: Tursiops truncatus inter-alpha-trypsin inhibitor heavy chain 3 (ITIH3), mRNA	---	CLONE=IMAGE:3398593	101.08	P	691.27	P	6.84	gb:BF048552 /DB_XREF=gi:10767055 /DB_XREF=dc30d01.x1 /CLONE=IMAGE:3398593 /TID=Xl.5040.1 /CNT=10 /FEA=EST /TIER=Stack /STK=7 /UG=Xl.5040 /UG_TITLE=Transcribed locus, moderately similar to XP_414253.1 PREDICTED: similar to inter-alpha-trypsin inhibitor heavy chain3 (Gallus gallus) /REP_ORG=X. laevis	---	---	---	CLONE=IMAGE:3398593	101.08	P	32.71	P	-3.09	Xl2.5040.1.A1_a_at
Xl2.8265.1.S1_at	gb:AW148154 /DB_XREF=gi:6196050 /DB_XREF=da04g09.x1 /CLONE=XENOPUS_SOURCE_ID:xlnoc001p17 /TID=Xl.8265.1 /CNT=10 /FEA=EST /TIER=ConsEnd /STK=3 /UG=Xl.8265 /UG_TITLE=Transcribed locus /REP_ORG=X. laevis	ref|XM_002931505.2| PREDICTED: Xenopus (Silurana) tropicalis platelet-derived growth factor receptor-like protein-like (LOC100493577), mRNA	PDGFRL		Hit#1: ref|XM_002931505.2| PREDICTED: Xenopus (Silurana) tropicalis platelet-derived growth factor receptor-like protein-like (LOC100493577), mRNA	---	CLONE=XENOPUS_SOURCE_ID:xlnoc001p17	84.53	P	36.98	P	-2.29	gb:AW148154 /DB_XREF=gi:6196050 /DB_XREF=da04g09.x1 /CLONE=XENOPUS_SOURCE_ID:xlnoc001p17 /TID=Xl.8265.1 /CNT=10 /FEA=EST /TIER=ConsEnd /STK=3 /UG=Xl.8265 /UG_TITLE=Transcribed locus /REP_ORG=X. laevis	---	---	---	CLONE=XENOPUS_SOURCE_ID:xlnoc001p17	84.53	P	27.28	P	-3.1	Xl2.8265.1.S1_at
Xl2.57059.1.A1_at	gb:EB730915 /DB_XREF=gi:95011631 /DB_XREF=AGENCOURT_78603086 /CLONE=IMAGE:8635926 /TID=Xl.57059.1 /CNT=3 /FEA=EST /TIER=ConsEnd /STK=2 /UG=Xl.57059 /UG_TITLE=Transcribed locus /REP_ORG=X. laevis	ref|NM_001094818.1| Xenopus laevis DnaJ (Hsp40) homolog, subfamily B, member 5 (dnajb5), mRNA gb|BC084307.1| Xenopus laevis hypothetical LOC495121, mRNA (cDNA clone MGC:83312 IMAGE:6864087), complete cds	dnajb5		Hit#2: ref|XM_004910325.1| PREDICTED: Xenopus (Silurana) tropicalis DnaJ (Hsp40) homolog, subfamily B, member 5 (dnajb5), transcript variant X4, mRNA	---	CLONE=IMAGE:8635926	240.77	P	66.33	P	-3.63	gb:EB730915 /DB_XREF=gi:95011631 /DB_XREF=AGENCOURT_78603086 /CLONE=IMAGE:8635926 /TID=Xl.57059.1 /CNT=3 /FEA=EST /TIER=ConsEnd /STK=2 /UG=Xl.57059 /UG_TITLE=Transcribed locus /REP_ORG=X. laevis	---	---	---	CLONE=IMAGE:8635926	240.77	P	77.37	P	-3.11	Xl2.57059.1.A1_at
Xl2.51209.1.A1_at	gb:BJ641780 /DB_XREF=gi:37506174 /DB_XREF=BJ641780 /CLONE=XL211d19 /TID=Xl.51209.1 /CNT=1 /FEA=EST /TIER=ConsEnd /STK=1 /UG=Xl.51209 /UG_TITLE=Transcribed locus, weakly similar to XP_576627.1 PREDICTED: similar to Tes13-L (Rattus norvegicus) /REP_ORG=X. laevis	ref|XM_002935476.2| PREDICTED: Xenopus (Silurana) tropicalis transmembrane protein 232 (tmem232), mRNA	tmem232		Hit#1: ref|XM_002935476.2| PREDICTED: Xenopus (Silurana) tropicalis transmembrane protein 232 (tmem232), mRNA	---	CLONE=XL211d19	78.75	P	36.82	A	-2.14	gb:BJ641780 /DB_XREF=gi:37506174 /DB_XREF=BJ641780 /CLONE=XL211d19 /TID=Xl.51209.1 /CNT=1 /FEA=EST /TIER=ConsEnd /STK=1 /UG=Xl.51209 /UG_TITLE=Transcribed locus, weakly similar to XP_576627.1 PREDICTED: similar to Tes13-L (Rattus norvegicus) /REP_ORG=X. laevis	---	---	---	CLONE=XL211d19	78.75	P	25.34	A	-3.11
Xl2.23764.1.S1_at	gb:BG161326 /DB_XREF=gi:12695245 /DB_XREF=dab68g04.x1 /CLONE=IMAGE:4202310 /TID=Xl.23764.1 /CNT=11 /FEA=EST /TIER=ConsEnd /STK=1 /UG=Xl.23764 /UG_TITLE=Transcribed locus, moderately similar to XP_508516.1 PREDICTED: similar to DKFZP564J0863 protein (Pan troglodytes) /REP_ORG=X. laevis	ref|NM_001016595.2| Xenopus (Silurana) tropicalis atlastin GTPase 3 (atl3), mRNA emb|CR760588.2| Xenopus tropicalis finished cDNA, clone TEgg024f16	atl3		Hit#1: ref|NM_001016595.2| Xenopus (Silurana) tropicalis atlastin GTPase 3 (atl3), mRNA emb|CR760588.2| Xenopus tropicalis finished cDNA, clone TEgg024f16	---	CLONE=IMAGE:4202310	913.34	P	393.81	P	-2.32	gb:BG161326 /DB_XREF=gi:12695245 /DB_XREF=dab68g04.x1 /CLONE=IMAGE:4202310 /TID=Xl.23764.1 /CNT=11 /FEA=EST /TIER=ConsEnd /STK=1 /UG=Xl.23764 /UG_TITLE=Transcribed locus, moderately similar to XP_508516.1 PREDICTED: similar to DKFZP564J0863 protein (Pan troglodytes) /REP_ORG=X. laevis	---	---	---	CLONE=IMAGE:4202310	913.34	P	287.56	P	-3.18	Xl2.23764.1.S1_at
Xl2.20001.1.S1_at	gb:CF283345 /DB_XREF=gi:33643124 /DB_XREF=AGENCOURT_15205995 /CLONE=IMAGE:5505822 /TID=Xl.20001.1 /CNT=3 /FEA=mRNA /TIER=ConsEnd /STK=0 /LL=373719 /UG_GENE=hox2.7-A /UG=Xl.20001 /UG_TITLE=Homeobox protein /REP_ORG=X. laevis	homeobox B3	hoxb3		hoxb3	373719	CLONE=IMAGE:5505822	48.38	P	22.52	A	-2.15	gb:CF283345 /DB_XREF=gi:33643124 /DB_XREF=AGENCOURT_15205995 /CLONE=IMAGE:5505822 /TID=Xl.20001.1 /CNT=3 /FEA=mRNA /TIER=ConsEnd /STK=0 /LL=373719 /UG_GENE=hox2.7-A /UG=Xl.20001 /UG_TITLE=Homeobox protein /REP_ORG=X. laevis	homeobox B3	hoxb3	373719	CLONE=IMAGE:5505822	48.38	P	15.16	A	-3.19	Xl2.20001.1.S1_at
Xl2.47624.1.S1_a_at	gb:BC073592.1 /DB_XREF=gi:49116845 /TID=Xl.47624.1 /CNT=2 /FEA=mRNA /TIER=ConsEnd /STK=0 /LL=443671 /UG_GENE=LOC443671 /UG=Xl.47624 /UG_TITLE=Hypothetical protein LOC443671 /DEF=Xenopus laevis hypothetical protein LOC443671, mRNA (cDNA clone IMAGE:5512708), partial cds. /REP_ORG=X. laevis	hypothetical protein LOC443671	FCRL4		LOC443671	443671	DEF=Xenopus laevis hypothetical protein LOC443671, mRNA (cDNA clone IMAGE:5512708), partial cds.	108.52	P	29.95	A	-3.62	gb:BC073592.1 /DB_XREF=gi:49116845 /TID=Xl.47624.1 /CNT=2 /FEA=mRNA /TIER=ConsEnd /STK=0 /LL=443671 /UG_GENE=LOC443671 /UG=Xl.47624 /UG_TITLE=Hypothetical protein LOC443671 /DEF=Xenopus laevis hypothetical protein LOC443671, mRNA (cDNA clone IMAGE:5512708), partial cds. /REP_ORG=X. laevis	hypothetical protein LOC443671	LOC443671	443671	DEF=Xenopus laevis hypothetical protein LOC443671, mRNA (cDNA clone IMAGE:5512708), partial cds.	108.52	P	33.6	P	-3.23	Xl2.47624.1.S1_a_at
Xl2.55666.1.A1_at	gb:BJ633403 /DB_XREF=gi:37285553 /DB_XREF=BJ633403 /CLONE=XL178j14 /TID=Xl.55666.1 /CNT=3 /FEA=EST /TIER=ConsEnd /STK=1 /UG=Xl.55666 /UG_TITLE=Transcribed locus /REP_ORG=X. laevis	gb|CP002792.1| Methanothermococcus okinawensis IH1, complete genome	msh3		Hit#8: gb|AY275681.1| Homo sapiens mutS homolog 3 (E. coli) (MSH3) gene, complete cds	---	CLONE=XL178j14	173.51	P	68.83	P	-2.52	gb:BJ633403 /DB_XREF=gi:37285553 /DB_XREF=BJ633403 /CLONE=XL178j14 /TID=Xl.55666.1 /CNT=3 /FEA=EST /TIER=ConsEnd /STK=1 /UG=Xl.55666 /UG_TITLE=Transcribed locus /REP_ORG=X. laevis	---	---	---	CLONE=XL178j14	173.51	P	52.02	P	-3.34
Xl2.6903.1.A1_at	gb:BM180566 /DB_XREF=gi:17404637 /DB_XREF=daj36h03.x1 /CLONE=IMAGE:5078644 /TID=Xl.6903.1 /CNT=6 /FEA=EST /TIER=ConsEnd /STK=2 /UG=Xl.6903 /UG_TITLE=Transcribed locus /REP_ORG=X. laevis	ref|XM_004919962.1| PREDICTED: Xenopus (Silurana) tropicalis uncharacterized LOC101732141 (LOC101732141), mRNA	cytc		Hit#14: gb|AF452792.1| Carabus uenoi isolate OH13b cytochrome C gene, partial cds	---	CLONE=IMAGE:5078644	64.58	P	32.2	A	-2.01	gb:BM180566 /DB_XREF=gi:17404637 /DB_XREF=daj36h03.x1 /CLONE=IMAGE:5078644 /TID=Xl.6903.1 /CNT=6 /FEA=EST /TIER=ConsEnd /STK=2 /UG=Xl.6903 /UG_TITLE=Transcribed locus /REP_ORG=X. laevis	---	---	---	CLONE=IMAGE:5078644	64.58	P	18.99	A	-3.4	Xl2.6903.1.A1_at
Xl2.14689.1.A1_at	gb:BJ056983 /DB_XREF=gi:17481010 /DB_XREF=BJ056983 /CLONE=XL033k04 /TID=Xl.14689.1 /CNT=1 /FEA=EST /TIER=ConsEnd /STK=1 /UG=Xl.14689 /UG_TITLE=Transcribed locus /REP_ORG=X. laevis	ref|XM_004910588.1| PREDICTED: Xenopus (Silurana) tropicalis RAB36, member RAS oncogene family (rab36), mRNA	rab36		Hit#1: ref|XM_004910588.1| PREDICTED: Xenopus (Silurana) tropicalis RAB36, member RAS oncogene family (rab36), mRNA	---	CLONE=XL033k04	303.16	P	98.32	P	-3.08	gb:BJ056983 /DB_XREF=gi:17481010 /DB_XREF=BJ056983 /CLONE=XL033k04 /TID=Xl.14689.1 /CNT=1 /FEA=EST /TIER=ConsEnd /STK=1 /UG=Xl.14689 /UG_TITLE=Transcribed locus /REP_ORG=X. laevis	---	---	---	CLONE=XL033k04	303.16	P	87.22	P	-3.48
Xl2.48520.1.A1_at	gb:BP731700 /DB_XREF=gi:46080293 /DB_XREF=BP731700 /CLONE=XL485h10ex /TID=Xl.48520.1 /CNT=3 /FEA=EST /TIER=ConsEnd /STK=1 /UG=Xl.48520 /UG_TITLE=Transcribed locus /REP_ORG=X. laevis	ref|XM_004914060.1| PREDICTED: Xenopus (Silurana) tropicalis phosphorylase kinase, beta (phkb), transcript variant X3, mRNA	phkb		Hit#1: ref|XM_004914060.1| PREDICTED: Xenopus (Silurana) tropicalis phosphorylase kinase, beta (phkb), transcript variant X3, mRNA	---	CLONE=XL485h10ex	305.62	P	102.06	P	-2.99	gb:BP731700 /DB_XREF=gi:46080293 /DB_XREF=BP731700 /CLONE=XL485h10ex /TID=Xl.48520.1 /CNT=3 /FEA=EST /TIER=ConsEnd /STK=1 /UG=Xl.48520 /UG_TITLE=Transcribed locus /REP_ORG=X. laevis	---	---	---	CLONE=XL485h10ex	305.62	P	87.03	P	-3.51	Xl2.48520.1.A1_at
Xl2.4068.1.A1_at	gb:BF024949 /DB_XREF=gi:10755368 /DB_XREF=dc81g05.x1 /CLONE=IMAGE:3403544 /TID=Xl.4068.1 /CNT=2 /FEA=EST /TIER=ConsEnd /STK=2 /UG=Xl.4068 /UG_TITLE=Transcribed locus /REP_ORG=X. laevis	gb|BC025534.1| Mus musculus cDNA clone IMAGE:5250232	Gls		Hit#4: ref|NM_001113383.1| Mus musculus glutaminase (Gls), transcript variant 2, mRNA	---	CLONE=IMAGE:3403544	201.3	P	90.3	P	-2.23	gb:BF024949 /DB_XREF=gi:10755368 /DB_XREF=dc81g05.x1 /CLONE=IMAGE:3403544 /TID=Xl.4068.1 /CNT=2 /FEA=EST /TIER=ConsEnd /STK=2 /UG=Xl.4068 /UG_TITLE=Transcribed locus /REP_ORG=X. laevis	---	---	---	CLONE=IMAGE:3403544	201.3	P	56.78	P	-3.55	Xl2.4068.1.A1_at
Xl2.23825.1.A1_x_at	gb:BJ044059 /DB_XREF=gi:17392935 /DB_XREF=BJ044059 /CLONE=XL012b19 /TID=Xl.23825.1 /CNT=6 /FEA=EST /TIER=ConsEnd /STK=2 /UG=Xl.23825 /UG_TITLE=Transcribed locus /REP_ORG=X. laevis	gb|EF091677.1| Oplegnathus fasciatus isolate OFTS5 transposon Tc1-like transposon, complete sequence	unknown		Hit#11: gb|BC045254.1| Xenopus laevis, clone IMAGE:4683763, mRNA	---	CLONE=XL012b19	36.4	P	75.28	P	2.07	gb:BJ044059 /DB_XREF=gi:17392935 /DB_XREF=BJ044059 /CLONE=XL012b19 /TID=Xl.23825.1 /CNT=6 /FEA=EST /TIER=ConsEnd /STK=2 /UG=Xl.23825 /UG_TITLE=Transcribed locus /REP_ORG=X. laevis	---	---	---	CLONE=XL012b19	36.4	P	10.23	A	-3.56
Xl2.48400.1.S1_at	gb:BC077835.1 /DB_XREF=gi:50417691 /GEN=MGC80518 /TID=Xl.48400.1 /CNT=3 /FEA=FLmRNA /TIER=FL /STK=1 /LL=446802 /UG=Xl.48400 /DEF=Xenopus laevis MGC80518 protein, mRNA (cDNA clone MGC:80518 IMAGE:5157175), complete cds. /PROD=MGC80518 protein /FL=gb:BC077835.1 /REP_ORG=X. laevis	formin-binding protein 1-like	fnbp1l		fnbp1l	446802	DEF=Xenopus laevis MGC80518 protein, mRNA (cDNA clone MGC:80518 IMAGE:5157175), complete cds.	462.64	P	99.14	P	-4.67	gb:BC077835.1 /DB_XREF=gi:50417691 /GEN=MGC80518 /TID=Xl.48400.1 /CNT=3 /FEA=FLmRNA /TIER=FL /STK=1 /LL=446802 /UG=Xl.48400 /DEF=Xenopus laevis MGC80518 protein, mRNA (cDNA clone MGC:80518 IMAGE:5157175), complete cds. /PROD=MGC80518 protein /FL=gb:BC077835.1 /REP_ORG=X. laevis	formin-binding protein 1-like	fnbp1l	446802	DEF=Xenopus laevis MGC80518 protein, mRNA (cDNA clone MGC:80518 IMAGE:5157175), complete cds.	462.64	P	128.27	P	-3.61	Xl2.48400.1.S1_at
Xl2.55852.1.A1_at	gb:DY544925 /DB_XREF=gi:88868832 /DB_XREF=AGENCOURT_71266063 /CLONE=IMAGE:8329533 /TID=Xl.55852.1 /CNT=1 /FEA=EST /TIER=ConsEnd /STK=0 /UG=Xl.55852 /UG_TITLE=Transcribed locus /REP_ORG=X. laevis	ref|NM_001095940.1| Xenopus laevis uncharacterized protein MGC115036 (MGC115036), mRNA gb|BC094171.1| Xenopus laevis hypothetical protein MGC115036, mRNA (cDNA clone MGC:115036 IMAGE:6948427), complete cds	fbxo3		Hit#2: ref|NM_001093708.1| Xenopus laevis F-box protein 3 (fbxo3), mRNA gb|BC078124.1| Xenopus laevis F-box protein 3, mRNA (cDNA clone MGC:83649 IMAGE:5085206), complete cds	---	CLONE=IMAGE:8329533	176.63	P	66.95	P	-2.64	gb:DY544925 /DB_XREF=gi:88868832 /DB_XREF=AGENCOURT_71266063 /CLONE=IMAGE:8329533 /TID=Xl.55852.1 /CNT=1 /FEA=EST /TIER=ConsEnd /STK=0 /UG=Xl.55852 /UG_TITLE=Transcribed locus /REP_ORG=X. laevis	---	---	---	CLONE=IMAGE:8329533	176.63	P	48.45	P	-3.65
Xl2.12445.2.A1_x_at	gb:BJ086556 /DB_XREF=gi:17583012 /DB_XREF=BJ086556 /CLONE=XL053g18 /TID=Xl.12445.2 /CNT=1 /FEA=EST /TIER=ConsEnd /STK=1 /UG=Xl.12445 /UG_TITLE=Transcribed locus, moderately similar to NP_001006961.1 mitochondrial protein, 18 kDa (Rattus norvegicus) /REP_ORG=X. laevis	Hypothetical protein LOC100158358	mtfp1		LOC100158358	100158358	CLONE=XL053g18	866.23	P	248.82	P	-3.48	gb:BJ086556 /DB_XREF=gi:17583012 /DB_XREF=BJ086556 /CLONE=XL053g18 /TID=Xl.12445.2 /CNT=1 /FEA=EST /TIER=ConsEnd /STK=1 /UG=Xl.12445 /UG_TITLE=Transcribed locus, moderately similar to NP_001006961.1 mitochondrial protein, 18 kDa (Rattus norvegicus) /REP_ORG=X. laevis	Hypothetical protein LOC100158358	LOC100158358	100158358	CLONE=XL053g18	866.23	P	232.4	P	-3.73	Xl2.12445.2.A1_x_at
Xl2.32350.1.A1_at	gb:BJ631700 /DB_XREF=gi:37282149 /DB_XREF=BJ631700 /CLONE=XL170f10 /TID=Xl.32350.1 /CNT=2 /FEA=EST /TIER=ConsEnd /STK=2 /UG=Xl.32350 /UG_TITLE=Transcribed locus, weakly similar to NP_057538.1 hypothetical protein LOC51234 (Homo sapiens) /REP_ORG=X. laevis	ref|NM_001099863.1| Xenopus laevis ER membrane protein complex subunit 4 (emc4), mRNA gb|BC071090.1| Xenopus laevis hypothetical protein LOC100101270, mRNA (cDNA clone MGC:81045 IMAGE:6316156), complete cds	emc4		Hit#4: ref|XM_004010417.1| PREDICTED: Ovis aries ER membrane protein complex subunit 4 (EMC4), mRNA	---	CLONE=XL170f10	41.54	P	17.47	P	-2.38	gb:BJ631700 /DB_XREF=gi:37282149 /DB_XREF=BJ631700 /CLONE=XL170f10 /TID=Xl.32350.1 /CNT=2 /FEA=EST /TIER=ConsEnd /STK=2 /UG=Xl.32350 /UG_TITLE=Transcribed locus, weakly similar to NP_057538.1 hypothetical protein LOC51234 (Homo sapiens) /REP_ORG=X. laevis	---	---	---	CLONE=XL170f10	41.54	P	11.11	A	-3.74
Xl2.19230.2.S1_at	gb:BQ383450 /DB_XREF=gi:21071137 /DB_XREF=NISC_mn01c01.x1 /CLONE=IMAGE:5048808 /TID=Xl.19230.2 /CNT=1 /FEA=EST /TIER=ConsEnd /STK=0 /UG=Xl.19230 /UG_TITLE=Transcribed locus, strongly similar to XP_421689.1 PREDICTED: similar to TBP-associated factor 172 (TAF-172) (TAF(II)170) (Gallus gallus) /REP_ORG=X. laevis	ref|XM_002939093.2| PREDICTED: Xenopus (Silurana) tropicalis BTAF1 RNA polymerase II, B-TFIID transcription factor-associated, 170kDa (btaf1), mRNA	btaf1		Hit#1: ref|XM_002939093.2| PREDICTED: Xenopus (Silurana) tropicalis BTAF1 RNA polymerase II, B-TFIID transcription factor-associated, 170kDa (btaf1), mRNA	---	CLONE=IMAGE:5048808	50.46	P	24.76	A	-2.04	gb:BQ383450 /DB_XREF=gi:21071137 /DB_XREF=NISC_mn01c01.x1 /CLONE=IMAGE:5048808 /TID=Xl.19230.2 /CNT=1 /FEA=EST /TIER=ConsEnd /STK=0 /UG=Xl.19230 /UG_TITLE=Transcribed locus, strongly similar to XP_421689.1 PREDICTED: similar to TBP-associated factor 172 (TAF-172) (TAF(II)170) (Gallus gallus) /REP_ORG=X. laevis	---	---	---	CLONE=IMAGE:5048808	50.46	P	13.4	A	-3.77
Xl2.50317.1.A1_at	gb:CX135598 /DB_XREF=gi:56706620 /DB_XREF=AGENCOURT_39734612 /CLONE=IMAGE:7764824 /TID=Xl.50317.1 /CNT=1 /FEA=EST /TIER=ConsEnd /STK=0 /UG=Xl.50317 /UG_TITLE=Transcribed locus /REP_ORG=X. laevis	emb|X70681.1| X.laevis XFO 9-3 mRNA for zinc finger protein	znf214		Hit#1: emb|X70681.1| X.laevis XFO 9-3 mRNA for zinc finger protein	---	CLONE=IMAGE:7764824	361.17	P	156.34	P	-2.31	gb:CX135598 /DB_XREF=gi:56706620 /DB_XREF=AGENCOURT_39734612 /CLONE=IMAGE:7764824 /TID=Xl.50317.1 /CNT=1 /FEA=EST /TIER=ConsEnd /STK=0 /UG=Xl.50317 /UG_TITLE=Transcribed locus /REP_ORG=X. laevis	---	---	---	CLONE=IMAGE:7764824	361.17	P	95.51	P	-3.78	Xl2.50317.1.A1_at
Xl2.15722.2.S1_at	gb:EB645400 /DB_XREF=gi:93206816 /DB_XREF=AGENCOURT_75533623 /CLONE=IMAGE:8547027 /TID=Xl.15722.2 /CNT=5 /FEA=EST /TIER=ConsEnd /STK=0 /UG=Xl.15722 /UG_TITLE=Transcribed locus, moderately similar to XP_417605.1 PREDICTED: similar to UFD2D4COLE1E fusion protein (Gallus gallus) /REP_ORG=X. laevis	nicotinamide nucleotide adenylyltransferase 1	nmnat1		nmnat1	100036953	CLONE=IMAGE:8547027	51.18	P	21.62	A	-2.37	gb:EB645400 /DB_XREF=gi:93206816 /DB_XREF=AGENCOURT_75533623 /CLONE=IMAGE:8547027 /TID=Xl.15722.2 /CNT=5 /FEA=EST /TIER=ConsEnd /STK=0 /UG=Xl.15722 /UG_TITLE=Transcribed locus, moderately similar to XP_417605.1 PREDICTED: similar to UFD2D4COLE1E fusion protein (Gallus gallus) /REP_ORG=X. laevis	nicotinamide nucleotide adenylyltransferase 1	nmnat1	100036953	CLONE=IMAGE:8547027	51.18	P	13.31	A	-3.85
Xl2.27006.2.A1_x_at	gb:DT076333 /DB_XREF=gi:72375582 /DB_XREF=AGENCOURT_55789571 /CLONE=IMAGE:8074961 /TID=Xl.27006.2 /CNT=4 /FEA=EST /TIER=ConsEnd /STK=1 /UG=Xl.27006 /UG_TITLE=Transcribed locus, moderately similar to NP_000384.1 alpha 2 type V collagen preproprotein (Homo sapiens) /REP_ORG=X. laevis	ref|XM_002931500.2| PREDICTED: Xenopus (Silurana) tropicalis collagen, type V, alpha 2 (col5a2), mRNA	col5a2		Hit#1: ref|XM_002931500.2| PREDICTED: Xenopus (Silurana) tropicalis collagen, type V, alpha 2 (col5a2), mRNA	---	CLONE=IMAGE:8074961	696.93	P	167.65	P	-4.16	gb:DT076333 /DB_XREF=gi:72375582 /DB_XREF=AGENCOURT_55789571 /CLONE=IMAGE:8074961 /TID=Xl.27006.2 /CNT=4 /FEA=EST /TIER=ConsEnd /STK=1 /UG=Xl.27006 /UG_TITLE=Transcribed locus, moderately similar to NP_000384.1 alpha 2 type V collagen preproprotein (Homo sapiens) /REP_ORG=X. laevis	---	---	---	CLONE=IMAGE:8074961	696.93	P	178.81	P	-3.9	Xl2.27006.2.A1_x_at
[truncated: 45 more rows]

## Sheet: Axolotl
						Normal fold change in genes 1 day post injury				Fold change in IVM treated vs uninjured (mature)				Fold change in IVM treated vs untreated 1 day post injury
[truncated: 10,000 more rows]

## Sheet: Human_Diff
	ID	geneSymbol	geneName	entrezID	log-fold change in ouabain-treated	log-fold change in high-K-treated	log-fold change in pinacidil-treated	AveExpr	F	P.Value	adj.P.Val
13203	WUCfbfu.nki49qp4XI	STC1	stanniocalcin 1	6781	3.27396	0.558198	0.0563196	9.13696	1353.64	2.18613e-19	3.03937e-15
[truncated: 5,482 more rows]

## Sheet: Human_Prediff
	ID	geneSymbol	geneName	entrezID	log fold change in ouabain-treated	log-fold change in high-K-treated	AveExpr	F	P.Value	adj.P.Val
[truncated: 6,439 more rows]
