# Supplementary material for: Genome‐wide analysis reveals conserved transcriptional responses downstream of resting potential change in Xenopus embryos, axolotl regeneration, and human mesenchymal cell differentiation
Source: Regeneration (Oxf). 2015 Nov 26;3(1):3–25. doi: 10.1002/reg2.48 (PMC4857752; doi:10.1002/reg2.48)
Supplement: Supplementary file 1 — Figure S1. Subnetwork enrichment analysis of Xenopus dataset identified (A) regulated genes that are involved in adipocyte differentiation and (B) regulated genes that are involved in the immune system. Acronyms can be found in Appendix S5. Gene functions can be found in Table S1. Figure S2. (A) Subnetwork enrichment analysis of the human database identifies regulated genes that are involved in BMP2 signaling. Acronyms can be found in Appendix S4. (B) Subnetwork enrichment analysis of the axolotl database identifies regulated genes that are involved in calcium signaling. Acronyms can be found in Appendix S5. (C) Subnetwork enrichment analysis of the human dataset identifies regulated genes that are involved in calcium signaling. Acronyms can be found in Appendix S5. (D) Subnetwork enrichment analysis of the Xenopus database identifies regulated genes that are involved in chloride transport. Acronyms can be found in Appendix S5. Figure S3. Subnetwork enrichment analysis of the axolotl database identifies (A) regulated genes involved in Huntington disease pathway and (B) regulated genes involved in Parkinson disease pathway. Acronyms can be found in Appendix S5. Table S1. List of genes from subnetwork enrichment analysis of Xenopus genes involved in organogenesis. Table S2. List of cell signaling pathways from subnetwork enrichment analysis that are common to all three (frog, axolotl, and human) datasets. Appendix 1. Entire list of differentially expressed genes in response to depolarization from all three species, frog, axolotl, and human. Appendix 2. Entire list of enriched cell processes in response to depolarization from all three species, frog, axolotl, and human. Appendix 3. Entire list of enriched expression targets in response to depolarization from all three species, frog, axolotl, and human. Appendix 4. Entire list of enriched disease networks in response to depolarization from all three species, frog, axolotl, and human. Appendix 5. Entire list of gene acro [file REG2-3-03-s001.zip › Appendix 2 - cell process SNEA - all three species.xlsx]

## Sheet: Xenopus
Appendix: Sub-network enrichment analysis of cell processes in Pathway Studio. Total # Neighbors refers to members of the network, Overlap refers to measured entities in the dataset, Percent Overlap is coverage of the entire network, Gene Set Seed is the process affected, and Overlapping Entities are all the genes in the network that are in the network.
Name	Type	Total # of Neighbors	Overlap	Percent Overlap	Gene Set Seed	Overlapping Entities	p-value
Proteins/Chemicals Regulating Cell Processes of keratinocyte differentiation	Pathway	297	20	6	keratinocyte differentiation	BAX,FOS,MAPK3,PRKCE,FHL1,JUN,PTGS1,SRF,KAT2B,MDM2,ANXA1,IGF1R,CASR,FGFR3,RBP1,HOXA7,BCL11B,ALOX12B,GJB3,CA6	3.09501e-07
Proteins/Chemicals Regulating Cell Processes of apoptosis	Pathway	5546	137	2	apoptosis	BAX,CASP7,FOS,MAPK3,PRKCE,PTGDS,WAS,FHL1,P2RY1,JUN,MYL12B,EDNRA,EPB41,PTGS1,CAMK2G,STAT3,SRF,KAT2B,MDM2,RGS4,ANXA1,SLC25A4,BMP2,IGF1R,CD38,CASR,SLC5A5,SST,FGFR3,G6PC,GLS,PIK3C3,DDR1,NCOA1,CYP1A1,THRB,NCAM1,VCAN,INHBB,AKT2,SOCS1,KL,GATA4,NR1I2,LGALS1,F11R,AMBP,NRP1,GRB2,HNF1B,RBP1,GPX3,FSHR,JUNB,PPAP2B,TSPO,RET,ACVR2B,CRY1,VEGFB,CTNNA1,MAFB,SREBF2,ICOSLG,PSMB8,NKX2-5,CD48,CD81,CDC25A,DAG1,SPA17,MS…	7.14679e-07
Proteins/Chemicals Regulating Cell Processes of cell proliferation	Pathway	5811	141	2	cell proliferation	BAX,CASP7,FOS,MAPK3,PRKCE,PTGDS,WAS,FHL1,P2RY1,JUN,EDNRA,EPB41,PTGS1,CAMK2G,STAT3,SRF,KAT2B,MDM2,RGS4,ANXA1,CACNA1A,BMP2,IGF1R,CD38,CASR,SST,FGFR3,G6PC,GLS,PIK3C3,DDR1,NCOA1,TTN,THRB,NCAM1,VCAN,INHBB,AKT2,SOCS1,PAPPA,KL,GATA4,NR1I2,LGALS1,AHNAK,F11R,AMBP,NRP1,GRB2,HNF1B,RBP1,FSHR,JUNB,PPAP2B,TSPO,HAND1,RET,ACVR2B,NPR3,F13A1,VEGFB,CTNNA1,KRT19,MAFB,SREBF2,ICOSLG,NKX2-5,HOXB3,CD48,CD81,CDC25A,NFIB,…	1.26344e-06
Proteins/Chemicals Regulating Cell Processes of cell differentiation	Pathway	5152	127	2	cell differentiation	BAX,FOS,MAPK3,PRKCE,PTGDS,WAS,FHL1,P2RY1,JUN,EDNRA,EPB41,PTGS1,CAMK2G,STAT3,SRF,KAT2B,MDM2,ANXA1,BMP2,IGF1R,CD38,CASR,SLC5A5,SST,FGFR3,G6PC,DDR1,NCOA1,THRB,NCAM1,VCAN,INHBB,AKT2,SOCS1,PAPPA,KL,GATA4,PRSS3,LGALS1,AHNAK,F11R,NRP1,SLC1A3,GRB2,HNF1B,RBP1,FSHR,JUNB,TSPO,HAND1,RET,ACVR2B,SMURF2,NPR3,MKL2,F13A1,VEGFB,CTNNA1,KRT19,MAFB,SREBF2,ICOSLG,NKX2-5,HOXB3,CD48,CD81,CDC25A,NFIB,DAG1,IER3,PRKG2,PTPR…	3.15204e-06
Proteins/Chemicals Regulating Cell Processes of cell growth	Pathway	3729	98	2	cell growth	BAX,CASP7,FOS,MAPK3,PRKCE,PTGDS,FHL1,JUN,EDNRA,EPB41,PTGS1,STAT3,SRF,KAT2B,MDM2,ANXA1,SLC25A4,BMP2,IGF1R,CD38,CASR,SLC5A5,SST,FGFR3,GLS,PIK3C3,DDR1,NCOA1,CYP1A1,THRB,NCAM1,VCAN,INHBB,AKT2,SOCS1,PAPPA,GATA4,NR1I2,LGALS1,NRP1,GRB2,HNF1B,JUNB,TSPO,HAND1,RET,SMURF2,NPR3,VEGFB,CTNNA1,PCSK5,MAFB,ICOSLG,PSMB8,CD81,CDC25A,DAG1,RRM2,IER3,PTPRG,BCL11A,LMO2,HOXB6,CCNG1,MCM4,NKX3-1,BIRC7,SPDYA,NCOR2,RASGRP1,…	6.23492e-06
Proteins/Chemicals Regulating Cell Processes of cell adhesion	Pathway	1729	55	3	cell adhesion	FOS,MAPK3,PRKCE,WAS,FHL1,JUN,EDNRA,STAT3,SRF,MDM2,ANXA1,BMP2,IGF1R,CD38,SST,DDR1,NCOA1,NCAM1,VCAN,AKT2,LGALS1,AHNAK,F11R,NRP1,RET,SMURF2,F13A1,VEGFB,CTNNA1,MAFB,CD81,DAG1,SPA17,SDCBP,PTPRG,HOXA7,LSP1,RASGRP1,SORBS2,PTPRD,VSNL1,OLFM4,EN1,FERMT2,ITGB3BP,NFASC,PPL,APLP2,FLRT1,ELAVL4,APLP1,APBB1IP,FGFRL1,TNIK,SELT	8.29441e-06
Proteins/Chemicals Regulating Cell Processes of morphogenesis	Pathway	1469	47	3	morphogenesis	BAX,FOS,MAPK3,WAS,JUN,EDNRA,CAMK2G,STAT3,BMP2,IGF1R,SST,FGFR3,NCOA1,TTN,NCAM1,VCAN,INHBB,AKT2,GATA4,NRP1,GRB2,HNF1B,SLC40A1,HAND1,RET,CTNNA1,MAFB,NKX2-5,HOXB3,NFIB,DAG1,HOXA7,NKX3-1,KIF13A,CHMP2B,ZNF180,CIRBP,EN1,ABCA4,APLP2,OPHN1,FNBP1L,DKK2,HS2ST1,RPL34,EVL,CACNA2D3	3.67329e-05
Proteins/Chemicals Regulating Cell Processes of myogenesis	Pathway	575	24	4	myogenesis	BAX,FOS,MAPK3,FHL1,JUN,STAT3,SRF,KAT2B,MDM2,BMP2,IGF1R,TTN,NCAM1,AKT2,SOCS1,PAPPA,LGALS1,JUNB,NKX2-5,EN1,FERMT2,AGPAT1,ASH2L,SMYD1	7.99042e-05
Proteins/Chemicals Regulating Cell Processes of muscle fiber development	Pathway	184	12	6	muscle fiber development	FHL1,STAT3,SRF,ANXA1,BMP2,NCAM1,AKT2,PAPPA,ACVR2B,NKX2-5,PEBP4,SMYD1	0.000103251
Proteins/Chemicals Regulating Cell Processes of oxidative stress	Pathway	1366	43	3	oxidative stress	SLC26A4,BAX,FOS,MAPK3,JUN,EDNRA,EPB41,PTGS1,STAT3,MDM2,ANXA1,SLC25A4,BMP2,IGF1R,CD38,G6PC,CYP1A1,SOCS1,KL,GATA4,NR1I2,AMBP,SLC1A3,GRB2,HNF1B,GPX3,SLC40A1,JUNB,TSPO,NPR3,SREBF2,NKX2-5,VTLGL1,IER3,TOP2A,NKX3-1,C12orf5,CYB5R3,TP53I3,DNAJB5,ATMIN,NMNAT1,GSTK1	0.000118795
Proteins/Chemicals Regulating Cell Processes of cell development	Pathway	826	30	3	cell development	BAX,FOS,MAPK3,JUN,STAT3,MDM2,BMP2,CD38,FGFR3,NCOA1,THRB,NCAM1,SOCS1,GATA4,LGALS1,HNF1B,JUNB,HAND1,RET,MAFB,HOXB3,CD81,SDCBP,BCL11A,IGH@,LMO2,RGS1,BCL11B,EN1,BSCL2	0.000128774
Proteins/Chemicals Regulating Cell Processes of muscle cell differentiation	Pathway	672	26	3	muscle cell differentiation	FOS,MAPK3,FHL1,JUN,STAT3,SRF,KAT2B,MDM2,ANXA1,BMP2,IGF1R,NCAM1,AKT2,SOCS1,PAPPA,GATA4,LGALS1,GRB2,JUNB,ACVR2B,MKL2,NKX2-5,CDC25A,DAG1,PEBP4,SMYD1	0.000137663
Proteins/Chemicals Regulating Cell Processes of cell cycle	Pathway	3237	82	2	cell cycle	BAX,CASP7,FOS,MAPK3,PRKCE,PTGDS,P2RY1,JUN,EDNRA,EPB41,CAMK2G,STAT3,SRF,KAT2B,MDM2,ANXA1,BMP2,IGF1R,CD38,CASR,SST,FGFR3,DDR1,CYP1A1,THRB,VCAN,AKT2,SOCS1,KL,GATA4,NR1I2,LGALS1,GRB2,HNF1B,JUNB,HAND1,RET,CRY1,SMURF2,KRT19,MAFB,CD81,CDC25A,SPAM1,DAG1,RRM2,IER3,PTPRG,BCL11A,CCNG1,MCM4,TOP2A,NKX3-1,BIRC7,SPDYA,NCOR2,BCL11B,KIF13A,PADI2,HINFP,ILKAP,OLFM4,CIRBP,EN1,NEK8,PPP1R1A,RHOBTB2,RNF2,ATMIN,DKK2,SER…	0.0001873
Proteins/Chemicals Regulating Cell Processes of cell invasion	Pathway	1102	36	3	cell invasion	FOS,MAPK3,PRKCE,JUN,EDNRA,PTGS1,STAT3,SRF,SLC20A2,ANXA1,BMP2,IGF1R,SST,DDR1,NCOA1,NCAM1,VCAN,AKT2,SOCS1,PAPPA,LGALS1,F11R,AMBP,NRP1,GRB2,JUNB,RET,SMURF2,CTNNA1,CD81,SDCBP,CCNG1,SUZ12,FERMT2,BAG2,APBB1IP	0.000221985
Proteins/Chemicals Regulating Cell Processes of innervation	Pathway	232	13	5	innervation	SLC26A4,BAX,JUN,SRF,CACNA1A,SST,NCAM1,LGALS1,NRP1,RET,DAG1,PTPRD,NFASC	0.000241807
Proteins/Chemicals Regulating Cell Processes of oncogenesis	Pathway	666	25	3	oncogenesis	BAX,FOS,MAPK3,PRKCE,JUN,STAT3,MDM2,ANXA1,IGF1R,FGFR3,SOCS1,GRB2,RBP1,FSHR,RET,CDC25A,LMO2,CCNG1,NKX3-1,SPDYA,RASGRP1,PTPRD,PLA2G16,ASH2L,SERTAD2	0.000293104
Proteins/Chemicals Regulating Cell Processes of tubulogenesis	Pathway	237	13	5	tubulogenesis	MAPK3,P2RY1,STAT3,RGS4,ANXA1,IGF1R,DDR1,NCAM1,GRB2,HNF1B,RET,KIF13A,MKS1	0.00029709
Proteins/Chemicals Regulating Cell Processes of fibroblast proliferation	Pathway	316	15	4	fibroblast proliferation	FOS,MAPK3,JUN,EDNRA,PTGS1,STAT3,BMP2,IGF1R,CYP1A1,THRB,NCAM1,VCAN,SOCS1,JUNB,F13A1	0.000484982
Proteins/Chemicals Regulating Cell Processes of bone development	Pathway	283	14	4	bone development	FOS,MAPK3,JUN,MDM2,BMP2,IGF1R,CASR,FGFR3,THRB,AKT2,PAPPA,GATA4,NRP1,PRKG2	0.000496767
Proteins/Chemicals Regulating Cell Processes of lactation	Pathway	320	15	4	lactation	BAX,PTGS1,STAT3,ANXA1,SLC5A5,SST,G6PC,THRB,NCAM1,INHBB,AKT2,SOCS1,SLC40A1,FSHR,NKX2-5	0.000552387
Proteins/Chemicals Regulating Cell Processes of contraction	Pathway	1391	41	2	contraction	SLC26A4,FOS,MAPK3,PRKCE,PTGDS,P2RY1,JUN,MYL12B,EDNRA,PTGS1,CAMK2G,STAT3,SRF,RGS4,BMP2,IGF1R,CD38,CASR,SST,TTN,AKT2,GATA4,LGALS1,AHNAK,AMBP,NRP1,GRB2,FSHR,JUNB,PPAP2B,TSPO,ACVR2B,NKX2-5,DAG1,MSH3,PTGES2,LIG1,FERMT2,SMYD1,PPP6R1,ENSA	0.000668997
Proteins/Chemicals Regulating Cell Processes of chemosensitivity	Pathway	292	14	4	chemosensitivity	BAX,PRKCE,JUN,STAT3,MDM2,IGF1R,CASR,SST,DDR1,NRP1,SPA17,RRM2,BIRC7,ATAD3A	0.000675523
Proteins/Chemicals Regulating Cell Processes of embryonal development	Pathway	2009	54	2	embryonal development	BAX,FOS,MAPK3,WAS,JUN,EDNRA,STAT3,SRF,KAT2B,MDM2,SLC25A4,BMP2,IGF1R,SST,FGFR3,GLS,PIK3C3,CYP1A1,TTN,NCAM1,VCAN,INHBB,PAPPA,GATA4,LGALS1,NRP1,SLC1A3,GRB2,HNF1B,SLC40A1,JUNB,HAND1,RET,SMURF2,CTNNA1,PCSK5,MAFB,SREBF2,NKX2-5,HOXB3,CDC25A,DAG1,HOXB6,MCM4,SUZ12,HINFP,CIRBP,EN1,FERMT2,PKP2,RNF2,ATMIN,ASH2L,FUS	0.000822685
Proteins/Chemicals Regulating Cell Processes of cytoskeleton organization and biogenesis	Pathway	971	31	3	cytoskeleton organization and biogenesis	FOS,MAPK3,WAS,FHL1,JUN,EPB41,CAMK2G,STAT3,SRF,ANXA1,BMP2,IGF1R,CASR,SST,FGFR3,NCAM1,VCAN,AKT2,NRP1,GRB2,RET,CD48,DAG1,SDCBP,LSP1,SORBS2,OLFM4,FERMT2,FNBP1L,RHPN1,TNIK	0.000903445
Proteins/Chemicals Regulating Cell Processes of brain development	Pathway	488	19	3	brain development	CASP7,FOS,MAPK3,SRF,NCOA1,THRB,NCAM1,NRP1,SLC1A3,MKL2,NFIB,DAG1,PTPRG,LMO2,EN1,BSCL2,SLC16A2,LRFN5,DDX1	0.00102529
Proteins/Chemicals Regulating Cell Processes of pregnancy	Pathway	1244	37	2	pregnancy	BAX,FOS,MAPK3,PRKCE,JUN,EDNRA,SCNN1A,PTGS1,STAT3,BMP2,IGF1R,SST,G6PC,NCOA1,CYP1A1,NCAM1,VCAN,INHBB,AKT2,SOCS1,PAPPA,GATA4,NR1I2,LGALS1,AMBP,HNF1B,FSHR,PPAP2B,PCSK5,PSMB8,NKX2-5,VTLGL1,NFIB,CYB5R3,SLC16A2,ATMIN,HBZ	0.00105993
Proteins/Chemicals Regulating Cell Processes of muscle contraction	Pathway	272	13	4	muscle contraction	MAPK3,PRKCE,MYL12B,RGS4,SST,TTN,VCAN,AHNAK,AMBP,TSPO,DAG1,SMTNL1,SMYD1	0.001075
Proteins/Chemicals Regulating Cell Processes of myoblast differentiation	Pathway	273	13	4	myoblast differentiation	BAX,FOS,MAPK3,JUN,STAT3,SRF,BMP2,IGF1R,AKT2,LGALS1,MKL2,PEBP4,SMYD1	0.00111126
Proteins/Chemicals Regulating Cell Processes of endocytosis	Pathway	1989	53	2	endocytosis	MAPK3,PRKCE,WAS,P2RY1,JUN,EDNRA,EPB41,CAMK2G,MDM2,RGS4,SLC20A2,IGF1R,CD38,CASR,SLC5A5,SST,FGFR3,PIK3C3,NCOA1,NCAM1,AKT2,KL,LGALS1,AHNAK,F11R,AMBP,NRP1,GRB2,SLC40A1,FSHR,RET,NPR3,MAFB,VTLGL1,CD48,CD81,DAG1,SDCBP,PIP5K1B,LSP1,SORBS2,ITGB3BP,APLP2,OPHN1,FNBP1L,APLP1,DKK2,AP2A1,FIBCD1,SNX18,AGAP1,PI4K2A,HLA-DMB	0.00112883
Proteins/Chemicals Regulating Cell Processes of cell migration	Pathway	2473	63	2	cell migration	FOS,MAPK3,PRKCE,PTGDS,WAS,FHL1,P2RY1,JUN,EDNRA,PTGS1,CAMK2G,STAT3,SRF,KAT2B,MDM2,RGS4,ANXA1,BMP2,IGF1R,CD38,SST,FGFR3,G6PC,DDR1,NCOA1,NCAM1,VCAN,AKT2,SOCS1,KL,GATA4,LGALS1,F11R,AMBP,NRP1,GRB2,PPAP2B,RET,SMURF2,F13A1,VEGFB,CTNNA1,PCSK5,CD81,DAG1,SPA17,SDCBP,PARP9,RGS1,RASGRP1,SORBS2,VSNL1,OLFM4,CYB5R3,FERMT2,ITGB3BP,MYH4,RHOBTB2,APLP2,FNBP1L,ITIH3,HS2ST1,MARVELD1	0.00113561
Proteins/Chemicals Regulating Cell Processes of cell death	Pathway	3381	81	2	cell death	BAX,CASP7,FOS,MAPK3,PRKCE,JUN,CAMK2G,STAT3,SRF,MDM2,ANXA1,CACNA1A,SLC25A4,BMP2,IGF1R,CD38,CASR,SLC5A5,SST,FGFR3,G6PC,PIK3C3,DDR1,NCOA1,CYP1A1,THRB,NCAM1,VCAN,AKT2,SOCS1,KL,GATA4,NR1I2,LGALS1,AMBP,NRP1,SLC1A3,JUNB,PPAP2B,TSPO,RET,CRY1,F13A1,CTNNA1,KRT19,MAFB,CD81,CDC25A,SPAM1,DAG1,RRM2,IER3,CCNG1,TOP2A,NKX3-1,BIRC7,RASGRP1,BCL11B,PADI2,PKM2,VSNL1,OLFM4,C12orf5,EN1,BSCL2,PLA2G16,LIG1,LIG3,ITGB3BP,G…	0.00121962
Proteins/Chemicals Regulating Cell Processes of T-cell development	Pathway	663	23	3	T-cell development	BAX,FOS,PRKCE,WAS,JUN,STAT3,MDM2,ANXA1,BMP2,IGF1R,SST,SOCS1,LGALS1,TSPO,ICOSLG,HOXB3,CD81,BCL11A,LMO2,RASGRP1,BCL11B,ELAVL4,NIT1	0.00146981
Proteins/Chemicals Regulating Cell Processes of cell homeostasis	Pathway	357	15	4	cell homeostasis	BAX,MAPK3,PRKCE,PTGDS,WAS,PTGS1,STAT3,MDM2,IGF1R,SST,SOCS1,GPX3,JUNB,ICOSLG,PKP2	0.00165362
Proteins/Chemicals Regulating Cell Processes of G0/G1 transition	Pathway	482	18	3	G0/G1 transition	FOS,MAPK3,PRKCE,JUN,STAT3,SRF,MDM2,IGF1R,SST,NR1I2,JUNB,RET,CD81,PTPRG,LMO2,CCNG1,BCL11B,PADI2	0.00218281
Proteins/Chemicals Regulating Cell Processes of actin organization	Pathway	1077	32	2	actin organization	MAPK3,PRKCE,WAS,JUN,EPB41,CAMK2G,STAT3,SRF,ANXA1,BMP2,TTN,AKT2,LGALS1,AHNAK,F11R,NRP1,GRB2,CTNNA1,MAFB,CD81,DAG1,SDCBP,PSTPIP2,LSP1,GMFG,CYB5R3,FERMT2,OPHN1,FNBP1L,APBB1IP,EVL,AGAP1	0.00236911
Proteins/Chemicals Regulating Cell Processes of ovulation	Pathway	335	14	4	ovulation	MAPK3,JUN,PTGS1,CAMK2G,SST,VCAN,INHBB,PAPPA,GATA4,AMBP,FSHR,VTLGL1,PRKG2,PTGES2	0.00246026
Proteins/Chemicals Regulating Cell Processes of DNA replication	Pathway	1822	48	2	DNA replication	FOS,MAPK3,PRKCE,P2RY1,JUN,EDNRA,PTGS1,CAMK2G,STAT3,KAT2B,MDM2,RGS4,SLC20A2,ANXA1,BMP2,IGF1R,CASR,SST,FGFR3,PIK3C3,SOCS1,LGALS1,GRB2,JUNB,TSPO,RET,VEGFB,CDC25A,MSH3,RRM2,CCNG1,MCM4,TOP2A,NKX3-1,SPDYA,MSMB,KIF13A,ILKAP,LIG1,LIG3,TP53I3,CTPS,PHF17,FGFRL1,PEBP4,ZFP161,ORAOV1,KCTD10	0.00250645
Proteins/Chemicals Regulating Cell Processes of epidermal cell differentiation	Pathway	197	10	5	epidermal cell differentiation	MAPK3,JUN,PTGS1,SRF,MDM2,IGF1R,CASR,SDCBP,ALOX12B,GJB3	0.00259514
Proteins/Chemicals Regulating Cell Processes of growth rate	Pathway	868	27	3	growth rate	BAX,FOS,PRKCE,EDNRA,PTGS1,STAT3,MDM2,SLC25A4,BMP2,IGF1R,CASR,SST,GLS,JUNB,VEGFB,CTNNA1,DAG1,RRM2,IER3,SUZ12,MSMB,PTPRD,CIRBP,ITGB3BP,DCP2,CTPS,RPL34	0.00278657
Proteins/Chemicals Regulating Cell Processes of ossification	Pathway	658	22	3	ossification	FOS,MAPK3,P2RY1,JUN,EDNRA,PTGS1,STAT3,MDM2,BMP2,IGF1R,CD38,CASR,SST,FGFR3,THRB,PAPPA,NR1I2,NRP1,JUNB,PRKG2,EN1,DKK2	0.0029119
Proteins/Chemicals Regulating Cell Processes of hepatic regeneration	Pathway	310	13	4	hepatic regeneration	BAX,MAPK3,JUN,PTGS1,STAT3,SRF,IGF1R,SST,G6PC,THRB,SOCS1,NR1I2,AMBP	0.00337688
Proteins/Chemicals Regulating Cell Processes of neuroprotection	Pathway	544	19	3	neuroprotection	BAX,FOS,MAPK3,PRKCE,JUN,PTGS1,STAT3,SRF,IGF1R,SST,NCAM1,NR1I2,LGALS1,NRP1,SLC1A3,GRB2,TSPO,VEGFB,EN1	0.00347814
Proteins/Chemicals Regulating Cell Processes of heart development	Pathway	393	15	3	heart development	JUN,PTGS1,STAT3,SRF,MDM2,RGS4,BMP2,CASR,THRB,VCAN,GATA4,HAND1,NKX2-5,NCOR2,SMYD1	0.0040959
Proteins/Chemicals Regulating Cell Processes of mitochondrial membrane potential	Pathway	323	13	4	mitochondrial membrane potential	BAX,CASP7,MAPK3,PRKCE,SLC25A4,IGF1R,SST,TSPO,IER3,LSP1,C12orf5,AIFM3,BLOC1S2	0.00475814
Proteins/Chemicals Regulating Cell Processes of genome instability	Pathway	361	14	3	genome instability	BAX,FOS,MDM2,AKT2,HNF1B,GPX3,CDC25A,MSH3,IER3,MCM4,TOP2A,LIG1,ATMIN,IMPACT	0.00477046
Proteins/Chemicals Regulating Cell Processes of osteoblast differentiation	Pathway	439	16	3	osteoblast differentiation	FOS,MAPK3,JUN,STAT3,MDM2,ANXA1,BMP2,CASR,SST,FGFR3,SOCS1,JUNB,SMURF2,F13A1,DKK2,FAF1	0.00477595
Proteins/Chemicals Regulating Cell Processes of cell survival	Pathway	2329	57	2	cell survival	BAX,FOS,MAPK3,PRKCE,WAS,JUN,EDNRA,PTGS1,STAT3,SRF,KAT2B,MDM2,BMP2,IGF1R,CD38,CASR,SST,FGFR3,G6PC,DDR1,NCAM1,VCAN,AKT2,SOCS1,GATA4,NR1I2,LGALS1,NRP1,SLC1A3,GRB2,RBP1,JUNB,PPAP2B,TSPO,RET,KRT19,NKX2-5,CD81,CDC25A,DAG1,IER3,NKX3-1,SPDYA,NCOA4,MSMB,C12orf5,EN1,TP53I3,FERMT2,SLC16A2,TIRAP,ATMIN,DKK2,FAF1,RPL34,NMNAT1,LRBA	0.00493125
Proteins/Chemicals Regulating Cell Processes of T lymphocyte proliferation	Pathway	775	24	3	T lymphocyte proliferation	BAX,FOS,MAPK3,PRKCE,PTGDS,WAS,EPB41,STAT3,ANXA1,IGF1R,CD38,SST,SOCS1,PAPPA,NR1I2,LGALS1,NRP1,ICOSLG,CD48,CD81,CDC25A,PTPRG,LMO2,PPL	0.00500012
Proteins/Chemicals Regulating Cell Processes of organogenesis	Pathway	370	14	3	organogenesis	BAX,FOS,STAT3,BMP2,NCAM1,GATA4,HNF1B,RET,PCSK5,NKX2-5,DAG1,NKX3-1,ATMIN,FUS	0.00589339
Proteins/Chemicals Regulating Cell Processes of DNA Damage	Pathway	1057	30	2	DNA Damage	BAX,FOS,MAPK3,JUN,STAT3,KAT2B,MDM2,IGF1R,CD38,CYP1A1,KL,NR1I2,LGALS1,RET,CD81,CDC25A,MSH3,RRM2,CCNG1,TOP2A,NKX3-1,SPDYA,NCOR2,BCL11B,LIG1,CYB5R3,LIG3,APLP2,ATMIN,NMNAT1	0.0061795
Proteins/Chemicals Regulating Cell Processes of epithelial to mesenchymal transition	Pathway	661	21	3	epithelial to mesenchymal transition	FOS,MAPK3,JUN,EDNRA,STAT3,SRF,MDM2,ANXA1,BMP2,IGF1R,NCOA1,NCAM1,VCAN,AKT2,KL,NRP1,GRB2,SMURF2,MKL2,VEGFB,CDC25A	0.00639287
Proteins/Chemicals Regulating Cell Processes of synaptic transmission	Pathway	704	22	3	synaptic transmission	BAX,FOS,MAPK3,P2RY1,CAMK2G,STAT3,CACNA1A,CD38,CASR,SST,GLS,NCAM1,VCAN,NRP1,SLC1A3,SDCBP,PTPRD,APLP2,OPHN1,APBA2,CACNB4,MGAT2	0.00639777
Proteins/Chemicals Regulating Cell Processes of cell-cell adhesion	Pathway	668	21	3	cell-cell adhesion	FOS,WAS,STAT3,IGF1R,CD38,CASR,TTN,NCAM1,LGALS1,AHNAK,F11R,NRP1,CTNNA1,ICOSLG,CD81,SPA17,SDCBP,FERMT2,NFASC,APLP2,APLP1	0.00717088
Proteins/Chemicals Regulating Cell Processes of anoikis	Pathway	344	13	3	anoikis	BAX,MAPK3,PRKCE,STAT3,IGF1R,AKT2,SOCS1,LGALS1,NRP1,RBP1,NKX3-1,VSNL1,PHF17	0.00791818
Proteins/Chemicals Regulating Cell Processes of vasculogenesis	Pathway	269	11	4	vasculogenesis	MAPK3,P2RY1,JUN,BMP2,GATA4,NRP1,JUNB,PPAP2B,VEGFB,LMO2,GMFG	0.00813714
Proteins/Chemicals Regulating Cell Processes of ROS generation	Pathway	1317	35	2	ROS generation	BAX,FOS,MAPK3,PRKCE,PTGDS,WAS,P2RY1,JUN,EDNRA,PTGS1,CAMK2G,STAT3,ANXA1,SLC25A4,BMP2,IGF1R,CD38,SLC5A5,GLS,CYP1A1,AKT2,KL,LGALS1,AMBP,GRB2,GPX3,SLC40A1,PPAP2B,TSPO,IER3,LSP1,C12orf5,CYB5R3,TP53I3,NMNAT1	0.00864938
Proteins/Chemicals Regulating Cell Processes of erythrocyte differentiation	Pathway	392	14	3	erythrocyte differentiation	MAPK3,PRKCE,JUN,EPB41,STAT3,MDM2,BMP2,GATA4,SLC40A1,TSPO,CDC25A,LMO2,HOXB6,ANK1	0.00954428
Proteins/Chemicals Regulating Cell Processes of contractile activity	Pathway	474	16	3	contractile activity	FOS,MAPK3,PRKCE,JUN,EDNRA,PTGS1,CAMK2G,STAT3,SRF,SLC25A4,IGF1R,SST,TTN,AKT2,ACVR2B,SMTNL1	0.00964868
Proteins/Chemicals Regulating Cell Processes of wound healing	Pathway	775	23	2	wound healing	BAX,FOS,MAPK3,P2RY1,JUN,PTGS1,STAT3,MDM2,ANXA1,BMP2,IGF1R,FGFR3,SOCS1,F11R,NRP1,JUNB,F13A1,VEGFB,DAG1,BCL11B,FERMT2,APLP2,GJB3	0.00967782
Proteins/Chemicals Regulating Cell Processes of vascularization	Pathway	1958	48	2	vascularization	FOS,MAPK3,PRKCE,P2RY1,JUN,EDNRA,PTGS1,STAT3,SRF,MDM2,RGS4,ANXA1,BMP2,IGF1R,SST,FGFR3,THRB,VCAN,AKT2,KL,GATA4,LGALS1,F11R,AMBP,NRP1,GRB2,HNF1B,JUNB,PPAP2B,F13A1,VEGFB,PCSK5,KRT19,PSMB8,NKX2-5,HOXB3,DAG1,SDCBP,RRM2,LMO2,MSMB,PADI2,GMFG,FERMT2,DKK2,FUS,PI4K2A,ORAOV1	0.0097369
Proteins/Chemicals Regulating Cell Processes of biomineral formation	Pathway	396	14	3	biomineral formation	SLC26A4,FOS,MAPK3,BMP2,IGF1R,CASR,FGFR3,DDR1,AKT2,PAPPA,KL,LGALS1,F13A1,DKK2	0.0103672
Proteins/Chemicals Regulating Cell Processes of G1 phase	Pathway	693	21	3	G1 phase	BAX,FOS,MAPK3,JUN,STAT3,KAT2B,MDM2,BMP2,IGF1R,SST,CYP1A1,AKT2,GATA4,JUNB,CDC25A,CCNG1,MCM4,PADI2,CIRBP,SNX6,MARVELD1	0.0106063
Proteins/Chemicals Regulating Cell Processes of response to drug	Pathway	527	17	3	response to drug	BAX,FOS,MAPK3,PRKCE,JUN,STAT3,KAT2B,MDM2,ANXA1,IGF1R,NR1I2,RCN1,KRT19,RRM2,TOP2A,BIRC7,RNF2	0.0117865
Proteins/Chemicals Regulating Cell Processes of cell fate	Pathway	791	23	2	cell fate	BAX,FOS,MAPK3,WAS,JUN,CAMK2G,STAT3,SRF,MDM2,BMP2,CD38,FGFR3,VCAN,GATA4,LGALS1,RET,KRT19,MAFB,NKX2-5,BCL11A,LMO2,EN1,GLTSCR2	0.0121279
Proteins/Chemicals Regulating Cell Processes of calcium-mediated signaling	Pathway	247	10	4	calcium-mediated signaling	BAX,PRKCE,P2RY1,EDNRA,CAMK2G,ANXA1,CD38,CASR,SST,GRB2	0.0121547
Proteins/Chemicals Regulating Cell Processes of T-cell receptor signaling pathway	Pathway	286	11	3	T-cell receptor signaling pathway	MAPK3,WAS,ANXA1,CD38,SOCS1,LGALS1,GRB2,CD48,RASGRP1,BCL11B,APBB1IP	0.0124657
Proteins/Chemicals Regulating Cell Processes of G2/M transition	Pathway	799	23	2	G2/M transition	BAX,FOS,MAPK3,PRKCE,JUN,CAMK2G,KAT2B,MDM2,ANXA1,IGF1R,CYP1A1,LGALS1,GRB2,CDC25A,CCNG1,MCM4,TOP2A,SPDYA,TP53I3,NEK8,PPP1R1A,SERTAD2,FAF1	0.0135279
Proteins/Chemicals Regulating Cell Processes of T-cell function	Pathway	542	17	3	T-cell function	MAPK3,WAS,STAT3,ANXA1,IGF1R,CD38,SOCS1,NR1I2,LGALS1,AHNAK,NRP1,GRB2,JUNB,ICOSLG,CD48,CD81,RASGRP1	0.0151535
Proteins/Chemicals Regulating Cell Processes of neurite outgrowth	Pathway	1179	31	2	neurite outgrowth	FOS,MAPK3,PRKCE,JUN,CAMK2G,STAT3,SRF,BMP2,IGF1R,SST,FGFR3,TTN,NCAM1,VCAN,LGALS1,AHNAK,GRB2,RET,CD81,DAG1,SDCBP,PTPRG,RASGRP1,PTPRD,NFASC,APLP2,FLRT1,ELAVL4,GJB3,APBA2,DPYSL4	0.0151851
Proteins/Chemicals Regulating Cell Processes of placenta development	Pathway	297	11	3	placenta development	JUN,STAT3,CASR,TTN,NCAM1,GATA4,NRP1,JUNB,HAND1,SMURF2,GJB3	0.0160823
Proteins/Chemicals Regulating Cell Processes of Respiratory chain	Pathway	771	22	2	Respiratory chain	BAX,FOS,MAPK3,PRKCE,JUN,EDNRA,STAT3,SLC25A4,SST,CYP1A1,THRB,AKT2,NR1I2,JUNB,TSPO,CRY1,NCOR2,C12orf5,CYB5R3,HCCS,APLP2,PHF17	0.0170264
Proteins/Chemicals Regulating Cell Processes of lumen formation	Pathway	686	20	2	lumen formation	MAPK3,PRKCE,JUN,PTGS1,STAT3,BMP2,SST,GATA4,F11R,NRP1,GRB2,JUNB,RET,F13A1,VEGFB,SREBF2,DAG1,PADI2,GMFG,ITGB3BP	0.01823
Proteins/Chemicals Regulating Cell Processes of mitotic entry	Pathway	780	22	2	mitotic entry	FOS,MAPK3,PRKCE,P2RY1,EDNRA,STAT3,KAT2B,IGF1R,CD38,CASR,SST,FGFR3,SOCS1,GATA4,NRP1,GRB2,RET,SMURF2,CD48,CDC25A,IER3,SLC16A2	0.0191596
Proteins/Chemicals Regulating Cell Processes of relaxation	Pathway	782	22	2	relaxation	BAX,MAPK3,PRKCE,PTGDS,FHL1,P2RY1,JUN,MYL12B,EDNRA,PTGS1,CAMK2G,RGS4,BMP2,CASR,SST,TTN,AKT2,AHNAK,NPR3,TOP2A,NKX3-1,SMTNL1	0.0196609
Proteins/Chemicals Regulating Cell Processes of Cl- transport	Pathway	388	13	3	Cl- transport	SLC26A4,MAPK3,PRKCE,P2RY1,EDNRA,SCNN1A,PTGS1,CAMK2G,CASR,SST,SLC1A3,TSPO,PRKG2	0.0197558
Proteins/Chemicals Regulating Cell Processes of branching morphogenesis	Pathway	309	11	3	branching morphogenesis	MAPK3,STAT3,BMP2,CASR,DDR1,NRP1,GRB2,RET,HOXB6,NKX3-1,MKS1	0.0208697
Proteins/Chemicals Regulating Cell Processes of nervous system development	Pathway	479	15	3	nervous system development	BAX,MAPK3,JUN,SRF,BMP2,FGFR3,THRB,NCAM1,RET,MAFB,HOXB3,PTPRD,CIRBP,SLC16A2,KIF26A	0.0220848
Proteins/Chemicals Regulating Cell Processes of response to DNA damage	Pathway	572	17	2	response to DNA damage	BAX,MAPK3,JUN,STAT3,KAT2B,MDM2,ANXA1,CDC25A,IER3,CCNG1,TOP2A,NKX3-1,SPDYA,HINFP,LIG1,TP53I3,FUS	0.0241008
Proteins/Chemicals Regulating Cell Processes of regeneration	Pathway	1132	29	2	regeneration	BAX,FOS,MAPK3,JUN,EDNRA,PTGS1,STAT3,SRF,ANXA1,SLC25A4,BMP2,IGF1R,SST,FGFR3,NCAM1,SOCS1,NR1I2,LGALS1,F11R,NRP1,RBP1,JUNB,TSPO,VEGFB,DAG1,NKX3-1,ABCA4,PCBD1,SESN1	0.0252717
Proteins/Chemicals Regulating Cell Processes of cell motility	Pathway	1331	33	2	cell motility	FOS,MAPK3,PRKCE,WAS,JUN,STAT3,SRF,MDM2,BMP2,IGF1R,SST,NCOA1,NCAM1,VCAN,AKT2,SOCS1,KL,LGALS1,F11R,AMBP,NRP1,GRB2,RET,F13A1,KRT19,CD81,SDCBP,LSP1,RGS1,RASGRP1,GMFG,VSNL1,FERMT2	0.0266399
Proteins/Chemicals Regulating Cell Processes of SMC proliferation	Pathway	624	18	2	SMC proliferation	FOS,MAPK3,PTGDS,JUN,EDNRA,STAT3,SRF,KAT2B,BMP2,IGF1R,SST,VCAN,LGALS1,GRB2,ICOSLG,IER3,CCNG1,EN1	0.0267587
Proteins/Chemicals Regulating Cell Processes of glucose homeostasis	Pathway	364	12	3	glucose homeostasis	PRKCE,P2RY1,STAT3,RGS4,SST,G6PC,PIK3C3,NCOA1,AKT2,SOCS1,NR1I2,GRB2	0.0274077
Proteins/Chemicals Regulating Cell Processes of osteoclast differentiation	Pathway	328	11	3	osteoclast differentiation	FOS,MAPK3,JUN,BMP2,CASR,FGFR3,AKT2,SOCS1,KL,JUNB,MAFB	0.0304878
Proteins/Chemicals Regulating Cell Processes of insulin sensitivity	Pathway	502	15	2	insulin sensitivity	MAPK3,PRKCE,EDNRA,STAT3,IGF1R,SST,G6PC,TTN,AKT2,SOCS1,KL,GATA4,GRB2,NCOR2,CADPS2	0.0316469
Proteins/Chemicals Regulating Cell Processes of dedifferentiation	Pathway	330	11	3	dedifferentiation	MAPK3,JUN,STAT3,SRF,BMP2,GATA4,JUNB,RET,CTNNA1,SPAM1,TOP2A	0.0316583
Proteins/Chemicals Regulating Cell Processes of stress fiber assembly	Pathway	419	13	3	stress fiber assembly	MAPK3,PRKCE,WAS,MYL12B,EDNRA,STAT3,SRF,SST,NCAM1,JUNB,RET,PIP5K1B,CYB5R3	0.0339204
Proteins/Chemicals Regulating Cell Processes of S phase	Pathway	1066	27	2	S phase	BAX,FOS,MAPK3,PTGDS,JUN,STAT3,SRF,MDM2,IGF1R,SST,SOCS1,JUNB,CDC25A,NFIB,RRM2,LMO2,CCNG1,MCM4,SUZ12,TOP2A,BIRC7,SPDYA,HINFP,TP53I3,CTPS,RHOBTB2,ORAOV1	0.0342493
Proteins/Chemicals Regulating Cell Processes of chemotaxis	Pathway	1115	28	2	chemotaxis	MAPK3,WAS,MYL12B,EDNRA,STAT3,RGS4,ANXA1,BMP2,IGF1R,CD38,CASR,SST,G6PC,NCAM1,VCAN,AKT2,SOCS1,LGALS1,NRP1,GRB2,TSPO,CD81,PSTPIP2,IER3,LSP1,RGS1,PTPRD,SYTL5	0.0344829
Proteins/Chemicals Regulating Cell Processes of gastrulation	Pathway	336	11	3	gastrulation	MAPK3,STAT3,SRF,MDM2,BMP2,THRB,HNF1B,PPAP2B,SUZ12,EN1,RNF2	0.0353616
Proteins/Chemicals Regulating Cell Processes of calcium mobilization	Pathway	789	21	2	calcium mobilization	BAX,WAS,P2RY1,EDNRA,PTGS1,CAMK2G,ANXA1,CD38,CASR,SST,G6PC,NCAM1,VCAN,LGALS1,AHNAK,AMBP,GRB2,CD81,PPL,FCRL4,SELT	0.0375106
Proteins/Chemicals Regulating Cell Processes of cytokinesis	Pathway	1419	34	2	cytokinesis	BAX,FOS,MAPK3,PRKCE,WAS,JUN,MYL12B,EPB41,MDM2,BMP2,IGF1R,CD38,SST,FGFR3,PIK3C3,CYP1A1,NCAM1,LGALS1,RET,SMURF2,CDC25A,HOXA7,BIRC7,SPDYA,KIF13A,PADI2,RHOBTB2,TRIM71,POF1B,FUS,PPP6R1,CHORDC1,FMNL1,RSPH3	0.0376153
Proteins/Chemicals Regulating Cell Processes of DNA repair	Pathway	884	23	2	DNA repair	BAX,CASP7,FOS,MAPK3,JUN,STAT3,MDM2,IGF1R,SST,RET,CDC25A,MSH3,RRM2,SUZ12,TOP2A,HINFP,C12orf5,LIG1,LIG3,TP53I3,ATMIN,PPP6R1,KCTD10	0.0377497
Proteins/Chemicals Regulating Cell Processes of B lymphocyte proliferation	Pathway	342	11	3	B lymphocyte proliferation	FOS,MAPK3,STAT3,MDM2,CD38,LGALS1,JUNB,CD48,CD81,RASGRP1,MSMB	0.0393605
Proteins/Chemicals Regulating Cell Processes of cytokine production	Pathway	1034	26	2	cytokine production	FOS,MAPK3,WAS,JUN,EDNRA,PTGS1,STAT3,SRF,ANXA1,CD38,SST,DDR1,NCAM1,SOCS1,LGALS1,AMBP,NRP1,JUNB,TSPO,ICOSLG,PSMB8,CD81,PSTPIP2,RASGRP1,OLFM4,TIRAP	0.0402203
Proteins/Chemicals Regulating Cell Processes of gluconeogenesis	Pathway	347	11	3	gluconeogenesis	PRKCE,ALDOB,EDNRA,STAT3,IGF1R,SST,G6PC,GLS,NCOA1,NR1I2,PKM2	0.0429257
Proteins/Chemicals Regulating Cell Processes of immune response	Pathway	1791	41	2	immune response	BAX,FOS,MAPK3,WAS,JUN,PTGS1,STAT3,MDM2,ANXA1,IGF1R,CD38,SLC5A5,SST,DDR1,NCAM1,SOCS1,PAPPA,LGALS1,F11R,AMBP,NRP1,FSHR,JUNB,TSPO,RET,F13A1,ICOSLG,PSMB8,CD48,CD81,SPA17,IER3,RGS1,RASGRP1,OLFM4,GCNT2,TIRAP,PGLYRP2,TANK,IRG1,CHORDC1	0.0440025
Proteins/Chemicals Regulating Cell Processes of muscle function	Pathway	308	10	3	muscle function	MAPK3,FHL1,MYL12B,CAMK2G,IGF1R,SST,TTN,ACVR2B,DAG1,CTPS	0.0457152
Proteins/Chemicals Regulating Cell Processes of exocytosis	Pathway	999	25	2	exocytosis	BAX,MAPK3,PRKCE,WAS,P2RY1,PTGS1,CAMK2G,ANXA1,CACNA1A,IGF1R,SLC5A5,SST,NCAM1,LGALS1,AHNAK,NPR3,CD81,RASGRP1,VSNL1,EN1,RIMS2,SYPL1,TIFA,PEBP4,SYTL5	0.0458349
Proteins/Chemicals Regulating Cell Processes of adipocyte differentiation	Pathway	484	14	2	adipocyte differentiation	FOS,MAPK3,PRKCE,PTGDS,PTGS1,STAT3,BMP2,IGF1R,AKT2,KL,SREBF2,NCOA4,EN1,BSCL2	0.0464975
Proteins/Chemicals Regulating Cell Processes of gene silencing	Pathway	396	12	3	gene silencing	JUN,STAT3,SRF,AKT2,SOCS1,GATA4,DAG1,SUZ12,NCOR2,BCL11B,VSNL1,HBZ	0.0470683

## Sheet: Axolotl
Appendix: Sub-network enrichment analysis of cell processes in Pathway Studio. Total # Neighbors refers to members of the network, Overlap refers to measured entities in the dataset, Percent Overlap is coverage of the entire network, Gene Set Seed is the process affected, and Overlapping Entities are all the genes in the network that are in the network.
Name	Type	Total # of Neighbors	Overlap	Percent Overlap	Gene Set Seed	Overlapping Entities	p-value
Proteins/Chemicals Regulating Cell Processes of apoptosis	Pathway	5546	1925	34	apoptosis	FGF2,EIF2S1,MAPKAP1,VIP,MAPK14,HBEGF,KCNMA1,NOS2,CAPN3,HCRT,AGT,DCN,CD8A,AQP4,PTGS2,MAPK1,IRS1,ROCK1,ATP2C1,ATP2B1,SLC9A2,CA2,ARG1,PTK2,AQP1,TEAD1,GJA1,PTHLH,CASP1,CASP2,CASP7,CASP8,FOS,NPY,MYB,KCNA5,CAPN2,HIF1A,SRD5A1,HRH2,ODC1,MAPK3,CYCS,MAP2K1,TGFB1,CAMK4,BID,DNM1L,ACTA2,AKT1,DES,IL8,DNTT,CANT1,MYC,ANXA5,PTPN11,APP,GNA13,NRG1,IL1B,NGFR,SAT1,MAP3K5,PTPRO,RB1,TNFSF10,CASP3,ALOX5,NEU1,EGFR,MYL2,A…	2.27581e-51
Proteins/Chemicals Regulating Cell Processes of cell proliferation	Pathway	5811	1996	34	cell proliferation	FGF2,EIF2S1,MAPKAP1,VIP,MAPK14,HBEGF,KCNMA1,NOS2,HCRT,AGT,DCN,CD8A,AQP4,PTGS2,MAPK1,IRS1,ROCK1,ATP2C1,ATP2B1,ARG1,PTK2,AQP1,TEAD1,GJA1,PTHLH,CASP1,CASP7,CASP8,FOS,NPY,MYB,KCNA5,CAPN2,HIF1A,SRD5A1,HRH2,ODC1,MAPK3,CYCS,MAP2K1,TGFB1,CAMK4,BID,DNM1L,ACTA2,AKT1,IL8,DNTT,CANT1,MYC,ANXA5,PTPN11,APP,GNA13,NRG1,IL1B,NGFR,SAT1,MAP3K5,PTPRO,RB1,TNFSF10,CASP3,ALOX5,NEU1,EGFR,ADRB2,CAT,CALD1,RYR3,NFKBIA,CFL1,…	4.18192e-50
Proteins/Chemicals Regulating Cell Processes of cell cycle	Pathway	3237	1227	37	cell cycle	FGF2,EIF2S1,MAPKAP1,VIP,MAPK14,HBEGF,NOS2,CAPN3,AGT,DCN,CD8A,AQP4,PTGS2,MAPK1,IRS1,ROCK1,ATP2B1,ARG1,PTK2,GJA1,PTHLH,CASP1,CASP2,CASP7,CASP8,FOS,NPY,MYB,CAPN2,HIF1A,HRH2,ODC1,MAPK3,CYCS,MAP2K1,TGFB1,CAMK4,BID,ACTA2,AKT1,IL8,DNTT,MYC,ANXA5,PTPN11,APP,NRG1,IL1B,NGFR,SAT1,MAP3K5,PTPRO,RB1,TNFSF10,CASP3,ALOX5,EGFR,CAT,NFKBIA,CFL1,RHOA,ABCB1,PTGDS,CAV1,CDH1,EIF4EBP1,GSK3B,GSN,VIM,STMN1,AIFM1,GRP,CDC42…	1.72216e-49
Proteins/Chemicals Regulating Cell Processes of cell growth	Pathway	3729	1373	36	cell growth	FGF2,EIF2S1,MAPKAP1,VIP,MAPK14,HBEGF,NOS2,HCRT,AGT,DCN,CD8A,PTGS2,MAPK1,IRS1,ROCK1,ATP2C1,CA2,ARG1,PTK2,AQP1,GJA1,PTHLH,CASP7,CASP8,FOS,NPY,MYB,CAPN2,HIF1A,SRD5A1,HRH2,ODC1,MAPK3,CYCS,MAP2K1,TGFB1,ACTA2,AKT1,IL8,MYC,PTPN11,APP,GNA13,NRG1,IL1B,NGFR,SAT1,MAP3K5,PTPRO,RB1,TNFSF10,CASP3,ALOX5,NEU1,EGFR,ADRB2,CAT,CALD1,NFKBIA,CFL1,RHOA,KCNJ10,ABCB1,PTGDS,CAV1,CDH1,EIF4EBP1,GSK3B,GCG,GSN,VIM,STMN1,AIFM…	3.95771e-48
Proteins/Chemicals Regulating Cell Processes of mitosis	Pathway	1604	680	42	mitosis	FGF2,VIP,MAPK14,HBEGF,NOS2,AGT,DCN,PTGS2,MAPK1,IRS1,ROCK1,PTK2,GJA1,CASP2,CASP7,CASP8,FOS,NPY,MYB,CAPN2,HIF1A,ODC1,MAPK3,MAP2K1,TGFB1,BID,DNM1L,AKT1,DNTT,MYC,PTPN11,APP,NRG1,IL1B,MAP3K5,RB1,TNFSF10,CASP3,EGFR,MYL2,CAT,CALD1,CFL1,RHOA,ABCB1,CDH1,EIF4EBP1,GSK3B,MYLK,GCG,GSN,VIM,STMN1,AIFM1,GRP,P2RY4,CDC42,PRKCD,CCND1,CCNE1,ARF1,CREB1,XIAP,CDK2,RPS6KB1,JUN,PARP1,ITPR1,CCK,CUL1,DUSP1,HSP90AA1,BCL2L1,…	3.64095e-43
Proteins/Chemicals Regulating Cell Processes of cell death	Pathway	3381	1201	35	cell death	FGF2,EIF2S1,MAPKAP1,VIP,MAPK14,HBEGF,KCNMA1,NOS2,CADPS,HCRT,AGT,DCN,CD8A,AQP4,PTGS2,MAPK1,IRS1,ROCK1,ATP2B1,PTK2,TEAD1,GJA1,PTHLH,CASP1,CASP2,CASP7,CASP8,FOS,NPY,MYB,CAPN2,HIF1A,HRH2,ODC1,MAPK3,CYCS,MAP2K1,TGFB1,CAMK4,BID,DNM1L,AKT1,DES,IL8,DNTT,CANT1,MYC,ANXA5,PTPN11,APP,GNA13,NRG1,IL1B,NGFR,SAT1,MAP3K5,RB1,TNFSF10,CASP3,ALOX5,NEU1,EGFR,ADRB2,CAT,CALD1,NFKBIA,CFL1,RHOA,KCNJ10,ABCB1,CAV1,CDH1,EIF…	1.6577e-32
Proteins/Chemicals Regulating Cell Processes of embryonal development	Pathway	2009	749	37	embryonal development	FGF2,VIP,MAPK14,HBEGF,AGT,PTGS2,MAPK1,ROCK1,ATP2B1,PTK2,TEAD1,GJA1,PTHLH,CASP2,CASP8,FOS,NPY,MYB,CAPN2,HIF1A,ODC1,MAPK3,CYCS,MAP2K1,TGFB1,CAMK4,AKT1,DNTT,MYC,PTPN11,APP,GNA13,NRG1,IL1B,NGFR,MAP3K5,RB1,CASP3,EGFR,MYL2,ADRB2,CAT,RYR3,RHOA,CAV1,CDH1,GSK3B,MYLK,GCG,GSN,VIM,STMN1,SLIT3,AIFM1,CDC42,PRKCD,MMP2,Myl9,CCNE1,CREB1,PLCB3,CDK2,GSR,JUN,MYF5,PARP1,CDH2,ITPR1,SDC4,HSP90AA1,BCL2L1,LPAR1,BDNF,TRIM…	8.8704e-26
Proteins/Chemicals Regulating Cell Processes of RNA splicing	Pathway	1209	480	39	RNA splicing	FGF2,EIF2S1,NOS2,AGT,CD8A,PTGS2,MAPK1,ATP2B1,PTK2,PTHLH,CASP1,MYB,HIF1A,MAPK3,MAP2K1,TGFB1,CAMK4,AKT1,DNTT,MYC,APP,NRG1,IL1B,SAT1,PTPRO,EGFR,CALD1,GSK3B,DMD,CDC42,SLC19A1,CCND1,CREB1,THBS2,XIAP,MYF5,PARP1,ITPR1,CLCN5,NCF1,PDCD4,HSP90AA1,HSPB1,TACR1,BCL2L1,BDNF,SMAD5,LEP,MYOG,EDNRA,TSC2,SCN1A,ATP7A,NR4A3,PRNP,TNNT2,ETS1,PPARG,ACTN1,PAK1,DDIT3,CAMK2G,EIF4E,CXCL12,ADAM17,KCNH2,ACTN4,FN1,COL2A1,AQP3,…	1.54812e-22
Proteins/Chemicals Regulating Cell Processes of cell differentiation	Pathway	5152	1664	32	cell differentiation	FGF2,EIF2S1,MAPKAP1,VIP,MAPK14,HBEGF,NOS2,CAPN3,HCRT,AGT,DCN,CD8A,AQP4,PTGS2,MAPK1,IRS1,ROCK1,ATP2C1,ATP2B1,SLC9A2,CA2,PTK2,TEAD1,GJA1,PTHLH,CASP1,CASP2,CASP8,FOS,NPY,MYB,KCNA5,CAPN2,HIF1A,SRD5A1,HRH2,ODC1,MAPK3,CYCS,MAP2K1,TGFB1,CAMK4,BID,DNM1L,ACTA2,AKT1,DES,IL8,DNTT,CANT1,MYC,ANXA5,PTPN11,APP,GNA13,NRG1,IL1B,NGFR,MAP3K5,PTPRO,RB1,TNFSF10,CASP3,ALOX5,NEU1,EGFR,ADRB2,CAT,CALD1,NFKBIA,CFL1,KCNJ2,…	2.46374e-22
Proteins/Chemicals Regulating Cell Processes of growth rate	Pathway	868	365	42	growth rate	FGF2,EIF2S1,VIP,MAPK14,HBEGF,NOS2,AGT,DCN,CD8A,PTGS2,MAPK1,ROCK1,ATP2C1,PTK2,GJA1,PTHLH,CASP2,FOS,NPY,MYB,HIF1A,SRD5A1,ODC1,CYCS,MAP2K1,TGFB1,AKT1,IL8,CANT1,MYC,APP,NRG1,IL1B,RB1,TNFSF10,NEU1,EGFR,CAT,NFKBIA,CFL1,RHOA,CAV1,CDH1,GCG,STMN1,CDC42,PRKCD,MMP2,CCND1,CCNE1,CDK2,GSR,PARP1,CDH2,DUSP1,HSP90AA1,HSPB1,BCL2L1,LPAR1,BDNF,TAC1,LEP,MYOG,HSPD1,EDNRA,TSC2,LRP1,ABCA1,PPARG,EDNRB,THBS1,IGFBP5,SGK1,P…	4.24323e-22
Proteins/Chemicals Regulating Cell Processes of G2/M transition	Pathway	799	340	42	G2/M transition	FGF2,MAPKAP1,MAPK14,AGT,CD8A,AQP4,PTGS2,MAPK1,ROCK1,PTK2,PTHLH,CASP2,CASP8,FOS,MYB,CAPN2,HIF1A,ODC1,MAPK3,CYCS,MAP2K1,TGFB1,AKT1,MYC,PTPN11,NRG1,IL1B,MAP3K5,RB1,TNFSF10,CASP3,EGFR,CAT,CFL1,RHOA,CAV1,CDH1,GSK3B,GSN,STMN1,CDC42,PRKCD,MMP2,CCND1,CCNE1,CREB1,XIAP,CDK2,RPS6KB1,JUN,MYF5,PARP1,PDCD4,HSP90AA1,HSPB1,BCL2L1,BDNF,FHL2,SMAD5,GSTP1,EDNRB,IGFBP5,FOXO1,CAMK2G,FLNA,FN1,CDKN1B,MTOR,PLCD1,NOTCH1,C…	1.25158e-21
Proteins/Chemicals Regulating Cell Processes of cytokinesis	Pathway	1419	540	38	cytokinesis	FGF2,VIP,MAPK14,HBEGF,AGT,DCN,CD8A,PTGS2,MAPK1,ROCK1,ATP2C1,PTK2,GJA1,PTHLH,CASP8,FOS,NPY,MYB,CAPN2,HIF1A,HRH2,ODC1,MAPK3,MAP2K1,TGFB1,DNM1L,AKT1,IL8,MYC,PTPN11,APP,NRG1,IL1B,RB1,TNFSF10,CASP3,NEU1,EGFR,CAT,CALD1,CFL1,RHOA,KCNJ10,CDH1,MYLK,GCG,GSN,VIM,STMN1,GRP,CDC42,WASL,PRKCD,CCND1,CCNE1,ARF1,CREB1,THBS2,CDK2,RPS6KB1,JUN,PARP1,CDH2,CCK,SDC4,DUSP1,HSP90AA1,C5,BCL2L1,LPAR1,BDNF,LEP,MYL12B,MYOG,PT…	1.50073e-20
Proteins/Chemicals Regulating Cell Processes of S phase	Pathway	1066	424	39	S phase	FGF2,VIP,MAPK14,AGT,CD8A,PTGS2,MAPK1,ROCK1,PTK2,GJA1,CASP1,CASP8,FOS,NPY,MYB,HIF1A,ODC1,MAPK3,CYCS,MAP2K1,TGFB1,BID,AKT1,MYC,APP,GNA13,NRG1,IL1B,SAT1,MAP3K5,RB1,TNFSF10,EGFR,NFKBIA,RHOA,PTGDS,CAV1,CDH1,GSK3B,MYLK,STMN1,GRP,CDC42,PRKCD,CCND1,CCNE1,CREB1,XIAP,CDK2,RPS6KB1,JUN,PARP1,CDH2,CUL1,DUSP1,PDCD4,HSP90AA1,BCL2L1,BDNF,LEP,HMOX1,TSC2,PRNP,PPARG,IGFBP5,FOXO1,DDIT3,SPHK1,EIF4E,CXCL12,ADAM17,FN1,…	4.25806e-20
Proteins/Chemicals Regulating Cell Processes of spindle assembly	Pathway	637	279	43	spindle assembly	FGF2,MAPK14,AGT,MAPK1,ROCK1,MYB,CAPN2,MAPK3,MAP2K1,TGFB1,AKT1,IL8,MYC,NRG1,MAP3K5,CFL1,RHOA,CDH1,GSK3B,MYLK,STMN1,CDC42,PRKCD,CCND1,CCNE1,ARF1,PRKCZ,CDK2,PARP1,CCK,DUSP1,HSP90AA1,TAC1,LEP,ABCA1,SERPINE1,PAK1,FLNA,FN1,CDKN1B,MTOR,PLK1,MMP14,CHEK1,PTTG1,ESPL1,RAB11A,F2RL1,MAPT,NPM1,ARRB2,TACC2,RAF1,DNM2,GADD45A,NDRG1,STK11,HDAC3,TTN,BRCA1,KIT,CCNA2,NCL,NEK6,GNB2L1,TGFBR1,SIRT2,SPINT1,BIRC5,AURKB,CC…	5.83822e-20
Proteins/Chemicals Regulating Cell Processes of cell survival	Pathway	2329	811	34	cell survival	FGF2,EIF2S1,MAPKAP1,VIP,MAPK14,HBEGF,NOS2,AGT,DCN,CD8A,PTGS2,MAPK1,IRS1,ROCK1,ATP2C1,ATP2B1,CA2,PTK2,GJA1,PTHLH,CASP1,CASP2,CASP8,FOS,MYB,KCNA5,HIF1A,ODC1,MAPK3,CYCS,MAP2K1,TGFB1,CAMK4,BID,DNM1L,AKT1,DES,IL8,DNTT,MYC,ANXA5,PTPN11,APP,NRG1,IL1B,NGFR,SAT1,MAP3K5,PTPRO,RB1,TNFSF10,CASP3,ALOX5,NEU1,EGFR,ADRB2,CAT,NFKBIA,CFL1,RHOA,ABCB1,CAV1,CDH1,EIF4EBP1,GSK3B,MYLK,GCG,GSN,STMN1,AIFM1,GRP,CDC42,PRKCD…	3.27945e-18
Proteins/Chemicals Regulating Cell Processes of mRNA processing	Pathway	516	230	44	mRNA processing	FGF2,MYB,TGFB1,CAMK4,DNTT,MYC,APP,RB1,DMD,CDC42,PRKCD,CCND1,CCNE1,CREB1,CDK2,RPS6KB1,PARP1,PDCD4,NR4A3,TNNT2,PAK1,EIF4E,HSPA5,BCL2L11,LDLR,TBP,NPM1,STAT1,XBP1,SPI1,EIF2AK2,COL1A1,EIF4B,BRCA1,NCAM1,TRA2B,SRSF1,TGFB2,SRSF3,EIF4G1,CELF1,SRSF2,LGALS1,PYCARD,KHDRBS1,NTSR1,CCNB1,MLH1,RASA1,NCOA6,IL6ST,HDAC2,LGALS3,MSI1,HNRNPK,LMNA,HNRNPD,CDC25B,EEF2K,PAPD4,HNRNPA2B1,CDK7,AURKA,TIAL1,EEF1A1,BARD1,PSPC1,…	1.05362e-17
Proteins/Chemicals Regulating Cell Processes of DNA Damage	Pathway	1057	408	38	DNA Damage	FGF2,MAPKAP1,MAPK14,HBEGF,NOS2,AGT,PTGS2,MAPK1,IRS1,CASP1,CASP2,CASP8,FOS,HIF1A,ODC1,MAPK3,CYCS,MAP2K1,TGFB1,BID,AKT1,DNTT,MYC,PTPN11,APP,IL1B,SAT1,RB1,TNFSF10,CASP3,ALOX5,EGFR,CAT,CFL1,RHOA,KCNJ10,ABCB1,GSK3B,GCG,AIFM1,PRKCD,CCND1,CCNE1,CREB1,PRKCZ,XIAP,CDK2,JUN,PARP1,PDCD4,HSP90AA1,HSPB1,C5,CCR5,BCL2L1,BDNF,GSTP1,HMOX1,TSC2,XDH,PRNP,PPARG,MB,FOXO1,DDIT3,FLNA,FN1,SOD2,ENDOG,CDKN1B,MTOR,TFAM,NOTC…	9.19705e-17
Proteins/Chemicals Regulating Cell Processes of cell migration	Pathway	2473	844	34	cell migration	FGF2,VIP,MAPK14,HBEGF,NOS2,AGT,DCN,CD8A,AQP4,PTGS2,MAPK1,IRS1,ROCK1,PTK2,AQP1,GJA1,PTHLH,CASP1,CASP8,FOS,NPY,CAPN2,HIF1A,ODC1,MAPK3,MAP2K1,TGFB1,ACTA2,AKT1,IL8,MYC,ANXA5,PTPN11,APP,GNA13,NRG1,IL1B,NGFR,SAT1,MAP3K5,RB1,TNFSF10,CASP3,ALOX5,NEU1,EGFR,ADRB2,CAT,CALD1,NFKBIA,CFL1,RHOA,ABCB1,PTGDS,CAV1,CDH1,GSK3B,MYLK,GCG,GSN,VIM,STMN1,SLIT3,GRP,P2RY4,VASP,CDC42,WASL,PRKCD,MMP2,CCND1,ARF1,CREB1,PRKCZ,F…	2.20376e-16
Proteins/Chemicals Regulating Cell Processes of cell motility	Pathway	1331	492	36	cell motility	FGF2,VIP,MAPK14,HBEGF,NOS2,AGT,DCN,PTGS2,MAPK1,IRS1,ROCK1,CA2,PTK2,AQP1,GJA1,PTHLH,CASP8,FOS,NPY,CAPN2,HIF1A,MAPK3,MAP2K1,TGFB1,ACTA2,AKT1,IL8,PTPN11,APP,GNA13,NRG1,IL1B,PTPRO,RB1,CASP3,ALOX5,NEU1,EGFR,MYL2,CAT,CALD1,NFKBIA,CFL1,RHOA,CAV1,CDH1,EIF4EBP1,GSK3B,MYLK,GSN,VIM,STMN1,SLIT3,GRP,VASP,CDC42,WASL,PRKCD,MMP2,Myl9,CCND1,CREB1,PRKCZ,XIAP,RPS6KB1,JUN,CDH2,SDC4,DUSP1,HSP90AA1,HSPB1,CCR5,LPAR1,FH…	5.41362e-16
Proteins/Chemicals Regulating Cell Processes of chromosome segregation	Pathway	301	143	47	chromosome segregation	MAPK1,MAPK3,MAP2K1,TGFB1,MAP3K5,RB1,ARF1,CDK2,PARP1,HSP90AA1,SPHK1,PLK1,CHEK1,PTTG1,ESPL1,ARRB2,SUMO1,ATRX,TTN,BRCA1,STAT5A,GNB2L1,BANF1,BIRC5,AURKB,UBE2I,CCNB3,CUX1,SEPT8,LMNA,CSNK1E,BUB1B,H2AFZ,PPP1CC,CCNB2,RAN,AURKA,MSN,RAD51,CDC6,TOP2B,MAP2K2,BUB1,MAD2L1,CDC20,VCP,PRMT1,BUB3,PPP1R2,SEPT7,SMARCB1,NUP98,RAD9A,SBDS,XPO1,NUSAP1,ERCC2,TTK,TOP2A,CDC7,ECT2,DDB1,POT1,FEN1,NDC80,RCC1,CENPA,LZTS1,EXO1,…	4.56524e-14
Proteins/Chemicals Regulating Cell Processes of senescence	Pathway	843	327	38	senescence	FGF2,EIF2S1,MAPK14,NOS2,AGT,CD8A,PTGS2,MAPK1,ROCK1,PTK2,GJA1,FOS,MYB,HIF1A,ODC1,MAPK3,CYCS,MAP2K1,TGFB1,AKT1,IL8,MYC,ANXA5,APP,IL1B,MAP3K5,RB1,TNFSF10,CASP3,EGFR,CAT,RHOA,ABCB1,CAV1,EIF4EBP1,GSK3B,GCG,GSN,CDC42,PRKCD,MMP2,CCND1,CCNE1,CREB1,CDK2,JUN,PARP1,DUSP1,HSP90AA1,HSPB1,BCL2L1,LPAR1,BDNF,SMAD5,MYOG,HSPD1,CD55,MAPK11,EZR,HMOX1,XDH,ETS1,SERPINE1,CXCR1,PPARG,THBS1,IGFBP5,EIF4E,CXCL12,S1PR1,CALR…	6.47284e-14
Proteins/Chemicals Regulating Cell Processes of oxidative stress	Pathway	1366	492	35	oxidative stress	FGF2,EIF2S1,MAPKAP1,VIP,MAPK14,HBEGF,NOS2,SLC26A4,AGT,CD8A,PTGS2,MAPK1,IRS1,ROCK1,ATP2C1,ATP2B1,CA2,GJA1,CASP1,CASP2,CASP8,FOS,NPY,MYB,HIF1A,ODC1,MAPK3,CYCS,TGFB1,DNM1L,AKT1,IL8,MYC,ANXA5,APP,NRG1,IL1B,NGFR,SAT1,MAP3K5,CASP3,ALOX5,NEU1,EGFR,CAT,RYR3,NFKBIA,KCNJ10,ABCB1,CAV1,CDH1,GSK3B,GCG,VIM,AIFM1,HBG2,GRP,TFR2,VASP,PRKCD,MMP2,CCND1,CREB1,PRKCZ,XIAP,ARG2,RPS6KB1,GSR,JUN,PARP1,CCK,NCF1,DUSP1,HSP9…	9.6809e-14
Proteins/Chemicals Regulating Cell Processes of DNA repair	Pathway	884	339	38	DNA repair	FGF2,MAPK14,NOS2,PTGS2,MAPK1,IRS1,PTK2,CASP1,CASP2,CASP7,CASP8,FOS,HIF1A,MAPK3,MAP2K1,TGFB1,BID,AKT1,DNTT,MYC,APP,SAT1,RB1,CASP3,EGFR,CAT,CFL1,CAV1,CDH1,GSK3B,GSN,AIFM1,PRKCD,CCND1,CCNE1,CREB1,PRKCZ,CDK2,GSR,JUN,PARP1,HSP90AA1,BCL2L1,GSTP1,HSPD1,FOXO1,DDIT3,FLNA,MTOR,TFAM,CDK4,PLK1,CHEK1,PTTG1,ESPL1,G6PD,MDM2,PSEN1,TBP,MAPT,OAZ1,PPP2CB,P4HB,NPM1,HOXB7,STAT1,MKI67,MCL1,XRCC6,IGF1R,POLG,ADCYAP1,MIF…	1.30713e-13
Proteins/Chemicals Regulating Cell Processes of DNA replication	Pathway	1822	631	34	DNA replication	FGF2,VIP,MAPK14,HBEGF,NOS2,HCRT,AGT,CD8A,PTGS2,MAPK1,IRS1,ROCK1,PTK2,GJA1,PTHLH,CASP8,FOS,NPY,MYB,HIF1A,HRH2,ODC1,MAPK3,MAP2K1,TGFB1,AKT1,IL8,DNTT,CANT1,MYC,PTPN11,APP,NRG1,IL1B,SAT1,RB1,TNFSF10,CASP3,ALOX5,NEU1,EGFR,ADRB2,CAT,RHOA,CAV1,CDH1,GSK3B,MYLK,GCG,VIM,AIFM1,GRP,VASP,CDC42,PRKCD,SLC19A1,MMP2,CCND1,CCNE1,CREB1,PRKCZ,THBS2,PLCB3,CDK2,RPS6KB1,JUN,PARP1,CCK,SDC4,DUSP1,HSP90AA1,TACR1,C5,CCR5,L…	1.48606e-13
Proteins/Chemicals Regulating Cell Processes of cytoskeleton organization and biogenesis	Pathway	971	366	37	cytoskeleton organization and biogenesis	FGF2,VIP,MAPK14,HBEGF,CAPN3,CADPS,AGT,MAPK1,IRS1,ROCK1,PTK2,CASP8,FOS,CAPN2,ODC1,MAPK3,MAP2K1,TGFB1,AKT1,DES,IL8,ANXA5,PTPN11,APP,GNA13,NRG1,IL1B,TNFSF10,ALOX5,EGFR,ADRB2,CALD1,CFL1,RHOA,CAV1,CDH1,GSK3B,MYLK,GSN,VIM,STMN1,GRP,DMD,VASP,CDC42,WASL,PRKCD,MMP2,ARF1,CREB1,PRKCZ,FHL1,THBS2,JUN,PARP1,CDH2,CCK,SDC4,HSP90AA1,HSPB1,LPAR1,FHL2,CXCL10,CHGA,PTPN12,CD55,MAPK11,EZR,ACTR3,LRP1,ATP7A,CRYAB,PRNP,S…	2.13788e-13
Proteins/Chemicals Regulating Cell Processes of cell invasion	Pathway	1102	407	36	cell invasion	FGF2,MAPK14,KCNMA1,NOS2,AGT,CD8A,PTGS2,MAPK1,ROCK1,PTK2,PTHLH,CASP8,FOS,NPY,CAPN2,HIF1A,ODC1,MAPK3,MAP2K1,TGFB1,AKT1,IL8,MYC,PTPN11,GNA13,NRG1,IL1B,RB1,TNFSF10,CASP3,NEU1,EGFR,CAT,CALD1,NFKBIA,CFL1,RHOA,CAV1,CDH1,MYLK,GSN,VIM,STMN1,GRP,CDC42,PRKCD,MMP2,CCND1,CREB1,THBS2,XIAP,JUN,PARP1,CDH2,SDC4,PDCD4,HSP90AA1,HSPB1,CCR5,BCL2L1,LPAR1,BDNF,LEP,CXCL10,PTPN12,EZR,EDNRA,HMOX1,POSTN,LRP1,ETS1,SERPINE1,…	2.87811e-13
Proteins/Chemicals Regulating Cell Processes of translation	Pathway	1382	494	35	translation	FGF2,EIF2S1,MAPKAP1,VIP,MAPK14,HBEGF,NOS2,AGT,CD8A,PTGS2,MAPK1,IRS1,ROCK1,PTK2,GJA1,PTHLH,CASP8,FOS,NPY,HIF1A,ODC1,MAPK3,CYCS,MAP2K1,TGFB1,CAMK4,AKT1,MYC,PTPN11,APP,NRG1,IL1B,NGFR,MAP3K5,RB1,TNFSF10,CASP3,EGFR,ADRB2,CAT,NFKBIA,CFL1,RHOA,ABCB1,CAV1,CDH1,EIF4EBP1,GSK3B,GCG,GSN,SLIT3,AIFM1,GRP,CDC42,PRKCD,MMP2,CCND1,CCNE1,CREB1,PRKCZ,XIAP,RPS6KB1,JUN,PARP1,CCK,NCF1,DUSP1,PDCD4,HSP90AA1,HSPB1,CCR5,BD…	3.62867e-13
Proteins/Chemicals Regulating Cell Processes of chromosome condensation	Pathway	318	144	45	chromosome condensation	FGF2,PTGS2,MAPK1,ROCK1,CASP7,CASP8,MYB,MAPK3,CYCS,TGFB1,AKT1,DNTT,CANT1,ANXA5,APP,RB1,TNFSF10,CASP3,RHOA,AIFM1,PRKCD,CREB1,XIAP,CDK2,PARP1,HSP90AA1,BCL2L1,FN1,ENDOG,APAF1,PLK1,CHEK1,NR4A1,ROCK2,MDM2,NPM1,MFN2,CXCR4,MCL1,MIF,SUMO1,BECN1,ATRX,TTN,CREM,TGM2,BRCA1,CASP6,CCNA2,NCL,CTSB,BANF1,SIRT2,AURKB,DFFA,CCNB1,PGF,DFFB,GPX4,GZMB,HDAC2,PNPLA8,CAMP,ZYX,LMNA,TBPL1,SET,CDC25B,SMAD4,KDM3A,STK4,MYBL2,DN…	3.7742e-12
Proteins/Chemicals Regulating Cell Processes of response to drug	Pathway	527	216	40	response to drug	FGF2,CD8A,PTGS2,MAPK1,ROCK1,PTK2,CASP8,FOS,HIF1A,MAPK3,MAP2K1,TGFB1,BID,DNM1L,AKT1,IL8,MYC,TNFSF10,CASP3,NEU1,EGFR,ADRB2,NFKBIA,CFL1,RHOA,ABCB1,CAV1,CDH1,EIF4EBP1,GSK3B,VIM,STMN1,PRKCD,SLC19A1,CCND1,PRKCZ,XIAP,GSR,JUN,PARP1,DUSP1,HSP90AA1,HSPB1,BCL2L1,LPAR1,BDNF,TAC1,LEP,GSTP1,CLCN3,ATP7A,ABCA1,PRNP,PPARG,IGFBP5,FOXO1,F2R,SPHK1,EIF4E,CXCL12,ADAM17,KCNH2,FN1,SOD2,CDKN1B,MTOR,NOTCH1,APAF1,CHEK1,HSP…	3.86351e-12
Proteins/Chemicals Regulating Cell Processes of genome instability	Pathway	361	159	43	genome instability	PTGS2,MAPK1,FOS,MYB,HIF1A,TGFB1,AKT1,MYC,RB1,EGFR,CDH1,CDC42,CCND1,CCNE1,CDK2,PARP1,CRYAB,FLNA,SOD2,CDK4,PLK1,ID1,CHEK1,PTTG1,ESPL1,TFAP2A,TIMP1,MDM2,NPM1,SDHC,MMP3,MCL1,XRCC6,GADD45A,BECN1,BRCA1,PTEN,CCNA2,SRSF1,SRSF2,APEX1,BIRC5,AURKB,KRAS,CCNB1,MLH1,MSH2,GPX3,DFFB,MUC4,MEN1,CLU,TGFBR2,PCNA,KAT5,JUP,MRE11A,BRAF,MAOA,DNMT1,NAIP,TERF1,PRDX1,BUB1B,CDC25B,DHFR,SMAD4,MYBL2,CDK7,AURKA,PIGA,RAD51,H2AF…	4.35977e-12
Proteins/Chemicals Regulating Cell Processes of G1/S transition	Pathway	780	298	38	G1/S transition	FGF2,EIF2S1,VIP,MAPK14,HBEGF,DCN,PTGS2,MAPK1,IRS1,ROCK1,PTK2,GJA1,PTHLH,FOS,MYB,HIF1A,ODC1,MAPK3,MAP2K1,TGFB1,AKT1,IL8,MYC,APP,NRG1,IL1B,RB1,TNFSF10,ALOX5,EGFR,NFKBIA,RHOA,CDH1,EIF4EBP1,GSK3B,MYLK,STMN1,AIFM1,GRP,CDC42,PRKCD,CCND1,CCNE1,CREB1,PRKCZ,XIAP,CDK2,RPS6KB1,JUN,CUL1,DUSP1,HSP90AA1,HSPB1,TSC2,PRNP,CXCR1,PPARG,RPS6,FOXO1,DDIT3,SPHK1,HSPA8,EIF4E,FN1,SOD2,CDKN1B,MTOR,PLCD1,NOTCH1,CDK4,CDK6,M…	7.30116e-12
Proteins/Chemicals Regulating Cell Processes of muscle cell differentiation	Pathway	672	260	38	muscle cell differentiation	FGF2,MAPK14,CAPN3,DCN,PTGS2,MAPK1,IRS1,ROCK1,PTK2,TEAD1,GJA1,FOS,CAPN2,HIF1A,MAPK3,MAP2K1,TGFB1,ACTA2,AKT1,DES,MYC,PTPN11,NRG1,IL1B,NGFR,RB1,CASP3,NEU1,NFKBIA,KCNJ2,RHOA,GSK3B,CDC42,CCND1,PRKCZ,FHL1,CDK2,RPS6KB1,GSR,JUN,MYF5,CDH2,HSP90AA1,BDNF,FHL2,SMAD5,MYOG,LRP1,CRYAB,TNNT2,PPARG,IGFBP5,FOXO1,F2R,SPHK1,CXCL12,S1PR1,FN1,CDKN1B,MTOR,NOTCH1,CDK4,CDK6,CTNND1,RPS6KA3,ATP2A2,ID1,SDC1,CSRP3,CAV3,RORA,…	3.83652e-11
Proteins/Chemicals Regulating Cell Processes of epithelial to mesenchymal transition	Pathway	661	256	38	epithelial to mesenchymal transition	FGF2,MAPK14,HBEGF,NOS2,AGT,DCN,CD8A,PTGS2,MAPK1,IRS1,ROCK1,PTK2,GJA1,PTHLH,FOS,MYB,HIF1A,MAPK3,MAP2K1,TGFB1,AKT1,MYC,PTPN11,IL1B,RB1,ALOX5,EGFR,CAT,NFKBIA,RHOA,CAV1,CDH1,GSK3B,VIM,CDC42,PRKCD,MMP2,CCND1,CREB1,XIAP,JUN,PARP1,CDH2,ITPR1,HSP90AA1,HSPB1,C5,FHL2,SMAD5,LEP,CXCL10,EZR,EDNRA,HMOX1,TSC2,XDH,POSTN,ETS1,SERPINE1,PPARG,EDNRB,THBS1,IGFBP5,ACTN1,SGK1,PAK1,F2R,EIF4E,CALR,FLNA,FN1,CDKN1B,MTOR,NO…	4.85424e-11
Proteins/Chemicals Regulating Cell Processes of cell adhesion	Pathway	1729	585	33	cell adhesion	FGF2,MAPK14,HBEGF,NOS2,AGT,DCN,CD8A,AQP4,PTGS2,MAPK1,IRS1,ROCK1,PTK2,GJA1,PTHLH,CASP8,FOS,NPY,MYB,CAPN2,HIF1A,MAPK3,TGFB1,CAMK4,AKT1,IL8,MYC,PTPN11,APP,GNA13,NRG1,IL1B,SAT1,PTPRO,RB1,TNFSF10,CASP3,ALOX5,NEU1,EGFR,ADRB2,CAT,NFKBIA,CFL1,KCNJ2,RHOA,CAV1,CDH1,GSK3B,MYLK,GSN,VIM,STMN1,GRP,DMD,VASP,CDC42,PRKCD,MMP2,CCND1,CREB1,PRKCZ,FHL1,THBS2,XIAP,JUN,CDH2,CCK,SDC4,CUL1,HSP90AA1,HSPB1,C5,CCR5,FHL2,CAS…	1.26023e-10
Proteins/Chemicals Regulating Cell Processes of chemosensitivity	Pathway	292	130	44	chemosensitivity	MAPK14,KCNMA1,HCRT,AGT,PTGS2,PTK2,GJA1,HIF1A,CYCS,BID,AKT1,IL8,MYC,RB1,TNFSF10,CASP3,EGFR,NFKBIA,RHOA,KCNJ10,ABCB1,CDH1,GSK3B,STMN1,AIFM1,CCND1,XIAP,JUN,PARP1,PDCD4,HSPB1,TACR1,BCL2L1,BDNF,LEP,GSTP1,CBS,HMOX1,PPARG,SPHK1,EIF4E,CXCL12,FN1,MTOR,NOTCH1,APAF1,PLK1,ID1,TFAP2A,MDM2,NFE2L2,SLC7A11,NPM1,MFN2,CXCR4,MCL1,XRCC6,IGF1R,ADCYAP1,RAF1,BSG,SLC2A1,SST,CTGF,GADD45A,BECN1,DDR1,EIF2AK2,ING4,TGM2,BRCA…	1.73285e-10
Proteins/Chemicals Regulating Cell Processes of interphase	Pathway	268	121	44	interphase	HCRT,PTGS2,MAPK1,ROCK1,NPY,CAPN2,MAPK3,CYCS,CAMK4,MYC,IL1B,RB1,CDH1,STMN1,CDC42,CDK2,PARP1,ARF6,NOTCH1,PLK1,RPS6KA3,CHEK1,HSPA5,NPM1,TACC2,FGFR1,HDAC3,ATRX,PPA1,HSPA9,CCNA2,NCL,BANF1,BIRC5,AURKB,CCNB1,IKBKG,SLK,CCNB3,SPARC,FZR1,TERF1,MAP4,BUB1B,CDC25B,PPP1CC,NPHP1,HMMR,RAN,AURKA,UBE2S,TPX2,H2AFX,TOP2B,BUB1,MAD2L1,CDC20,FBXO5,CDC25A,PAEP,CDT1,BUB3,SEPT7,MCM3,GMNN,RALBP1,LMNB1,LBR,MARK3,RACGAP1,TTK…	2.58607e-10
Proteins/Chemicals Regulating Cell Processes of G1 phase	Pathway	693	263	37	G1 phase	FGF2,MAPK14,HBEGF,AGT,DCN,MAPK1,ROCK1,PTK2,GJA1,PTHLH,FOS,MYB,HIF1A,ODC1,MAPK3,TGFB1,AKT1,MYC,PTPN11,RB1,TNFSF10,EGFR,NFKBIA,CFL1,RHOA,CAV1,CDH1,EIF4EBP1,GSK3B,MYLK,GCG,CDC42,PRKCD,CCND1,CCNE1,CREB1,CDK2,RPS6KB1,JUN,PARP1,CDH2,DUSP1,TSC2,CRYAB,SERPINE1,CXCR1,PPARG,FOXO1,DDIT3,HSPA8,EIF4E,FN1,SOD2,CDKN1B,MTOR,NOTCH1,CDK4,CDK6,ID1,CHEK1,NR4A1,TFAP2A,TIMP1,MDM2,NFE2L2,OAZ1,CXCR2,PPP2CB,ID2,NPM1,TXN,…	2.92794e-10
Proteins/Chemicals Regulating Cell Processes of meiosis	Pathway	730	274	37	meiosis	FGF2,VIP,MAPK14,NOS2,AGT,PTGS2,MAPK1,PTK2,AQP1,GJA1,MYB,MAPK3,MAP2K1,TGFB1,CAMK4,AKT1,MYC,IL1B,RB1,EGFR,CAV1,CDH1,GSK3B,MYLK,STMN1,CDC42,PRKCD,CCNE1,ARF1,CREB1,PRKCZ,CDK2,CDH2,DUSP1,HSP90AA1,TAC1,LEP,PRNP,PAK1,AREG,CAMK2G,CDKN1B,MTOR,NOTCH1,PLK1,RPS6KA3,CHEK1,OCLN,PTTG1,ESPL1,RAB11A,MAPT,FYN,ADCYAP1,RAF1,FGFR1,ADIPOQ,SST,PRKAA2,SUMO1,XBP1,OGT,ATRX,ACTB,CREM,BRCA1,KIT,NPPC,PTEN,CCNA2,EIF4G1,CTSB,S…	4.54245e-10
Proteins/Chemicals Regulating Cell Processes of response to DNA damage	Pathway	572	221	38	response to DNA damage	MAPK14,HBEGF,PTGS2,MAPK1,CASP2,CASP8,HIF1A,MAPK3,MAP2K1,TGFB1,BID,AKT1,MYC,PTPN11,APP,MAP3K5,RB1,TNFSF10,CASP3,EGFR,CAV1,GSK3B,PRKCD,CCND1,CCNE1,CREB1,XIAP,CDK2,JUN,PARP1,PDCD4,HSP90AA1,HSPB1,BCL2L1,GSTP1,HMOX1,FOXO1,DDIT3,HSPA8,CDKN1B,MTOR,NOTCH1,APAF1,PLK1,ID1,CHEK1,PTTG1,BCL2L11,MDM2,NFE2L2,CXCR2,ANXA1,NPM1,STAT1,MCL1,XRCC6,MIF,GADD45A,BECN1,TGM2,BRCA1,PTEN,CCNA2,LYN,STAT5A,SKP2,SP3,SIRT2,PDPK…	1.37826e-09
Proteins/Chemicals Regulating Cell Processes of chromatin remodeling	Pathway	999	355	35	chromatin remodeling	FGF2,MAPKAP1,MAPK14,MAPK1,PTK2,FOS,MYB,HIF1A,ODC1,CYCS,TGFB1,CAMK4,MYC,NRG1,IL1B,SAT1,RB1,KCNJ10,ABCB1,GSK3B,MYLK,GCG,VIM,AIFM1,WASL,CCND1,CCNE1,CREB1,PRKCZ,CDK2,JUN,MYF5,PARP1,DUSP1,HSP90AA1,BDNF,MYOG,ACTR3,ETS1,PPARG,FOXO1,AREG,MTOR,TFAM,RPS6KA3,CHEK1,PTTG1,MDM2,TBP,OAZ1,NPM1,BMP2,PALLD,STAT1,MYO1C,MCL1,XRCC6,SUMO1,GADD45A,ENPP2,OGT,SPI1,STK11,HDAC3,NR3C1,NCOA1,ATRX,ACTB,ING4,CREM,BRCA1,HK2,SER…	2.30662e-09
Proteins/Chemicals Regulating Cell Processes of S-G2 transition	Pathway	229	104	45	S-G2 transition	ARG1,PTHLH,ODC1,TGFB1,AKT1,IL8,MYC,RB1,EGFR,NFKBIA,GSK3B,GRP,PRKCD,CCND1,CCNE1,CDK2,JUN,PARP1,LEP,FOXO1,AREG,CXCL12,SOD2,CDKN1B,NOTCH1,CDK4,CDK6,PLK1,CHEK1,NR4A1,AGER,MDM2,MKI67,SLC2A1,GADD45A,ORAI1,CREM,BRCA1,KIT,CCNA2,NCOA3,STAT5A,SKP2,PNCK,BIRC5,AURKB,LGALS1,KRAS,E2F4,CELF2,CCNB1,UBE2I,TAGLN,PCNA,LGALS9,CUX1,MRE11A,BRAF,STAT5B,PDGFA,TERF1,MYBL2,CDK7,AURKA,IFT88,RAD51,CDC6,VRK1,FBXO5,CDC25A,E2F…	3.23858e-09
Proteins/Chemicals Regulating Cell Processes of G0/G1 transition	Pathway	482	190	39	G0/G1 transition	FGF2,VIP,MAPK14,CAPN3,AGT,DCN,PTGS2,MAPK1,ARG1,GJA1,PTHLH,CASP2,CASP8,FOS,MYB,HIF1A,MAPK3,MAP2K1,TGFB1,ACTA2,AKT1,MYC,NRG1,IL1B,MAP3K5,RB1,TNFSF10,CASP3,EGFR,CAV1,CDH1,GSK3B,VIM,STMN1,PRKCD,CCND1,CCNE1,CREB1,CDK2,JUN,MYF5,PDCD4,BCL2L1,SMAD5,LEP,CLCN3,HMOX1,TSC2,ABCA1,PRNP,PPARG,IGFBP5,SGK1,DDIT3,SPHK1,EIF4E,CXCL12,FN1,SOD2,CDKN1B,MTOR,NOTCH1,CDK4,CDK6,ID1,CAV3,PTTG1,AGER,MDM2,AIF1,NPM1,TXN,OPTN,S…	3.37711e-09
Proteins/Chemicals Regulating Cell Processes of cell cycle checkpoint	Pathway	200	93	46	cell cycle checkpoint	MAPK14,BID,AKT1,MYC,PTPN11,SAT1,RB1,CCND1,CDK2,PARP1,HSP90AA1,CDK4,CDK6,CHEK1,PTTG1,MDM2,GADD45A,BRCA1,CCNA2,SKP2,BIRC5,GADD45B,CCNB1,MLH1,MSH2,PCNA,KAT5,MRE11A,HNRNPK,EIF2AK4,TERF1,CDC25B,AURKA,RAD51,H2AFX,RPA1,BARD1,BUB1,MAD2L1,CDC25A,CKS1B,CDT1,MCM5,CUL4A,MSH3,MCM7,SMARCB1,MCM3,GMNN,CCNG2,RAD9A,MCM2,MSH6,HMGA2,MCM4,MCM6,RINT1,TSG101,WEE1,CDC7,POT1,RASSF1,RAD50,WTAP,NUP85,ATRIP,MCPH1,HUS1,BCCIP…	5.28789e-09
Proteins/Chemicals Regulating Cell Processes of genetic instability	Pathway	146	73	49	genetic instability	NOS2,CD8A,FOS,HIF1A,TGFB1,AKT1,IL8,MYC,RB1,CCND1,CCNE1,CDK2,JUN,PARP1,BCL2L1,ETS1,MTOR,PLK1,ID1,CHEK1,PTTG1,MDM2,BRCA1,PTEN,CCNA2,SKP2,BIRC5,AURKB,MLH1,MSH2,PCNA,TGFBI,SNAI2,BRAF,TP53INP1,SNCG,TERF1,CDC25B,HMMR,AURKA,RAD51,CDC6,RPA1,BARD1,MID1,ETV6,FBXO5,CDC25A,E2F3,CDT1,FANCA,SMARCB1,HBG1,FHIT,NRAS,MSH6,TTK,ANXA7,FBXW7,DDB1,TACC1,FEN1,TPP2,MAP1S,RASSF1,RAD50,LIG4,EXO1,POLL,POLQ,LIG1,TBRG1,KATNB1	5.65064e-09
Proteins/Chemicals Regulating Cell Processes of myogenesis	Pathway	575	219	38	myogenesis	FGF2,MAPK14,NOS2,AGT,DCN,PTGS2,MAPK1,IRS1,ROCK1,PTK2,GJA1,FOS,CAPN2,HIF1A,ODC1,MAPK3,MAP2K1,TGFB1,AKT1,DES,MYC,PTPN11,NRG1,IL1B,RB1,NEU1,RHOA,CDH1,GSK3B,VIM,DMD,CDC42,MMP2,CCND1,CCNE1,PRKCZ,FHL1,JUN,MYF5,CDH2,DUSP1,HSP90AA1,MYOG,MAPK11,CRYAB,PRNP,SERPINE1,PPARG,MB,IGFBP5,FOXO1,SPHK1,CXCL12,ADAM17,CALR,FLNA,FN1,CDKN1B,MTOR,NOTCH1,CDK4,CDK6,CTNND1,ID1,SDC1,CSRP3,CAV3,RORA,AGER,ROCK2,MDM2,PSEN1,TLN1…	6.77497e-09
Proteins/Chemicals Regulating Cell Processes of DNA degradation	Pathway	695	257	36	DNA degradation	FGF2,MAPKAP1,VIP,MAPK14,NOS2,AGT,DCN,CD8A,PTGS2,MAPK1,ROCK1,PTK2,CASP1,CASP2,CASP7,CASP8,FOS,MAPK3,CYCS,MAP2K1,TGFB1,BID,DNM1L,AKT1,DNTT,MYC,ANXA5,PTPN11,APP,NRG1,IL1B,NGFR,MAP3K5,RB1,TNFSF10,CASP3,ALOX5,EGFR,CAT,RHOA,ABCB1,CAV1,GSK3B,MYLK,GCG,GSN,AIFM1,CDC42,PRKCD,CCND1,CREB1,PRKCZ,XIAP,CDK2,RPS6KB1,JUN,PARP1,CCK,DUSP1,HSP90AA1,HSPB1,C5,BCL2L1,BDNF,LEP,GSTP1,HSPD1,HMOX1,XDH,PRNP,SERPINE1,PPARG,T…	8.08721e-09
Proteins/Chemicals Regulating Cell Processes of protein folding	Pathway	562	214	38	protein folding	EIF2S1,AGT,HIF1A,CYCS,TGFB1,AKT1,MYC,APP,NRG1,IL1B,CASP3,ABCB1,PTGDS,CAV1,MYLK,VIM,AIFM1,GSR,PARP1,HSP90AA1,HSPB1,GSTP1,HSPD1,HMOX1,TSC2,LRP1,ABCA1,CRYAB,PRNP,TNNT2,ETS1,THBS1,MB,PTGS1,DDIT3,HSPA8,KCNH2,CALR,FLNA,AIP,MMP14,CPT1A,HSPA5,LDLR,PSEN1,HSP90B1,TLN1,HYOU1,NFE2L2,MAPT,P4HB,NPM1,TXN,GOPC,PDLIM5,CYP2C8,IGF1R,RAF1,BSG,LYZ,CTSD,XBP1,PAX6,NR3C1,HSPE1,EIF2AK2,ACTB,SCO2,BRCA1,HSPA9,SERPINA1,CCNA…	1.03498e-08
Proteins/Chemicals Regulating Cell Processes of protein degradation	Pathway	638	238	37	protein degradation	FGF2,EIF2S1,MAPK14,CAPN3,AGT,PTGS2,MAPK1,IRS1,GJA1,CASP1,CASP7,CASP8,NPY,MYB,CAPN2,HIF1A,ODC1,MAPK3,MAP2K1,TGFB1,AKT1,CANT1,IL1B,SAT1,RB1,CASP3,CAT,NFKBIA,CDH1,GSK3B,GCG,VIM,GRP,CDC42,PRKCD,MMP2,CCND1,CCNE1,PRKCZ,XIAP,CDK2,PARP1,CUL1,PDCD4,HSP90AA1,HSPB1,TRIM63,LEP,CHGA,PTPN12,HSPD1,TSC2,LRP1,CRYAB,SERPINE1,SGK1,FOXO1,DDIT3,HSPA8,KCNH2,CALR,SOD2,CDKN1B,MTOR,NOTCH1,CHEK1,PTTG1,HSPA5,CTSK,LDLR,MDM2…	1.24045e-08
Proteins/Chemicals Regulating Cell Processes of kinetochore assembly	Pathway	206	94	45	kinetochore assembly	NOS2,MAPK1,MAPK3,CDC42,PARP1,HSP90AA1,PAK1,PLK1,CHEK1,MCL1,SUMO1,HDAC3,BRCA1,CCNA2,CTSL1,BIRC5,AURKB,CCNB1,MKL1,PTPN6,DNMT1,TERF1,BUB1B,H2AFZ,PPP1CC,RAN,AURKA,TPX2,BUB1,MAD2L1,CDC20,DIAPH2,VCP,PRMT1,BUB3,PARP2,UHRF1,XPO1,CENPF,BAZ1A,MAD1L1,TTK,TOP2A,RANGAP1,HELLS,NCAPG,SENP6,FEN1,NDC80,CENPA,SUV39H1,CDCA8,LATS1,CBX3,INCENP,CENPH,MAPK6,RAD21,CDC5L,DAD1,NDEL1,ORC6,PHB2,CENPV,CLIP1,ZW10,PPP1R7,CBX5,…	1.40175e-08
Proteins/Chemicals Regulating Cell Processes of RNA processing	Pathway	247	108	43	RNA processing	VIP,PTHLH,MYB,MYC,RB1,CDC42,CREB1,CDK2,RPS6KB1,PDCD4,HSP90AA1,MYH6,SCNN1A,MAPT,NR3C1,BRCA1,TRA2B,SRSF1,EIF4G1,CELF1,NCL,SRSF2,CELF2,KHDRBS1,TEC,LGALS3,HNRNPK,HNRNPD,DHFR,HNRNPA2B1,CDK7,RAN,EEF1A1,BARD1,CCNH,FBL,CDK9,RPS19,SBDS,SART3,HNRNPA1,PRMT5,SF3B3,SFPQ,CDK8,CSTF2,CCNK,PTBP1,CCNC,DHX15,TSN,RBM6,WRN,EWSR1,HNRNPH1,KHDRBS3,ANP32A,PINX1,CCNL1,PPP1R8,DHX9,ADAR,CDK13,KHSRP,SNRPE,SF3A3,CDC5L,U2AF2,S…	2.03797e-08
Proteins/Chemicals Regulating Cell Processes of lumen formation	Pathway	686	251	36	lumen formation	FGF2,MAPK14,HBEGF,AGT,DCN,PTGS2,MAPK1,ROCK1,PTK2,AQP1,PTHLH,NPY,CAPN2,HIF1A,ODC1,MAPK3,MAP2K1,TGFB1,AKT1,IL8,APP,GNA13,NRG1,IL1B,TNFSF10,CASP3,EGFR,CAT,RHOA,CAV1,CDH1,GSK3B,SLIT3,GRP,VASP,CDC42,WASL,PRKCD,MMP2,CCND1,PRKCZ,THBS2,RPS6KB1,JUN,PARP1,HSP90AA1,BCL2L1,BDNF,TAC1,LEP,CXCL10,HSPD1,HMOX1,POSTN,SERPINE1,PPARG,EDNRB,THBS1,IGFBP5,PRKAA1,PAK1,FOXO1,F2R,PTGS1,SPHK1,HSPA8,CXCL12,S1PR1,FN1,SOD2,MT…	3.56264e-08
Proteins/Chemicals Regulating Cell Processes of G2 phase	Pathway	219	97	44	G2 phase	FGF2,MAPK14,MAPK1,ODC1,MAP2K1,AKT1,MYC,RB1,CAT,GSK3B,GSN,CCND1,CCNE1,CDK2,PARP1,HSP90AA1,FN1,CDK4,PLK1,CHEK1,PTTG1,ESPL1,MDM2,MKI67,XRCC6,TF,GADD45A,BRCA1,PTEN,CCNA2,SRSF1,CELF2,FADD,CCNB1,MLH1,MSH2,PCNA,LGALS9,MAP3K7,ORM1,HDAC1,CUX1,MRE11A,TBPL1,BUB1B,CDC25B,MAPK12,MYBL2,CCNB2,AURKA,TPX2,H2AFX,CDC6,CDH13,CDC20,FBXO5,CDC25A,CDT1,USP15,CUL4A,FANCA,SEPT7,PLK2,GMNN,RAD9A,MLL5,PSMD4,YWHAZ,NUSAP1,MSH6…	5.06228e-08
Proteins/Chemicals Regulating Cell Processes of M phase	Pathway	316	130	41	M phase	MAPK14,PTGS2,MAPK1,PTHLH,MYB,CAPN2,MAP2K1,TGFB1,AKT1,MYC,RB1,NFKBIA,PRKCD,CCND1,CCNE1,CDK2,HSP90AA1,LEP,FOXO1,AREG,CAMK2G,EIF4E,CXCL12,SOD2,CDKN1B,NOTCH1,CDK4,CDK6,PLK1,CHEK1,PTTG1,ESPL1,MDM2,ID2,SLC2A1,GADD45A,SPI1,ORAI1,CREM,BRCA1,KIT,CCNA2,STAT5A,NEK6,SKP2,BANF1,SIRT2,BIRC5,AURKB,LGALS1,KRAS,E2F4,CCNB1,UBE2I,TAGLN,PCNA,CFB,CCNB3,BRAF,PDCD6IP,S100A4,STAT5B,PRKACA,DNMT1,FZR1,BUB1B,CDC25B,CCNB2,C…	6.3559e-08
Proteins/Chemicals Regulating Cell Processes of ribosome biogenesis and assembly	Pathway	209	93	44	ribosome biogenesis and assembly	FGF2,MAPK1,IRS1,PTHLH,AKT1,MYC,ANXA5,RB1,EGFR,EIF4EBP1,PRKCZ,CDK2,RPS6KB1,PARP1,HSP90AA1,TSC2,RPS6,MTOR,MDM2,NPM1,SLC2A1,OGT,FGFR2,NCL,ANG,MGEA5,BYSL,SURF6,DKC1,FBL,RPS19,NOLC1,SBDS,EIF6,PRMT5,PTBP1,TCOF1,RPL29,GNL3,SIRT7,BOP1,DUSP12,PES1,DDX56,CSDA,ABCF1,RPL12,RPF2,TSR1,KPNA1,SSB,ATXN2,TFB1M,CDIPT,RRN3,MRPL32,RRS1,RPL3,RPL23,RPS12,RPS10,NOL9,ABCE1,RPL10,WDR12,CSE1L,EIF3J,LSG1,NOL8,RPS9,RPL27,NUB…	7.35158e-08
Proteins/Chemicals Regulating Cell Processes of G2/M checkpoint	Pathway	170	79	46	G2/M checkpoint	MAPK14,PTGS2,MAPK1,HIF1A,MAPK3,AKT1,MYC,PTPN11,NRG1,CAV1,STMN1,AIFM1,PRKCD,CDK2,CDK4,CDK6,PLK1,CHEK1,PPP2CB,RAF1,GADD45A,BRCA1,BIRC5,GADD45B,AURKB,PTGER4,CCNB1,MLH1,MSH2,HDAC1,KLF2,MRE11A,TERF1,CDC25B,CCNB2,CDK7,AURKA,RAD51,H2AFX,CDC6,CYP3A4,RPA1,MAP2K2,BARD1,MAD2L1,ETV6,CDC25A,CDT1,CUL4A,FANCA,EZH2,GMNN,RAD9A,MTA2,CCNG1,MGMT,TOP2A,RINT1,WEE1,DDB1,RAD50,ATRIP,MELK,XAF1,MCPH1,HUS1,UBE2N,RAD21,TTI1…	7.91727e-08
Proteins/Chemicals Regulating Cell Processes of cell aging	Pathway	315	129	40	cell aging	FGF2,MAPK14,AGT,IRS1,PTK2,HIF1A,MAP2K1,TGFB1,AKT1,MYC,MAP3K5,RB1,CASP3,CAV1,GCG,CDC42,PRKCD,MMP2,CCND1,CCNE1,CREB1,CDK2,JUN,HSPB1,BCL2L1,CD55,HMOX1,SERPINE1,PPARG,IGFBP5,EIF4E,FN1,SOD2,CDKN1B,MTOR,CDK4,ID1,G6PD,MDM2,CAV2,NPM1,TXN,XRCC6,IGF1R,RAF1,ADIPOQ,STK11,ING4,BRCA1,IGFBP3,NR3C2,HSPA9,PTEN,TGFB2,STAT5A,DUSP6,NEK6,SKP2,NOX4,APEX1,CTSL1,BIRC5,GADD45B,KRAS,TXNIP,CCNB1,COL3A1,TAGLN,HDAC2,MAP3K7,H…	9.7387e-08
Proteins/Chemicals Regulating Cell Processes of regeneration	Pathway	1132	385	33	regeneration	FGF2,EIF2S1,VIP,MAPK14,HBEGF,NOS2,AGT,DCN,CD8A,PTGS2,MAPK1,IRS1,ROCK1,CA2,ARG1,PTK2,AQP1,GJA1,PTHLH,CASP8,FOS,NPY,HIF1A,HRH2,ODC1,MAPK3,TGFB1,AKT1,DES,IL8,DNTT,MYC,PTPN11,APP,NRG1,IL1B,NGFR,CASP3,ALOX5,NEU1,EGFR,CAT,RHOA,ABCB1,CDH1,GSK3B,GCG,VIM,STMN1,GRP,DMD,MMP2,CCND1,CREB1,THBS2,GSR,JUN,MYF5,PARP1,CDH2,CCK,DUSP1,HSP90AA1,HSPB1,TACR1,C5,BCL2L1,BDNF,TAC1,LEP,CXCL10,GSTP1,MYOG,HSPD1,EDNRA,HMOX1,P…	1.44091e-07
Proteins/Chemicals Regulating Cell Processes of anoikis	Pathway	344	138	40	anoikis	FGF2,MAPK14,HBEGF,AGT,PTGS2,MAPK1,ROCK1,PTK2,CASP1,CASP2,CASP8,HIF1A,MAPK3,MAP2K1,TGFB1,BID,AKT1,MYC,PTPN11,TNFSF10,CASP3,EGFR,ADRB2,RHOA,CAV1,CDH1,GSK3B,CDC42,PRKCD,MMP2,CCND1,XIAP,PARP1,HSPB1,BCL2L1,LPAR1,BDNF,MAPK11,SERPINE1,PPARG,THBS1,PAK1,FOXO1,AREG,CXCL12,CALR,FN1,CDKN1B,NOTCH1,PROS1,OCLN,EGR1,TIMP1,BCL2L11,BCAR1,ATP1A1,BIRC3,CXCR4,MCL1,FYN,IGF1R,PLAUR,PPARD,RAF1,TIAM1,ADIPOQ,BSG,CTGF,CASP…	1.49439e-07
Proteins/Chemicals Regulating Cell Processes of DNA unwinding	Pathway	215	94	43	DNA unwinding	FOS,MYC,RB1,CCND1,CCNE1,CREB1,CDK2,JUN,HSP90AA1,EIF4E,FN1,COL2A1,CDK4,TLN1,TBP,ANXA1,TXN,MMP1,XRCC6,NCOA1,ATRX,EIF4B,BRCA1,EIF4G1,NCL,MMP8,APEX1,MSH2,MRE11A,CSNK1E,TERF1,HNRNPA2B1,RAD51,CDC6,HMGA1,PRIM2,RPA1,HMGB2,MCM5,MCM7,MCM3,XRCC5,BAZ1A,HNRNPA1,MCM2,MSH6,CHAF1A,MCM4,MCM6,ERCC2,CDC45,MCM10,CDC7,POT1,EIF4A1,WRN,DDX3X,RAD50,DHX9,ADAR,XRCC2,DDX5,HPX,CSNK1A1,ORC1,U2AF2,RMI1,RAD54B,SSBP1,EIF4H,EFTU…	1.70951e-07
Proteins/Chemicals Regulating Cell Processes of genome stability	Pathway	334	134	40	genome stability	MYB,TGFB1,BID,AKT1,MYC,RB1,CDH1,CCND1,CREB1,CDK2,PARP1,HMOX1,CRYAB,FLNA,SOD2,PLK1,CHEK1,PTTG1,ESPL1,MDM2,NPM1,XRCC6,IGF1R,GADD45A,HDAC3,BRCA1,PTEN,CCNA2,SRSF1,SRSF2,APEX1,AURKB,KRAS,MLH1,MSH2,MEN1,PCNA,OSGEP,CFB,MRE11A,DNMT1,PRDX1,BUB1B,H2AFZ,SMAD4,FTH1,AURKA,RAD51,PRDX5,H2AFX,HMGA1,MTHFR,BARD1,BUB1,MAD2L1,IRF7,FBXO5,BLM,CDT1,MCM5,PARP2,CUL4A,TP63,MSH3,MCM7,MCM3,GMNN,RAD9A,UHRF1,XRCC5,MCM2,MSH6,M…	2.25293e-07
Proteins/Chemicals Regulating Cell Processes of actin organization	Pathway	1077	367	34	actin organization	FGF2,MAPKAP1,MAPK14,NOS2,AGT,CD8A,PTGS2,MAPK1,ROCK1,PTK2,ODC1,MAPK3,CYCS,MAP2K1,TGFB1,ACTA2,AKT1,IL8,PTPN11,APP,GNA13,NRG1,RB1,ALOX5,EGFR,CALD1,CFL1,RHOA,CDH1,GSK3B,MYLK,GSN,VIM,SLIT3,GRP,VASP,CDC42,WASL,PRKCD,Myl9,ARF1,PRKCZ,JUN,PARP1,CDH2,TMOD1,CCK,HSP90AA1,HSPB1,C5,CCR5,BDNF,LEP,CXCL10,GSTP1,PTPN12,MAPK11,EZR,TSC2,XDH,ACTR3,LRP1,CRYAB,CXCR1,EDNRB,THBS1,ACTN1,PAK1,F2R,SPHK1,CAMK2G,HSPA8,CXCL12,…	2.31343e-07
Proteins/Chemicals Regulating Cell Processes of mitochondrial depolarization	Pathway	447	170	37	mitochondrial depolarization	FGF2,EIF2S1,MAPKAP1,MAPK14,NOS2,AGT,CD8A,PTGS2,MAPK1,CASP1,CASP2,CASP8,HIF1A,MAPK3,CYCS,TGFB1,BID,DNM1L,AKT1,DES,MYC,APP,NRG1,IL1B,NGFR,TNFSF10,CASP3,ALOX5,EGFR,CAT,CAV1,GSK3B,GCG,AIFM1,GRP,PRKCD,MMP2,CREB1,XIAP,GSR,PARP1,CCK,HSP90AA1,BCL2L1,LPAR1,LEP,CHGA,HSPD1,HMOX1,XDH,PRNP,PPARG,THBS1,C4orf14,FOXO1,CXCL12,FN1,SOD2,MTOR,TFAM,NOTCH1,APAF1,CHEK1,AGER,BCL2L11,PSEN1,NFE2L2,BNIP3,MAPT,TLR2,OAZ1,IAP…	3.82749e-07
Proteins/Chemicals Regulating Cell Processes of vascularization	Pathway	1958	627	32	vascularization	FGF2,VIP,MAPK14,HBEGF,NOS2,HCRT,AGT,DCN,CD8A,PTGS2,MAPK1,IRS1,ROCK1,ARG1,PTK2,AQP1,GJA1,PTHLH,CASP8,FOS,NPY,MYB,CAPN2,HIF1A,SRD5A1,HRH2,ODC1,MAPK3,MAP2K1,TGFB1,AKT1,IL8,DNTT,MYC,APP,GNA13,NRG1,IL1B,NGFR,MAP3K5,RB1,TNFSF10,CASP3,ALOX5,EGFR,ADRB2,CAT,NFKBIA,CFL1,RHOA,ABCB1,CAV1,CDH1,EIF4EBP1,GSK3B,VIM,STMN1,SLIT3,GRP,VASP,CDC42,MMP2,CCND1,CCNE1,CREB1,PRKCZ,THBS2,XIAP,CDK2,RPS6KB1,JUN,PARP1,CDH2,CCK…	3.98287e-07
Proteins/Chemicals Regulating Cell Processes of translation initiation	Pathway	304	122	40	translation initiation	FGF2,EIF2S1,AGT,AQP4,MAPK1,HIF1A,MAPK3,AKT1,MYC,RB1,CASP3,EIF4EBP1,GSK3B,CCND1,RPS6KB1,SLC7A1,PDCD4,HSPB1,BCL2L1,BDNF,TSC2,CRYAB,PRNP,RPS6,DDIT3,HSPA8,EIF4E,MTOR,HSPA5,MDM2,MAPT,PPP2CB,TXN,BIRC3,EIF3F,NR3C1,EIF2AK2,EIF4B,SRSF1,SRSF3,EIF4G1,SRSF2,GNB2L1,CTSL1,RCN1,EIF4EBP2,ACO1,MSI1,HNRNPK,EIF2AK4,STIP1,IGF2BP1,COMT,CSRP1,PITRM1,YBX1,TAL1,DKC1,DDIT4,RPS19,EIF6,HNRNPA1,GSPT1,RHEB,EIF2AK1,TYMS,PTBP1…	7.71512e-07
Proteins/Chemicals Regulating Cell Processes of exit from mitosis	Pathway	83	44	52	exit from mitosis	ROCK1,RB1,STMN1,CDC42,CCND1,CCNE1,CDK2,HSP90AA1,PLK1,PTTG1,ESPL1,CCNA2,NEK6,SIRT2,AURKB,CCNB1,STK24,ZYX,FZR1,BUB1B,CDC25B,CCNB2,AURKA,CDC6,BUB1,MAD2L1,CDC20,FBXO5,VCP,CKS1B,BUB3,TTK,TPP2,CDC27,CDC23,CDC5L,NET1,ORC1,PSME3,FEZ1,CD3EAP,TIMELESS,RNF8,PPP2R5D	9.01342e-07
Proteins/Chemicals Regulating Cell Processes of microtubule cytoskeleton assembly	Pathway	381	147	38	microtubule cytoskeleton assembly	FGF2,AGT,MAPK1,ROCK1,PTK2,HIF1A,MAPK3,TGFB1,CAMK4,AKT1,RHOA,ABCB1,GSK3B,TNNC1,STMN1,CDC42,PRKCZ,XIAP,HSP90AA1,BDNF,TAC1,EZR,CRYAB,PRNP,SGK1,PAK1,HSPA8,MTOR,NOTCH1,PLK1,CHEK1,MAPT,NPM1,TACC2,FYN,DNM2,TF,MIF,NDRG1,STK11,NR3C1,RGS2,BRCA1,NPPC,S100A1,LYN,CNP,SNAPIN,NEK6,FKBP1A,BIRC5,AURKB,FKBP5,PIK3R1,PRKCI,S100A8,S100B,GAP43,GLRX,UCHL1,SNCG,TERF1,MAP4,CDC25B,S100A9,GABARAP,RAN,AURKA,FKBP4,TPX2,MSN,E…	9.11799e-07
Proteins/Chemicals Regulating Cell Processes of neuronal death	Pathway	835	289	34	neuronal death	FGF2,EIF2S1,MAPKAP1,VIP,MAPK14,NOS2,AGT,CD8A,PTGS2,MAPK1,SLC4A4,GJA1,PTHLH,CASP1,CASP2,CASP7,CASP8,FOS,HIF1A,HRH2,ODC1,MAPK3,CYCS,MAP2K1,TGFB1,BID,DNM1L,AKT1,IL8,MYC,PTPN11,APP,NRG1,IL1B,NGFR,MAP3K5,RB1,TNFSF10,CASP3,ALOX5,EGFR,CAT,RYR3,NFKBIA,CFL1,RHOA,PTGDS,GSK3B,GSN,AIFM1,DMD,CDC42,PRKCD,MMP2,CCND1,CREB1,PRKCZ,XIAP,CDK2,PDYN,JUN,PARP1,ITPR1,CCK,NCF1,DUSP1,HSPB1,TACR1,CCR5,BCL2L1,BDNF,TAC1,LEP,…	1.11222e-06
Proteins/Chemicals Regulating Cell Processes of neurite outgrowth	Pathway	1179	393	33	neurite outgrowth	FGF2,VIP,MAPK14,HBEGF,AGT,MAPK1,ROCK1,CA2,ARG1,PTK2,GJA1,CASP1,CASP8,FOS,NPY,HIF1A,ODC1,MAPK3,MAP2K1,TGFB1,CAMK4,AKT1,CANT1,PTPN11,APP,GNA13,NRG1,IL1B,NGFR,MAP3K5,PTPRO,RB1,CASP3,ALOX5,NEU1,EGFR,ADRB2,CAT,NFKBIA,CFL1,RHOA,CDH1,GSK3B,GCG,GSN,VIM,STMN1,SLIT3,DMD,VASP,CDC42,WASL,PRKCD,MMP2,CCND1,CREB1,PRKCZ,THBS2,PMCH,JUN,PARP1,CDH2,ITPR1,SDC4,DUSP1,HSP90AA1,HSPB1,BCL2L1,LPAR1,BDNF,TAC1,LEP,HMOX1,TS…	1.14779e-06
Proteins/Chemicals Regulating Cell Processes of mitochondrial damage	Pathway	674	239	35	mitochondrial damage	FGF2,EIF2S1,MAPK14,NOS2,AGT,PTGS2,MAPK1,CASP1,CASP2,CASP7,CASP8,FOS,HIF1A,ODC1,MAPK3,CYCS,MAP2K1,TGFB1,BID,DNM1L,AKT1,IL8,DNTT,MYC,PTPN11,APP,NGFR,MAP3K5,RB1,TNFSF10,CASP3,ALOX5,EGFR,CAT,CFL1,ABCB1,GSK3B,GCG,GSN,AIFM1,PRKCD,MMP2,CCND1,XIAP,RPS6KB1,JUN,PARP1,CCK,HSP90AA1,HSPB1,CCR5,BCL2L1,BDNF,LEP,CXCL10,HSPD1,CLCN3,HMOX1,XDH,CRYAB,PRNP,PPARG,C4orf14,FOXO1,F2R,DDIT3,SPHK1,EIF4E,FN1,SOD2,CDKN1B,TFA…	1.30561e-06
Proteins/Chemicals Regulating Cell Processes of rRNA processing	Pathway	169	75	44	rRNA processing	MYC,JUN,HSP90AA1,MTOR,NPM1,NCL,ANG,AURKB,BYSL,SURF6,DKC1,FBL,RPS19,NOLC1,SBDS,XPO1,EIF6,NOP10,SENP3,TCOF1,NME1,PPP1R8,GNL3,BOP1,PAPD7,NHP2,PES1,DNAJC2,RPF2,UTP14A,LSM2,EXOSC4,TFB1M,RRP12,TFB2M,RRS1,RPS10,NOL9,MYH1,ABCE1,RPL10,WDR12,NOL8,RRP1,RPL5,ELAC1,REXO4,WDR36,NPM3,NOP58,NAT10,RPS5,PAK1IP1,DIS3,RPS24,RPF1,UTP23,SKIV2L2,NIP7,RPL28,MPHOSPH10,NOL6,EXOSC1,NHP2L1,EXOSC8,DDX52,RPL18,SRFBP1,PNO1,EMG…	1.54881e-06
Proteins/Chemicals Regulating Cell Processes of biomineral formation	Pathway	396	149	37	biomineral formation	FGF2,MAPK14,SLC26A4,DCN,MAPK1,IRS1,ROCK1,PTK2,GJA1,PTHLH,FOS,MAPK3,MAP2K1,TGFB1,AKT1,IL8,ANXA5,IL1B,RB1,TNFSF10,EGFR,RHOA,VIM,THBS2,SDC4,DUSP1,HSPB1,FHL2,LEP,MAPK11,HMOX1,POSTN,SLC20A1,ENPP1,SERPINE1,PPARG,THBS1,IGFBP5,DDIT3,AREG,CALR,FN1,COL2A1,CDKN1B,NOTCH1,RPS6KA3,MMP14,F3,SLC7A11,BMP2,PDLIM5,CA4,GPNMB,IGF1R,FGFR1,ADIPOQ,SLC2A1,LYZ,CTGF,CTSD,ENPP2,TNC,FGFR3,ADIPOR1,HDAC3,NR3C1,DDR1,COL1A1,FST,…	4.02251e-06
Proteins/Chemicals Regulating Cell Processes of spliceosome assembly	Pathway	74	39	52	spliceosome assembly	EIF2AK2,SRSF1,CELF1,SRSF2,CELF2,LGALS3,HNRNPK,PRPF19,LSM1,XRCC5,HNRNPA1,PTBP1,DHX15,HNRNPH1,SRPK1,MELK,PPP1R8,DDX5,SRSF7,SF3A3,CDC5L,U2AF2,U2AF1,PRPF3,EFTUD2,PPM1G,SMN2,PRPF31,HNRNPC,DDX46,SF1,SNRNP70,SRSF9,PLRG1,SMNDC1,PUF60,DDX23,CRNKL1,PRPF38A	4.67565e-06
Proteins/Chemicals Regulating Cell Processes of oncogenesis	Pathway	666	233	34	oncogenesis	NOS2,CD8A,PTGS2,MAPK1,IRS1,PTK2,FOS,MYB,HIF1A,MAPK3,CYCS,TGFB1,BID,AKT1,IL8,MYC,PTPN11,IL1B,RB1,EGFR,ADRB2,NFKBIA,CFL1,RHOA,CAV1,CDH1,GSK3B,VIM,STMN1,PRKCD,CCND1,CCNE1,CREB1,XIAP,CDK2,JUN,HSP90AA1,HSPB1,BCL2L1,LEP,GSTP1,TSC2,ETS1,PPARG,IGFBP5,PAK1,SPHK1,EIF4E,FLNA,FN1,CDKN1B,MTOR,NOTCH1,APAF1,CDK4,CDK6,PLK1,ID1,PTTG1,TFAP2A,HSPA5,MDM2,BCAR1,TBP,CRK,ANXA1,ID2,NPM1,MMP3,STAT1,MCL1,IGF1R,RAF1,TIAM1,…	5.37519e-06
Proteins/Chemicals Regulating Cell Processes of neuronal migration	Pathway	330	127	38	neuronal migration	FGF2,MAPK14,HBEGF,MAPK1,ROCK1,PTK2,GJA1,ODC1,MAPK3,TGFB1,AKT1,PTPN11,APP,NRG1,RB1,EGFR,CFL1,GSK3B,STMN1,DMD,PRKCD,CDH2,HSP90AA1,HSPB1,BDNF,TSC2,PAK1,CXCL12,S1PR1,FLNA,FN1,CDKN1B,NOTCH1,CTNND1,SDC1,LDLR,PSEN1,MAPT,OPTN,CXCR4,FYN,ADCYAP1,FGFR1,TNC,PAX6,STK11,SEMA3A,NCAM1,PTEN,STRADA,PLA2G7,VLDLR,LGALS1,AHNAK,NRP1,LAMA1,NTRK2,GAS6,HDAC2,HDAC1,CXCR7,BRAF,SPARC,ITGA3,FOXP1,SERPINE2,PTN,GRB10,PTPRZ1,E2…	5.82223e-06
Proteins/Chemicals Regulating Cell Processes of nucleocytoplasmic transport	Pathway	169	73	42	nucleocytoplasmic transport	MAPK14,MAPK1,MAPK3,MAP2K1,CAMK4,NRG1,CDH1,GSK3B,PRKCD,CCND1,RPS6KB1,PDCD4,PAK1,EIF4E,CALR,ID1,AIP,MDM2,OAZ1,NPM1,STAT1,SUMO1,GADD45A,STK11,NR3C1,ACTB,PRKD2,SRSF1,NCL,SRSF2,MKL1,EPS15,RAN,VCP,PIM1,MVP,XPO1,NUP214,HNRNPA1,PTBP1,RANGAP1,RCC1,CSNK2A1,EWSR1,HTATIP2,HNRNPH1,ANP32A,SMYD3,RANBP1,UXT,MKNK1,SLBP,KPNA2,NUP153,DDX19B,HNRNPAB,HNRNPC,USP4,RANBP2,RRP12,TARDBP,SNRNP70,XPO5,EPS15L1,NCBP2,NUP62,AS…	6.96784e-06
Proteins/Chemicals Regulating Cell Processes of ROS generation	Pathway	1317	428	32	ROS generation	FGF2,EIF2S1,MAPKAP1,VIP,MAPK14,HBEGF,NOS2,AGT,CD8A,AQP4,PTGS2,MAPK1,IRS1,ROCK1,ATP2B1,ARG1,PTK2,GJA1,CASP1,CASP8,FOS,NPY,HIF1A,ODC1,MAPK3,CYCS,MAP2K1,TGFB1,BID,AKT1,IL8,DNTT,CANT1,MYC,ANXA5,APP,GNA13,NRG1,IL1B,NGFR,SAT1,MAP3K5,TNFSF10,CASP3,ALOX5,EGFR,ADRB2,CAT,NFKBIA,CFL1,RHOA,KCNJ10,PTGDS,CAV1,GSK3B,MYLK,GCG,GSN,VIM,AIFM1,DMD,VASP,CDC42,PRKCD,MMP2,ARF1,CREB1,PRKCZ,THBS2,XIAP,ARG2,GSR,PDYN,JUN,P…	7.20142e-06
Proteins/Chemicals Regulating Cell Processes of mitochondrial membrane potential	Pathway	323	124	38	mitochondrial membrane potential	MAPKAP1,MAPK14,NOS2,AGT,CD8A,MAPK1,IRS1,CASP2,CASP7,CASP8,HIF1A,ODC1,MAPK3,CYCS,TGFB1,BID,AKT1,DNTT,APP,NRG1,IL1B,TNFSF10,CASP3,EGFR,CAT,GSK3B,GSN,AIFM1,PRKCD,MMP2,PARP1,HSPB1,BCL2L1,BDNF,LEP,CHGA,HSPD1,XDH,CRYAB,PRNP,PPARG,DDIT3,HSPA8,CALR,SOD2,MTOR,APAF1,ATP5I,BCL2L11,ADORA3,NFE2L2,BNIP3,SIRT3,SLC25A4,MMP1,MFN2,UCP2,MCL1,IGF1R,ADCYAP1,SST,HK2,HSPA9,TIMP3,DIABLO,NOX4,ACLY,BIRC5,TRAP1,KLK1,CYP2E1…	8.607e-06
Proteins/Chemicals Regulating Cell Processes of poly(A)+ mRNA-nucleus export	Pathway	116	54	46	poly(A)+ mRNA-nucleus export	FGF2,EIF4E,TBP,SUMO1,SRSF1,SRSF3,NCL,KHDRBS1,HNRNPK,BUB3,NUP98,XPO1,NUP214,HNRNPA1,RANGAP1,HNRNPL,DDX3X,HINT1,NUP85,CETN2,TREX2,SRSF7,RANBP1,SHFM1,ENY2,POLR2D,LRPPRC,SLBP,ITGB3BP,RAE1,USO1,QKI,DDX56,IWS1,LSM2,NUP107,NUP153,SRRM1,XPOT,DDX19B,ILF3,HNRNPC,GLE1,RANBP2,SETD2,PNN,THOC5,PABPN1,SYNE2,NUP160,NUP133,NCBP2,TNPO2,CPSF6	8.83704e-06
Proteins/Chemicals Regulating Cell Processes of wound healing	Pathway	775	265	34	wound healing	FGF2,VIP,MAPK14,HBEGF,NOS2,AGT,DCN,CD8A,AQP4,PTGS2,MAPK1,ATP2B1,ARG1,PTK2,AQP1,GJA1,PTHLH,FOS,NPY,CAPN2,HIF1A,SRD5A1,MAPK3,TGFB1,ACTA2,AKT1,IL8,MYC,ANXA5,APP,NRG1,IL1B,MAP3K5,EGFR,ADRB2,CALD1,RHOA,KCNJ10,CAV1,CDH1,GSK3B,MYLK,GCG,GSN,VIM,STMN1,GRP,P2RY4,CDC42,PRKCD,MMP2,PRKCZ,THBS2,JUN,PARP1,CDH2,CCK,SDC4,HSP90AA1,HSPB1,TACR1,BCL2L1,FHL2,TAC1,LEP,CXCL10,CLCN3,HMOX1,GJB6,SERPINE1,EDNRB,THBS1,ACTN1,…	8.94117e-06
Proteins/Chemicals Regulating Cell Processes of morphogenesis	Pathway	1469	472	32	morphogenesis	FGF2,EIF2S1,MAPK14,HBEGF,NOS2,AGT,DCN,CD8A,PTGS2,MAPK1,IRS1,ROCK1,CA2,PTK2,TEAD1,GJA1,PTHLH,FOS,CAPN2,HIF1A,ODC1,MAPK3,MAP2K1,TGFB1,DNM1L,AKT1,IL8,MYC,PTPN11,NRG1,IL1B,NGFR,MAP3K5,RB1,TNFSF10,CASP3,NEU1,EGFR,CAT,RYR3,CFL1,RHOA,CAV1,CDH1,GSK3B,MYLK,GSN,STMN1,AIFM1,VASP,CDC42,WASL,MMP2,CCND1,CREB1,PRKCZ,PDYN,JUN,MYF5,CDH2,TMOD1,DUSP1,HSP90AA1,BCL2L1,BDNF,SMAD5,CASK,LEP,CHGA,HSPD1,EZR,EDNRA,TSC2,POS…	8.99314e-06
Proteins/Chemicals Regulating Cell Processes of Microsatellite Instability	Pathway	44	26	57	Microsatellite Instability	PTGS2,CCND1,GSTP1,CHEK1,MDM2,BRCA1,APEX1,KRAS,MLH1,MSH2,TGFBR2,MRE11A,BRAF,DNMT1,COMT,MTHFR,BUB1,MSH3,MSH6,MGMT,FEN1,RAD50,MPG,NUDT1,ACVR2A,MBD4	1.57491e-05
Proteins/Chemicals Regulating Cell Processes of endothelial cell proliferation	Pathway	546	193	35	endothelial cell proliferation	FGF2,VIP,MAPK14,AGT,DCN,PTGS2,MAPK1,PTK2,GJA1,NPY,HIF1A,ODC1,MAPK3,MAP2K1,TGFB1,AKT1,IL8,IL1B,NGFR,TNFSF10,EGFR,ADRB2,CAT,RHOA,CAV1,GSK3B,GCG,SLIT3,GRP,PRKCD,MMP2,CCND1,PRKCZ,THBS2,PLCB3,JUN,CDH2,NCF1,DUSP1,BDNF,TAC1,LEP,CXCL10,CHGA,HSPD1,EZR,EDNRA,HMOX1,NR4A3,ETS1,SERPINE1,CXCR1,PPARG,EDNRB,THBS1,IGFBP5,F2R,SPHK1,CXCL12,CALR,FN1,OXT,CDKN1B,MTOR,NOTCH1,MMP14,VWF,NR4A1,EGR1,G6PD,PRKG1,F2RL1,BNIP3,…	1.72126e-05
Proteins/Chemicals Regulating Cell Processes of contraction	Pathway	1391	446	32	contraction	FGF2,MAPKAP1,VIP,MAPK14,HBEGF,KCNMA1,NOS2,CAPN3,SLC26A4,HCRT,AGT,DCN,CD8A,PTGS2,MAPK1,IRS1,ROCK1,ATP2B1,PTK2,TEAD1,GJA1,PTHLH,CASP1,FOS,NPY,KCNA5,CAPN2,HIF1A,HRH2,MAPK3,MAP2K1,TGFB1,CAMK4,ACTA2,AKT1,DES,IL8,CANT1,MYC,ANXA5,PTPN11,APP,GNA13,IL1B,NGFR,MAP3K5,CASP3,ALOX5,NEU1,EGFR,MYL2,ADRB2,CAT,CALD1,RYR3,CFL1,KCNJ2,RHOA,PTGDS,CAV1,GSK3B,MYLK,GCG,GSN,TNNC1,VIM,HBG2,GRP,P2RY4,DMD,VASP,CDC42,WASL,PRK…	2.04267e-05
Proteins/Chemicals Regulating Cell Processes of endocytosis	Pathway	1989	620	31	endocytosis	FGF2,EIF2S1,MAPKAP1,VIP,MAPK14,HBEGF,NOS2,CADPS,HCRT,AGT,DCN,CD8A,AQP4,SCP2,PTGS2,MAPK1,ROCK1,SLC4A4,PTK2,AQP1,GJA1,PTHLH,CASP8,NPY,KCNA5,HRH2,MAPK3,TGFB1,DNM1L,AKT1,IL8,CANT1,ANXA5,PTPN11,APP,GNA13,NRG1,IL1B,NGFR,TNFSF10,CASP3,NEU1,EGFR,ADRB2,CAT,CALD1,CFL1,KCNJ2,RHOA,KCNJ10,ABCB1,CAV1,CDH1,GSK3B,MYLK,GCG,GSN,GRP,TFR2,VASP,CDC42,WASL,PRKCD,SLC19A1,MMP2,CCND1,ARF1,PRKCZ,THBS2,CDK2,PDYN,PMCH,JUN,C…	2.09814e-05
Proteins/Chemicals Regulating Cell Processes of osteoblast differentiation	Pathway	439	159	36	osteoblast differentiation	FGF2,MAPK14,HBEGF,AGT,PTGS2,MAPK1,ROCK1,PTK2,GJA1,PTHLH,FOS,HIF1A,MAPK3,TGFB1,AKT1,IL1B,RB1,RHOA,CAV1,CDH1,GSK3B,VIM,CREB1,THBS2,JUN,CDH2,FHL2,SMAD5,LEP,MAPK11,HMOX1,POSTN,ETS1,PPARG,THBS1,IGFBP5,FOXO1,DDIT3,AREG,FN1,OXT,CDKN1B,NOTCH1,CDK6,RPS6KA3,ID1,PROS1,EGR1,CTSK,MDM2,NFE2L2,TLR2,ANXA1,IAPP,ID2,BMP2,PDLIM5,STAT1,GPNMB,FGFR1,ADIPOQ,SST,CTGF,FGFR3,HDAC3,NR3C1,RGS2,COL1A1,FST,TGM2,MSX2,SOX9,SOCS…	2.24509e-05
Proteins/Chemicals Regulating Cell Processes of RNA metabolism	Pathway	117	53	44	RNA metabolism	PDCD4,NPM1,EIF4G1,NCL,RNASEL,KRAS,KHDRBS1,HNRNPK,HNRNPD,HDLBP,LSM1,SBDS,HNRNPA1,PRMT5,PTBP1,PKP3,G3BP1,RNASET2,RCC1,DDX3X,SRPK1,PPP1R8,DHX9,CIRBP,BNIP1,QKI,SMN1,SYNCRIP,SMN2,SSB,HNRNPU,EEF1G,FUBP1,NCBP1,HNRNPC,ATXN1,HNRNPM,PNN,ILF2,TARDBP,PNPT1,IMPDH1,TRMU,DDX6,STRBP,NCBP2,MORC3,SNRNP200,CAPRIN1,MBOAT7,LSM12,HABP4,DOM3Z	2.74789e-05
Proteins/Chemicals Regulating Cell Processes of life span	Pathway	809	272	33	life span	FGF2,MAPK14,NOS2,CAPN3,AGT,CD8A,PTGS2,MAPK1,IRS1,ROCK1,PTHLH,CASP1,CASP8,NPY,HIF1A,SRD5A1,ODC1,MAPK3,TGFB1,AKT1,IL8,DNTT,MYC,APP,IL1B,PTPRO,RB1,TNFSF10,CASP3,ALOX5,NEU1,CAT,NFKBIA,RHOA,CAV1,GSK3B,GCG,DMD,CDC42,CCND1,CREB1,RPS6KB1,GSR,JUN,PARP1,CUL1,HSPB1,BCL2L1,BDNF,LEP,CD55,HMOX1,POSTN,SCN1A,CRYAB,PRNP,SERPINE1,PPARG,RPS6,SGK1,FOXO1,F2R,CXCL12,FN1,SOD2,OXT,CDKN1B,MTOR,NOTCH1,CDK4,CDK6,ATP2A2,CHE…	2.77872e-05
Proteins/Chemicals Regulating Cell Processes of DNA damage checkpoint	Pathway	172	72	41	DNA damage checkpoint	FGF2,MAPK1,CASP2,MAPK3,BID,AKT1,MYC,SAT1,RB1,PRKCD,CCND1,CDK2,NOTCH1,APAF1,CDK4,PLK1,CHEK1,NFE2L2,STAT1,MCL1,BRCA1,SRSF1,KRAS,CCNB1,PRKCI,PCNA,KAT5,MRE11A,TERF1,CDC25B,MYBL2,AURKA,H2AFX,CDC6,BCL6,NUPR1,MAD2L1,CDC20,ETV6,FBXO5,CDC25A,CDT1,GMNN,RAD9A,CHAF1A,ERCC2,TTK,TOP2A,UBA2,CDC7,POT1,FEN1,PBK,RAD50,ATRIP,POLH,MUS81,HUS1,YWHAE,CDC5L,MDC1,BTG3,PAPD7,TIPIN,SETD8,RFC4,CLK2,TIMELESS,RNF8,RFC2,RFC3,B…	2.89717e-05
Proteins/Chemicals Regulating Cell Processes of ossification	Pathway	658	226	34	ossification	FGF2,EIF2S1,NOS2,AGT,DCN,CD8A,PTGS2,MAPK1,IRS1,ROCK1,PTK2,GJA1,PTHLH,FOS,NPY,HIF1A,MAPK3,MAP2K1,TGFB1,ACTA2,AKT1,MYC,IL1B,PTPRO,RB1,CASP3,EGFR,ADRB2,RHOA,GSK3B,GCG,CDC42,PRKCD,MMP2,CREB1,JUN,CDH2,HSP90AA1,LPAR1,FHL2,TAC1,SMAD5,LEP,EDNRA,HMOX1,POSTN,ETS1,PPARG,IGFBP5,FOXO1,PTGS1,DDIT3,AREG,CXCL12,FLNA,FN1,OXT,COL2A1,NOTCH1,RPS6KA3,ID1,MMP14,RORA,EGR1,AGER,TIMP1,CTSK,MDM2,IAPP,ID2,TXN,BMP2,PDLIM5,M…	2.98014e-05
Proteins/Chemicals Regulating Cell Processes of ER unfolded protein response	Pathway	380	139	36	ER unfolded protein response	EIF2S1,MAPKAP1,MAPK14,MAPK1,ATP2C1,CASP2,CASP8,HIF1A,MAPK3,MAP2K1,AKT1,IL8,APP,IL1B,TNFSF10,CASP3,EGFR,EIF4EBP1,GCG,GRP,PRKCD,CCND1,PARP1,HSP90AA1,BCL2L1,BDNF,TSC2,GFPT1,PRNP,PPARG,FOXO1,DDIT3,HSPA8,CALR,COL2A1,MTOR,ATP2A2,SDC1,TIMP1,HSPA5,LDLR,PSEN1,HSP90B1,HYOU1,NFE2L2,ATP2A3,MAPT,TLR2,IAPP,SLC7A11,P4HB,OPTN,CA4,ADIPOQ,SCD,SLC2A1,PRKAA2,NDRG1,XBP1,OGT,EIF2AK2,BRCA1,SERPINA1,SLC38A2,NOX4,TRAP1,E…	4.25768e-05
Proteins/Chemicals Regulating Cell Processes of regulation of cell shape	Pathway	584	202	34	regulation of cell shape	FGF2,VIP,MAPK14,AGT,AQP4,MAPK1,ROCK1,PTK2,FOS,MYB,MAPK3,TGFB1,DNM1L,ACTA2,AKT1,IL8,PTPN11,APP,GNA13,NRG1,IL1B,RB1,TNFSF10,NEU1,MYL2,CALD1,CFL1,RHOA,ABCB1,CAV1,CDH1,MYLK,GCG,GSN,VIM,STMN1,GRP,DMD,VASP,CDC42,PRKCD,MMP2,PRKCZ,FHL1,JUN,CDH2,SDC4,TACR1,LPAR1,TAC1,CHGA,CLCN3,EZR,ACTR3,LRP1,SERPINE1,THBS1,ACTN1,PAK1,FOXO1,F2R,DDIT3,CXCL12,ACTN4,CALR,FLNA,FN1,ARF6,OXT,COL2A1,CDKN1B,PLCD1,NOTCH1,CDK6,CTNN…	4.939e-05
Proteins/Chemicals Regulating Cell Processes of sister chromatid cohesion	Pathway	83	40	47	sister chromatid cohesion	CAPN2,MAP2K1,RB1,PLK1,PTTG1,ESPL1,MCL1,PAX6,HDAC3,ATRX,AURKB,PCNA,MRE11A,BUB1B,MAD2L1,SFPQ,CDC7,CBX3,WAPAL,SMARCA5,CBX1,INCENP,RAD21,NIPBL,PHB2,RMI1,PAPD7,ESCO2,SMC6,SMC1A,SMC3,TIPIN,CDCA5,PDS5B,H2AFY,WDHD1,CHTF18,PSMA2,DSCC1,ESCO1	5.18545e-05
Proteins/Chemicals Regulating Cell Processes of adipocyte differentiation	Pathway	484	171	35	adipocyte differentiation	FGF2,MAPK14,HBEGF,AGT,PTGS2,MAPK1,IRS1,ROCK1,PTK2,GJA1,PTHLH,CASP1,FOS,NPY,HIF1A,MAPK3,MAP2K1,TGFB1,AKT1,IL8,MYC,PTPN11,IL1B,RB1,EGFR,CAT,PTGDS,EIF4EBP1,GSK3B,GCG,GSN,MMP2,CCND1,CREB1,CDK2,DUSP1,LEP,TSC2,LRP1,ENPP1,SERPINE1,PPARG,SGK1,FOXO1,PTGS1,DDIT3,ADAM17,CALR,FN1,SOD2,OXT,MTOR,NOTCH1,CDK4,MMP14,PTTG1,RORA,NR4A1,EGR1,TFAP2A,TIMP1,G6PD,PRKG1,ROCK2,CTSK,BCAR1,NFE2L2,ID2,BMP2,MMP3,IGF1R,PLAUR,PP…	5.3231e-05
Proteins/Chemicals Regulating Cell Processes of SMC proliferation	Pathway	624	214	34	SMC proliferation	FGF2,VIP,MAPK14,HBEGF,NOS2,AGT,DCN,PTGS2,MAPK1,ROCK1,ATP2B1,ARG1,PTK2,GJA1,PTHLH,FOS,NPY,MYB,KCNA5,HIF1A,ODC1,MAPK3,MAP2K1,TGFB1,CAMK4,ACTA2,AKT1,IL8,MYC,PTPN11,NRG1,IL1B,MAP3K5,RB1,TNFSF10,ALOX5,NEU1,EGFR,ADRB2,CAT,NFKBIA,CFL1,KCNJ2,RHOA,PTGDS,CAV1,GSK3B,P2RY4,VASP,PRKCD,MMP2,CCND1,CCNE1,CREB1,PRKCZ,CDK2,JUN,CDH2,ITPR1,SDC4,NCF1,DUSP1,PDCD4,FHL2,TAC1,LEP,CXCL10,HSPD1,CLCN3,EDNRA,HMOX1,XDH,POSTN,…	5.36653e-05
Proteins/Chemicals Regulating Cell Processes of protein deubiquitination	Pathway	78	38	48	protein deubiquitination	APP,EGFR,PRKCD,MDM2,EIF3F,IKBKG,UCHL1,VCP,USP15,USP18,PSMD4,USP2,TAX1BP1,COPS5,HGS,USP1,USP7,UBE2N,SHFM1,ADRM1,BRCC3,ATXN3,STAMBP,MYSM1,USP33,NCBP1,USP4,PSMD14,STAM,UCHL5,USP28,USP21,PSMD7,USP10,OTUB1,PLP2,PSMA7,USP16	6.00804e-05
Proteins/Chemicals Regulating Cell Processes of intrinsic pathway of apoptosis	Pathway	158	66	41	intrinsic pathway of apoptosis	FGF2,MAPK14,AGT,MAPK1,CASP1,CASP2,CASP7,CASP8,MYB,CYCS,TGFB1,BID,AKT1,MYC,APP,TNFSF10,CASP3,GSK3B,AIFM1,CCNE1,XIAP,JUN,HSP90AA1,HSPB1,BCL2L1,LEP,PRNP,PPARG,F2R,EIF4E,CXCL12,ENDOG,APAF1,PLK1,NR4A1,TIMP1,BCL2L11,BNIP3,MCL1,RAF1,CTGF,TPD52,DIABLO,CTSB,APEX1,BIRC5,IRF1,MPO,MUC4,BAD,LGALS3,VDAC1,HSPB8,CYR61,CDKN1C,FHIT,DYRK1A,IFI6,ARL11,XAF1,PTPRF,TRIM17,CYC1,SH3GLB1,AFG3L2,AK2	6.71269e-05
Proteins/Chemicals Regulating Cell Processes of quiescence	Pathway	330	122	36	quiescence	FGF2,VIP,MAPK14,NOS2,AGT,DCN,PTGS2,MAPK1,IRS1,PTK2,GJA1,PTHLH,FOS,HIF1A,ODC1,TGFB1,AKT1,MYC,IL1B,NGFR,RB1,CASP3,RHOA,CAV1,CDH1,MYLK,GCG,GRP,CDC42,CCND1,CCNE1,CREB1,CDK2,JUN,PARP1,BCL2L1,CLCN3,PRNP,PPARG,THBS1,FOXO1,CXCL12,FN1,SOD2,OXT,CDKN1B,MTOR,NOTCH1,CDK4,EGR1,PRKG1,STAT1,CXCR4,IGF1R,ADCYAP1,CLDN11,CD38,TF,MIF,OXTR,HDAC3,ATRX,CREM,FLT1,PTEN,TGFB2,CELF1,STAT5A,PENK,ALOX12,SERPINF1,NOX4,PDPK1,BI…	7.33824e-05
Proteins/Chemicals Regulating Cell Processes of extracellular matrix polymerization	Pathway	201	80	39	extracellular matrix polymerization	FGF2,MAPK14,AGT,DCN,PTGS2,MAPK1,ROCK1,PTK2,TGFB1,IL1B,TNFSF10,RHOA,CAV1,PRKCD,THBS2,NCF1,FHL2,LEP,EDNRA,POSTN,GFPT1,ETS1,SERPINE1,PPARG,EDNRB,THBS1,IGFBP5,SPHK1,CALR,FN1,SOD2,AGER,TIMP1,P4HB,BMP2,IGF1R,TF,ADIPOQ,SLC2A1,CTGF,TNC,COL1A1,TGM2,IGFBP3,NR3C2,NPPC,SERPINA1,TGFB2,SERPINF1,GNB2L1,TGFBR1,SLC3A2,LGALS1,AMBP,COL3A1,TLR3,TGFBR2,FBN1,PDGFRA,PDCD6IP,S100A4,SPARC,LIMS1,F10,CYR61,SMAD4,SERPINE2,N…	8.58708e-05
Proteins/Chemicals Regulating Cell Processes of heart function	Pathway	652	221	33	heart function	FGF2,VIP,MAPK14,HBEGF,NOS2,HCRT,AGT,DCN,PTGS2,MAPK1,ROCK1,PTK2,GJA1,PTHLH,FOS,NPY,HIF1A,HRH2,MAPK3,CYCS,TGFB1,AKT1,DES,PTPN11,NRG1,IL1B,CASP3,EGFR,MYL2,ADRB2,CAT,CALD1,NFKBIA,RHOA,CAV1,GSK3B,MYLK,GCG,TNNC1,AIFM1,GRP,DMD,VASP,PRKCD,MMP2,CREB1,ARG2,PDYN,PARP1,CCK,HSPB1,C5,BCL2L1,TRIM63,FHL2,TAC1,LEP,CHGA,MYH6,EDNRA,HMOX1,XDH,POSTN,CRYAB,TNNT2,SERPINE1,PPARG,EDNRB,THBS1,MB,ACTN1,PAK1,F2R,SPHK1,HSPA8…	9.13046e-05
Proteins/Chemicals Regulating Cell Processes of blood vessel development	Pathway	357	130	36	blood vessel development	FGF2,AGT,PTGS2,MAPK1,PTK2,GJA1,PTHLH,FOS,HIF1A,TGFB1,AKT1,IL8,MYC,PTPN11,GNA13,IL1B,CALD1,CAV1,CREB1,CDH2,BDNF,SMAD5,LEP,CXCL10,HMOX1,TSC2,ETS1,SERPINE1,PPARG,THBS1,FOXO1,F2R,CXCL12,S1PR1,ADAM17,FLNA,FN1,NOTCH1,CTNND1,SDC1,VWF,CSRP2,F3,BMP2,OPTN,CXCR4,IGF1R,PPARD,RAF1,LAMA4,FGFR1,RETN,CTGF,ENPP2,TNC,SEMA3A,COL1A1,BCAM,IGFBP3,FLT1,PTEN,DUSP5,TGFBR1,ANG,IGFBP2,ADAMTS1,LGALS1,NRP1,KLF5,COL3A1,PGF,RA…	9.42508e-05
Proteins/Chemicals Regulating Cell Processes of DNA replication licensing	Pathway	15	12	75	DNA replication licensing	CCNE1,CDK2,PCNA,CDC6,CDT1,MCM7,MCM3,GMNN,MCM2,MCM10,ORC1,MYST2	9.52834e-05
Proteins/Chemicals Regulating Cell Processes of dedifferentiation	Pathway	330	121	36	dedifferentiation	FGF2,MAPK14,HBEGF,NOS2,AGT,PTGS2,MAPK1,PTK2,GJA1,PTHLH,MYB,HIF1A,SRD5A1,MAPK3,MAP2K1,TGFB1,AKT1,MYC,NRG1,IL1B,NGFR,RB1,EGFR,RHOA,CAV1,CDH1,PRKCD,MMP2,CCND1,CREB1,PRKCZ,XIAP,JUN,DUSP1,HSP90AA1,BCL2L1,FHL2,HSPD1,EZR,LRP1,SERPINE1,PPARG,THBS1,SGK1,FN1,COL2A1,MTOR,NOTCH1,ATP2A2,ID1,MMP14,SDC1,EGR1,ROCK2,AIF1,ID2,BMP2,HOXB7,MMP3,FYN,RAF1,TF,CTGF,CTSD,PAX6,BRCA1,NPPC,CLDN7,TGFB2,STAT5A,SP3,AURKB,HES1,C…	0.000117312
Proteins/Chemicals Regulating Cell Processes of mitotic spindle assembly	Pathway	83	39	46	mitotic spindle assembly	MAPK14,PTK2,RHOA,STMN1,PLK1,CHEK1,EGR1,BRCA1,BIRC5,AURKB,CCNB1,BRAF,RAN,AURKA,TPX2,LIMK2,BARD1,BUB1,MAD2L1,CDC20,BUB3,XPO1,NUSAP1,MAD1L1,TTK,TOP2A,RANGAP1,RUVBL1,MCPH1,CKAP2,RANBP1,MDC1,RAE1,TACC3,KPNA2,NUP107,KIF2C,DLGAP5,SFI1	0.000127445
Proteins/Chemicals Regulating Cell Processes of response to oxidative stress	Pathway	228	88	38	response to oxidative stress	MAPK14,PTGS2,MAPK1,MAPK3,MAP2K1,TGFB1,AKT1,MYC,MAP3K5,RB1,EGFR,CAT,GSN,PRKCD,GSR,PARP1,DUSP1,HSP90AA1,HSPB1,BCL2L1,GSTP1,HMOX1,XDH,PRNP,FOXO1,SOD2,CHEK1,EGR1,G6PD,HSPA5,NFE2L2,MAPT,TLR2,SLC7A11,TXN,STAT1,IGF1R,SOD3,BRCA1,IGFBP3,PRKD2,TRA2B,PTEN,APEX1,GPX1,TXNIP,ACO1,VHL,ABCC2,ST13,FDXR,TPM1,PTPN6,PRDX2,BUB1B,STK4,CA3,GPI,ETS2,FTH1,PPIB,EEF1A1,PAEP,PARK7,SENP3,SERPINB5,S100A2,SNCA,CCNC,PTP4A1,EPRS…	0.00013897
Proteins/Chemicals Regulating Cell Processes of fibroblast proliferation	Pathway	316	116	36	fibroblast proliferation	FGF2,MAPK14,HBEGF,NOS2,AGT,DCN,PTGS2,MAPK1,PTK2,PTHLH,FOS,MYB,HIF1A,MAPK3,MAP2K1,TGFB1,AKT1,MYC,PTPN11,IL1B,EGFR,ADRB2,CAT,RHOA,CDH1,EIF4EBP1,GSK3B,CDC42,PRKCD,MMP2,CCND1,CCNE1,CREB1,PRKCZ,CDK2,RPS6KB1,JUN,DUSP1,TAC1,LEP,CXCL10,EDNRA,HMOX1,TSC2,XDH,PPARG,F2R,PTGS1,CALR,FN1,MTOR,SDC1,EGR1,TIMP1,F2RL1,NFE2L2,TBP,BMP2,MMP3,STAT1,FYN,IGF1R,PLAUR,PPARD,RAF1,ADIPOQ,MIF,CTGF,CTSD,IGFBP3,NCAM1,NPPC,SOCS1…	0.000152951
Proteins/Chemicals Regulating Cell Processes of pregnancy	Pathway	1244	395	31	pregnancy	FGF2,MAPKAP1,VIP,HBEGF,KCNMA1,NOS2,HCRT,AGT,DCN,CD8A,PTGS2,MAPK1,IRS1,ROCK1,ATP2C1,ATP2B1,PTK2,AQP1,GJA1,PTHLH,CASP1,FOS,NPY,HIF1A,SRD5A1,ODC1,MAPK3,TGFB1,ACTA2,AKT1,DES,IL8,DNTT,CANT1,MYC,ANXA5,NRG1,IL1B,CASP3,ALOX5,NEU1,EGFR,ADRB2,CAT,CALD1,NFKBIA,RHOA,ABCB1,CAV1,CDH1,EIF4EBP1,MYLK,GCG,GSN,VIM,STMN1,GRP,PRKCD,MMP2,CCND1,CCNE1,PRKCZ,THBS2,XIAP,CDK2,GSR,PDYN,JUN,CDH2,CCK,HSPB1,TACR1,C5,CCR5,BCL2L…	0.000154671
Proteins/Chemicals Regulating Cell Processes of ubiquitin-dependent protein degradation	Pathway	260	98	37	ubiquitin-dependent protein degradation	AGT,PTGS2,MAPK1,HIF1A,MAPK3,TGFB1,AKT1,MYC,APP,IL1B,RB1,CASP3,NFKBIA,CFL1,RHOA,ABCB1,GSK3B,PRKCD,CCND1,CCNE1,CDK2,CUL1,HSP90AA1,HSPB1,KCNH2,CDKN1B,TFAM,HSPA5,MDM2,STK11,EIF2AK2,TGM2,HSPA9,NCOA3,DIABLO,SKP2,BIRC5,CFLAR,UBE2I,VHL,ST13,JUP,PDCD6IP,UCHL1,SLPI,TH1L,EPAS1,CDC6,ISG15,TNFSF12,EEF1A1,UCHL3,HSPA1L,CDC20,TKT,CDC25A,VCP,CDT1,CUL4A,PLK2,FBXO3,NF2,UBB,UBE2C,PSMD4,RAP1B,UBE2M,SENP3,UBA1,SNCA,TS…	0.000165459
Proteins/Chemicals Regulating Cell Processes of stress fiber assembly	Pathway	419	148	35	stress fiber assembly	FGF2,MAPK14,AGT,MAPK1,ROCK1,PTK2,NPY,CAPN2,MAPK3,TGFB1,ACTA2,AKT1,IL8,PTPN11,GNA13,IL1B,EGFR,MYL2,CALD1,CFL1,RHOA,CAV1,CDH1,MYLK,GSN,GRP,VASP,CDC42,Myl9,ARF1,CCK,SDC4,HSP90AA1,HSPB1,LPAR1,FHL2,LEP,MYL12B,EDNRA,TSC2,CRYAB,ACTN1,PAK1,F2R,SPHK1,CXCL12,FN1,ARF6,OXT,MTOR,CTNND1,GNAI2,ROCK2,HSPA5,BCAR1,TLN1,F2RL1,F3,CRK,CXCR2,NPM1,TXN,PDLIM5,PALLD,FYN,RAF1,TIAM1,DNM2,ADIPOQ,SST,CTGF,CSK,TNC,STK11,ACTB,…	0.000169178
Proteins/Chemicals Regulating Cell Processes of nuclear fragmentation	Pathway	113	49	42	nuclear fragmentation	FGF2,ROCK1,CASP7,CASP8,CYCS,TGFB1,CAMK4,DNM1L,DES,DNTT,APP,RB1,CASP3,ALOX5,CAT,AIFM1,PRKCD,XIAP,PARP1,PDCD4,BCL2L1,ENDOG,PLCD1,APAF1,CHEK1,MDM2,PSEN1,BMP2,MFN2,CTSD,CASP6,SRSF1,DIABLO,CTSB,CALB1,KRAS,DFFA,FADD,DFFB,GZMB,HSPB8,SMAD4,RPA1,PARP2,UBB,FHIT,SGMS1,HNRNPU,ENOPH1	0.000205603
Proteins/Chemicals Regulating Cell Processes of myofibril assembly	Pathway	27	17	60	myofibril assembly	DES,RHOA,GSN,TMOD1,HSP90AA1,ACTN1,FLNC,PDLIM5,NEB,TTN,MYBPC3,ACTA1,MYOT,RHOQ,KBTBD10,OBSCN,LMOD2	0.000206787
Proteins/Chemicals Regulating Cell Processes of amino acid activation	Pathway	18	13	68	amino acid activation	TAC1,MTOR,EIF2AK4,WARS,GARS,EPRS,AKT1S1,ABCF1,SARS,TARS,HARS,LARS2,RARS	0.000215244
Proteins/Chemicals Regulating Cell Processes of invasive growth	Pathway	155	63	40	invasive growth	MAPK14,MAPK1,FOS,HIF1A,TGFB1,AKT1,MYC,NRG1,EGFR,CDH1,CDC42,CCND1,ACTN4,FN1,NOTCH1,CTNND1,ID1,MMP14,CHEK1,EGR1,TIMP1,CRK,ST14,CXCR4,PLAUR,RAF1,FGFR1,ADIPOQ,CTSD,TNC,SEMA3A,MUC2,CEACAM1,CTSB,IGFBP2,CTSL1,BIRC5,NPR1,NOG,CCNB1,YY1AP1,NCOA6,MUC5AC,STK24,MMP13,SNAI2,S100A4,GPI,AURKA,MST1,PEBP1,CDH13,SEMA4D,DDIT4,SEMA6D,MTA3,SPOCK3,SEMA3E,GPR1,TBL1XR1,MAP4K4,MACROD1,ARHGAP12	0.00024538
Proteins/Chemicals Regulating Cell Processes of hepatic regeneration	Pathway	310	113	36	hepatic regeneration	FGF2,MAPK14,HBEGF,NOS2,AGT,PTGS2,MAPK1,IRS1,CASP8,ODC1,MAPK3,TGFB1,BID,AKT1,MYC,PTPN11,SAT1,ALOX5,NEU1,EGFR,NFKBIA,ABCB1,CAV1,EIF4EBP1,GSK3B,GCG,CDC42,PRKCD,MMP2,CCND1,CCNE1,CDK2,JUN,PARP1,CCK,C5,BCL2L1,LEP,CXCL10,HMOX1,SERPINE1,PPARG,FOXO1,PTGS1,ADAM17,FN1,CDKN1B,PTTG1,EGR1,TIMP1,NFE2L2,GCK,CXCR2,NFATC3,STAT1,UCP2,IGF1R,TF,ADIPOQ,SST,GNMT,ACTB,FST,CREM,TGM2,KIT,SOCS1,CCNA2,MED1,HGFAC,SKP2,IL22,P…	0.000254216
Proteins/Chemicals Regulating Cell Processes of DNA recombination	Pathway	928	300	32	DNA recombination	FGF2,VIP,MAPK14,DCN,CD8A,PTGS2,MAPK1,IRS1,CASP1,FOS,MYB,HIF1A,CYCS,MAP2K1,TGFB1,BID,AKT1,DNTT,MYC,APP,NRG1,RB1,CASP3,NEU1,EGFR,MYL2,CAT,NFKBIA,CAV1,DMD,PRKCD,SLC19A1,CCND1,CCNE1,CREB1,CDK2,MYF5,PARP1,CCK,NCF1,HSP90AA1,CCR5,BCL2L1,MYH6,HSPD1,PRNP,TNNT2,MB,FOXO1,FLNA,COL2A1,ENDOG,CDKN1B,TFAM,NOTCH1,APAF1,CDK6,MYH11,PLK1,CHEK1,PRKG1,ID2,HOXB7,CKM,XRCC6,IGF1R,CD38,RAF1,SUMO1,FGFR3,SPI1,VIL1,NR3C1,HSP…	0.000267337
Proteins/Chemicals Regulating Cell Processes of epithelial cell proliferation	Pathway	378	134	35	epithelial cell proliferation	FGF2,VIP,MAPK14,HBEGF,PTGS2,MAPK1,PTHLH,FOS,ODC1,MAPK3,MAP2K1,TGFB1,AKT1,IL8,MYC,NRG1,IL1B,RB1,EGFR,CDH1,EIF4EBP1,GCG,VIM,MMP2,CCND1,CCNE1,CREB1,CDK2,HSPB1,TACR1,TAC1,CASK,LEP,CXCL10,PTPN12,HSPD1,PPARG,EDNRB,SGK1,AREG,SPHK1,EIF4E,CALR,FN1,OXT,AQP3,CDKN1B,MTOR,NOTCH1,CDK4,CDK6,HSPA5,RGS4,NFE2L2,TLR2,MMP3,IGF1R,PLAUR,PPARD,RAF1,FGFR1,ADIPOQ,MIF,NDRG1,TNC,PAX6,NR3C1,MUC2,FST,BRCA1,IGFBP3,FLT1,CEACAM…	0.000285288
Proteins/Chemicals Regulating Cell Processes of myoblast proliferation	Pathway	138	57	41	myoblast proliferation	FGF2,MAPK14,DCN,CD8A,PTGS2,MAPK1,IRS1,PTK2,GJA1,FOS,MAPK3,MAP2K1,TGFB1,DES,RB1,EGFR,CCND1,CDK2,JUN,MYF5,DUSP1,LEP,MYOG,GJB6,IGFBP5,SPHK1,FN1,SDC1,TFAP2A,AGER,ID2,STAT1,UCP2,RAF1,FGFR1,TF,FST,IGFBP3,IGFBP6,PAPPA,TIMP3,IGFBP2,LGALS1,PPP3CA,JUNB,S100B,JAK1,TNFSF12,TNFRSF12A,DLK1,BTG1,NNMT,NDRG2,POLR2C,PABPN1,FRG1,ANKRD2	0.000297107
Proteins/Chemicals Regulating Cell Processes of centriole duplication	Pathway	138	57	41	centriole duplication	MAPK1,ROCK1,RB1,RHOA,CCNE1,CDK2,PARP1,CUL1,PAK1,CAMK2G,CDKN1B,CDK4,PLK1,ID1,CHEK1,ROCK2,MDM2,NPM1,GADD45A,NDRG1,BRCA1,HSPA9,CCNA2,NCL,SKP2,BIRC5,AURKB,STK4,AURKA,BARD1,E2F3,MCM5,PLK2,GMNN,XPO1,TTK,RINT1,POT1,PLK4,RASSF1,NEK2,PPP2R1A,CETN2,MCPH1,RANBP1,MDC1,RAE1,PARG,SMC3,AKAP9,PARP3,STK38L,SASS6,CEP97,TUBE1,NUBP2,HAUS8	0.000297107
Proteins/Chemicals Regulating Cell Processes of myoblast fusion	Pathway	153	62	40	myoblast fusion	FGF2,MAPK14,NOS2,CAPN3,DCN,MAPK1,PTK2,GJA1,CASP1,CAPN2,MAPK3,TGFB1,DES,CASP3,KCNJ2,RHOA,GSK3B,CDC42,MMP2,PRKCZ,FHL1,CDH2,MYOG,ACTN1,FOXO1,FN1,ARF6,OXT,MTOR,NOTCH1,SDC1,CAV3,PRKG1,HSP90B1,RAB11A,TLN1,BMP2,IGF1R,FST,TTN,NCAM1,PRKD2,CTSB,MYH9,LGALS1,KIRREL,GNA12,MRC1,ITGA3,CD9,PITRM1,CD81,MYOF,RND3,MCAM,NRAS,DOCK1,RECK,CDH15,EHD1,NCKAP1,UNC45A	0.000302261
Proteins/Chemicals Regulating Cell Processes of autophagy	Pathway	578	195	33	autophagy	EIF2S1,MAPK14,AGT,MAPK1,CASP1,CASP2,CASP7,CASP8,HIF1A,MAPK3,MAP2K1,TGFB1,BID,DNM1L,AKT1,IL8,MYC,APP,IL1B,NGFR,MAP3K5,RB1,TNFSF10,CASP3,EGFR,CAT,ABCB1,EIF4EBP1,GSK3B,GCG,AIFM1,PRKCD,RPS6KB1,JUN,PARP1,SLC7A1,DUSP1,HSP90AA1,BCL2L1,LEP,HMOX1,TSC2,CRYAB,PRNP,PPARG,PRKAA1,FOXO1,DDIT3,SPHK1,SOD2,CDKN1B,MTOR,NOTCH1,EGR1,AGER,HSPA5,BCL2L11,PSEN1,RAB11A,NFE2L2,BNIP3,MAPT,TLR2,IAPP,GOPC,CXCR4,MCL1,FYN,CYBB,…	0.000309062
Proteins/Chemicals Regulating Cell Processes of regulation of cell size	Pathway	450	156	34	regulation of cell size	FGF2,EIF2S1,MAPK14,HBEGF,AGT,CD8A,AQP4,PTGS2,MAPK1,IRS1,PTK2,GJA1,CASP2,NPY,HIF1A,MAPK3,TGFB1,ACTA2,AKT1,MYC,ANXA5,PTPN11,GNA13,IL1B,NGFR,RB1,TNFSF10,CAT,CALD1,CFL1,RHOA,EIF4EBP1,GSK3B,PRKCD,CCND1,CCNE1,CREB1,CDK2,RPS6KB1,JUN,DUSP1,BCL2L1,BDNF,TRIM63,LEP,MAPK11,TSC2,TNNT2,PPARG,EDNRB,RPS6,SGK1,FOXO1,F2R,DDIT3,HSPA8,EIF4E,SOD2,CDKN1B,MTOR,NOTCH1,APAF1,CDK4,PLK1,CSRP3,CAV3,EGR1,MDM2,NFE2L2,BNIP3,TB…	0.000311254
Proteins/Chemicals Regulating Cell Processes of chondrocyte differentiation	Pathway	218	83	37	chondrocyte differentiation	FGF2,MAPK14,PTHLH,FOS,HIF1A,MAP2K1,TGFB1,AKT1,IL8,MYC,IL1B,EGFR,CDC42,CCND1,CREB1,CDH2,HSP90AA1,SMAD5,NR4A3,IGFBP5,COL2A1,CDKN1B,NOTCH1,CDK6,TFAP2A,BMP2,CXCR4,CTGF,TNC,FGFR3,HDAC3,RGS2,TGM2,IGFBP3,NCAM1,NPPC,SOX9,S100A1,TGFB2,ACAN,SP3,SP7,NOG,SMAD1,WDR5,JUNB,S100B,TGFBR2,KAT5,MMP13,MAP2K6,SNAI2,SPRY1,CDKN1C,SCIN,HSPG2,TNFSF12,DDR2,MGP,TWSG1,LEF1,PDIA3,TRPS1,EXT1,EFEMP1,HTRA1,HAS2,LOXL2,EMP1,CILP,…	0.00035624
Proteins/Chemicals Regulating Cell Processes of brain development	Pathway	488	167	34	brain development	FGF2,VIP,HCRT,AGT,CD8A,PTGS2,MAPK1,GJA1,CASP7,FOS,MYB,HIF1A,ODC1,MAPK3,CYCS,IL8,APP,NRG1,IL1B,CASP3,EGFR,CFL1,AIFM1,DMD,CDC42,WASL,CCND1,CREB1,PRKCZ,PDYN,ITPR1,BCL2L1,LPAR1,BDNF,LEP,TSC2,NR4A3,PRNP,PPARG,IGFBP5,PAK1,CXCL12,OXT,MTOR,NOTCH1,APAF1,NR4A1,LDLR,PSEN1,MAPT,IAPP,CXCR4,FYN,ADCYAP1,FGFR1,SLC2A1,TNC,XBP1,PAX6,SEMA3A,NCOA1,NCAM1,SOX9,PTEN,CELF1,ACAN,PENK,PLA2G7,NTS,STXBP3,HDC,PDPK1,VLDLR,NRP…	0.000390895
Proteins/Chemicals Regulating Cell Processes of single-stranded DNA binding	Pathway	46	24	51	single-stranded DNA binding	HSPD1,PCNA,RAD51,RPA1,YBX1,RPA2,BLM,MCM7,MCM3,HNRNPA1,MCM2,MCM4,TSN,POT1,XRCC2,XRCC3,SSBP1,SMN1,ATP6V1A,PURA,OBFC2B,IMPDH1,MYEOV2,POLR1D	0.000441553
Proteins/Chemicals Regulating Cell Processes of protein sumoylation	Pathway	204	78	38	protein sumoylation	MAPK14,CAPN3,MAPK1,PTK2,CASP8,MYB,MAPK3,TGFB1,DNM1L,AKT1,RB1,NFKBIA,JUN,PARP1,HSPB1,MAPK11,ETS1,PPARG,EIF4E,EGR1,PRKG1,MDM2,STAT1,SUMO1,NR3C1,SRSF1,SP3,GNB2L1,IRF1,SMAD1,KLF5,CCNB1,UBE2I,IKBKG,PCNA,KAT5,SMAD4,ETV6,PARK7,RRM2,TSC22D3,XPO1,SENP3,MITF,PIAS3,IRF3,UBA2,ZNF148,RANGAP1,MX1,SENP6,SENP1,GTF2I,NDC80,NCOR1,NR2C1,TRAF7,PCGF2,ESRRG,TRIM27,PIAS4,ZEB2,HSF2,KAT2A,NSMCE2,PIAS2,ZMIZ1,ATXN1,SAE1,GT…	0.00045882
Proteins/Chemicals Regulating Cell Processes of myoblast differentiation	Pathway	273	100	36	myoblast differentiation	FGF2,MAPK14,CAPN3,DCN,MAPK1,IRS1,PTK2,GJA1,CASP1,FOS,CAPN2,HIF1A,MAPK3,TGFB1,AKT1,MYC,NRG1,IL1B,RB1,CASP3,NFKBIA,KCNJ2,RHOA,CCND1,CREB1,PRKCZ,CDK2,RPS6KB1,JUN,MYF5,CDH2,SDC4,FHL2,SMAD5,MYOG,CRYAB,IGFBP5,FOXO1,FN1,CDKN1B,MTOR,NOTCH1,RPS6KA3,SDC1,CSRP3,AGER,BMP2,MMP1,IGF1R,RAF1,FGFR1,MUC2,ORAI1,FST,IGFBP3,PRKD2,TIMP3,CTSB,RNASEL,LGALS1,DFFA,HES1,SMAD1,DFFB,S100B,TGFBR2,MKL1,ITGA6,LMNA,SPARC,MAPK12,…	0.000466527
Proteins/Chemicals Regulating Cell Processes of site selection	Pathway	178	69	38	site selection	EIF2S1,MAPK14,MYB,MAPK3,TGFB1,CREB1,ACTR3,NR4A3,NOL3,TBP,SPI1,TRA2B,SRSF1,CELF1,SRSF2,KHDRBS1,UBE2I,MUC5AC,STK24,HNRNPK,HNRNPA2B1,BAZ1A,HNRNPA1,SRSF5,CSTF2,PTBP1,HNRNPL,WEE1,HNRNPH1,SRPK1,KHDRBS3,DHX9,SFSWAP,U2AF2,SAFB,TWF1,EMD,RBM4,GTF2B,KAT2A,EFTUD2,PTBP2,BUD13,SSU72,YTHDC1,POLR2B,EIF5,TCERG1,HNRNPAB,HEXB,HNRNPC,PNN,CLK2,TARDBP,CDC40,DHX38,SMU1,SRSF4,RBMX,PUF60,ELAC1,RSRC1,POLR2L,CLK4,RBM25,NUD…	0.000624112
Proteins/Chemicals Regulating Cell Processes of mitotic entry	Pathway	780	253	32	mitotic entry	FGF2,MAPKAP1,VIP,MAPK14,HBEGF,AGT,PTGS2,MAPK1,IRS1,ROCK1,PTK2,PTHLH,FOS,NPY,HRH2,ODC1,MAPK3,MAP2K1,TGFB1,AKT1,IL8,MYC,PTPN11,GNA13,NRG1,IL1B,SAT1,RB1,ALOX5,EGFR,CAT,RHOA,CAV1,EIF4EBP1,GSK3B,GCG,STMN1,GRP,CDC42,PRKCD,MMP2,CCND1,CCNE1,CREB1,PRKCZ,CDK2,PARP1,CCK,SDC4,DUSP1,HSP90AA1,TACR1,LPAR1,TAC1,LEP,CD55,EDNRA,TSC2,LRP1,NR4A3,PPARG,EDNRB,THBS1,IGFBP5,F2R,AREG,SPHK1,S1PR1,ADAM17,FLNA,FN1,CDKN1B,MT…	0.000646377
Proteins/Chemicals Regulating Cell Processes of sarcomere organization	Pathway	86	38	43	sarcomere organization	CAPN3,AGT,ROCK1,DES,PTPN11,MYL2,RHOA,MYLK,CDC42,TMOD1,TRIM63,TNNT2,ACTN1,SGK1,FN1,CSRP3,TLN1,BMP2,FLNC,TNNI3,RETN,TTN,ACTG1,MYBPC3,TCAP,BIN1,HSPG2,XPO1,CBFB,EIF2B5,CAPZB,MYL3,MYOT,OBSCN,UNC45A,MYBPC1,SMYD1,FHOD3	0.000698152
Proteins/Chemicals Regulating Cell Processes of RNA elongation	Pathway	238	88	36	RNA elongation	MAPK1,FOS,MAPK3,MYC,CCNE1,CDK2,PARP1,DUSP1,S1PR1,CHEK1,PPARD,HDAC3,BRCA1,NCL,SRSF2,PRF1,VHL,H2AFZ,GRN,CDK7,BCL6,TOP2B,BARD1,BUB1,CCNH,PRMT1,CKS1B,RUNX1,MCM5,CHD7,CDK9,MCM7,MCM3,HNRNPA1,NKRF,MCM2,PRMT5,SFPQ,BRD2,CDK8,CCNK,MCM4,MCM6,TTK,CCNC,HTATIP2,HEXIM1,NCOR1,COBRA1,CBX3,SMARCA2,BRD4,TREX2,U2AF2,POLR2D,SSBP1,SNW1,THOC2,SETD1A,SSRP1,PAPD7,KAT2A,PSMC5,RECQL5,IWS1,SSU72,NUP107,HNRNPU,POLR2B,SUPT16H…	0.000717699
Proteins/Chemicals Regulating Cell Processes of mitotic checkpoint	Pathway	107	45	41	mitotic checkpoint	CASP8,HIF1A,RB1,TNFSF10,CDH1,MTOR,PLK1,CHEK1,PTTG1,BRCA1,SIRT2,BIRC5,AURKB,CCNB1,BRAF,SNCG,BUB1B,AURKA,CDC6,PEBP1,BUB1,MAD2L1,CDC20,BUB3,SMARCB1,UBE2C,CENPF,MAD1L1,TTK,TACC1,NDC80,NEK2,COPS5,LATS1,PRCC,PIAS4,ZW10,RAE1,CASC5,ZWINT,ZWILCH,DCLRE1A,CSNK1D,Ube2q2,CCDC99	0.000821657
Proteins/Chemicals Regulating Cell Processes of single-strand annealing	Pathway	45	23	50	single-strand annealing	MAP2K1,AKT1,CHEK1,XRCC6,BRCA1,MLH1,MSH2,MRE11A,RAD51,H2AFX,BARD1,BLM,MSH3,RAD9A,XRCC5,MSH6,UBA2,WRN,RAD50,EXO1,TREX2,MUS81,MND1	0.000845724
Proteins/Chemicals Regulating Cell Processes of histogenesis	Pathway	284	102	35	histogenesis	FGF2,HBEGF,KCNMA1,AGT,DCN,CD8A,PTGS2,MAPK1,ARG1,PTHLH,FOS,HIF1A,TGFB1,CAMK4,AKT1,IL1B,EGFR,CDH1,SLC19A1,MMP2,CCND1,CREB1,MYF5,CDH2,C5,LEP,CHGA,MYOG,SERPINE1,PPARG,CXCL12,ADAM17,FN1,NOTCH1,MMP14,CHEK1,RORA,CSRP2,TIMP1,MDM2,MMP3,ADCYAP1,PPARD,RETN,CTGF,ENPP2,TNC,XBP1,NR3C1,COL1A1,PCK2,NCAM1,AOC3,FABP3,TGFBR1,KRAS,CYP2E1,PGF,HDAC2,FBN1,HDAC1,BGN,CUX1,KLF2,PDGFRA,SNAI2,PTGES,SPARC,GAP43,DNMT1,CYR61,F…	0.000896079
Proteins/Chemicals Regulating Cell Processes of gastrulation	Pathway	336	118	35	gastrulation	FGF2,MAPK1,PTK2,ODC1,MAPK3,AKT1,PTPN11,GNA13,EGFR,CFL1,RHOA,CDH1,CDC42,CCND1,CDH2,CUL1,DUSP1,ACTR3,FOXO1,F2R,CXCL12,FN1,NOTCH1,CTNND1,MMP14,CHEK1,TFAP2A,ROCK2,MDM2,TLN1,TBP,BMP2,FGFR1,TNC,FST,BRCA1,PTEN,ACVR1B,TIMP3,GNB2L1,NOG,PTGER4,CELF2,SMAD1,UBE2I,GNA12,TGFBR2,PPAP2B,LRP5,BMPR2,MRE11A,ZYX,SPARC,PDGFA,H2AFZ,SMAD4,ACVR1,HSPG2,RAD51,CSRP1,CCND2,MAD2L1,CCNH,TPI1,DIAPH2,FBXO5,PRMT1,YWHAG,PLK2,EZH2…	0.000957022
Proteins/Chemicals Regulating Cell Processes of vasculogenesis	Pathway	269	97	35	vasculogenesis	FGF2,MAPK14,NOS2,AGT,MAPK1,PTK2,GJA1,PTHLH,NPY,CAPN2,HIF1A,ODC1,MAPK3,TGFB1,AKT1,IL8,MYC,EGFR,RHOA,SLIT3,GRP,VASP,PRKCD,MMP2,JUN,CDH2,TMOD1,BDNF,FHL2,TAC1,LEP,HMOX1,ETS1,SERPINE1,PPARG,THBS1,CXCL12,S1PR1,ADAM17,FN1,OXT,NOTCH1,MMP14,PRKG1,ATP2A3,AIF1,CXCR2,BMP2,CXCR4,PPARD,HDAC3,SEMA3A,FLT1,CEACAM1,AOC3,TGFBR1,ANG,KLK1,JUND,ANGPTL4,NRP1,ENTPD1,PGF,JUNB,TGFBR2,PPAP2B,BMPR2,PDGFRA,PTGES,SPARC,SCG2,C…	0.00102392
Proteins/Chemicals Regulating Cell Processes of strand displacement	Pathway	51	25	48	strand displacement	PARP1,TBP,MAPT,TXN,XRCC6,ATRX,BRCA1,APEX1,MSH2,PCNA,RAD51,RPA1,BARD1,XRCC5,SFPQ,POT1,FEN1,RUVBL1,WRN,POLL,LIG1,SSBP1,RECQL5,FUBP1,PURA	0.00106578
Proteins/Chemicals Regulating Cell Processes of macroautophagy	Pathway	85	37	43	macroautophagy	NOS2,MAPK1,HIF1A,MAPK3,TGFB1,AKT1,APP,TNFSF10,GCG,HSP90AA1,HMOX1,PTGS1,MTOR,PSEN1,BNIP3,MAPT,BECN1,PIK3C3,BRCA1,PTEN,NPEPPS,HSPB8,EIF2AK4,PTPN6,EEF2K,SQSTM1,VCP,MAP1LC3B,SNCA,ATG7,RAB1A,GFAP,UBQLN1,ATG5,NSFL1C,RAB33B,ATG13	0.00114576
Proteins/Chemicals Regulating Cell Processes of chondrogenesis	Pathway	358	124	34	chondrogenesis	FGF2,MAPK14,DCN,MAPK1,ROCK1,CA2,PTK2,AQP1,PTHLH,FOS,HIF1A,MAPK3,TGFB1,AKT1,MYC,IL1B,EGFR,RHOA,GSK3B,VIM,CDC42,PRKCD,MMP2,CCND1,JUN,CDH2,SMAD5,LEP,POSTN,ENPP1,PPARG,CXCL12,FN1,COL2A1,MTOR,NOTCH1,MMP14,SDC1,EGR1,TFAP2A,BMP2,NFATC3,IGF1R,TF,CTGF,TNC,FGFR3,NR3C1,RGS2,SEMA3A,TGM2,IGFBP3,NCAM1,FLT1,NPPC,MSX2,SOX9,NCOA3,FGFR2,TGFB2,ACAN,TGFBR1,SP7,NOG,HES1,SMAD1,FKBP5,COL3A1,GAS6,TGFBR2,LGALS9,P2RX4,KAT…	0.00129145
Proteins/Chemicals Regulating Cell Processes of cardiomyocyte proliferation	Pathway	92	39	41	cardiomyocyte proliferation	FGF2,MAPK14,HBEGF,AGT,MAPK1,PTK2,MAPK3,AKT1,MYC,PTPN11,NRG1,RB1,EGFR,GSK3B,CCND1,CDK2,ITPR1,LEP,FOXO1,FN1,CDKN1B,NOTCH1,CDK4,FGFR1,HDAC3,CCNA2,TIMP3,BIRC5,NOG,E2F4,HDAC2,FOXP1,SMAD4,ITPR2,TNFSF12,MAP2K3,CCND2,RUVBL1,RUVBL2	0.0015331
Proteins/Chemicals Regulating Cell Processes of DNA strand elongation	Pathway	14	10	66	DNA strand elongation	POLG,CDT1,MCM5,MCM7,MCM3,MCM2,MCM4,MCM6,SSBP1,POLE	0.0016398
Proteins/Chemicals Regulating Cell Processes of bone calcification	Pathway	81	35	42	bone calcification	FGF2,VIP,MAPK14,DCN,HIF1A,GCG,MMP2,LEP,ENPP1,THBS1,FN1,RPS6KA3,MMP14,BMP2,PDLIM5,TF,LYZ,COL1A1,FST,MSX2,CLEC3B,SP7,PTGER4,BGN,MAP2K6,S100A4,SPARC,CTSS,MAP2K3,MGP,SRGN,ECM1,MRC2,PIAS2,PDLIM7	0.00181475
Proteins/Chemicals Regulating Cell Processes of DNA replication checkpoint	Pathway	61	28	45	DNA replication checkpoint	MYC,CCNE1,PLK1,CHEK1,BRCA1,BIRC5,CCNB1,PCNA,MRC1,H2AFZ,CDC6,TOP2B,MAD2L1,CDC25A,CDT1,PRMT5,MCM4,CDC7,EXO1,ATRIP,HUS1,MDC1,TIPIN,WDHD1,CHTF18,ASPM,RFC2,SPC24	0.00184108
Proteins/Chemicals Regulating Cell Processes of embryo implantation	Pathway	191	71	36	embryo implantation	HBEGF,CD8A,PTGS2,ODC1,TGFB1,ANXA5,IL1B,EGFR,RHOA,CDH1,GSK3B,VASP,CDC42,MMP2,LEP,CXCL10,LRP1,SERPINE1,AREG,CALR,FN1,OXT,MTOR,MMP14,TIMP1,LPAR3,ADCYAP1,PLAUR,PPARD,TIAM1,MIF,B4GALNT2,HSPE1,KIT,CEACAM1,ABP1,PTEN,SRSF2,CALB1,ADAMTS1,LGALS1,NRP1,CST3,MUC4,LIFR,CYR61,GPI,PCSK5,FKBP4,CD9,TIAL1,TRO,PSMB8,TNFRSF6B,ERVWE1,BYSL,PRPF19,MMP19,DAG1,NOLC1,MEIS1,NFIL3,ALCAM,NME1,FBLN1,CST6,HSPH1,MR1,EMX2,EMP2,DD…	0.00194682
Proteins/Chemicals Regulating Cell Processes of contractile activity	Pathway	474	158	33	contractile activity	FGF2,VIP,MAPK14,KCNMA1,NOS2,AGT,CD8A,PTGS2,MAPK1,ROCK1,PTK2,GJA1,PTHLH,CASP1,FOS,NPY,CAPN2,HRH2,ODC1,MAPK3,TGFB1,ACTA2,AKT1,DES,IL1B,MAP3K5,CASP3,ALOX5,NEU1,EGFR,MYL2,ADRB2,CAT,CALD1,RHOA,CAV1,GSK3B,MYLK,GCG,TNNC1,GRP,CDC42,PRKCD,MMP2,Myl9,PDYN,JUN,PARP1,CCK,HSP90AA1,HSPB1,TACR1,C5,TAC1,LEP,MYH6,MAPK11,EDNRA,HMOX1,XDH,LRP1,CRYAB,TNNT2,PPARG,EDNRB,THBS1,MB,F2R,PTGS1,CAMK2G,KCNH2,ACTN4,FN1,SOD2,OXT…	0.0019611
Proteins/Chemicals Regulating Cell Processes of placenta development	Pathway	297	104	34	placenta development	FGF2,MAPK14,AGT,CD8A,PTGS2,MAPK1,PTK2,GJA1,PTHLH,HIF1A,MAP2K1,TGFB1,AKT1,ANXA5,PTPN11,IL1B,EGFR,CDH1,VASP,MMP2,JUN,HSPB1,BDNF,LEP,POSTN,SERPINE1,PPARG,F2R,FN1,CDKN1B,MTOR,PLCD1,NOTCH1,MMP14,OCLN,TFAP2A,TIMP1,TBP,F3,ST14,CXCR4,PPARD,RAF1,MIF,CTGF,TTN,NCAM1,FLT1,CTSL1,SPINT1,IRF1,E2F4,FAAH,NRP1,PGF,CST3,JUNB,NCOA6,LIFR,NTRK2,IL6ST,MBL2,APOH,BRAF,F2RL3,KRT18,SFRP4,CTSS,CYR61,STK4,CDKN1C,ETS2,GRN,FTH…	0.00208356
Proteins/Chemicals Regulating Cell Processes of gene silencing	Pathway	396	134	33	gene silencing	AQP4,PTGS2,ODC1,TGFB1,IL1B,RB1,RHOA,GSK3B,SLC19A1,CREB1,XIAP,JUN,PARP1,BCL2L1,PPARG,FOXO1,CUBN,EGR1,SIRT3,CXCR4,TF,CTGF,GADD45A,OGT,SPI1,ATRX,BRCA1,CEACAM1,SOX9,SOCS1,NOX4,SP3,SIRT2,KRAS,E2F4,UBE2I,MLH1,VHL,TLR3,NCOA6,TGFBR2,PCNA,HDAC2,TGFBI,KAT5,BMPR2,HDAC1,SLC7A5,DAB2,DNMT1,SET,P4HA2,H2AFZ,BCL6,MBD2,RELB,ATF7IP,RPA2,NR2F1,DAG1,RUNX1,SFRP2,S100A10,EZH2,PARK7,PRKRA,EED,FHIT,EIF6,CBFB,SERPINB5,SFP…	0.0022837
Proteins/Chemicals Regulating Cell Processes of cell homeostasis	Pathway	357	122	34	cell homeostasis	FGF2,EIF2S1,MAPK14,NOS2,CAPN3,CD8A,PTGS2,MAPK1,ATP2B1,AQP1,MYB,HIF1A,MAPK3,TGFB1,CAMK4,AKT1,DES,MYC,PTPN11,APP,NGFR,MAP3K5,PTPRO,CASP3,CAT,PTGDS,WASL,PRKCD,CCND1,CREB1,PARP1,DUSP1,HSP90AA1,BCL2L1,FHL2,LEP,GSTP1,HMOX1,ATP7A,PRNP,FOXO1,PTGS1,CXCL12,MTOR,NOTCH1,ATP2A2,MMP14,TFAP2A,AGER,TIMP1,HSPA5,BCL2L11,LDLR,MDM2,NFE2L2,BNIP3,ATP1A1,TXN,UCP2,CXCR4,XRCC6,IGF1R,FGFR1,PRDX6,ADIPOQ,MIF,SST,STK11,NR3C1…	0.00240907
Proteins/Chemicals Regulating Cell Processes of regulation of body size	Pathway	118	47	39	regulation of body size	IRS1,TGFB1,AKT1,MYC,ADRB2,CCNE1,RPS6KB1,JUN,LPAR1,BDNF,LEP,MYOG,CD55,HMOX1,IGFBP5,SGK1,CDKN1B,CDK4,RORA,PRKG1,IGF1R,RAF1,SST,ADIPOR1,IGFBP3,NCOA3,SKP2,NF1,CS,IGFBP2,CDKN1C,PHB,RPS19,XPO1,MFAP2,HMGA2,TYRP1,UBA2,DYRK1A,UPF2,RPL32,FLNB,STRBP,FRG1,CALU,RPL5,RPL38	0.00242325
Proteins/Chemicals Regulating Cell Processes of mitotic spindle checkpoint	Pathway	48	23	46	mitotic spindle checkpoint	CASP3,PLK1,CHEK1,PTTG1,BRCA1,BIRC5,AURKB,BRAF,BUB1B,CCNB2,AURKA,BUB1,MAD2L1,BUB3,PIM1,MAD1L1,TTK,PMPCB,NEK2,ZW10,KDM5B,ZWINT,CSE1L	0.00247598
Proteins/Chemicals Regulating Cell Processes of microtubule bundling	Pathway	65	29	43	microtubule bundling	GSK3B,PLK1,MAPT,GADD45A,SNCG,EEF1A1,KIFC1,NUSAP1,SPTB,CEP55,DCX,CKAP2,PPP1R9B,KIF5B,KIF4A,KIF23,CLIP1,SSRP1,KIF2C,MAP1B,CD3EAP,MPP1,MARK4,MAPRE3,CDK5RAP2,EFHC1,HAUS8,EFHA1,TPPP3	0.00256683
Proteins/Chemicals Regulating Cell Processes of fibroblast adhesion	Pathway	68	30	43	fibroblast adhesion	AGT,DCN,PTK2,TGFB1,AKT1,RHOA,WASL,THBS2,RPS6KB1,CDH2,SDC4,HSPB1,CHGA,POSTN,FN1,SDC1,PLAUR,LAMA4,CTGF,TNC,NCAM1,TGFBI,FBN1,ITGA6,ITGAV,CYR61,MUC5B,SERPINB5,TNN,PTPLA	0.00265858
Proteins/Chemicals Regulating Cell Processes of ER-associated protein catabolism	Pathway	143	55	38	ER-associated protein catabolism	EIF2S1,ATP2C1,HSP90AA1,DDIT3,HSPA8,CALR,HSPA5,HSP90B1,MAN1A2,P4HB,XBP1,ERP44,INSIG1,MBL2,PPIB,CD9,CD82,CD81,VCP,USP15,PLP1,PDIA3,DERL1,HERPUD1,USP1,SYVN1,USP14,UBE2G2,DERL2,TMEM67,NPLOC4,ATXN3,PLAA,UBE2J2,HM13,DNAJA1,SEC63,DNAJC10,EDEM2,TMX4,ERP29,DNAJB2,ERLIN2,MAN1B1,DNAJB11,NGLY1,FBXO6,VPS36,ERLEC1,UBE2J1,JKAMP,DNAJB9,TBCE,RNF121,DNAJB12	0.00265946
Proteins/Chemicals Regulating Cell Processes of neuron apoptoses	Pathway	222	80	35	neuron apoptoses	FGF2,MAPK14,AGT,AQP4,PTGS2,MAPK1,CASP1,CASP2,CASP8,HIF1A,MAPK3,CYCS,MAP2K1,TGFB1,BID,AKT1,MYC,APP,IL1B,NGFR,RB1,TNFSF10,CASP3,RHOA,GSK3B,CCND1,CREB1,XIAP,CDK2,JUN,HSP90AA1,HSPB1,CCR5,BCL2L1,BDNF,GSTP1,CD55,PRNP,SERPINE1,F2R,DDIT3,CXCL12,APAF1,BCL2L11,HSP90B1,NFE2L2,MAPT,CXCR4,IGF1R,ADCYAP1,SEMA3A,EIF2AK2,CREM,IGFBP3,NCAM1,CASP6,TIMP3,IL10RA,LGALS1,FADD,RASA1,S100B,CLU,NAIP,STK4,ETS2,NFKBIB,TP63,S…	0.00279771
Proteins/Chemicals Regulating Cell Processes of inflammatory response	Pathway	1404	428	30	inflammatory response	FGF2,VIP,MAPK14,HBEGF,KCNMA1,NOS2,AGT,DCN,CD8A,PTGS2,MAPK1,ROCK1,PTK2,GJA1,PTHLH,CASP1,CASP8,FOS,NPY,HIF1A,ODC1,MAPK3,CYCS,TGFB1,AKT1,IL8,MYC,PTPN11,APP,NRG1,IL1B,NGFR,MAP3K5,TNFSF10,CASP3,ALOX5,NEU1,EGFR,ADRB2,CAT,NFKBIA,RHOA,KCNJ10,ABCB1,PTGDS,CAV1,GSK3B,MYLK,GCG,GSN,VIM,GRP,CDC42,PRKCD,MMP2,CREB1,PRKCZ,THBS2,XIAP,PMCH,JUN,PARP1,CCK,SDC4,NCF1,DUSP1,HSP90AA1,HSPB1,TACR1,C5,CCR5,BCL2L1,BDNF,TAC1,…	0.00279776
Proteins/Chemicals Regulating Cell Processes of viral reproduction	Pathway	592	192	32	viral reproduction	EIF2S1,MAPK14,NOS2,CD8A,PTGS2,MAPK1,CASP8,MAPK3,TGFB1,CAMK4,BID,AKT1,IL8,IL1B,TNFSF10,CASP3,NEU1,EGFR,NFKBIA,RHOA,ABCB1,CAV1,VIM,CDC42,CCND1,PRKCZ,CDK2,PARP1,HSP90AA1,HSPB1,C5,CCR5,TAC1,LEP,CXCL10,HSPD1,CD55,HMOX1,TSC2,DDIT3,SPHK1,HSPA8,EIF4E,CXCL12,MTOR,CDK4,CHEK1,EGR1,HSPA5,TBP,TLR2,CXCR2,P4HB,NPM1,STAT1,BIRC3,MFN2,CXCR4,IGF1R,PLAUR,RAF1,TF,MIF,SUMO1,EIF3F,XBP1,EIF2AK2,IFNGR1,PPA1,BRCA1,SOCS1,L…	0.00281529
Proteins/Chemicals Regulating Cell Processes of DNA replication during S phase	Pathway	22	13	56	DNA replication during S phase	RB1,CDK2,PARP1,PLK1,CCNA2,NCL,CDC6,CDT1,MCM7,GMNN,MCM6,CDC7,ZNF259	0.0028893
Proteins/Chemicals Regulating Cell Processes of homocysteine metabolism	Pathway	22	13	56	homocysteine metabolism	TGFB1,GCG,CBS,GNMT,BHMT,CTH,TCN1,MTHFR,MTHFD1,MTR,NNMT,AHCY,MAT1A	0.0028893
Proteins/Chemicals Regulating Cell Processes of myelination	Pathway	359	122	33	myelination	FGF2,VIP,MAPK14,PTGS2,MAPK1,ROCK1,GJA1,MAP2K1,TGFB1,AKT1,PTPN11,APP,NRG1,IL1B,NGFR,NEU1,EGFR,RHOA,KCNJ10,CAV1,GSK3B,GSN,CDC42,WASL,MMP2,CDK2,JUN,CDH2,C5,BDNF,LEP,TSC2,GJB6,MTOR,NOTCH1,CTNND1,MAPT,TLR2,CXCR2,CXCR4,FYN,IGF1R,PPARD,LAMA4,TF,ENPP2,TNC,FGFR3,SEMA3A,NCAM1,PTEN,LYN,CNP,TRPC3,SFTPA1,ACAN,NF1,GNB2L1,IGFBP2,APOD,HES1,SLC25A12,SFTPD,NTRK2,GAS6,HDAC2,HDAC1,SCNN1B,GLUL,HNRNPK,LAMC1,SPARC,PTPN…	0.00298843
Proteins/Chemicals Regulating Cell Processes of nonsense-mediated mRNA catabolism	Pathway	86	36	41	nonsense-mediated mRNA catabolism	EIF2S1,EIF4EBP1,LDLR,IGF1R,BRCA1,SRSF1,EIF4G1,SRSF2,MYBPC3,ACO1,MAOA,HNRNPD,TPI1,COL7A1,GSPT1,FPGS,COL17A1,ETF1,UPF2,DCP2,PTBP2,RPGR,NCBP1,PTPLA,PABPN1,PARN,SMG5,SMG7,FERMT1,COL6A2,PQBP1,CASC3,PNRC2,RBM8A,DHX34,NBAS	0.00299138
Proteins/Chemicals Regulating Cell Processes of HRR	Pathway	57	26	44	HRR	PARP1,BCL2L1,FLNA,CHEK1,XRCC6,BRCA1,MLH1,MSH2,KAT5,DNMT1,RAD51,BARD1,FANCA,MSH3,RAD9A,SFPQ,RAD50,RIF1,TREX2,XRCC2,XRCC3,BCCIP,SHFM1,MORF4L1,WDHD1,UBR2	0.00299389
Proteins/Chemicals Regulating Cell Processes of Chromosome Breakage	Pathway	98	40	40	Chromosome Breakage	TGFB1,MYC,CAT,CCND1,PARP1,CHEK1,NPM1,XRCC6,BRCA1,SRSF1,PCNA,MRE11A,TERF1,RAD51,H2AFX,BARD1,MAD2L1,CDC25A,CDT1,FHIT,XRCC5,TOP2A,DDB1,POT1,FEN1,RAD50,LIG4,REV3L,POLL,MCPH1,XRCC2,XRCC3,LIG1,MDC1,SMC1A,MORF4L1,TIPIN,FANCI,RAD51AP1,ESCO1	0.00304866
Proteins/Chemicals Regulating Cell Processes of response to stress	Pathway	317	109	34	response to stress	FGF2,EIF2S1,MAPKAP1,MAPK14,HCRT,AGT,PTGS2,MAPK1,CASP1,FOS,NPY,HIF1A,MAPK3,CYCS,AKT1,MYC,APP,NRG1,IL1B,NGFR,ADRB2,MYLK,GCG,PDYN,JUN,PARP1,CCK,DUSP1,HSP90AA1,HSPB1,TACR1,BCL2L1,BDNF,FHL2,TAC1,LEP,HSPD1,HMOX1,LRP1,CRYAB,DDIT3,HSPA8,SOD2,OXT,MTOR,TFAM,NOTCH1,PLK1,PTTG1,EGR1,AGER,HSPA5,MDM2,SIRT3,NPM1,STAT1,SUMO1,GADD45A,BECN1,NR3C1,CREM,KIT,NAMPT,PENK,IL10RA,SIRT2,GADD45B,FKBP5,KLF5,ST13,NPFF,TSPO,OR…	0.00321985
Proteins/Chemicals Regulating Cell Processes of heme biosynthesis	Pathway	66	29	43	heme biosynthesis	APP,BCL2L1,CBS,EGR1,NFE2L2,SLC25A37,UCP2,TF,FECH,GPD1,ACO1,ALAD,TSPO,ALAS2,GLRX5,CPOX,HMBS,PTGES2,EIF2AK1,TYMS,MAT1A,PPOX,HEBP1,UROD,SLC25A28,NCKAP1L,NCKAP1,ALAS1,NUDT7	0.00336398
Proteins/Chemicals Regulating Cell Processes of Respiratory chain	Pathway	771	244	31	Respiratory chain	MAPKAP1,VIP,MAPK14,NOS2,HCRT,AGT,PTGS2,MAPK1,GJA1,CASP2,FOS,NPY,HIF1A,HRH2,MAPK3,CYCS,TGFB1,BID,DNM1L,AKT1,DES,CANT1,MYC,APP,NRG1,IL1B,CASP3,CAT,KCNJ10,ABCB1,CAV1,GCG,TNNC1,AIFM1,HBG2,GRP,PRKCD,CREB1,GSR,PMCH,JUN,PARP1,CCK,NCF1,HSP90AA1,TACR1,BCL2L1,BDNF,TAC1,LEP,MYOG,EDNRA,HMOX1,XDH,ABCA1,NR4A3,CRYAB,TNNT2,ETS1,PPARG,C4orf14,MB,FOXO1,DDIT3,FN1,SOD2,OXT,MTOR,TFAM,PROS1,AGER,ATP5I,G6PD,HSPA5,NFE2L…	0.00337253
Proteins/Chemicals Regulating Cell Processes of endochondral ossification	Pathway	132	51	38	endochondral ossification	FGF2,PTGS2,IRS1,GJA1,PTHLH,FOS,TGFB1,AKT1,MYC,EGFR,LEP,ENPP1,IGFBP5,FOXO1,FN1,COL2A1,NOTCH1,PRKG1,CTSK,BMP2,CTGF,FGFR3,FLT1,NPPC,SOX9,FGFR2,SERPINF1,SP7,PGF,JUNB,TGFBI,KAT5,MAP2K6,SMAD4,ACVR1,EPAS1,HSPG2,ENO1,MGP,TWSG1,TRPS1,EXT1,LECT1,SDC3,DLX6,THBS3,FLNB,EXT2,NELL1,ACP5,EVC	0.00337929
Proteins/Chemicals Regulating Cell Processes of non-selective vesicle budding	Pathway	243	86	35	non-selective vesicle budding	MAPK1,DNM1L,CANT1,EGFR,CAV1,CDC42,WASL,ARF1,PRKCZ,PICALM,ABCA1,PPARG,FLNA,FN1,ARF6,APOA4,CAV3,PSEN1,ANXA1,GOPC,OPTN,DNM2,ADIPOQ,HIP1R,BECN1,PAX6,PIK3C3,SCAMP2,KIT,SCAMP1,TPD52,PLD2,APEX1,FADD,PRKCI,PLTP,JMJD6,PDCD6IP,EPS15,RAB27A,ANXA6,LYST,MAP1LC3B,DAPK1,AP1S2,RABGEF1,SNCA,PFN1,TSG101,ATG7,RAB1A,HGS,CTBP1,ITSN1,SYP,PREB,ATG9A,PLA2G4C,RAB2A,PEX11A,RABEP1,AP3M2,PCDH8,NR2E1,RAB15,AMPH,UBC,PITPNA,RA…	0.00352692
Proteins/Chemicals Regulating Cell Processes of megakaryocyte differentiation	Pathway	72	31	42	megakaryocyte differentiation	VIP,MAPK1,MYB,MYL2,GSK3B,CCND1,CREB1,THBS2,CDK2,MTOR,CDK4,CDK6,VWF,NFE2L2,FYN,ADCYAP1,SPI1,STAT5A,MKL1,MYBL2,ETS2,MAFB,PTPRJ,MAL,RUNX1,RGS16,CDKN2D,GMNN,NFE2,ZNF148,RGS18	0.00353629
Proteins/Chemicals Regulating Cell Processes of necrotic cell death	Pathway	173	64	36	necrotic cell death	MAPKAP1,NOS2,PTGS2,MAPK1,SLC9A2,CASP1,CASP8,MAPK3,CYCS,TGFB1,BID,AKT1,APP,IL1B,MAP3K5,TNFSF10,CASP3,NEU1,EGFR,GSK3B,AIFM1,PARP1,HSP90AA1,HSPB1,BCL2L1,BDNF,CRYAB,DDIT3,CALR,ENDOG,MTOR,ATP2A2,ADORA3,NFE2L2,BNIP3,UCP2,LYZ,GADD45A,NAMPT,CTSB,SERPINF1,CALB1,PYCARD,PRF1,FADD,NLRP3,CLU,STK24,BGN,PNPLA8,CTSG,PRDX1,CTSS,PRDX5,ENO1,TNFRSF12A,DAPK1,SNCA,EPRS,CSNK2A1,MRPL36,SH3GLB1,HEBP2,LETM1	0.00363414
Proteins/Chemicals Regulating Cell Processes of polyamine metabolism	Pathway	25	14	53	polyamine metabolism	VIP,ARG1,ODC1,APP,SAT1,TAC1,OAZ1,ABP1,SMOX,CLU,AMD1,MTAP,SMS,AZIN1	0.00366465
Proteins/Chemicals Regulating Cell Processes of membrane fusion	Pathway	330	112	33	membrane fusion	CD8A,GJA1,CASP1,MAPK3,DNM1L,AKT1,APP,CASP3,NEU1,RHOA,ABCB1,CAV1,GSN,ARF1,CCR5,PRNP,CAMK2G,FN1,ARF6,CAV3,RAB11A,TLN1,ANXA1,P4HB,TXN,MYO1C,MFN2,CXCR4,SLC2A1,GCA,CEACAM1,SERPINA1,SNAPIN,SNAP25,CTSB,STXBP3,APEX1,CTSL1,VAMP8,GZMB,RCAN1,SNAP23,PTPN6,MRC1,GAP43,ITGAV,CTSS,ANXA2,RAN,CD9,MSN,PITRM1,ERVWE1,ITGB5,MBP,CD81,VCP,NAPA,MYOF,GYPC,TYRP1,USE1,SNCA,ANXA7,MAG,BLOC1S1,RCC1,NPC2,STXBP2,RAB1A,VAMP4,BNIP…	0.00454234
Proteins/Chemicals Regulating Cell Processes of muscle fiber development	Pathway	184	67	36	muscle fiber development	MAPK14,PTK2,TGFB1,AKT1,DES,ANXA5,NRG1,CASP3,RHOA,GSK3B,MMP2,PRKCZ,FHL1,MYF5,DUSP1,BCL2L1,FHL2,MYOG,PPARG,FOXO1,FN1,MTOR,NOTCH1,CAV3,AGER,TIMP1,HSP90B1,ANXA1,ID2,BMP2,PPARD,RAF1,LARP6,IGFBP3,NCAM1,SOX9,PAPPA,TGFB2,CTSB,SP7,KRAS,NOG,UBE2I,PRKCI,S100B,LAMA1,MKL1,LMNA,MAPK12,BIN1,CD9,TNFSF12,TNFRSF12A,RND3,CD164,BNIP2,RECK,VAMP5,KLF10,CDH15,FHL3,RABIF,RANBP2,SOX8,PEBP4,UNC45A,SMYD1	0.00454579
Proteins/Chemicals Regulating Cell Processes of tissue maintenance	Pathway	216	77	35	tissue maintenance	FGF2,AGT,DCN,PTGS2,HIF1A,TGFB1,AKT1,IL8,PTPN11,APP,IL1B,EGFR,CAV1,CDH1,PARP1,HSPB1,TSC2,PTGS1,CXCL12,FN1,CDKN1B,NOTCH1,MMP14,TIMP1,BCL2L11,MDM2,MMP1,MMP3,IGF1R,ADIPOQ,CTGF,CTSD,TNC,BECN1,TGM2,CEACAM1,SLC16A1,PTEN,FGFR2,TIMP3,STAT5A,SKP2,SERPINF1,CTSL1,ADAMTS1,PDPK1,BIRC5,PLIN2,FGFBP1,FBN1,CUX1,JMJD6,SPARC,EREG,SFRP4,SMAD4,STK4,SERPINE2,WFDC1,NFKBIB,MMP19,NF2,PGLYRP1,VSIG4,PDCD2,LUM,STK3,VSNL1,CST…	0.00456422
Proteins/Chemicals Regulating Cell Processes of autophagic cell death	Pathway	103	41	39	autophagic cell death	MAPK14,MAPK1,CASP8,CYCS,AKT1,APP,NRG1,RB1,TNFSF10,CASP3,EGFR,CAT,GSK3B,PRKCD,JUN,PARP1,BCL2L1,TSC2,FOXO1,SOD2,CDKN1B,MTOR,HSPA5,BNIP3,CTSD,BECN1,TGM2,PTEN,BIRC5,KRAS,NDUFA1,BIN1,DAPK1,NRAS,SNCA,ATG7,NR2C1,ARL11,ATP6V0C,SH3GLB1,SLC33A1	0.00458813
Proteins/Chemicals Regulating Cell Processes of protein-protein cross-linking via L-cystine	Pathway	97	39	39	protein-protein cross-linking via L-cystine	CYCS,TGFB1,GCG,GSN,GSR,CCR5,ABCA1,THBS1,MB,CALR,FN1,VWF,PPP2CB,P4HB,TXN,SNAP25,FGFR2,ANGPTL4,TLR3,GPX3,S100A8,CTH,FBN1,MBL2,GLRX,PRDX1,ERO1L,GRN,HSPG2,B2M,SVEP1,TYR,PDIA3,GCNT4,PDIA4,ARL1,CCS,TXNDC12,CHCHD4	0.00464652
Proteins/Chemicals Regulating Cell Processes of DNA methylation	Pathway	281	97	34	DNA methylation	NOS2,CD8A,PTGS2,MAPK1,CASP8,MYC,APP,CASP3,ABCB1,CDH1,SLIT3,PRKCD,SLC19A1,CREB1,PARP1,GSTP1,CBS,ABCA1,ENPP1,EDNRB,EGR1,TFAP2A,OAZ1,STAT1,XRCC6,SPI1,GNMT,ATRX,SOCS1,TIMP3,NCL,SP3,FOLR1,PRF1,MLH1,TLR3,MAT2A,PCNA,HDAC1,HNRNPD,DNMT1,SET,H2AFZ,KDM3A,COMT,IGFBP7,MTHFR,VEZF1,MBD2,CDH13,MTR,GSTM1,RUNX1,EZH2,MLL5,UHRF1,STMN2,BAZ1A,PRMT5,S100P,TYMS,SERINC3,SUZ12,HELLS,UNG,SS18,MTAP,DDB1,SORBS2,CTCF,RASSF1,S…	0.0046567
Proteins/Chemicals Regulating Cell Processes of extrinsic pathway of apoptosis	Pathway	85	35	40	extrinsic pathway of apoptosis	VIP,MAPK1,PTK2,CASP7,CASP8,CYCS,BID,AKT1,NGFR,MAP3K5,TNFSF10,CASP3,MMP2,XIAP,JUN,PARP1,HSPB1,BCL2L1,DDIT3,MTOR,PROS1,OCLN,TIMP1,TIMP3,APEX1,BIRC5,CFLAR,F2RL3,TRADD,IRF8,MAP1LC3B,CASP8AP2,PEA15,PHB2,EMILIN2	0.0046704
Proteins/Chemicals Regulating Cell Processes of DNA double-strand break processing	Pathway	23	13	54	DNA double-strand break processing	CDK2,MLH1,HDAC1,MRE11A,RAD51,H2AFX,RAD9A,UBA2,SIRT6,RAD50,EXO1,UBE2N,KAT2A	0.00474432
Proteins/Chemicals Regulating Cell Processes of macrophage differentiation	Pathway	210	75	35	macrophage differentiation	MAPK14,NOS2,MAPK1,CASP8,MYB,TGFB1,AKT1,MYC,PTPN11,RB1,CASP3,CAT,PRKCD,CCND1,CREB1,PRKCZ,JUN,HSPB1,PPARG,FN1,NOTCH1,ID1,EGR1,TIMP1,HSP90B1,TLR2,CXCR4,IGF1R,PPARD,RETN,MIF,GADD45A,SPI1,NR3C1,CREM,IGFBP3,SOCS1,CCNA2,DUSP5,STAT5A,PLA2G7,ACAT1,IRF1,PTGER4,PON2,S100A8,JUNB,PLTP,LIFR,IL6ST,CAMP,MRC1,PTX3,CTSS,FOXP1,S100A9,ETS2,MAFB,PEBP1,TNFRSF6B,APCS,IRF7,IRF8,CDKN2D,TYROBP,JAG2,SLC11A1,IGLL1,RACGAP1,P…	0.00482998
Proteins/Chemicals Regulating Cell Processes of mesenchymal transition	Pathway	53	24	44	mesenchymal transition	MAPK1,GJA1,FOS,HIF1A,TGFB1,AKT1,IL1B,CDH1,CDH2,NOTCH1,AGER,BMP2,FGFR1,CTGF,TGM2,FGFR2,TGFB2,STAT5A,TGFBR1,FBN1,SPARC,AMH,HMGA1,RHOB	0.00486924
Proteins/Chemicals Regulating Cell Processes of vein development	Pathway	31	16	50	vein development	TGFB1,EGFR,MMP2,F2R,NOTCH1,DUSP6,SMAD1,FBN1,HDAC1,PDGFRA,SPRY1,PKN1,SMARCB1,CYP26A1,FBN2,PTPRF	0.00509486
Proteins/Chemicals Regulating Cell Processes of focal adhesion assembly	Pathway	246	86	34	focal adhesion assembly	MAPK14,AGT,DCN,MAPK1,ROCK1,PTK2,TGFB1,PTPN11,GNA13,CALD1,RHOA,CAV1,CDH1,MYLK,GRP,VASP,CDC42,PRKCD,ARF1,SDC4,HSPB1,TRIM63,GSTP1,EZR,TSC2,EDNRB,THBS1,ACTN1,PAK1,SPHK1,CXCL12,CALR,FLNA,FN1,SDC1,ROCK2,BCAR1,TLN1,CRK,PDLIM5,PALLD,FYN,PLAUR,MIF,ENPP2,TNC,STK11,NCAM1,PTEN,NOX4,GNB2L1,PDPK1,ANGPTL4,GNA12,FBN1,LGALS3,DDAH1,CIB1,ZYX,LIMS1,ITGAV,CYR61,LIMK2,PTPRJ,EDIL3,ITGB5,ETV6,RND3,MCAM,DAPK1,NCK1,PTBP1,…	0.0051352
Proteins/Chemicals Regulating Cell Processes of tissue remodeling	Pathway	325	110	33	tissue remodeling	AGT,DCN,PTGS2,FOS,NPY,HIF1A,TGFB1,AKT1,IL8,NRG1,IL1B,EGFR,CDH1,PRKCD,MMP2,CDH2,C5,CCR5,FHL2,CXCL10,EDNRA,HMOX1,POSTN,ETS1,SERPINE1,PPARG,THBS1,IGFBP5,F2R,AREG,CXCL12,ADAM17,CALR,FN1,MMP14,TIMP1,F2RL1,HOXB7,MMP1,MMP3,CXCR4,IGF1R,PLAUR,PPARD,ADIPOQ,MIF,BSG,CTGF,CTSD,TNC,NR3C1,ACTB,TGM2,NR3C2,SOCS1,CD68,TGFB2,TIMP3,CLEC3B,SERPINF1,MMP8,APEX1,GNB2L1,TGFBR1,ADAMTS1,LGALS1,PTGER4,CFLAR,MPO,PGF,GZMB,END…	0.00537498
Proteins/Chemicals Regulating Cell Processes of Glucose metabolism	Pathway	543	175	32	Glucose metabolism	VIP,MAPK14,HBEGF,NOS2,HCRT,AGT,MAPK1,IRS1,ROCK1,PTK2,CASP2,NPY,HIF1A,CYCS,MAP2K1,TGFB1,AKT1,MYC,APP,IL1B,CASP3,ADRB2,GSK3B,GCG,PRKCD,CREB1,PRKCZ,RPS6KB1,GSR,PMCH,PARP1,BDNF,LEP,HSPD1,HMOX1,TSC2,GFPT1,ENPP1,PPARG,RPS6,SGK1,FOXO1,DDIT3,SPHK1,OXT,MTOR,NOTCH1,GNAI2,CAV3,PTTG1,NR4A1,CPT1A,G6PD,PRKG1,HSPA5,CTSK,F2RL1,TBP,GCK,MAPT,IAPP,SIRT3,P4HB,TXN,UCP2,PGM1,IGF1R,ADCYAP1,PLAUR,PPARD,RAF1,RETN,ADIPOQ,…	0.00559581
Proteins/Chemicals Regulating Cell Processes of ER to Golgi transport	Pathway	89	36	40	ER to Golgi transport	AKT1,NGFR,CDC42,ARF1,HSPA8,PRKCI,INSIG1,UMOD,EPS15,GABARAP,NAPA,RNF139,BET1,LMAN1,SNCA,RINT1,EBAG9,RAB1A,BNIP1,PREB,KIF5B,SEC1,RAB2A,USO1,STX5,GOLGB1,COL4A3BP,ARHGAP32,DCTN2,SURF4,TRAPPC2,GOSR2,TRAPPC3,COG3,SEC24C,PIGN	0.00578619
Proteins/Chemicals Regulating Cell Processes of spermatogenesis	Pathway	721	227	31	spermatogenesis	FGF2,VIP,NOS2,AGT,PTGS2,MAPK1,GJA1,CASP2,CASP8,FOS,MYB,SRD5A1,ODC1,MAPK3,CYCS,MAP2K1,TGFB1,CAMK4,ANXA5,IL1B,RB1,CASP3,PTGDS,GSK3B,VIM,WASL,PRKCD,MMP2,CREB1,CDK2,PMCH,PARP1,CDH2,HSP90AA1,BCL2L1,LEP,HMOX1,GJB6,EIF4E,FN1,OXT,MTOR,NOTCH1,CDK4,CTNND1,PTTG1,G6PD,TBP,MFN2,XRCC6,FYN,ADCYAP1,CLDN11,RAF1,FGFR1,ADIPOQ,MIF,BSG,SST,PRKAA2,SUMO1,CSK,COL1A1,ZNF384,ACTB,FST,CREM,BRCA1,IGFBP3,KIT,CEACAM1,CCNA2,NC…	0.00596822
Proteins/Chemicals Regulating Cell Processes of response to temperature	Pathway	202	72	35	response to temperature	HCRT,AGT,PTGS2,NPY,CYCS,MAP2K1,IL1B,GSK3B,TNNC1,GRP,CDC42,PDYN,HSP90AA1,TAC1,LEP,HSPD1,PPARG,PAK1,KCNH2,CHEK1,UCP2,SST,SUMO1,SERPINA1,NTS,AURKB,S100B,PCNA,PRLH,STK24,HDAC1,BUB1B,STK4,RAD51,PKN1,EEF1A1,IMMT,CDC20,CKS1B,MCM5,SEPT7,NUP98,RAD9A,BET1,CLEC2A,NME1,FEN1,HINT1,CDC37,CDC27,NMT1,POLR2D,UBE2G2,ETF1,USO1,PPP1R7,SMC6,UBE2J2,MORF4L1,PDS5B,PPP3R1,SUPT16H,POLR2G,ORC4,PIF1,SRRM2,SACM1L,HAT1,POLK,P…	0.00601029
Proteins/Chemicals Regulating Cell Processes of fatty acid metabolism	Pathway	212	75	35	fatty acid metabolism	VIP,SCP2,NPY,HIF1A,TGFB1,BID,AKT1,SAT1,KCNJ10,CAV1,GCG,LEP,CHGA,ABCA1,NR4A3,SERPINE1,PPARG,FOXO1,SOD2,MTOR,DSP,CPT1A,G6PD,GCK,UCP2,PPARD,SLC27A1,TF,RETN,ADIPOQ,ADIPOR1,ACSL1,ALOX12,FABP3,ACOX1,SERPINF1,CS,IGFBP2,ACLY,CTSL1,VLDLR,MLYCD,TXNIP,CYP2E1,PLTP,BGN,SNAI2,FABP2,ACADM,ACSL4,CYB5A,ARHGDIB,PIR,ACSL5,HSD17B4,SNCA,DBI,DHRS3,FDPS,HADH,POR,ECI1,PEX11A,KAT2A,ABCD1,PCCB,ADH4,ACADL,MUT,SIK2,BAAT,HAD…	0.00628128
Proteins/Chemicals Regulating Cell Processes of smooth muscle cell differentiation	Pathway	152	56	36	smooth muscle cell differentiation	MAPK14,MAPK1,IRS1,ROCK1,PTK2,MYB,TGFB1,ACTA2,AKT1,RHOA,PTGDS,GSK3B,PRKCD,CREB1,RPS6KB1,JUN,CDH2,FHL2,SMAD5,PPARG,FN1,MTOR,NOTCH1,CSRP2,BMP2,PDLIM5,PALLD,LPXN,MFN2,PAX6,TGM2,NPPC,SOX9,AOC3,NOX4,TGFBR1,LGALS1,KLF5,ST13,TAGLN,CLU,TGFBR2,KLF2,RCAN1,SPARC,SMTN,KDM3A,HSPG2,CSRP1,TAL1,MGP,LAMA2,TDG,ARID5B,C13orf15,GLMN	0.00696882
Proteins/Chemicals Regulating Cell Processes of cell redox homeostasis	Pathway	69	29	41	cell redox homeostasis	NOS2,AKT1,MYL2,CAT,GSK3B,GSR,HMOX1,PPARG,SOD2,G6PD,NFE2L2,SLC7A11,TXN,UCP2,SOD3,PPARD,MIF,XBP1,NOX4,KRAS,GPX4,IDH1,MPST,TXNRD1,LPO,GLRX,ERO1L,EPAS1,CSTB	0.00710817
Proteins/Chemicals Regulating Cell Processes of nucleotide-excision repair	Pathway	191	68	35	nucleotide-excision repair	MAPK14,MAPK1,HIF1A,MAPK3,MAP2K1,RB1,CAT,PRKCZ,PARP1,BCL2L1,SOD2,TFAM,CHEK1,HSPA5,GADD45A,ATRX,BRCA1,NCL,IRF1,MPO,MLH1,MSH2,PCNA,CFB,HDAC1,MRE11A,CDK7,RAD51,HMGA1,RPA1,YBX1,RPA2,BLM,CUL4A,SMARCB1,RAD9A,BAZ1A,HMGA2,MGMT,ERCC2,TDG,DDB1,FEN1,RAD50,LIG4,REV3L,CETN2,POLH,POLL,XRCC2,XRCC3,LIG1,THOC2,GTF3A,KAT2A,PSMC5,ATXN3,SLX4,ATP6V1A,SUPT5H,TADA2A,MMS19,ERCC8,PSMC6,ASF1B,DCLRE1A,POLE,GTF2H1	0.00770063
Proteins/Chemicals Regulating Cell Processes of mitochondrion fusion	Pathway	49	22	44	mitochondrion fusion	DNM1L,APP,BCL2L1,MFN2,POLDIP2,PHB,PARK7,SNCA,SSBP1,GFER,STOML2,GDAP1,KIF1B,MARCH5,SENP5,PGAM5,MTFP1,LETM1,CHCHD3,AFG3L2,MFF,GNB2	0.0079197
Proteins/Chemicals Regulating Cell Processes of branching morphogenesis	Pathway	309	104	33	branching morphogenesis	FGF2,HBEGF,AGT,MAPK1,PTK2,PTHLH,MAPK3,MAP2K1,TGFB1,MYC,PTPN11,NRG1,RB1,EGFR,CFL1,RHOA,CDH1,SLIT3,GRP,CDC42,MMP2,EZR,PAK1,AREG,SPHK1,CXCL12,ADAM17,FLNA,FN1,NOTCH1,MMP14,TIMP1,CRK,BMP2,HOXB7,PALLD,MMP3,STAT1,FGFR1,TF,CTGF,CSK,TNC,PAX6,DDR1,SEMA3A,ACTB,FST,IGFBP3,FLT1,MSX2,PTEN,FGFR2,TGFB2,TGFBR1,SLC3A2,SPINT1,KRAS,NRP1,SMAD1,VHL,LAMA1,TGFBR2,LGALS3,EPHA2,ITGA6,S100A4,ITGA2,SPARC,PDGFA,ITGA3,AMH,SPR…	0.00799549
Proteins/Chemicals Regulating Cell Processes of decidualization	Pathway	218	76	34	decidualization	FGF2,HBEGF,AGT,PTGS2,MAPK1,GJA1,PTHLH,ODC1,MAPK3,TGFB1,AKT1,DES,IL1B,EGFR,KCNJ10,MYLK,STMN1,MMP2,Myl9,CREB1,HSPB1,LEP,LRP1,ETS1,SERPINE1,FOXO1,PTGS1,CALR,FN1,SOD2,MTOR,NOTCH1,SDC1,TIMP1,HSPA5,F3,BMP2,MMP3,PPARD,BSG,SLC2A1,CTGF,CSK,NR3C1,NCOA1,HSPE1,CREM,TGM2,NCAM1,ABP1,FGFR2,PAPPA,STAT5A,CTSB,CTSL1,APOD,ADAMTS1,PTGER4,PGF,CST3,IL6ST,HSPB8,PTGES,STAT5B,SLPI,PTX3,PCSK5,NID1,FKBP4,IGFBP7,LAMB1,KLK8,…	0.00887248
Proteins/Chemicals Regulating Cell Processes of oocyte growth	Pathway	67	28	41	oocyte growth	FGF2,MAP2K1,AKT1,MYC,GSK3B,CDK2,TAC1,OXT,CDKN1B,MTOR,NOTCH1,CDK4,TBP,CTSD,KIT,PTEN,SRSF2,PCNA,F13A1,SLC38A3,POLR1E,CCND2,MLL2,CTCF,TACC3,LMNB2,LSM14A,CDK20	0.00890085
Proteins/Chemicals Regulating Cell Processes of lipid transport	Pathway	337	112	33	lipid transport	AGT,SCP2,MAPK1,CYCS,TGFB1,BID,APP,ALOX5,EGFR,KCNJ10,ABCB1,CAV1,GCG,CDC42,CCK,HSPB1,LPAR1,LEP,XDH,LRP1,ABCA1,SERPINE1,PPARG,MTOR,APOA4,RORA,NR4A1,AGER,CPT1A,G6PD,CTSK,LDLR,RAB11A,NFE2L2,MAPT,CAV2,P4HB,PPARD,SLC27A1,RETN,ADIPOQ,SCD,SST,OGT,PNLIP,HDAC3,PCK2,SERPINA1,CD68,ACADVL,SFTPA1,NAMPT,STAT5A,PLA2G7,FABP3,ACOX1,CAPN1,APOD,VLDLR,ABCB4,FAAH,PLIN2,ANGPTL4,PLTP,INSIG1,SFTPD,CLU,EIF2AK4,OSBP,GPIHBP1…	0.00921464
Proteins/Chemicals Regulating Cell Processes of regulation of translational fidelity	Pathway	30	15	48	regulation of translational fidelity	EEF1A1,RPL12,RPL27A,RPL32,RPL3,RPL23,RPS12,LARS2,IARS,SARS2,RPS5,RPL31,RPL17,RPL39,RPL6	0.00963674
Proteins/Chemicals Regulating Cell Processes of oligodendrocyte differentiation	Pathway	129	48	36	oligodendrocyte differentiation	FGF2,MAPK14,MAPK1,PTK2,TGFB1,AKT1,PTPN11,NRG1,KCNJ10,GSK3B,CREB1,CDKN1B,MTOR,NOTCH1,ID2,BMP2,FYN,PPARD,CTGF,TNC,FGFR3,TGFB2,NOG,HES1,KHDRBS1,HDAC2,HDAC1,BRAF,PTPN6,MAP4,CDKN1C,CD82,MBP,SEMA4D,NR2F1,DAG1,SIGMAR1,WDR1,PLP1,MAG,HTATIP2,CNTN1,ATF5,QKI,REST,MAP1B,IKBKAP,LINGO1	0.00987537
Proteins/Chemicals Regulating Cell Processes of nuclear envelope reassembly	Pathway	12	8	61	nuclear envelope reassembly	BANF1,RAN,VRK1,LBR,TMPO,CBX3,CBX1,NPLOC4	0.00987706
Proteins/Chemicals Regulating Cell Processes of nerve regeneration	Pathway	177	63	35	nerve regeneration	FGF2,VIP,AGT,PTGS2,ROCK1,ODC1,TGFB1,AKT1,NRG1,IL1B,NGFR,EGFR,CALD1,RHOA,CDH1,VIM,CCND1,CREB1,JUN,BDNF,AREG,FN1,AGER,TIMP1,BMP2,MMP3,IGF1R,ADCYAP1,MIF,TNC,SEMA3A,NCAM1,PTEN,NTS,LGALS1,NOG,UGCG,S100B,STK24,TSPO,LGALS3,LAMC1,GAP43,PTN,NOS1AP,B4GALT1,TNFSF13B,TNFRSF12A,MCAM,MAG,SPON1,GFAP,PSAP,CALB2,PRPH,DPYSL2,MAP1B,GALNS,MATN2,CNN3,OCM2,ANXA3,TXLNB	0.0101699
Proteins/Chemicals Regulating Cell Processes of intramembranous ossification	Pathway	17	10	55	intramembranous ossification	TGFB1,BMP2,FGFR1,CTGF,FGFR3,FGFR2,SP3,MMP13,TWSG1,TRPS1	0.010372
Proteins/Chemicals Regulating Cell Processes of pore formation	Pathway	120	45	37	pore formation	MAPK14,MAPK1,CASP1,BID,AKT1,ANXA5,APP,IL1B,CASP3,ADRB2,RHOA,GSK3B,AIFM1,P2RY4,PARP1,BCL2L1,ACTR3,HSPA8,CALR,BCL2L11,TLN1,F2RL1,SLC25A4,MFN2,ANTXR1,MCL1,TIAM1,SCAMP2,SCAMP1,SERPINA1,FKBP1A,MYH9,PRF1,GZMB,LRP5,CAMP,SERPINH1,CD59,ENO1,TMBIM6,SNCA,ANTXR2,NUP107,TMEM123,C9	0.0105816
Proteins/Chemicals Regulating Cell Processes of ECM degradation	Pathway	213	74	34	ECM degradation	FGF2,MAPK14,AGT,PTGS2,ROCK1,PTK2,PTHLH,CAPN2,TGFB1,AKT1,IL8,APP,IL1B,CAV1,MYLK,CDC42,WASL,MMP2,CREB1,JUN,GSTP1,ETS1,SERPINE1,IGFBP5,FN1,MMP14,TIMP1,CTSK,F3,ST14,MMP1,MMP3,IGF1R,PLAUR,TIAM1,DNM2,RETN,BSG,CTGF,ACTB,TGM2,SERPINA1,TIMP3,CTSB,MMP8,CTSL1,ADAMTS1,AMBP,KLK1,CST3,GZMB,MMP13,S100A4,SLPI,CTSS,SERPINE2,HSPG2,TFPI2,ABI1,A2M,TNFAIP6,MMP19,ARHGAP5,ADAMTS4,SERPINB5,NCK1,FAP,HTRA1,RECK,MMP10,SPAR…	0.0106463
Proteins/Chemicals Regulating Cell Processes of cell-cell adhesion	Pathway	668	209	31	cell-cell adhesion	FGF2,VIP,MAPK14,HBEGF,CD8A,AQP4,MAPK1,ROCK1,ATP2C1,PTK2,GJA1,FOS,KCNA5,HIF1A,MAP2K1,TGFB1,AKT1,DES,PTPN11,APP,GNA13,NRG1,NGFR,RB1,EGFR,CAT,CFL1,RHOA,CAV1,CDH1,GSK3B,VIM,VASP,CDC42,PRKCD,MMP2,CCND1,CDH2,SDC4,LEP,CXCL10,EZR,ACTR3,PRNP,PPARG,THBS1,ACTN1,CXCL12,ACTN4,FLNA,FN1,ARF6,AQP3,MTOR,CTNND1,DSP,ATP2A2,SDC1,OCLN,VWF,TIMP1,PSEN1,CRK,MMP1,CXCR4,FYN,IGF1R,PLAUR,CD38,RAF1,TIAM1,FGFR1,BSG,PRKAA2,CSK…	0.0107843
Proteins/Chemicals Regulating Cell Processes of granulocyte differentiation	Pathway	68	28	40	granulocyte differentiation	MAPK14,FOS,MYB,TGFB1,MYC,CDK2,JUN,CXCL12,NOTCH1,CDK6,ID2,SPI1,TGM2,NAMPT,IRF1,JUND,UBE2I,JUNB,NCOA6,CCND2,CDC20,IRF8,NUP98,CBFB,TCF12,NME3,NCOR1,IQCG	0.0111581
Proteins/Chemicals Regulating Cell Processes of protein splicing	Pathway	25	13	50	protein splicing	VWF,RAF1,SRSF1,SRSF3,SRSF2,RAD51,SRSF5,RRM1,U2AF2,U2AF1,ATP6V1A,LONP1,SMNDC1	0.0112251
Proteins/Chemicals Regulating Cell Processes of lipid peroxidation	Pathway	316	105	33	lipid peroxidation	FGF2,MAPKAP1,NOS2,HCRT,AGT,SCP2,PTGS2,PTK2,CYCS,TGFB1,BID,AKT1,IL8,DNTT,APP,IL1B,RB1,CASP3,ALOX5,NEU1,CAT,KCNJ10,ABCB1,CDH1,GCG,HBG2,GRP,GSR,PARP1,NCF1,TACR1,BDNF,LEP,GSTP1,CBS,HMOX1,XDH,PPARG,C4orf14,MB,SOD2,APOA4,AGER,G6PD,ADORA3,NFE2L2,MAPT,ANXA1,SLC7A11,TXN,UCP2,SOD3,TF,PRDX6,NR3C1,PROC,NR3C2,HSPA9,TGFB2,SFTPA1,PENK,PLA2G7,NTS,ALOX12,SERPINF1,NOX4,GPX1,GSTA4,TRAP1,AMBP,PYCARD,ANGPTL4,CYP2E1,M…	0.0115239
Proteins/Chemicals Regulating Cell Processes of response to amino acid	Pathway	28	14	48	response to amino acid	EIF2S1,AGT,EIF4EBP1,HSP90AA1,TSC2,IGFBP5,DDIT3,MTOR,SLC38A2,EIF2AK4,PLP1,ATF5,APEH,THTPA	0.0125347
Proteins/Chemicals Regulating Cell Processes of diastolic function	Pathway	84	33	38	diastolic function	MAPK14,NOS2,AGT,ROCK1,GJA1,MAP2K1,ADRB2,CAT,GSK3B,GCG,THBS2,PARP1,MYH6,TNNT2,PPARG,EDNRB,FN1,ATP2A2,TNNI3,ADIPOQ,TTN,NR3C2,GPX1,NPR1,MYH7,MYBPC3,COL3A1,MGEA5,TPM1,SPARC,TPM2,PVALB,PIM1	0.013229
Proteins/Chemicals Regulating Cell Processes of mitophagy	Pathway	51	22	42	mitophagy	MAPK1,IL1B,AIFM1,SOD2,BNIP3,MFN2,BECN1,VDAC1,PNPLA8,GABARAP,MAP2K2,SQSTM1,PIM1,SNCA,ATG7,TUFM,GFER,LONP1,UBQLN1,PGAM5,ARL2,MAP1LC3A	0.0134833
Proteins/Chemicals Regulating Cell Processes of mammary gland differentiation	Pathway	57	24	41	mammary gland differentiation	PTK2,PTHLH,TGFB1,AKT1,NRG1,EGFR,CAV1,CDC42,HSP90AA1,AREG,ID1,BRCA1,SOCS1,STAT5A,FABP3,CUX1,STAT5B,HNRNPD,SFRP4,NID1,BCL6,DAG1,FABP7,ENAH	0.0138078
Proteins/Chemicals Regulating Cell Processes of keratinocyte adhesion	Pathway	57	24	41	keratinocyte adhesion	MAPK14,ROCK1,PTK2,TGFB1,APP,EGFR,CFL1,RHOA,CDH1,GSN,WASL,FN1,ROCK2,PLAUR,TIAM1,SLC3A2,TGFBI,JUP,COL17A1,FLII,DSC2,FERMT1,DPT,CHRNA9	0.0138078
Proteins/Chemicals Regulating Cell Processes of visual learning	Pathway	183	64	34	visual learning	FGF2,NOS2,HCRT,AGT,PTGS2,MAPK1,NPY,MAPK3,TGFB1,AKT1,APP,IL1B,NGFR,SAT1,RYR3,NFKBIA,GSK3B,GCG,CREB1,RPS6KB1,PDYN,PARP1,KCNN2,BCL2L1,BDNF,LEP,SERPINE1,SGK1,SPHK1,CAMK2G,OXT,APOA4,AGER,PSEN1,NFE2L2,MAPT,TLR2,FYN,SOD3,CARTPT,NR3C1,NCAM1,NR3C2,NTS,NF1,MYD88,EIF4EBP2,NRP1,NTSR1,NTRK2,NPFF,VDAC1,PNPLA8,PCSK5,COMT,AKAP13,PTPRZ1,VDAC3,DYRK1A,PSAP,PPP1R9B,U2AF1,CRMP1,NELL2	0.0145121
Proteins/Chemicals Regulating Cell Processes of sulfur metabolism	Pathway	8	6	66	sulfur metabolism	CYCS,CBS,TXN,GLRX,MTR,MAT1A	0.015544
Proteins/Chemicals Regulating Cell Processes of DNA replication initiation	Pathway	132	48	36	DNA replication initiation	MYC,RB1,CCND1,CCNE1,CDK2,PARP1,CBS,CDKN1B,CDK4,CHEK1,BRCA1,CCNA2,NCOA3,NCL,SKP2,GPD1,PCNA,DNMT1,RAD51,CDC6,RPA1,TOP2B,CDC25A,CDT1,MCM5,SEPT7,MCM7,MCM3,GMNN,MCM2,MCM4,MCM6,CDC45,MCM10,TSG101,CDC7,DBF4,TMPO,ORC6,ORC1,NPLOC4,ORC2,ORC4,TFB2M,LMNB2,DCTD,MYST2,MYEOV2	0.0155921
Proteins/Chemicals Regulating Cell Processes of autophagic vacuole formation	Pathway	101	38	37	autophagic vacuole formation	EIF2S1,MAPK1,HIF1A,TGFB1,AKT1,TNFSF10,JUN,PPARG,MTOR,HSPA5,BNIP3,STAT1,CXCR4,S1PR5,BECN1,PIK3C3,PTEN,MYD88,KRAS,TLR3,NPEPPS,TICAM1,GABARAP,MAP1LC3B,DAPK1,SNCA,ATG7,RAB1A,GRID2,PISD,ATG9A,MAP1B,SH3GLB1,UBQLN1,ATG4B,VMP1,ATG5,RAB33B	0.0172233
Proteins/Chemicals Regulating Cell Processes of tubulogenesis	Pathway	237	80	33	tubulogenesis	FGF2,MAPK14,HBEGF,AGT,PTGS2,MAPK1,PTK2,HIF1A,MAPK3,MAP2K1,TGFB1,AKT1,IL8,PTPN11,EGFR,NFKBIA,RHOA,ABCB1,CAV1,CDH1,GRP,DMD,CDC42,WASL,MMP2,CREB1,SDC4,HSPB1,LEP,EZR,SERPINE1,PPARG,THBS1,AREG,FN1,ARF6,CTNND1,MMP14,TIMP1,RGS4,ANXA1,TXN,STAT1,CXCR4,IGF1R,VIL1,DDR1,FST,IGFBP3,NCAM1,FLT1,PRKD2,SOX9,TGFBR1,PTGER4,PGF,GNA12,LGALS3,FIGF,ITGA3,ANXA2,BIN1,NID1,MST1,TAL1,RHOB,SEMA4D,SLIT2,EPHA1,TCF3,ROBO1,EGFL…	0.01726
Proteins/Chemicals Regulating Cell Processes of mitochondrial translocation	Pathway	55	23	41	mitochondrial translocation	MAPK14,CASP2,CASP8,BID,AKT1,GSK3B,PRKCD,CDK2,HSP90AA1,BCL2L1,HMOX1,PAK1,NR4A1,MDM2,MCL1,XRCC6,RAF1,EIF2AK2,CCNB1,BAD,DNAJA3,MMAA,TIMM50	0.017347
Proteins/Chemicals Regulating Cell Processes of protein amino acid oxidation	Pathway	58	24	40	protein amino acid oxidation	NOS2,TGFB1,APP,CAT,GRP,PARP1,TACR1,XDH,SOD2,TFAM,NFE2L2,P4HB,TXN,GPX1,MPO,LPO,EPX,PRDX5,GSTM1,PARK7,SNCA,NNMT,CHCHD4,PANK1	0.0173876
Proteins/Chemicals Regulating Cell Processes of embryonic organogenesis	Pathway	13	8	57	embryonic organogenesis	TGFB1,MYC,PRKCD,PRKCZ,CXCL12,TLN1,CXCR4,SLC2A1	0.0175928
Proteins/Chemicals Regulating Cell Processes of second mitotic wave	Pathway	13	8	57	second mitotic wave	FOS,RB1,EGFR,CCNE1,CDK2,NOTCH1,WEE1,ZBED1	0.0175928
Proteins/Chemicals Regulating Cell Processes of keratinocyte proliferation	Pathway	284	94	32	keratinocyte proliferation	VIP,MAPK14,HBEGF,NOS2,AGT,PTGS2,MAPK1,ROCK1,PTK2,GJA1,FOS,NPY,HIF1A,HRH2,MAPK3,MAP2K1,TGFB1,AKT1,IL8,MYC,APP,TNFSF10,EGFR,ADRB2,CAT,WASL,PRKCD,MMP2,CCND1,CDK2,JUN,BDNF,TAC1,CASK,LEP,ETS1,AREG,CXCL12,COL2A1,AQP3,CDKN1B,PLCD1,NOTCH1,CDK4,CDK6,ID1,SDC1,F2RL1,CXCR2,ST14,MKI67,FYN,PLAUR,PPARD,NR3C1,PROC,FST,IGFBP3,PTEN,FGFR2,TGFB2,TIMP3,MED1,IL22,NF1,PLD2,APEX1,CTSL1,UGCG,VHL,S100A8,JUNB,MAP3K7,JUP,HS…	0.0180708
Proteins/Chemicals Regulating Cell Processes of heat-shock response	Pathway	108	40	36	heat-shock response	MAP2K1,EGFR,NFKBIA,GSK3B,CREB1,PARP1,HSP90AA1,HSPB1,HSPD1,CRYAB,HSPA8,NFE2L2,STAT1,NR3C1,HSPE1,EIF2AK2,BRCA1,PRKCI,MEN1,STIP1,BUB1B,RAD51,TPI1,PNP,LMNB1,SNCA,HTRA1,CBX3,RGS3,GUSB,POLR2D,C8orf4,ATXN3,HSBP1,H2AFY,TGS1,TMED4,DNAJA2,KPNA3,GNL1	0.0192891
Proteins/Chemicals Regulating Cell Processes of mitochondrial membrane permeability	Pathway	268	89	33	mitochondrial membrane permeability	FGF2,MAPK14,NOS2,MAPK1,GJA1,CASP1,CASP2,CASP8,HIF1A,CYCS,TGFB1,BID,DNM1L,AKT1,MYC,APP,TNFSF10,CASP3,CAT,ABCB1,GSK3B,AIFM1,XIAP,CDK2,PARP1,HSP90AA1,BCL2L1,LEP,HSPD1,HMOX1,CRYAB,C4orf14,ENDOG,TFAM,APAF1,NR4A1,TFAP2A,AGER,HSPA5,BCL2L11,BNIP3,SIRT3,SLC25A4,TXN,MFN2,UCP2,MCL1,BECN1,TGM2,HK2,CNP,DIABLO,CTSB,FKBP1A,BIRC5,TRAP1,PYCARD,FADD,GPX4,GZMB,TSPO,LGALS3,VDAC1,NUCB2,PNPLA8,CTSG,CTSS,VDAC2,SLC25A3,…	0.0193042
Proteins/Chemicals Regulating Cell Processes of neural tube development	Pathway	35	16	44	neural tube development	CASP8,HIF1A,BMP2,ADCYAP1,CSK,NOG,BCL10,NTRK2,CITED2,LMO4,LIN7C,TGIF1,MAP3K4,ATMIN,FKBP8,OVOL2	0.0197213
Proteins/Chemicals Regulating Cell Processes of muscle development	Pathway	235	79	33	muscle development	PTHLH,FOS,TGFB1,ACTA2,AKT1,DES,APP,RYR3,KCNJ2,VIM,FHL1,MYF5,SDC4,HSP90AA1,HSPB1,MYOG,PRNP,TNNT2,IGFBP5,F2R,HSPA8,CXCL12,KCNH2,FN1,MTOR,NOTCH1,SDC1,CAV3,HSP90B1,CAV2,BMP2,FLNC,ADRBK2,UCP2,CXCR4,PPARD,RAF1,TNC,NEB,EIF2AK2,FST,TTN,IGFBP3,CELF1,FABP3,LGALS1,NOG,S100B,ATP2A1,CYR61,HSPG2,HEY1,NR2F2,DAG1,DLK1,MYOF,HOXA13,DLL1,TEAD4,DACH2,EYA2,SNTA1,SDC3,CHODL,CFL2,CDH15,PTBP2,KPNA2,MTM1,FOXK1,HS6ST1,SYN…	0.019794
Proteins/Chemicals Regulating Cell Processes of neuroprotection	Pathway	544	170	31	neuroprotection	FGF2,MAPKAP1,VIP,MAPK14,NOS2,PTGS2,MAPK1,ROCK1,GJA1,CASP1,CASP8,FOS,NPY,HIF1A,MAPK3,CYCS,MAP2K1,TGFB1,CAMK4,BID,AKT1,IL8,APP,NRG1,IL1B,NGFR,CASP3,ALOX5,NEU1,ADRB2,CAT,ABCB1,GSK3B,GCG,GSN,MMP2,CREB1,XIAP,PDYN,JUN,PARP1,CDH2,HSPB1,TACR1,CCR5,BCL2L1,BDNF,TAC1,LEP,GSTP1,CBS,CD55,HMOX1,PRNP,SERPINE1,PPARG,FOXO1,F2R,PTGS1,DDIT3,HSPA8,CXCL12,ADAM17,KCNH2,FN1,SOD2,MTOR,NOTCH1,RPS6KA3,PRKG1,HSPA5,BCL2L11,…	0.0210039
Proteins/Chemicals Regulating Cell Processes of hemopoiesis	Pathway	651	201	30	hemopoiesis	FGF2,MAPKAP1,VIP,MAPK14,NOS2,AGT,CD8A,PTGS2,MAPK1,GJA1,PTHLH,CASP8,FOS,MYB,HIF1A,ODC1,TGFB1,CAMK4,AKT1,IL8,MYC,PTPN11,IL1B,RB1,TNFSF10,ADRB2,CAT,ABCB1,CDC42,CREB1,SLC7A1,CCR5,BCL2L1,TAC1,SMAD5,PICALM,LEP,CXCL10,GSTP1,POSTN,ETS1,PPARG,CXCL12,ADAM17,FN1,CDKN1B,MTOR,NOTCH1,CDK6,MYH11,ID1,EGR1,TIMP1,BCL2L11,HSP90B1,TBP,ID2,NPM1,STAT1,UCP2,CXCR4,MCL1,ADCYAP1,CD38,RAF1,TF,ADIPOQ,MIF,TNC,XBP1,SPI1,STK11…	0.0211274
Proteins/Chemicals Regulating Cell Processes of digestion	Pathway	479	151	31	digestion	FGF2,VIP,MAPK14,CADPS,MAPK1,CA2,AQP1,PTHLH,CASP8,NPY,MYB,MAPK3,TGFB1,NRG1,IL1B,CASP3,NEU1,CAT,CALD1,GCG,AIFM1,GRP,MMP2,CCK,LEP,CHGA,HSPD1,HMOX1,XDH,ACTR3,PRNP,SERPINE1,PPARG,THBS1,MB,PAK1,FOXO1,AREG,SPHK1,HSPA8,CXCL12,FN1,MMP14,CTSK,MDM2,F2RL1,MAN1A2,TBP,TLR2,NPM1,MMP1,MMP3,MCL1,PLAUR,TF,LYZ,SST,CTSD,GYG1,GADD45A,PNLIP,BECN1,NCOA1,EIF2AK2,ATRX,NR3C2,CASP6,SERPINA1,TIMP3,NTS,CTSB,CAPN1,MMP8,CTSL1,…	0.0212589
Proteins/Chemicals Regulating Cell Processes of meiosis II	Pathway	44	19	42	meiosis II	MAPK1,CCNE1,CDK2,PTTG1,ESPL1,AURKB,AURKA,H2AFX,BUB1,MAD2L1,FBXO5,WEE1,SIAH2,INCENP,KIF4A,SMC4,ZW10,SMC1A,PDS5B	0.0213181
Proteins/Chemicals Regulating Cell Processes of glial cell adhesion	Pathway	62	25	39	glial cell adhesion	FGF2,GJA1,NRG1,EGFR,CDC42,CDH2,CXCL12,BSG,TNC,SEMA3A,NCAM1,NPPC,S100B,GLUL,PTPN6,ITGA3,PTPRZ1,MAL,PLP1,MAG,GFAP,CNTN1,FABP7,MPZ,MMP28	0.0215125
Proteins/Chemicals Regulating Cell Processes of beta selection	Pathway	56	23	40	beta selection	CD8A,MYB,AKT1,MYC,PTPN11,RHOA,CREB1,NOTCH1,EGR1,RAC2,CXCR4,RAF1,SPI1,CREM,PTEN,PIK3R1,ETS2,ID3,RUNX1,TCF3,PIM1,TCF12,LFNG	0.0217483
Proteins/Chemicals Regulating Cell Processes of mRNA metabolism	Pathway	56	23	40	mRNA metabolism	TGFB1,EIF4E,ACTN4,COL1A1,KHDRBS1,HNRNPK,TIAL1,HDLBP,LSM1,TYMS,PTBP1,HNRNPH1,PPP1R8,CSNK1A1,PSMC5,TNRC6A,DUSP11,TARDBP,PABPN1,MBNL2,TIA1,PRRC2C,FAM120A	0.0217483
Proteins/Chemicals Regulating Cell Processes of endothelial cell activation	Pathway	193	66	34	endothelial cell activation	FGF2,MAPK14,NOS2,AGT,DCN,PTGS2,ROCK1,PTK2,HIF1A,TGFB1,IL8,IL1B,NFKBIA,CAV1,HBG2,JUN,DUSP1,C5,BCL2L1,LEP,CXCL10,CD55,HMOX1,XDH,PPARG,F2R,CXCL12,FN1,SOD2,NR4A1,AGER,ROCK2,NFE2L2,AIF1,TLR2,MMP1,CXCR4,PPARD,FGFR1,RETN,ADIPOQ,MIF,SEMA3A,PROC,FLT1,TGFB2,SERPINF1,VLDLR,ENTPD1,CLU,TFPI,GAS6,ANKRD1,BGN,KLF2,RCAN1,APOH,MRC1,F10,ANXA2,TFPI2,SVEP1,TNFAIP1,WARS,BMPER,DDT	0.0218693
Proteins/Chemicals Regulating Cell Processes of nuclear division	Pathway	90	34	37	nuclear division	MYLK,XDH,CDKN1B,MTOR,CHEK1,PTTG1,ESPL1,TLR2,BRCA1,KIT,SKP2,LGALS1,CCNB1,AURKA,TPX2,CDC6,CKS1B,CDK9,MCM4,CDC7,HEPACAM,CDC27,MUS81,RANBP1,RAD21,CDC5L,TLK2,PAPD7,KPNA2,MND1,NUDC,CNOT2,FUS,CNOT1	0.0223031
Proteins/Chemicals Regulating Cell Processes of methionine recycling	Pathway	11	7	58	methionine recycling	OAT,MTAP,ENOPH1,ADI1,TAT,MRI1,METAP1	0.0229564
Proteins/Chemicals Regulating Cell Processes of lung development	Pathway	237	79	33	lung development	FGF2,HBEGF,AGT,DCN,ROCK1,GJA1,PTHLH,HIF1A,MAP2K1,TGFB1,AKT1,IL8,PTPN11,NRG1,EGFR,GRP,MMP2,CREB1,JUN,BCL2L1,LEP,MYOG,HMOX1,PPARG,THBS1,CXCL12,ADAM17,FN1,SOD2,NOTCH1,MMP14,SDC1,EGR1,TIMP1,ROCK2,IGF1R,SOD3,RAF1,ADIPOQ,MIF,CTGF,TNC,FGFR3,NR3C1,COL1A1,FLT1,PTEN,FGFR2,TGFB2,TIMP3,SFTPA1,KRAS,SMAD1,PGF,PCNA,TGFBI,ATP2A1,KLF2,PDGFRA,PTGES,PDGFA,AMH,ERRFI1,SPRY1,FOXP1,CYR61,HNRNPA2B1,PTN,EPAS1,WNT2,SGMS2,…	0.0242535
Proteins/Chemicals Regulating Cell Processes of intestine blood flow	Pathway	30	14	45	intestine blood flow	VIP,NOS2,ALOX5,GCG,GRP,CCK,TAC1,EDNRA,SOD2,SOD3,SST,PROC,NTS,NTSR1	0.0243626
Proteins/Chemicals Regulating Cell Processes of transcription initiation	Pathway	274	90	32	transcription initiation	MAPK14,HIF1A,TGFB1,MYC,RB1,CREB1,JUN,PARP1,HSPD1,EIF4E,TFAM,MDM2,TBP,TLR2,BMP2,MYO1C,LYZ,SPI1,NR3C1,NCOA1,ACTB,PROC,BRCA1,PFKM,NR3C2,STAT5A,SP3,IRF1,MLH1,HDAC1,THAP11,SET,CFH,CDK7,HMGA1,ENO1,TOP2B,POLR1E,CCNH,RELB,CDK9,BAZ1A,SFPQ,CDK8,ERCC2,GTF2I,NCOA4,CTCF,DHX9,SMARCA5,TCF4,POLR2D,SNW1,GTF3A,SETD1A,GTF2B,TAF15,RECQL5,BAZ1B,MTERFD1,ZBED1,POLR2C,SSU72,MORF4L1,ILF3,POLR2B,SUPT16H,TCERG1,POLR2G,SUPT…	0.0248137
Proteins/Chemicals Regulating Cell Processes of central nervous system myelination	Pathway	19	10	50	central nervous system myelination	MAPK14,PTK2,BDNF,NOTCH1,NCAM1,MBP,NR2F1,HNRNPA1,PLP1,ATRN	0.0252544
Proteins/Chemicals Regulating Cell Processes of blood vessel barrier	Pathway	36	16	43	blood vessel barrier	NOS2,TGFB1,IL1B,RHOA,MYLK,GSN,VASP,F2R,S1PR1,FN1,AGER,GADD45A,PROC,NRP1,SPTAN1,CCM2	0.0261495
Proteins/Chemicals Regulating Cell Processes of fatty acid oxidation	Pathway	315	102	32	fatty acid oxidation	VIP,MAPK14,AGT,SCP2,MAPK1,MAPK3,TGFB1,BID,AKT1,IL1B,SAT1,CAT,KCNJ10,GCG,CREB1,PARP1,BDNF,LEP,NR4A3,PPARG,PRKAA1,FOXO1,MTOR,RORA,NR4A1,CPT1A,GCK,IAPP,SIRT3,UCP2,FYN,PPARD,SLC27A1,RETN,ADIPOQ,SCD,SLC2A1,PRKAA2,PNLIP,STK11,ADIPOR1,PCK2,ACSL1,NCOA3,DGAT2,ACADVL,SLC2A2,FABP3,ACOX1,SERPINF1,PFKFB3,ACOT2,ACAT1,CS,ACLY,MLYCD,TXNIP,EIF4EBP2,ANGPTL4,CYP2E1,MPO,ACAD11,HMGCS2,CPT2,PDK2,MBL2,PNPLA8,SLC22A3,FA…	0.0261845
Proteins/Chemicals Regulating Cell Processes of response to hypoxia	Pathway	268	88	32	response to hypoxia	MAPK14,NOS2,AGT,PTGS2,MAPK1,PTK2,FOS,HIF1A,ODC1,MAPK3,TGFB1,AKT1,MYC,IL1B,EGFR,CAT,RHOA,PRKCD,CREB1,JUN,KCNN2,NCF1,HSP90AA1,HSPB1,TACR1,BCL2L1,TAC1,LEP,CBS,EDNRA,HMOX1,TSC2,POSTN,SERPINE1,EDNRB,PRKAA1,PTGS1,CXCL12,SOD2,CDKN1B,MTOR,NOTCH1,APAF1,RORA,EGR1,HYOU1,BNIP3,P4HB,NPM1,SOD3,PPARD,MIF,SLC2A1,SST,CTGF,NDRG1,STK11,NR3C1,NCOA1,TGM2,FLT1,NPPC,TGFB2,NCL,SLC2A2,NOX4,APEX1,ANG,IRF1,LGALS1,ANGPTL4,N…	0.0264845
Proteins/Chemicals Regulating Cell Processes of chromosome organization and biogenesis	Pathway	39	17	42	chromosome organization and biogenesis	RB1,PARP1,CHEK1,MCL1,SUMO1,BRCA1,MLH1,MSH2,RAD51,H2AFX,PARP2,CUL4A,FHIT,EPRS,POLQ,EME1,WDHD1	0.026693
Proteins/Chemicals Regulating Cell Processes of mitochondrial transport	Pathway	54	22	40	mitochondrial transport	HIF1A,APP,GSK3B,HSPD1,HMOX1,PSEN1,MAPT,MFN2,RAF1,SLC2A1,SLC29A3,CYP2E1,CRY1,ASS1,DAPK1,SLC25A20,KIF5B,KIF1B,NAA25,RHOT1,SYBU,SLC25A11	0.0271688
Proteins/Chemicals Regulating Cell Processes of response to UV	Pathway	51	21	40	response to UV	MAPK14,MAPK1,MAPK3,IL1B,EGFR,CDC42,JUN,BCL2L1,CHEK1,BCL2L11,NFE2L2,NPM1,ARRB2,MCL1,LYN,PCNA,EIF2AK4,ATRIP,POLH,HUS1,TIPIN	0.027295
Proteins/Chemicals Regulating Cell Processes of regulation of organ size	Pathway	48	20	40	regulation of organ size	AKT1,EIF4EBP1,MMP2,CCND1,TSC2,CDKN1B,MTOR,NOTCH1,CDK4,VWF,STK11,PTEN,PDPK1,YY1AP1,STK4,NF2,STK3,LATS1,YAP1,ELAC1	0.0273301
Proteins/Chemicals Regulating Cell Processes of ethanol metabolism	Pathway	22	11	47	ethanol metabolism	HRH2,CAT,CYP2E1,ALDH2,CYP3A4,ALDH1A1,ADH1C,ADH1B,ADH7,PGM2,XYLB	0.0279339
Proteins/Chemicals Regulating Cell Processes of DNA modification	Pathway	22	11	47	DNA modification	IL8,JUN,APEX1,PCNA,DNMT1,RAD51,HMGB2,TYR,SMC4,PNKP,SMC2	0.0279339
Proteins/Chemicals Regulating Cell Processes of astrocyte development	Pathway	14	8	53	astrocyte development	EGFR,PRNP,SOX9,ACAN,CST3,STIP1,ATF5,NR2E1	0.0288233
Proteins/Chemicals Regulating Cell Processes of endothelial cell adhesion	Pathway	330	106	32	endothelial cell adhesion	FGF2,MAPK14,AGT,DCN,PTGS2,MAPK1,ROCK1,PTK2,GJA1,NPY,TGFB1,AKT1,IL8,IL1B,TNFSF10,NEU1,CAT,RHOA,GSK3B,VIM,PRKCD,MMP2,THBS2,XIAP,NCF1,C5,TAC1,CXCL10,HSPD1,EZR,HMOX1,ETS1,SERPINE1,CXCR1,PPARG,THBS1,CXCL12,S1PR1,FN1,VWF,AGER,F3,CXCR2,ANXA1,GPNMB,CXCR4,ANTXR1,PLAUR,RETN,ADIPOQ,MIF,SST,CTGF,TNC,SEMA3A,PROC,BCAM,TGM2,NR3C2,FLT1,LYN,AOC3,TGFB2,ACAN,PLA2G7,STXBP3,MYD88,SERPING1,ANGPTL4,NRP1,S100A8,TGFBI,LG…	0.0295597
Proteins/Chemicals Regulating Cell Processes of DNA metabolism	Pathway	95	35	36	DNA metabolism	PARP1,HSPD1,TFAM,CHEK1,MDM2,BRCA1,NCL,PCNA,OSGEP,MRE11A,RAD51,RPA1,TOP2B,BARD1,VRK1,BLM,CDT1,PARP2,RAD9A,SBDS,FEN1,RUVBL1,WRN,RAD50,LIG4,MPG,CDC27,TREX2,LIG1,MRPL36,PAPD7,CCBL1,HNRNPC,CHTF18,PSMC2	0.0300871
Proteins/Chemicals Regulating Cell Processes of Polymerase I transcription	Pathway	150	52	34	Polymerase I transcription	FGF2,AGT,MAPK1,IRS1,PTHLH,MAPK3,AKT1,MYC,RB1,RPS6KB1,PARP1,MTOR,TFAM,TBP,NPM1,MYO1C,PLAUR,ACTB,NCL,ANG,CCNB1,KAT5,HDAC1,KRT18,TBPL1,POLR1E,MBD2,BNC1,RUNX1,FBL,NOLC1,XRCC5,ZMYM2,TCOF1,WRN,SIRT6,SMARCA5,SIRT7,NET1,TAF1D,BAZ1B,SUPT16H,SUPT5H,RRN3,CD3EAP,MTERF,PAPD5,MAF1,MYH1,PARP10,CTR9,PHF8	0.030698
Proteins/Chemicals Regulating Cell Processes of myeloid blood cell differentiation	Pathway	70	27	38	myeloid blood cell differentiation	PTGS2,ARG1,FOS,MYB,HRH2,TGFB1,MYC,PRKCD,ITPR1,ETS1,ID1,EGR1,CD38,SPI1,TGM2,STAT5A,GADD45B,S100A8,LGALS9,LGALS3,PTPN6,S100A9,E2F3,RUNX1,IRF8,PCBP2,MKNK1	0.0308784
Proteins/Chemicals Regulating Cell Processes of epidermal proliferation	Pathway	86	32	36	epidermal proliferation	FGF2,MAPK1,PTHLH,HRH2,ODC1,MAPK3,MAP2K1,TGFB1,AKT1,MYC,RB1,EGFR,CCND1,CCNE1,TAC1,CDK4,TFAP2A,IGF1R,PPARD,NR3C1,IGFBP3,PTEN,TGFBR2,MAP3K7,JUP,EREG,CTNNA1,SMAD4,KLK8,DLL1,DSC2,EDARADD	0.0326033
Proteins/Chemicals Regulating Cell Processes of peroxisome organization and biogenesis	Pathway	31	14	43	peroxisome organization and biogenesis	HIF1A,PPARG,HEY1,HSD17B4,PEX11A,ABCD1,PEX7,PEX19,PEX2,PEX14,PEX3,PEX12,PEX16,PEX13	0.032699
Proteins/Chemicals Regulating Cell Processes of osteoclast differentiation	Pathway	328	105	31	osteoclast differentiation	FGF2,VIP,MAPK14,NOS2,DCN,CD8A,PTGS2,MAPK1,CA2,PTK2,PTHLH,FOS,HIF1A,HRH2,MAPK3,TGFB1,AKT1,IL8,MYC,IL1B,PTPRO,TNFSF10,CASP3,EGFR,NFKBIA,CDC42,JUN,FHL2,TAC1,LEP,CXCL10,PPARG,SPHK1,CXCL12,ADAM17,CDKN1B,MTOR,NOTCH1,CDK6,ID1,EGR1,BCL2L11,CTSK,F2RL1,TLR2,IAPP,BMP2,RAC2,GPNMB,ADIPOQ,ENPP2,FGFR3,SPI1,HDAC3,FLT1,SOCS1,PTEN,LYN,TGFB2,SERPINF1,TGFBR1,NOG,PTGER4,JUND,PPP3CA,TLR5,PGF,TLR3,JUNB,GAS6,MAP3K7,BGN,…	0.0330634
Proteins/Chemicals Regulating Cell Processes of mRNA degradation	Pathway	254	83	32	mRNA degradation	EIF2S1,MAPK14,AGT,PTGS2,CASP8,FOS,AKT1,MYC,GCG,HSPB1,CCR5,HSPD1,EIF4E,SOD2,MTOR,TBP,F3,SLC2A1,CTGF,NR3C1,EIF2AK2,COL1A1,ACTB,SRSF3,EIF4G1,CELF1,NCL,CTSB,RNASEL,ZFP36,MSI1,HNRNPD,HABP2,CYR61,LSM1,RPS19,HNRNPA1,GSPT1,PTBP1,HNRNPL,G3BP1,PPP1R8,LSM7,KHSRP,NANOS2,PAPOLA,EIF4H,UPF2,SLBP,PAPD7,DCP2,LSM2,SMN1,SYNCRIP,TNRC6A,SSB,CYP2B6,FUBP1,EXOSC4,ELAVL1,DNAJA1,ZFP36L1,LSM5,LSM4,LSM3,HNRNPR,EXOSC2,TARDBP…	0.0341698
Proteins/Chemicals Regulating Cell Processes of nucleotide biosynthesis	Pathway	40	17	41	nucleotide biosynthesis	MYC,G6PD,ADCYAP1,GLRX,DHFR,SHMT1,PYCR1,IMPDH2,ATIC,CTPS,PPAT,UMPS,IMPDH1,GMPS,UCK2,PAICS,ADSSL1	0.0343086
Proteins/Chemicals Regulating Cell Processes of liver development	Pathway	109	39	35	liver development	MYB,TGFB1,AKT1,EGFR,GSK3B,GCG,CCND1,JUN,BCL2L1,HMOX1,SLC20A1,PPARG,FOXO1,NOTCH1,MDM2,BCAR1,MCL1,SCD,XBP1,HDAC3,SERPINA1,HGFAC,KRAS,PLIN2,S100A8,IL6ST,S100A9,A2M,DLK1,NF2,CITED2,KDM1A,UPF2,PCYT1A,SMN1,UBC,ANKRD17,ZNF268,RAB30	0.0359135
Proteins/Chemicals Regulating Cell Processes of host invasion	Pathway	71	27	37	host invasion	PTK2,TGFB1,RB1,NEU1,GSN,CDC42,MMP2,HSP90AA1,C5,CCR5,FN1,SDC1,BCAR1,CXCR4,BSG,SPI1,NOD2,PROC,TGM2,CTSL1,UMOD,MMP13,CFH,AURKA,ENO1,SDC3,PSPH	0.0369149
Proteins/Chemicals Regulating Cell Processes of N receptor signaling pathway	Pathway	90	33	36	N receptor signaling pathway	FGF2,STMN1,FHL1,PAK1,NOTCH1,PSEN1,CTGF,HES1,KAT5,HDAC1,MSI1,CUX1,HEY1,NOV,UCHL3,DLK1,MIB1,TCF3,DLL1,JAG2,SNCA,DYRK1A,FBXW7,BAP1,ZEB2,TACC3,HM13,LFNG,ZFP64,PSENEN,MFAP5,NCSTN,POGLUT1	0.0371312
Proteins/Chemicals Regulating Cell Processes of artery remodeling	Pathway	103	37	35	artery remodeling	FGF2,HBEGF,AGT,ROCK1,MYB,HIF1A,TGFB1,AKT1,MAP3K5,TNFSF10,RHOA,MMP2,EDNRA,HMOX1,SERPINE1,PPARG,CXCL12,CALR,FN1,VWF,NR4A1,F3,NFATC3,MMP3,CXCR4,PLAUR,ADIPOQ,CTGF,TGM2,NR3C2,PTEN,CAPN1,CST3,SERPINH1,CTSS,YBX1,SERP1	0.0382016
Proteins/Chemicals Regulating Cell Processes of muscle regeneration	Pathway	175	59	33	muscle regeneration	FGF2,DCN,PTGS2,AQP1,GJA1,TGFB1,AKT1,DES,NRG1,NGFR,ADRB2,RHOA,DMD,MMP2,MYF5,DUSP1,BDNF,MYOG,POSTN,SERPINE1,SPHK1,OXT,MTOR,NOTCH1,PSEN1,HIST2H3C,ID2,MMP1,IGF1R,LAMA4,TNC,FST,IFNGR1,PTEN,TIMP3,LGALS1,LIFR,IL6ST,BGN,SNAI2,ITGA6,LMNA,SPARC,MRC1,NOS1AP,TNFSF12,DAG1,DLK1,MGMT,BVES,SDC3,CFL2,EMD,FHL3,IFRD1,FOXK1,PABPN1,ARHGEF25,AKIRIN1	0.0383625
Proteins/Chemicals Regulating Cell Processes of ribose metabolism	Pathway	7	5	62	ribose metabolism	GJA1,PARP1,CD38,PARG,RBKS	0.0390933
Proteins/Chemicals Regulating Cell Processes of glycosaminoglycan metabolism	Pathway	7	5	62	glycosaminoglycan metabolism	TGFB1,BMP2,IDS,HAS1,UGDH	0.0390933
Proteins/Chemicals Regulating Cell Processes of mitochondrion organization and biogenesis	Pathway	172	58	33	mitochondrion organization and biogenesis	MAPK14,AGT,MAPK1,IRS1,PTK2,HIF1A,CYCS,CAMK4,AKT1,MYC,NRG1,RB1,EGFR,CCND1,CREB1,RPS6KB1,BDNF,LEP,MYOG,HSPD1,HMOX1,PPARG,PRKAA1,SOD2,MTOR,TFAM,NFE2L2,SIRT3,MFN2,UCP2,POLG,PPARD,ADIPOQ,STK11,HSPA9,NAMPT,NOX4,CS,MAPK12,GLRX5,PHB,PMPCB,SIAH2,DNAJA3,ESRRG,DAP3,GFER,TFB1M,TFB2M,SLC25A33,LONP1,LETM1,OXA1L,C11orf31,POLG2,PPRC1,ERAL1,MRPL55	0.0396781
Proteins/Chemicals Regulating Cell Processes of vesicle docking	Pathway	81	30	36	vesicle docking	CADPS,CDC42,BDNF,TSC2,ARF6,RAB11A,SNAP25,RAB8A,STXBP3,GAP43,RAB27A,NAPA,BET1,SNCA,BLOC1S1,NUP85,STXBP2,PAM,SEC1,RAB13,RABEP1,SYTL4,GOLGB1,RAB9A,PFN2,EXOC6,RABAC1,BSN,BET1L,STX17	0.040396
Proteins/Chemicals Regulating Cell Processes of glucose import	Pathway	645	196	30	glucose import	FGF2,MAPKAP1,VIP,MAPK14,NOS2,HCRT,AGT,CD8A,PTGS2,MAPK1,IRS1,ROCK1,PTK2,GJA1,NPY,HIF1A,MAPK3,MAP2K1,TGFB1,AKT1,IL8,CANT1,MYC,PTPN11,APP,NRG1,IL1B,EGFR,ADRB2,CAT,PTGDS,CAV1,GSK3B,MYLK,GCG,AIFM1,GRP,CDC42,PRKCD,MMP2,PRKCZ,RPS6KB1,CCK,NCF1,DUSP1,TAC1,SMAD5,LEP,MAPK11,TSC2,XDH,GFPT1,SERPINE1,PPARG,EDNRB,PRKAA1,SGK1,FOXO1,CAMK2G,FN1,ARF6,OXT,MTOR,GNAI2,CAV3,NR4A1,EGR1,AGER,CPT1A,G6PD,ROCK2,HYOU1,GCK,MA…	0.0406461
Proteins/Chemicals Regulating Cell Processes of retrograde protein transport ER to cytosol	Pathway	56	22	38	retrograde protein transport ER to cytosol	ARF1,BCL2L1,PRNP,CALR,HSPA5,HSP90B1,P4HB,SERPINA1,STAT5A,PPIB,VCP,DERL1,HERPUD1,SYVN1,UBE2G2,PDIA4,DERL2,ATXN3,SELS,EDEM2,ERP29,SEC61B	0.040926
Proteins/Chemicals Regulating Cell Processes of M/G1 transition	Pathway	26	12	44	M/G1 transition	MAPK1,MAPK3,CCNE1,NOTCH1,BCL2L11,CCNA2,FZR1,GMNN,CDC45,TOP2A,WEE1,ORC1	0.0409308
Proteins/Chemicals Regulating Cell Processes of leukocyte migration	Pathway	541	166	30	leukocyte migration	FGF2,VIP,MAPK14,HBEGF,KCNMA1,NOS2,AGT,CD8A,PTGS2,MAPK1,ROCK1,PTK2,GJA1,PTHLH,CASP7,MAPK3,TGFB1,AKT1,IL8,APP,NRG1,IL1B,ALOX5,NEU1,EGFR,ADRB2,RHOA,ABCB1,CAV1,MYLK,VIM,CDC42,PRKCD,MMP2,PARP1,CDH2,SDC4,HSPB1,C5,CCR5,TAC1,LEP,CXCL10,CD55,MAPK11,EZR,HMOX1,XDH,SERPINE1,CXCR1,PPARG,EDNRB,THBS1,CXCL12,S1PR1,FN1,CDK4,MMP14,SDC1,OCLN,EGR1,AGER,F2RL1,F3,TLR2,CXCR2,ANXA1,ST14,TXN,MMP3,STAT1,UCP2,GPNMB,CXCR4,I…	0.0414482
Proteins/Chemicals Regulating Cell Processes of telomere maintenance	Pathway	146	50	34	telomere maintenance	AKT1,RB1,CDK2,PARP1,HSP90AA1,CHEK1,MCL1,XRCC6,PROC,BRCA1,PCNA,HDAC1,MRE11A,HNRNPD,TERF1,RAD51,ETV6,DKC1,FANCA,SMARCB1,RAD9A,SBDS,XRCC5,HNRNPA1,NOP10,RINT1,POT1,FEN1,WRN,RAD50,LIG4,EXO1,RIF1,ATRIP,PINX1,CBX3,MCPH1,MUS81,GNL3,MKRN1,TERF2IP,ORC2,RFC1,PIAS2,CLK2,PIF1,SMG5,FBXO4,MCRS1,WRAP53	0.0415929
Proteins/Chemicals Regulating Cell Processes of BMP receptor signaling pathway	Pathway	29	13	43	BMP receptor signaling pathway	XIAP,SMAD5,BMP2,XBP1,SOX9,ACAN,NOG,SMAD1,MEN1,BMPR2,SMAD4,ACVR1,HOXC8	0.0421452
Proteins/Chemicals Regulating Cell Processes of histone methylation	Pathway	107	38	35	histone methylation	RB1,HSP90AA1,SGK1,SOD2,NCOA3,SP7,NCOA6,MEN1,GLO1,HDAC1,CRY1,DNMT1,SET,KDM3A,TAL1,BUB1,EZH2,MLL5,EED,PRMT5,SUV39H1,AHCY,KDM1A,CTBP2,PAXIP1,SETD1A,ARID4A,REST,KDM4A,SETDB1,SETD8,C14orf169,ASH2L,MYBBP1A,EAF1,CTR9,WHSC1L1,PHF8	0.0425385
Proteins/Chemicals Regulating Cell Processes of heart development	Pathway	393	123	31	heart development	FGF2,MAPK14,HBEGF,AGT,PTGS2,PTK2,TEAD1,GJA1,CASP8,HIF1A,TGFB1,ACTA2,AKT1,MYC,NRG1,RB1,CASP3,EGFR,MYL2,RHOA,GSK3B,JUN,CDH2,TMOD1,BDNF,MYH6,MYOG,TSC2,POSTN,TNNT2,MB,PTGS1,ADAM17,CALR,FN1,CDKN1B,NOTCH1,ATP2A2,AIP,TFAP2A,HSPA5,MDM2,PSEN1,RGS4,BCAR1,BMP2,NFATC3,PDLIM5,TNNI3,CXCR4,STK11,HDAC3,FGFR2,TGFB2,CELF1,SRSF2,SP3,TGFBR1,SHOC2,E2F4,CELF2,MYH7,FADD,CFLAR,MPO,LAMA1,TGFBR2,IL6ST,HDAC2,LRP5,MAP3K7,TG…	0.0428194
Proteins/Chemicals Regulating Cell Processes of strand invasion	Pathway	44	18	40	strand invasion	MAP2K1,NPM1,BRCA1,SRSF1,RAD51,BLM,SFPQ,RAD50,POLH,MUS81,XRCC2,XRCC3,U2AF2,RAD54B,RECQL5,MND1,FUS,RAD51AP1	0.0431382
Proteins/Chemicals Regulating Cell Processes of Urea cycle	Pathway	41	17	40	Urea cycle	ARG1,GCG,CREB1,SIRT3,PGM1,OAT,FBP1,OTC,GLUL,KHK,SLC38A3,ASS1,ENO1,PNP,SIRT5,GPRC6A,SLC25A15	0.0433994
Proteins/Chemicals Regulating Cell Processes of axon cargo transport	Pathway	183	61	33	axon cargo transport	FGF2,VIP,NOS2,AGT,CD8A,MAPK1,NPY,APP,NGFR,CASP3,GSK3B,GCG,GSN,VIM,DMD,PRKCD,CREB1,PDYN,HSPB1,BDNF,TAC1,PRNP,HSPA8,SOD2,HSPA5,PSEN1,MAPT,MFN2,FYN,SEMA3A,NTS,NRP1,NTSR1,HSPB8,ANXA6,PKN1,PITRM1,VPS54,YWHAZ,PLP1,SNCA,GARS,PPP2R1A,NDEL1,PMP22,KIF5B,NEFM,PRPH,SMN1,FEZ1,DCTN2,WDFY3,GDAP1,MAP1B,KIF1B,KLC1,DYNLL1,KIFAP3,SPAST,NMNAT1,SYBU	0.0441802
Proteins/Chemicals Regulating Cell Processes of translation termination	Pathway	63	24	37	translation termination	PTPN11,DMD,SLC19A1,PRNP,COL2A1,RPS6KA3,RNASEL,ITGA3,GSPT1,AMD1,FPGS,HBS1L,ETF1,UPF2,SLBP,HEXA,SECISBP2,DDX19B,GLE1,OGFOD1,GNPTAB,RPL39,ERI1,HEMK1	0.0472281
Proteins/Chemicals Regulating Cell Processes of G0'	Pathway	177	59	33	G0'	FGF2,CD8A,PTGS2,MAPK1,MYB,ODC1,MAPK3,TGFB1,AKT1,MYC,APP,RB1,EGFR,VIM,MMP2,CCND1,CCNE1,CDK2,JUN,PARP1,BCL2L1,TSC2,CXCL12,CDKN1B,CDK4,CDK6,MDM2,TBP,IGF1R,PLAUR,CD38,RAF1,TF,MIF,ACTB,IGFBP3,PTEN,GNB2L1,LGALS1,E2F4,ZFP36,MAP3K7,BAD,PLCB1,IL16,GAP43,CDC6,HMGA1,TOP2B,CYP26B1,VRK1,ETV6,E2F3,ALDH1A1,TFDP1,MCM2,MCM4,CCNC,ATF1	0.0472878
Proteins/Chemicals Regulating Cell Processes of vitamin A metabolism	Pathway	18	9	47	vitamin A metabolism	RBP1,ALDH1A1,CYP26A1,ADH1C,DHRS3,RDH10,RLBP1,ADH4,STRA6	0.0483416
Proteins/Chemicals Regulating Cell Processes of blood-testicular barrier	Pathway	60	23	37	blood-testicular barrier	MAPK14,PTK2,GJA1,TGFB1,ABCB1,PTGDS,CDH1,GSK3B,CDC42,ACTR3,OCLN,TIMP1,CLDN11,NPPC,TGFB2,TGFBR1,MPP5,CD2AP,CLDN3,JAM2,EPS8,TAB1,PKP2	0.0483544
Proteins/Chemicals Regulating Cell Processes of cell dedifferentiation	Pathway	60	23	37	cell dedifferentiation	FGF2,MAPK14,MAPK1,MAP2K1,TGFB1,AKT1,EGFR,RHOA,CDH1,PRKCD,JUN,LRP1,FN1,ID1,IGF1R,LPAR3,RAF1,HSPE1,AOC3,HDAC1,EREG,SALL4,LZTFL1	0.0483544
Proteins/Chemicals Regulating Cell Processes of cardiomyocyte death	Pathway	79	29	36	cardiomyocyte death	MAPK14,AGT,GJA1,CASP1,CASP8,CYCS,AKT1,MAP3K5,CASP3,PARP1,HMOX1,SPHK1,ADORA3,HSP90B1,BNIP3,TXN,MMP1,ADIPOQ,OGT,BECN1,NCAM1,DIABLO,MPO,MGEA5,S100B,HSPB8,ERRFI1,SFRP2,MAP3K4	0.0486525
Proteins/Chemicals Regulating Cell Processes of Mitochondrial Ca2+ transport	Pathway	92	33	35	Mitochondrial Ca2+ transport	MAPK14,NPY,CYCS,BID,DNM1L,AKT1,APP,GCG,DMD,PRKCZ,PARP1,BCL2L1,CRYAB,CALR,PLCD1,TFAM,AGER,HSPA5,ADORA3,PSEN1,BNIP3,SLC25A4,MFN2,UCP2,HSPA9,ATP5A1,VDAC2,AKAP13,CYB5A,FHIT,ITPR3,HERPUD1,RHOT1	0.049909

## Sheet: Human_diff
Appendix: Sub-network enrichment analysis of cell processes in Pathway Studio. Total # Neighbors refers to members of the network, Overlap refers to measured entities in the dataset, Percent Overlap is coverage of the entire network, Gene Set Seed is the process affected, and Overlapping Entities are all the genes in the network that are in the network.
Name	Type	Total # of Neighbors	Overlap	Percent Overlap	Gene Set Seed	Overlapping Entities	p-value
Proteins/Chemicals Regulating Cell Processes of apoptosis	Pathway	5546	1430	25	apoptosis	MME,FGF2,EIF2S1,MAPKAP1,EDN1,HBEGF,KCNMA1,DCN,PTGS2,IRS1,VEGFA,ATP2C1,CA2,SLC9A3R1,GJA1,BAX,CASP1,FOS,CAPN2,SLC12A2,HIF1A,SRD5A1,ODC1,HSPA1A,MAPK3,CYCS,MAP2K1,IGF2R,VCAM1,RAC1,IL6,BID,AKT1,ADM,IL8,CDKN1A,MYC,ANXA5,PTPN11,APP,NRG1,HSPB2,IGF2,SAT1,MAP3K5,PRKCA,PTPRO,SOD1,SLC4A2,NEU1,ADRB2,CAT,CALD1,APOE,NFKBIA,FPR1,RHOA,PTGDS,CAV1,ELN,GSK3B,ITGB2,MYLK,CTTN,GSN,AGTR1,AIFM1,DMD,CDC42,WASL,PRKCD,CCL2,…	4.91166e-66
Proteins/Chemicals Regulating Cell Processes of cell growth	Pathway	3729	1042	27	cell growth	MME,FGF2,EIF2S1,MAPKAP1,EDN1,HBEGF,DCN,PTGS2,IRS1,VEGFA,ATP2C1,CA2,MARCKS,SLC9A3R1,GJA1,BAX,FOS,CAPN2,SLC12A2,HIF1A,SRD5A1,ODC1,HSPA1A,MAPK3,CYCS,MAP2K1,IGF2R,VCAM1,RAC1,IL6,AKT1,ADM,IL8,CDKN1A,MYC,PTPN11,APP,NRG1,HSPB2,IGF2,SAT1,MAP3K5,PRKCA,PTPRO,SOD1,NEU1,ADRB2,CAT,CALD1,APOE,NFKBIA,MRVI1,RHOA,PTGDS,CAV1,ELN,GSK3B,ITGB2,SOS1,GSN,AGTR1,AIFM1,DMD,VASP,CDC42,PRKCD,CCL2,CDK1,FHL1,RPS6KB1,JUN,PARP1…	1.68159e-61
Proteins/Chemicals Regulating Cell Processes of cell proliferation	Pathway	5811	1437	24	cell proliferation	MME,FGF2,EIF2S1,MAPKAP1,EDN1,HBEGF,KCNMA1,DCN,PTGS2,IRS1,VEGFA,ATP2C1,MARCKS,SLC9A3R1,GJA1,BAX,CASP1,FOS,CAPN2,SLC12A2,HIF1A,SRD5A1,ODC1,HSPA1A,MAPK3,CYCS,MAP2K1,IGF2R,VCAM1,RAC1,IL6,BID,AKT1,ADM,IL8,CDKN1A,MYC,ANXA5,PTPN11,APP,NRG1,HSPB2,IGF2,SAT1,MAP3K5,PRKCA,PTPRO,SOD1,NEU1,ADRB2,CAT,CALD1,APOE,NFKBIA,FPR1,KCNJ2,RHOA,PTGDS,CAV1,ELN,GSK3B,ITGB2,MYLK,SOS1,CTTN,GSN,AGTR1,AIFM1,DMD,VASP,CDC42,WASL…	5.24107e-53
Proteins/Chemicals Regulating Cell Processes of cell cycle	Pathway	3237	895	27	cell cycle	MME,FGF2,EIF2S1,MAPKAP1,EDN1,HBEGF,DCN,PTGS2,IRS1,VEGFA,MARCKS,SLC9A3R1,GJA1,BAX,CASP1,FOS,CAPN2,HIF1A,ODC1,HSPA1A,MAPK3,CYCS,MAP2K1,RAC1,IL6,BID,AKT1,ADM,IL8,CDKN1A,MYC,ANXA5,PTPN11,APP,NRG1,HSPB2,IGF2,SAT1,MAP3K5,PRKCA,PTPRO,SOD1,CAT,APOE,NFKBIA,RHOA,PTGDS,CAV1,ELN,GSK3B,CTTN,GSN,AGTR1,AIFM1,CDC42,PRKCD,CCL2,CDK1,RPS6KB1,JUN,PARP1,CDH2,DUSP1,PDCD4,HSP90AA1,HSPB1,CTNNB1,BCL2L1,LPAR1,BDNF,FHL2,TI…	1.38785e-48
Proteins/Chemicals Regulating Cell Processes of cell death	Pathway	3381	884	26	cell death	MME,FGF2,EIF2S1,MAPKAP1,EDN1,HBEGF,KCNMA1,DCN,PTGS2,IRS1,VEGFA,MARCKS,GJA1,BAX,CASP1,FOS,CAPN2,SLC12A2,HIF1A,ODC1,HSPA1A,MAPK3,CYCS,MAP2K1,VCAM1,RAC1,IL6,BID,AKT1,ADM,IL8,CDKN1A,MYC,ANXA5,PTPN11,APP,NRG1,HSPB2,IGF2,SAT1,MAP3K5,PRKCA,SOD1,SLC4A2,NEU1,ADRB2,CAT,CALD1,APOE,NFKBIA,FPR1,RHOA,CAV1,ELN,GSK3B,ITGB2,MYLK,GSN,AGTR1,AIFM1,DMD,VASP,CDC42,PRKCD,CCL2,CDK1,RPS6KB1,JUN,PARP1,SLC7A1,CDH2,ITPR1,SD…	5.30209e-37
Proteins/Chemicals Regulating Cell Processes of cell survival	Pathway	2329	653	28	cell survival	MME,FGF2,EIF2S1,MAPKAP1,EDN1,HBEGF,DCN,PTGS2,IRS1,VEGFA,ATP2C1,CA2,SLC9A3R1,GJA1,BAX,CASP1,FOS,HIF1A,ODC1,HSPA1A,MAPK3,CYCS,MAP2K1,IGF2R,VCAM1,RAC1,IL6,BID,AKT1,ADM,IL8,CDKN1A,MYC,ANXA5,PTPN11,APP,NRG1,HSPB2,IGF2,SAT1,MAP3K5,PRKCA,PTPRO,SOD1,NEU1,ADRB2,CAT,NFKBIA,RHOA,CAV1,ELN,GSK3B,ITGB2,MYLK,GSN,AGTR1,AIFM1,CDC42,PRKCD,CCL2,CDK1,RPS6KB1,JUN,PARP1,SLC7A1,CDH2,OPA1,DUSP1,HSP90AA1,HSPB1,HSPB6,C5,C…	1.23447e-35
Proteins/Chemicals Regulating Cell Processes of cell migration	Pathway	2473	679	27	cell migration	MME,FGF2,EDN1,HBEGF,DCN,PTGS2,IRS1,VEGFA,MARCKS,SLC9A3R1,GJA1,CASP1,FOS,CAPN2,HIF1A,ODC1,HSPA1A,MAPK3,MAP2K1,IGF2R,VCAM1,RAC1,IL6,AKT1,ADM,IL8,CDKN1A,MYC,ANXA5,PTPN11,APP,NRG1,HSPB2,IGF2,SAT1,MAP3K5,PRKCA,NEU1,ADRB2,CAT,CALD1,APOE,NFKBIA,FPR1,RHOA,PTGDS,CAV1,ELN,GSK3B,ITGB2,MYLK,CTTN,GSN,AGTR1,VASP,CDC42,WASL,PRKCD,CCL2,CDK1,FHL1,RPS6KB1,JUN,PARP1,CDH2,SDC4,DUSP1,PDCD4,TJP1,HSP90AA1,HSPB1,C5,CTNN…	4.51513e-34
Proteins/Chemicals Regulating Cell Processes of cell motility	Pathway	1331	416	31	cell motility	FGF2,EDN1,HBEGF,DCN,PTGS2,IRS1,VEGFA,CA2,MARCKS,SLC9A3R1,GJA1,FOS,CAPN2,HIF1A,HSPA1A,MAPK3,MAP2K1,IGF2R,VCAM1,RAC1,IL6,AKT1,ADM,IL8,CDKN1A,PTPN11,APP,NRG1,IGF2,PRKCA,PTPRO,SOD1,NEU1,CAT,CALD1,NFKBIA,FPR1,RHOA,CAV1,GSK3B,ITGB2,MYLK,CTTN,GSN,VASP,CDC42,WASL,PRKCD,CCL2,RPS6KB1,JUN,CDH2,SDC4,DUSP1,TJP1,HSP90AA1,HSPB1,CTNNB1,LPAR1,FHL2,TIMP2,LEP,CDK5,PTPN12,IL15,EZR,HMOX1,ACTR3,POSTN,LRP1,FGF7,PRNP,PL…	1.03991e-32
Proteins/Chemicals Regulating Cell Processes of cell invasion	Pathway	1102	352	31	cell invasion	FGF2,EDN1,KCNMA1,PTGS2,VEGFA,SLC9A3R1,FOS,CAPN2,HIF1A,ODC1,HSPA1A,MAPK3,MAP2K1,IGF2R,VCAM1,RAC1,IL6,AKT1,ADM,IL8,CDKN1A,MYC,PTPN11,NRG1,IGF2,PRKCA,NEU1,CAT,CALD1,NFKBIA,FPR1,RHOA,CAV1,ELN,MYLK,CTTN,GSN,AGTR1,CDC42,PRKCD,CCL2,JUN,PARP1,CDH2,SDC4,PDCD4,TJP1,HSP90AA1,HSPB1,CTNNB1,BCL2L1,LPAR1,BDNF,TIMP2,LEP,CDK5,PTPN12,IL15,CCR6,EZR,HMOX1,POSTN,LRP1,FGF7,PLAU,ETS1,SERPINE1,PPARG,EDNRB,NTF3,THBS1,ILK…	1.53329e-29
Proteins/Chemicals Regulating Cell Processes of cell differentiation	Pathway	5152	1200	23	cell differentiation	MME,FGF2,EIF2S1,MAPKAP1,EDN1,HBEGF,DCN,PTGS2,IRS1,VEGFA,ATP2C1,CA2,MARCKS,GJA1,BAX,CASP1,FOS,CAPN2,SLC12A2,HIF1A,SRD5A1,ODC1,HSPA1A,MAPK3,CYCS,MAP2K1,IGF2R,VCAM1,RAC1,IL6,BID,AKT1,ADM,IL8,CDKN1A,MYC,ANXA5,PTPN11,APP,NRG1,HSPB2,IGF2,MAP3K5,PRKCA,PTPRO,SOD1,SLC4A2,NEU1,ADRB2,CAT,CALD1,APOE,NFKBIA,MRVI1,FPR1,KCNJ2,RHOA,PTGDS,CAV1,ELN,GSK3B,ITGB2,MYLK,LY96,SOS1,CTTN,GSN,AGTR1,AIFM1,DMD,VASP,CDC42,WAS…	1.32686e-27
Proteins/Chemicals Regulating Cell Processes of epithelial to mesenchymal transition	Pathway	661	235	35	epithelial to mesenchymal transition	FGF2,EDN1,HBEGF,DCN,PTGS2,IRS1,VEGFA,GJA1,FOS,HIF1A,HSPA1A,MAPK3,MAP2K1,IGF2R,VCAM1,RAC1,IL6,AKT1,CDKN1A,MYC,PTPN11,HSPB2,IGF2,PRKCA,CAT,NFKBIA,RHOA,CAV1,GSK3B,CTTN,AGTR1,CDC42,PRKCD,CCL2,JUN,PARP1,CDH2,ITPR1,TJP1,HSP90AA1,HSPB1,C5,CTNNB1,FHL2,TIMP2,SMAD5,LEP,CEBPB,EZR,HMOX1,POSTN,FGF7,PLAU,ETS1,SERPINE1,PPARG,EDNRB,THBS1,ILK,IGFBP5,SGK1,PAK1,CALR,FLNA,FN1,CDKN1B,MTOR,HOXA10,ITGA5,DSP,CDKN2A,ERBB…	7.85106e-27
Proteins/Chemicals Regulating Cell Processes of vascularization	Pathway	1958	530	27	vascularization	MME,FGF2,EDN1,HBEGF,DCN,PTGS2,IRS1,VEGFA,GJA1,FOS,CAPN2,HIF1A,SRD5A1,ODC1,HSPA1A,MAPK3,MAP2K1,IGF2R,VCAM1,RAC1,IL6,AKT1,ADM,IL8,CDKN1A,MYC,APP,NRG1,HSPB2,IGF2,MAP3K5,PRKCA,SOD1,ADRB2,CAT,APOE,NFKBIA,FPR1,RHOA,CAV1,ELN,GSK3B,ITGB2,AGTR1,VASP,CDC42,CCL2,RPS6KB1,JUN,PARP1,CDH2,SDC4,DUSP1,PDCD4,TJP1,HSP90AA1,C5,CTNNB1,BCL2L1,BDNF,FHL2,TIMP2,SMAD5,PPARGC1A,LEP,CDK5,ESRRA,IL15,HSPD1,MT1F,EZR,ADORA1,HMO…	2.18344e-24
Proteins/Chemicals Regulating Cell Processes of growth rate	Pathway	868	272	31	growth rate	FGF2,EIF2S1,HBEGF,DCN,PTGS2,VEGFA,ATP2C1,MARCKS,GJA1,BAX,FOS,HIF1A,SRD5A1,ODC1,CYCS,MAP2K1,IGF2R,RAC1,IL6,AKT1,IL8,CDKN1A,MYC,APP,NRG1,IGF2,PRKCA,SOD1,NEU1,CAT,NFKBIA,RHOA,CAV1,ELN,AGTR1,CDC42,PRKCD,PARP1,CDH2,DUSP1,HSP90AA1,HSPB1,CTNNB1,BCL2L1,LPAR1,BDNF,TIMP2,LEP,ESRRA,IL15,HSPD1,LRP1,ABCA1,PLAU,PPARG,EDNRB,THBS1,ILK,IGFBP5,SGK1,PAK1,KLF4,FN1,SOD2,CDKN1B,MTOR,CDK4,CDK6,CDKN2A,ERBB2,SDC1,CHEK1,L…	1.73594e-21
Proteins/Chemicals Regulating Cell Processes of mitosis	Pathway	1604	439	27	mitosis	FGF2,EDN1,HBEGF,DCN,PTGS2,IRS1,VEGFA,SLC9A3R1,GJA1,FOS,CAPN2,HIF1A,ODC1,HSPA1A,MAPK3,MAP2K1,RAC1,IL6,BID,AKT1,ADM,CDKN1A,MYC,PTPN11,APP,NRG1,IGF2,MAP3K5,CAT,CALD1,RHOA,GSK3B,MYLK,GSN,AGTR1,AIFM1,CDC42,PRKCD,CDK1,RPS6KB1,JUN,PARP1,ITPR1,DUSP1,HSP90AA1,CTNNB1,BCL2L1,BDNF,LEP,CDK5,CEBPB,PTPN12,POSTN,FGF7,PRNP,SLC20A1,PPARG,NTF3,THBS1,ILK,PAK1,HSPA8,CXCL12,CALR,FLNA,FN1,ENDOG,CDKN1B,MTOR,HOXA10,CDK4,…	5.05155e-21
Proteins/Chemicals Regulating Cell Processes of cell adhesion	Pathway	1729	464	26	cell adhesion	MME,FGF2,EDN1,HBEGF,DCN,PTGS2,IRS1,VEGFA,MARCKS,GJA1,FOS,CAPN2,HIF1A,HSPA1A,MAPK3,IGF2R,VCAM1,RAC1,IL6,AKT1,ADM,IL8,CDKN1A,MYC,PTPN11,APP,NRG1,IGF2,SAT1,PRKCA,PTPRO,NEU1,ADRB2,CAT,APOE,NFKBIA,FPR1,KCNJ2,RHOA,CAV1,ELN,GSK3B,ITGB2,MYLK,CTTN,GSN,AGTR1,DMD,VASP,CDC42,PRKCD,CCL2,CDK1,FHL1,JUN,CDH2,SDC4,TJP1,HSP90AA1,HSPB1,C5,CTNNB1,FHL2,TIMP2,CASK,LEP,CDK5,PTPN12,IL15,EZR,ADORA1,HMOX1,ACTR3,POSTN,LRP1…	2.06437e-20
Proteins/Chemicals Regulating Cell Processes of oxidative stress	Pathway	1366	375	27	oxidative stress	MME,FGF2,EIF2S1,MAPKAP1,EDN1,HBEGF,PTGS2,IRS1,VEGFA,ATP2C1,CA2,GJA1,BAX,CASP1,FOS,HIF1A,ODC1,HSPA1A,MAPK3,CYCS,VCAM1,RAC1,IL6,AKT1,ADM,IL8,CDKN1A,MYC,ANXA5,APP,NRG1,HSPB2,SAT1,MAP3K5,PRKCA,SOD1,NEU1,CAT,APOE,NFKBIA,FPR1,CAV1,GSK3B,ITGB2,AGTR1,AIFM1,VASP,PRKCD,CCL2,RPS6KB1,JUN,PARP1,ARID4B,DUSP1,HSP90AA1,HSPB1,HSPB6,C5,CTNNB1,BCL2L1,BDNF,TIMP2,PPARGC1A,LEP,CDK5,CBS,KCNK2,HSPD1,MT1F,EZR,HMOX1,POSTN…	3.6684e-18
Proteins/Chemicals Regulating Cell Processes of cytokinesis	Pathway	1419	386	27	cytokinesis	FGF2,EDN1,HBEGF,DCN,PTGS2,VEGFA,ATP2C1,GJA1,BAX,FOS,CAPN2,HIF1A,ODC1,HSPA1A,MAPK3,MAP2K1,RAC1,IL6,AKT1,ADM,IL8,CDKN1A,MYC,PTPN11,APP,NRG1,IGF2,NEU1,CAT,CALD1,RHOA,MYLK,SOS1,GSN,CDC42,WASL,PRKCD,CDK1,RPS6KB1,JUN,PARP1,CDH2,SDC4,DUSP1,TJP1,HSP90AA1,C5,CTNNB1,BCL2L1,LPAR1,BDNF,LEP,MYL12B,PTPN12,IL15,HSPD1,EZR,ADORA1,ACTR3,POSTN,FGF7,CRYAB,PRNP,SLC20A1,PPARG,THBS1,ILK,RPS6,PAK1,CXCL12,FLNA,FN1,SOD2,C…	5.61128e-18
Proteins/Chemicals Regulating Cell Processes of G2/M transition	Pathway	799	244	30	G2/M transition	FGF2,MAPKAP1,PTGS2,VEGFA,BAX,FOS,CAPN2,HIF1A,ODC1,HSPA1A,MAPK3,CYCS,MAP2K1,RAC1,IL6,AKT1,CDKN1A,MYC,PTPN11,NRG1,MAP3K5,PRKCA,CAT,RHOA,CAV1,GSK3B,CTTN,GSN,CDC42,PRKCD,CDK1,RPS6KB1,JUN,PARP1,PDCD4,HSP90AA1,HSPB1,CTNNB1,BCL2L1,BDNF,FHL2,SMAD5,CDK5,CEBPB,ADORA1,PLAU,EDNRB,ILK,IGFBP5,CAMK2G,KLF4,FLNA,FN1,CDKN1B,MTOR,HOXA10,PLCD1,CDK4,CDK6,CDKN2A,ERBB2,CHEK1,PTTG1,TIMP1,SPP1,SHC1,ITGB1,NFE2L2,ANXA1,CHE…	8.88905e-18
Proteins/Chemicals Regulating Cell Processes of response to drug	Pathway	527	177	33	response to drug	FGF2,PTGS2,VEGFA,BAX,FOS,HIF1A,HSPA1A,MAPK3,MAP2K1,VCAM1,IL6,BID,AKT1,IL8,CDKN1A,MYC,PRKCA,NEU1,ADRB2,NFKBIA,RHOA,CAV1,GSK3B,ITGB2,PRKCD,SLC19A1,JUN,PARP1,DUSP1,HSP90AA1,HSPB1,CTNNB1,BCL2L1,LPAR1,BDNF,LEP,ABCA1,PRNP,PLAU,PPARG,IGFBP5,SPHK1,CXCL12,FN1,SOD2,CDKN1B,MTOR,CDKN2A,ERBB2,CHEK1,HSPA5,ITGB1,NFE2L2,TYMP,ANXA1,SP1,TXN,RUNX2,CD44,SIRT1,BIRC2,UCP2,MCL1,RAF1,MIF,CYP1B1,CTSD,FOXO3,NDRG1,FASN,RAS…	1.67728e-17
Proteins/Chemicals Regulating Cell Processes of senescence	Pathway	843	252	29	senescence	FGF2,EIF2S1,EDN1,PTGS2,VEGFA,GJA1,BAX,FOS,HIF1A,ODC1,HSPA1A,MAPK3,CYCS,MAP2K1,VCAM1,RAC1,IL6,AKT1,IL8,CDKN1A,MYC,ANXA5,APP,HSPB2,IGF2,MAP3K5,PRKCA,SOD1,CAT,FPR1,RHOA,CAV1,GSK3B,GSN,AGTR1,CDC42,PRKCD,CDK1,JUN,PARP1,DUSP1,HSP90AA1,HSPB1,CTNNB1,BCL2L1,LPAR1,BDNF,SMAD5,CDK5,CEBPB,HSPD1,EZR,ADORA1,HMOX1,PLAU,ETS1,SERPINE1,PPARG,THBS1,ILK,IGFBP5,CXCL12,S1PR1,CALR,KLF4,FN1,SOD2,CDKN1B,MTOR,CDK4,CDK6,ANG…	4.67783e-17
Proteins/Chemicals Regulating Cell Processes of protein degradation	Pathway	638	203	31	protein degradation	FGF2,EIF2S1,PTGS2,IRS1,VEGFA,GJA1,BAX,CASP1,CAPN2,HIF1A,ODC1,HSPA1A,MAPK3,MAP2K1,IGF2R,RAC1,IL6,AKT1,IGF2,SAT1,SOD1,CAT,NFKBIA,GSK3B,ITGB2,CDC42,PRKCD,PARP1,PDCD4,HSP90AA1,HSPB1,CTNNB1,PPARGC1A,LEP,PTPN12,IL15,HSPD1,CLCN7,LRP1,CRYAB,PLAU,SERPINE1,ILK,FBXO32,CAST,SGK1,DDIT3,HSPA8,CALR,SOD2,CDKN1B,MTOR,ERBB2,CHEK1,PTTG1,SPP1,HSPA5,CTSK,LDLR,HSP90B1,ITGB1,CRK,OAZ1,RPL24,CHEK2,SMAD3,TXN,RUNX2,STAT1,M…	5.22709e-17
Proteins/Chemicals Regulating Cell Processes of embryonal development	Pathway	2009	508	25	embryonal development	MME,FGF2,EDN1,HBEGF,PTGS2,VEGFA,MARCKS,GJA1,BAX,FOS,CAPN2,SLC12A2,HIF1A,ODC1,HSPA1A,MAPK3,CYCS,MAP2K1,IGF2R,VCAM1,RAC1,IL6,AKT1,ADM,MYC,PTPN11,APP,NRG1,IGF2,MAP3K5,ADRB2,CAT,RHOA,CAV1,ELN,GSK3B,MYLK,GSN,AGTR1,AIFM1,CDC42,PRKCD,CDK1,JUN,PARP1,CDH2,ITPR1,SDC4,OPA1,TJP1,HSP90AA1,CTNNB1,BCL2L1,LPAR1,BDNF,TIMP2,PPARGC1A,LEP,CDK5,CEBPB,ESRRA,PTPN12,HSPD1,MT1F,ADORA1,TEAD2,HMOX1,ACTR3,LRP1,ABCA1,FGF7,CR…	8.98387e-17
Proteins/Chemicals Regulating Cell Processes of S phase	Pathway	1066	302	28	S phase	FGF2,EDN1,PTGS2,VEGFA,GJA1,BAX,CASP1,FOS,HIF1A,ODC1,HSPA1A,MAPK3,CYCS,MAP2K1,VCAM1,RAC1,IL6,BID,AKT1,CDKN1A,MYC,APP,NRG1,IGF2,SAT1,MAP3K5,NFKBIA,RHOA,PTGDS,CAV1,GSK3B,MYLK,CDC42,PRKCD,CCL2,CDK1,RPS6KB1,JUN,PARP1,CDH2,DUSP1,PDCD4,HSP90AA1,CTNNB1,BCL2L1,BDNF,TIMP2,LEP,CDK5,CEBPB,ADORA1,HMOX1,FGF7,PRNP,PPARG,IGFBP5,DDIT3,SPHK1,CXCL12,KLF4,FN1,SOD2,CDKN1B,MTOR,PLCD1,CDK4,CDK6,MYH11,ANGPT1,CDKN2A,ERBB…	1.11534e-16
Proteins/Chemicals Regulating Cell Processes of ossification	Pathway	658	203	30	ossification	FGF2,EIF2S1,EDN1,DCN,PTGS2,IRS1,VEGFA,GJA1,FOS,HIF1A,MAPK3,MAP2K1,IL6,AKT1,ADM,MYC,IGF2,PRKCA,PTPRO,ADRB2,APOE,RHOA,ELN,GSK3B,ITGB2,CDC42,PRKCD,JUN,CDH2,HSP90AA1,CTNNB1,LPAR1,FHL2,TIMP2,SMAD5,LEP,CEBPB,ESRRA,HMOX1,POSTN,ETS1,PPARG,IGFBP5,DDIT3,CXCL12,FLNA,FN1,HOXA10,ITGA5,ANGPT1,ERBB2,ID1,LEPR,RORA,EGR1,TIMP1,SPP1,CTSK,ITGB1,TNFRSF11B,TEK,SP1,ANGPT2,ID2,SMAD3,TXN,RUNX2,CD44,PDLIM5,STAT1,GPNMB,GNA…	1.93737e-15
Proteins/Chemicals Regulating Cell Processes of translation	Pathway	1382	367	26	translation	FGF2,EIF2S1,MAPKAP1,EDN1,HBEGF,PTGS2,IRS1,VEGFA,GJA1,BAX,FOS,HIF1A,ODC1,HSPA1A,MAPK3,CYCS,MAP2K1,RAC1,IL6,AKT1,ADM,CDKN1A,MYC,PTPN11,APP,NRG1,HSPB2,IGF2,MAP3K5,PRKCA,SOD1,ADRB2,CAT,APOE,NFKBIA,RHOA,CAV1,ELN,GSK3B,GSN,AGTR1,AIFM1,CDC42,PRKCD,CCL2,CDK1,RPS6KB1,JUN,PARP1,ARID4B,DUSP1,PDCD4,HSP90AA1,HSPB1,CTNNB1,BDNF,TIMP2,SMAD5,PPARGC1A,LEP,CDK5,CEBPB,IL15,HSPD1,ADORA1,HMOX1,FGF7,PRNP,PLAU,ETS1,SERP…	2.23775e-15
Proteins/Chemicals Regulating Cell Processes of lumen formation	Pathway	686	209	30	lumen formation	FGF2,EDN1,HBEGF,DCN,PTGS2,VEGFA,CAPN2,HIF1A,ODC1,HSPA1A,MAPK3,MAP2K1,RAC1,IL6,AKT1,ADM,IL8,APP,NRG1,IGF2,PRKCA,CAT,RHOA,CAV1,GSK3B,CTTN,AGTR1,VASP,CDC42,WASL,PRKCD,CCL2,CDK1,RPS6KB1,JUN,PARP1,HSP90AA1,CTNNB1,BCL2L1,BDNF,TIMP2,LEP,CEBPB,IL15,HSPD1,ADORA1,HMOX1,POSTN,PLAU,SERPINE1,PPARG,EDNRB,THBS1,ILK,CAST,IGFBP5,PRKAA1,PAK1,SPHK1,HSPA8,CXCL12,S1PR1,FN1,SOD2,MTOR,ITGA5,ANGPT1,DSP,ERBB2,ID1,SDC1,EN…	3.12027e-15
Proteins/Chemicals Regulating Cell Processes of adipocyte differentiation	Pathway	484	160	32	adipocyte differentiation	FGF2,EDN1,HBEGF,PTGS2,IRS1,VEGFA,GJA1,CASP1,FOS,HIF1A,MAPK3,MAP2K1,IL6,AKT1,ADM,IL8,CDKN1A,MYC,PTPN11,IGF2,PRKCA,CAT,APOE,PTGDS,GSK3B,GSN,AGTR1,CCL2,DUSP1,CTNNB1,PPARGC1A,LEP,CEBPB,ESRRA,IL15,LRP1,PLAU,ENPP1,SERPINE1,PPARG,SGK1,DDIT3,CALR,KLF4,FN1,SOD2,GNAQ,MTOR,ITGA5,CDK4,ANGPT1,PTTG1,RORA,EGR1,TIMP1,ROCK2,CTSK,NFATC4,NFE2L2,ID2,SMAD3,RUNX2,SIRT1,SMAD7,PLAUR,MIF,GNAS,BMP4,CTSD,HSD11B1,XBP1,IRS2,…	3.12784e-15
Proteins/Chemicals Regulating Cell Processes of actin organization	Pathway	1077	298	27	actin organization	FGF2,MAPKAP1,EDN1,PTGS2,VEGFA,MARCKS,SLC9A3R1,ODC1,HSPA1A,MAPK3,CYCS,MAP2K1,VCAM1,RAC1,IL6,AKT1,IL8,PTPN11,APP,NRG1,PRKCA,SOD1,CALD1,FPR1,RHOA,ELN,GSK3B,ITGB2,MYLK,LY96,CTTN,GSN,AGTR1,VASP,CDC42,WASL,PRKCD,CCL2,CDK1,JUN,PARP1,CDH2,TJP1,HSP90AA1,HSPB1,C5,CTNNB1,BDNF,TIMP2,LEP,CDK5,PTPN12,IL15,EZR,ACTR3,LRP1,CRYAB,PLAU,EDNRB,NTF3,THBS1,ILK,CAST,PAK1,SPHK1,CAMK2G,HSPA8,CXCL12,S1PR1,KLF4,FLNA,FN1,GNA…	5.41252e-15
Proteins/Chemicals Regulating Cell Processes of blood vessel development	Pathway	357	127	35	blood vessel development	FGF2,PTGS2,VEGFA,GJA1,FOS,HIF1A,VCAM1,RAC1,IL6,AKT1,ADM,IL8,MYC,PTPN11,CALD1,CAV1,ELN,CDH2,BDNF,SMAD5,LEP,HMOX1,PLAU,ETS1,SERPINE1,PPARG,THBS1,ILK,CXCL12,S1PR1,FLNA,FN1,ITGA5,ANGPT1,ITGA7,SDC1,ENG,CSRP2,ITGB1,TYMP,S1PR3,TEK,ANGPT2,RUNX2,CD44,SIRT1,OPTN,RAF1,LAMA4,CYP1B1,ENPP2,TNC,PKD1,IL18,IGFBP3,JAG1,PTEN,DUSP5,PLAT,SLC16A4,CD14,MDK,ANG,IGFBP2,AHR,ADAMTS1,LGALS1,PDGFRB,NRP1,GDF15,ADA,PIN1,WNT5A,…	5.82143e-15
Proteins/Chemicals Regulating Cell Processes of cytoskeleton organization and biogenesis	Pathway	971	274	28	cytoskeleton organization and biogenesis	FGF2,EDN1,HBEGF,IRS1,VEGFA,MARCKS,SLC9A3R1,FOS,CAPN2,ODC1,MAPK3,MAP2K1,VCAM1,RAC1,IL6,AKT1,IL8,ANXA5,PTPN11,APP,NRG1,HSPB2,PRKCA,ADRB2,CALD1,APOE,RHOA,CAV1,GSK3B,ITGB2,MYLK,SOS1,CTTN,GSN,AGTR1,DMD,VASP,CDC42,WASL,PRKCD,CCL2,CDK1,FHL1,JUN,PARP1,CDH2,SDC4,HSP90AA1,HSPB1,CTNNB1,LPAR1,FHL2,CDK5,KCNK2,PTPN12,IL15,EZR,ACTR3,LRP1,FGF7,CRYAB,PRNP,PLAU,SERPINE1,ILK,CAST,IGFBP5,SGK1,PAK1,SPHK1,CAMK2G,CXCL1…	5.82728e-15
Proteins/Chemicals Regulating Cell Processes of anoikis	Pathway	344	123	35	anoikis	FGF2,HBEGF,PTGS2,VEGFA,BAX,CASP1,HIF1A,MAPK3,MAP2K1,RAC1,BID,AKT1,CDKN1A,MYC,PTPN11,IGF2,PRKCA,ADRB2,RHOA,CAV1,GSK3B,CTTN,CDC42,PRKCD,CDK1,PARP1,HSPB1,CTNNB1,BCL2L1,LPAR1,BDNF,PLAU,SERPINE1,PPARG,THBS1,ILK,PAK1,CXCL12,CALR,FN1,CDKN1B,HOXA10,ITGA5,CDKN2A,ERBB2,PROS1,EGR1,TIMP1,SHC1,ITGB1,TNFRSF11B,ATP1A1,BIRC2,MCL1,FYN,SMAD7,PLAUR,RAF1,FOXO3,PKD1,SOCS1,PTEN,NCOA3,PLAT,SKP2,SERPINF1,GNB2L1,STX2,SLC…	1.02936e-14
Proteins/Chemicals Regulating Cell Processes of wound healing	Pathway	775	228	29	wound healing	MME,FGF2,EDN1,HBEGF,DCN,PTGS2,VEGFA,GJA1,BAX,FOS,CAPN2,HIF1A,SRD5A1,HSPA1A,MAPK3,RAC1,IL6,AKT1,ADM,IL8,MYC,ANXA5,APP,NRG1,IGF2,MAP3K5,PRKCA,SOD1,ADRB2,CALD1,FPR1,RHOA,CAV1,ELN,GSK3B,ITGB2,MYLK,CTTN,GSN,AGTR1,CDC42,PRKCD,CCL2,JUN,PARP1,CDH2,SDC4,TJP1,HSP90AA1,HSPB1,CTNNB1,BCL2L1,FHL2,TIMP2,LEP,CDK5,IL15,CCR6,HMOX1,FGF7,PLAU,SERPINE1,EDNRB,THBS1,PAK1,CXCL12,S1PR1,CALR,FLNA,FN1,SOD2,CDKN1B,MTOR,ITGA…	1.13399e-14
Proteins/Chemicals Regulating Cell Processes of spindle assembly	Pathway	637	195	30	spindle assembly	FGF2,EDN1,VEGFA,CAPN2,HSPA1A,MAPK3,MAP2K1,IL6,AKT1,IL8,CDKN1A,MYC,NRG1,MAP3K5,RHOA,GSK3B,MYLK,CDC42,PRKCD,CDK1,PARP1,DUSP1,HSP90AA1,CTNNB1,LEP,ABCA1,SERPINE1,NTF3,ILK,CAST,PAK1,KLF4,FLNA,FN1,CDKN1B,MTOR,ERBB2,CHEK1,PTTG1,ITGB1,CHEK2,CD44,RAF1,DNM2,GADD45A,NDRG1,PKD1,CCNA2,ARHGAP1,NCL,MYO5A,GNB2L1,BIRC5,AURKB,GNAI1,FOXM1,TGFBR2,WISP1,DICER1,TGFBI,NPEPPS,SLK,ATP5A1,ZYX,PRKAR1A,CDC14B,TERF1,CTNNA1,H…	1.67503e-14
Proteins/Chemicals Regulating Cell Processes of endothelial cell proliferation	Pathway	546	173	31	endothelial cell proliferation	FGF2,EDN1,DCN,PTGS2,VEGFA,GJA1,HIF1A,ODC1,HSPA1A,MAPK3,MAP2K1,RAC1,IL6,AKT1,ADM,IL8,CDKN1A,PRKCA,ADRB2,CAT,APOE,RHOA,CAV1,ELN,GSK3B,AGTR1,PRKCD,CCL2,CDK1,JUN,CDH2,DUSP1,CTNNB1,BDNF,TIMP2,LEP,HSPD1,EZR,HMOX1,PLAU,ETS1,SERPINE1,PPARG,EDNRB,THBS1,IGFBP5,SPHK1,CXCL12,CALR,FN1,GNAQ,CDKN1B,MTOR,ANGPT1,CDKN2A,ENG,EGR1,SPP1,ITGB1,BNIP3,TYMP,CAV2,TNFRSF11B,TEK,SP1,ANGPT2,SMAD3,RUNX2,CD44,STAT1,CXCL2,SMAD7…	1.84594e-14
Proteins/Chemicals Regulating Cell Processes of biomineral formation	Pathway	396	135	34	biomineral formation	FGF2,EDN1,DCN,IRS1,VEGFA,GJA1,FOS,HSPA1A,MAPK3,MAP2K1,IL6,AKT1,ADM,IL8,ANXA5,IGF2,APOE,RHOA,ELN,SDC4,DUSP1,HSPB1,CTNNB1,FHL2,LEP,CEBPB,HMOX1,POSTN,PLAU,SLC20A1,ENPP1,SERPINE1,PPARG,THBS1,CAST,IGFBP5,DDIT3,CALR,FN1,CDKN1B,HOXA10,ITGA5,ENG,SPP1,ITGB1,TNFRSF11B,SMAD3,RUNX2,PDLIM5,GPNMB,SLC2A1,BMP4,CTSD,ENPP2,HSD11B1,TNC,FGFR3,STC1,ADIPOR1,DDR1,FST,PPA1,TGM2,ALPL,SOX9,GPER,BMP6,IL10,MSX1,PAPPA,TGFB2,…	3.57272e-14
Proteins/Chemicals Regulating Cell Processes of G1 phase	Pathway	693	207	29	G1 phase	FGF2,HBEGF,DCN,VEGFA,GJA1,BAX,FOS,HIF1A,ODC1,HSPA1A,MAPK3,RAC1,IL6,AKT1,ADM,CDKN1A,MYC,PTPN11,IGF2,PRKCA,SLC4A2,APOE,NFKBIA,RHOA,CAV1,GSK3B,MYLK,AGTR1,CDC42,PRKCD,CDK1,RPS6KB1,JUN,PARP1,CDH2,DUSP1,CTNNB1,CDK5,CEBPB,MT1F,ADORA1,CRYAB,SERPINE1,PPARG,NTF3,ILK,DDIT3,HSPA8,KLF4,FN1,SOD2,CDKN1B,MTOR,CDK4,CDK6,CDKN2A,ERBB2,ID1,CHEK1,TIMP1,NFE2L2,OAZ1,CHEK2,PPP2CB,SP1,ID2,SMAD3,TXN,CD44,TFRC,SMAD7,RAF1,G…	3.94144e-14
Proteins/Chemicals Regulating Cell Processes of G1/S transition	Pathway	780	227	29	G1/S transition	FGF2,EIF2S1,EDN1,HBEGF,DCN,PTGS2,IRS1,VEGFA,SLC9A3R1,GJA1,BAX,FOS,HIF1A,ODC1,HSPA1A,MAPK3,MAP2K1,RAC1,IL6,AKT1,IL8,CDKN1A,MYC,APP,NRG1,IGF2,PRKCA,NFKBIA,RHOA,GSK3B,MYLK,AIFM1,CDC42,PRKCD,CDK1,RPS6KB1,JUN,DUSP1,TJP1,HSP90AA1,HSPB1,CTNNB1,CDK5,CEBPB,ESRRA,PRNP,PLAU,PPARG,ILK,RPS6,CAST,DDIT3,SPHK1,HSPA8,KLF4,FN1,SOD2,CDKN1B,MTOR,PLCD1,CDK4,CDK6,MYH11,CDKN2A,ERBB2,CHEK1,PTTG1,SPP1,ITGB1,NFE2L2,CAV2,M…	4.64187e-14
Proteins/Chemicals Regulating Cell Processes of osteoblast differentiation	Pathway	439	145	32	osteoblast differentiation	FGF2,EDN1,HBEGF,PTGS2,VEGFA,GJA1,FOS,HIF1A,MAPK3,IL6,AKT1,CDKN1A,IGF2,RHOA,CAV1,GSK3B,JUN,CDH2,CTNNB1,FHL2,SMAD5,LEP,CEBPB,ESRRA,HMOX1,POSTN,ETS1,PPARG,THBS1,IGFBP5,DDIT3,FN1,GNAQ,CDKN1B,HOXA10,ITGA5,CDK6,ID1,PROS1,EGR1,SPP1,CTSK,ITGB1,NFE2L2,TNFRSF11B,ANXA1,ID2,SMAD3,RUNX2,SIRT1,PDLIM5,STAT1,GPNMB,GNAS,BMP4,FGFR3,PKD1,STC1,RGS2,FST,TGM2,ALPL,TRIB3,JAG1,SOX9,SOCS1,PTEN,BMP6,IL10,MSX1,IGFBP6,TGFB2…	7.05883e-14
Proteins/Chemicals Regulating Cell Processes of DNA replication	Pathway	1822	454	24	DNA replication	FGF2,EDN1,HBEGF,PTGS2,IRS1,VEGFA,GJA1,FOS,HIF1A,ODC1,HSPA1A,MAPK3,MAP2K1,IGF2R,VCAM1,RAC1,IL6,AKT1,ADM,IL8,CDKN1A,MYC,PTPN11,APP,NRG1,HSPB2,IGF2,SAT1,PRKCA,SOD1,NEU1,ADRB2,CAT,APOE,RHOA,CAV1,GSK3B,ITGB2,MYLK,AGTR1,AIFM1,VASP,CDC42,PRKCD,SLC19A1,CCL2,CDK1,RPS6KB1,JUN,PARP1,SDC4,DUSP1,HSP90AA1,C5,CTNNB1,LPAR1,BDNF,TIMP2,LEP,CEBPB,IL15,ADORA1,HMOX1,POSTN,LRP1,FGF7,PRNP,PLAU,ETS1,PPARG,EDNRB,NTF3,THB…	7.74247e-14
Proteins/Chemicals Regulating Cell Processes of myogenesis	Pathway	575	178	30	myogenesis	FGF2,EDN1,DCN,PTGS2,IRS1,VEGFA,MARCKS,GJA1,BAX,FOS,CAPN2,HIF1A,ODC1,MAPK3,MAP2K1,VCAM1,RAC1,IL6,AKT1,CDKN1A,MYC,PTPN11,NRG1,IGF2,NEU1,RHOA,GSK3B,ITGB2,DMD,CDC42,FHL1,JUN,CDH2,DUSP1,HSP90AA1,CTNNB1,PPARGC1A,CDK5,CRYAB,PRNP,PLAU,SERPINE1,PPARG,ILK,IGFBP5,SPHK1,CXCL12,CALR,FLNA,FN1,CDKN1B,MTOR,ITGA5,CDK4,CDK6,CDKN2A,ID1,ITGA7,SDC1,RORA,ROCK2,NFATC4,ITGB1,NFE2L2,SP1,SMAD3,RUNX2,CD44,SIRT1,FLNC,MFN2,M…	8.16276e-14
Proteins/Chemicals Regulating Cell Processes of muscle cell differentiation	Pathway	672	201	29	muscle cell differentiation	FGF2,DCN,PTGS2,IRS1,VEGFA,GJA1,FOS,CAPN2,HIF1A,MAPK3,MAP2K1,IGF2R,VCAM1,RAC1,IL6,AKT1,CDKN1A,MYC,PTPN11,NRG1,IGF2,PRKCA,NEU1,NFKBIA,KCNJ2,RHOA,GSK3B,CDC42,CDK1,FHL1,RPS6KB1,JUN,CDH2,HSP90AA1,CTNNB1,BDNF,FHL2,SMAD5,CDK5,IL15,LRP1,FGF7,CRYAB,PPARG,ILK,FBXO32,IGFBP5,SPHK1,CXCL12,S1PR1,FN1,CDKN1B,MTOR,CDK4,CDK6,ANGPT1,ATP2A2,CDKN2A,ID1,SDC1,ENG,RORA,CSRP2,EGR1,ROCK2,NFATC4,HSP90B1,ITGB1,NFE2L2,ANXA1,…	8.17381e-14
Proteins/Chemicals Regulating Cell Processes of neurite outgrowth	Pathway	1179	315	26	neurite outgrowth	FGF2,EDN1,HBEGF,VEGFA,CA2,MARCKS,GJA1,CASP1,FOS,SLC12A2,HIF1A,ODC1,HSPA1A,MAPK3,MAP2K1,VCAM1,RAC1,IL6,AKT1,CDKN1A,PTPN11,APP,NRG1,IGF2,MAP3K5,PRKCA,PTPRO,SOD1,NEU1,ADRB2,CAT,APOE,NFKBIA,RHOA,GSK3B,CTTN,GSN,AGTR1,DMD,VASP,CDC42,WASL,PRKCD,JUN,PARP1,CDH2,ITPR1,SDC4,DUSP1,HSP90AA1,HSPB1,CTNNB1,BCL2L1,LPAR1,BDNF,TIMP2,LEP,CDK5,CEBPB,IL15,ADORA1,HMOX1,POSTN,LRP1,PRNP,PLAU,SERPINE1,PPARG,NTF3,THBS1,ILK…	1.24018e-13
Proteins/Chemicals Regulating Cell Processes of morphogenesis	Pathway	1469	375	25	morphogenesis	FGF2,EIF2S1,EDN1,HBEGF,DCN,PTGS2,IRS1,VEGFA,CA2,MARCKS,SLC9A3R1,GJA1,BAX,FOS,CAPN2,HIF1A,ODC1,HSPA1A,MAPK3,MAP2K1,VCAM1,RAC1,IL6,AKT1,ADM,IL8,CDKN1A,MYC,PTPN11,NRG1,IGF2,MAP3K5,NEU1,CAT,APOE,RHOA,CAV1,ELN,GSK3B,MYLK,CTTN,GSN,AGTR1,AIFM1,VASP,CDC42,WASL,CCL2,CDK1,JUN,CDH2,OPA1,DUSP1,HSP90AA1,CTNNB1,BCL2L1,BDNF,TIMP2,SMAD5,CASK,LEP,CDK5,CEBPB,ESRRA,HSPD1,EZR,POSTN,FGF7,CRYAB,PLAU,ETS1,PPARG,EDNRB,N…	5.15378e-13
Proteins/Chemicals Regulating Cell Processes of cell aging	Pathway	315	111	35	cell aging	FGF2,IRS1,BAX,HIF1A,HSPA1A,MAP2K1,RAC1,IL6,AKT1,CDKN1A,MYC,MAP3K5,PRKCA,SOD1,CAV1,AGTR1,CDC42,PRKCD,CDK1,JUN,ARID4B,OPA1,HSPB1,CTNNB1,BCL2L1,CDK5,CEBPB,HMOX1,SERPINE1,PPARG,ILK,IGFBP5,FN1,SOD2,CDKN1B,MTOR,CDK4,CDKN2A,ID1,SHC1,ITGB1,CAV2,CHEK2,SP1,TXN,SIRT1,XRCC6,RAF1,BMP4,IGFBP3,VCAN,HSPA9,EIF5A,PTEN,TGFB2,STAT5A,SKP2,APEX1,PPP1R15A,CTSL1,AHR,BIRC5,GADD45B,TXNIP,MMP7,PIN1,TAGLN,FOXM1,MAP3K7,DICER…	6.36721e-13
Proteins/Chemicals Regulating Cell Processes of chondrogenesis	Pathway	358	122	33	chondrogenesis	FGF2,EDN1,DCN,VEGFA,CA2,BAX,FOS,HIF1A,MAPK3,RAC1,IL6,AKT1,MYC,IGF2,PRKCA,RHOA,GSK3B,CDC42,PRKCD,CCL2,JUN,CDH2,CTNNB1,SMAD5,PPARGC1A,LEP,POSTN,ENPP1,PPARG,CXCL12,FN1,MTOR,ITGA5,SDC1,ENG,EGR1,ITGB1,SP1,SMAD3,RUNX2,SMAD7,BMP4,TNC,FGFR3,STC1,RGS2,NEO1,TGM2,IGFBP3,VCAN,SOX9,GPER,BMP6,NCOA3,CREBBP,TGFB2,LOX,TGFB3,PTH1R,MDK,DKK1,COMP,SP7,NOG,HES1,GDF15,FKBP5,WNT5A,FGF18,GAS6,TGFBR2,GREM1,BMPR2,BGN,LGALS…	6.49989e-13
Proteins/Chemicals Regulating Cell Processes of focal adhesion assembly	Pathway	246	91	36	focal adhesion assembly	EDN1,DCN,VEGFA,VCAM1,RAC1,PTPN11,PRKCA,CALD1,RHOA,CAV1,MYLK,CTTN,VASP,CDC42,PRKCD,SDC4,HSPB1,CDK5,EZR,PLAU,EDNRB,THBS1,ILK,PAK1,SPHK1,CXCL12,CALR,FLNA,FN1,ERBB2,SDC1,ENG,TRIP6,SPP1,ROCK2,ITGB1,TYMP,CRK,SMAD3,CD44,PDLIM5,PALLD,FYN,PLAUR,MIF,PTPRA,ENPP2,TNC,PTEN,KITLG,LOX,GNB2L1,ADRA2A,COMP,PDPK1,ANGPTL4,VCL,LGALS3,DDAH2,ZYX,SPRY2,ITGAV,ABL1,CYR61,EDIL3,RTN4,ITGB5,RND3,SDC2,CSPG4,DAPK1,GAB2,NCK1,PT…	3.7669e-12
Proteins/Chemicals Regulating Cell Processes of SMC proliferation	Pathway	624	184	29	SMC proliferation	FGF2,EDN1,HBEGF,DCN,PTGS2,VEGFA,MARCKS,GJA1,FOS,HIF1A,ODC1,MAPK3,MAP2K1,VCAM1,RAC1,IL6,AKT1,ADM,IL8,CDKN1A,MYC,PTPN11,NRG1,MAP3K5,PRKCA,SOD1,NEU1,ADRB2,CAT,APOE,NFKBIA,KCNJ2,RHOA,PTGDS,CAV1,ELN,GSK3B,AGTR1,VASP,PRKCD,CCL2,CDK1,JUN,CDH2,ITPR1,SDC4,DUSP1,PDCD4,CTNNB1,FHL2,TIMP2,PPARGC1A,LEP,IL15,HSPD1,ADORA1,HMOX1,POSTN,LRP1,PLAU,ETS1,SERPINE1,PPARG,EDNRB,THBS1,ILK,PAK1,HSPA8,CXCL12,S1PR1,KLF4,FN1,…	3.89709e-12
Proteins/Chemicals Regulating Cell Processes of G0/G1 transition	Pathway	482	147	30	G0/G1 transition	FGF2,DCN,PTGS2,VEGFA,MARCKS,GJA1,FOS,HIF1A,HSPA1A,MAPK3,MAP2K1,IL6,AKT1,CDKN1A,MYC,NRG1,MAP3K5,PRKCA,CAV1,GSK3B,PRKCD,JUN,PDCD4,CTNNB1,BCL2L1,TIMP2,SMAD5,LEP,CEBPB,IL15,HMOX1,ABCA1,FGF7,PRNP,PPARG,IGFBP5,SGK1,DDIT3,SPHK1,CXCL12,FN1,SOD2,CDKN1B,MTOR,CDK4,CDK6,CDKN2A,ID1,PTTG1,SHC1,ARAF,CPS1,RPL24,SP1,SMAD3,TXN,CD44,OPTN,STAT1,MFN2,SMAD7,PLAUR,RAF1,MIF,CYP1B1,BMP4,GADD45A,FOXO3,PKD1,SOX9,GPER,PTEN,…	4.3998e-11
Proteins/Chemicals Regulating Cell Processes of DNA Damage	Pathway	1057	276	26	DNA Damage	FGF2,MAPKAP1,EDN1,HBEGF,PTGS2,IRS1,BAX,CASP1,FOS,HIF1A,ODC1,HSPA1A,MAPK3,CYCS,MAP2K1,RAC1,IL6,BID,AKT1,ADM,CDKN1A,MYC,PTPN11,APP,IGF2,SAT1,SOD1,CAT,FPR1,RHOA,GSK3B,AGTR1,AIFM1,PRKCD,CDK1,JUN,PARP1,PDCD4,HSP90AA1,HSPB1,C5,CTNNB1,BCL2L1,BDNF,PPARGC1A,CDK5,CEBPB,HMOX1,FGF7,PRNP,PPARG,DDIT3,KLF4,FLNA,FN1,SOD2,ENDOG,CDKN1B,MTOR,CDK4,MYH11,CDKN2A,ERBB2,ID1,CHEK1,PTTG1,EGR1,TIMP1,SHC1,ITGB1,NFE2L2,BNIP3…	7.13985e-11
Proteins/Chemicals Regulating Cell Processes of regeneration	Pathway	1132	292	25	regeneration	MME,FGF2,EIF2S1,EDN1,HBEGF,DCN,PTGS2,IRS1,VEGFA,CA2,GJA1,BAX,FOS,HIF1A,ODC1,HSPA1A,MAPK3,RAC1,IL6,AKT1,ADM,IL8,CDKN1A,MYC,PTPN11,APP,NRG1,HSPB2,IGF2,PRKCA,SOD1,NEU1,CAT,APOE,RHOA,ELN,GSK3B,AGTR1,DMD,CCL2,CDK1,JUN,PARP1,CDH2,DUSP1,HSP90AA1,HSPB1,C5,CTNNB1,BCL2L1,BDNF,TIMP2,LEP,CDK5,CEBPB,HSPD1,MT1F,HMOX1,POSTN,GFPT1,FGF7,PRNP,PLAU,SERPINE1,PPARG,EDNRB,NTF3,THBS1,FBXO32,IGFBP5,SGK1,DDIT3,CXCL12,CAL…	8.07552e-11
Proteins/Chemicals Regulating Cell Processes of dedifferentiation	Pathway	330	109	32	dedifferentiation	MME,FGF2,EDN1,HBEGF,PTGS2,VEGFA,SLC9A3R1,GJA1,HIF1A,SRD5A1,MAPK3,MAP2K1,IL6,AKT1,MYC,NRG1,IGF2,PRKCA,RHOA,CAV1,PRKCD,CCL2,JUN,DUSP1,HSP90AA1,CTNNB1,BCL2L1,FHL2,PPARGC1A,CDK5,HSPD1,EZR,LRP1,SERPINE1,PPARG,THBS1,ILK,SGK1,KLF4,FN1,MTOR,ANGPT1,ATP2A2,CDKN2A,ERBB2,ID1,SDC1,ENG,EGR1,SPP1,ROCK2,SHC1,ITGB1,SP1,ANGPT2,ID2,SMAD3,RUNX2,CD44,HOXB7,FYN,RAF1,CTSD,PKD1,MSX1,TGFB2,STAT5A,TGFB3,AHR,COMP,AURKB,PDG…	9.64187e-11
Proteins/Chemicals Regulating Cell Processes of pregnancy	Pathway	1244	315	25	pregnancy	MME,FGF2,MAPKAP1,EDN1,HBEGF,KCNMA1,DCN,PTGS2,IRS1,VEGFA,ATP2C1,SLC9A3R1,GJA1,BAX,CASP1,FOS,HIF1A,SRD5A1,ODC1,HSPA1A,MAPK3,VCAM1,IL6,AKT1,ADM,IL8,MYC,ANXA5,NRG1,IGF2,PRKCA,SOD1,SLC4A2,NEU1,ADRB2,CAT,CALD1,APOE,NFKBIA,FPR1,RHOA,CAV1,ELN,ITGB2,MYLK,GSN,AGTR1,PRKCD,CCL2,JUN,CDH2,TJP1,HSPB1,HSPB6,C5,CTNNB1,BCL2L1,BDNF,TIMP2,PPARGC1A,LEP,CEBPB,KCNK2,IL15,HSPD1,MT1F,EZR,HMOX1,SCNN1A,POSTN,LRP1,ABCA1,FGF…	1.32478e-10
Proteins/Chemicals Regulating Cell Processes of RNA splicing	Pathway	1209	307	25	RNA splicing	MME,FGF2,EIF2S1,PTGS2,VEGFA,CASP1,HIF1A,HSPA1A,MAPK3,MAP2K1,VCAM1,AKT1,MYC,APP,NRG1,SAT1,PTPRO,CALD1,APOE,ELN,GSK3B,AGTR1,DMD,CDC42,SLC19A1,CDK1,PARP1,ARID4B,ITPR1,OPA1,PDCD4,TJP1,HSP90AA1,HSPB1,CTNNB1,BCL2L1,BDNF,SMAD5,PPARGC1A,LEP,PRNP,ETS1,PPARG,PAK1,DDIT3,CAMK2G,CXCL12,FN1,MTOR,MYH11,ATP2A2,CDKN2A,PROS1,LEPR,HSPA5,LDLR,PSEN2,SHC1,ITGB1,CRK,SP1,RUNX2,CD44,MBNL1,MCL1,FYN,PLAUR,RAF1,SCD,GNAS,FGF…	1.67787e-10
Proteins/Chemicals Regulating Cell Processes of ubiquitin-dependent protein degradation	Pathway	260	90	34	ubiquitin-dependent protein degradation	EDN1,PTGS2,HIF1A,HSPA1A,MAPK3,RAC1,IL6,AKT1,MYC,APP,HSPB2,PRKCA,NFKBIA,RHOA,GSK3B,PRKCD,CDK1,HSP90AA1,HSPB1,CTNNB1,ESRRA,FBXO32,CDKN1B,CDKN2A,SPP1,HSPA5,SMAD3,SIRT1,SMAD7,TGM2,HSPA9,NCOA3,SKP2,SOCS3,HLA-A,BIRC5,CHUK,APOB,IRAK1,CFLAR,PIN1,JUP,UCHL1,SLPI,SPRY2,TH1L,EPAS1,ISG15,TNFSF12,USP8,UCHL3,ARNTL,CDC20,TKT,UBB,UBE2C,PSMD4,UBE2M,EBF1,TRIM5,NEDD4,UBA1,UBE3A,TSG101,RFWD2,CHFR,NEDD8,DNAJA3,RNF41,C…	2.92824e-10
Proteins/Chemicals Regulating Cell Processes of chondrocyte differentiation	Pathway	218	79	36	chondrocyte differentiation	FGF2,VEGFA,FOS,HIF1A,MAP2K1,RAC1,AKT1,IL8,CDKN1A,MYC,PRKCA,CDC42,CDH2,HSP90AA1,CTNNB1,SMAD5,IGFBP5,CDKN1B,CDK6,ITGB1,SP1,SMAD3,RUNX2,SMAD7,GNAS,BMP4,TNC,FGFR3,PKD1,RGS2,TGM2,IGFBP3,VCAN,SOX9,BMP6,TGFB2,TGFB3,PTH1R,SP7,NOG,PTGER1,WNT5A,FGF18,JUNB,TGFBR2,BMPR1A,MMP13,SNAI2,S100A11,GLI3,SPRY1,CDKN1C,SMAD6,TNFSF12,DDR2,MGP,BHLHE40,MAF,TWSG1,FRZB,HMGN1,EFEMP1,HTRA1,TWIST1,HAS2,EMP1,WNT5B,DLX5,ADAMTS7,…	3.17558e-10
Proteins/Chemicals Regulating Cell Processes of autophagy	Pathway	578	166	28	autophagy	EIF2S1,VEGFA,BAX,CASP1,HIF1A,MAPK3,MAP2K1,RAC1,IL6,BID,AKT1,IL8,CDKN1A,MYC,APP,MAP3K5,SOD1,CAT,GSK3B,AGTR1,AIFM1,PRKCD,CCL2,RPS6KB1,JUN,PARP1,SLC7A1,OPA1,DUSP1,HSP90AA1,HSPB6,BCL2L1,PPARGC1A,LEP,HMOX1,CRYAB,PRNP,PPARG,CAST,PRKAA1,DDIT3,SPHK1,SOD2,CDKN1B,MTOR,CDKN2A,ERBB2,EGR1,SPP1,HSPA5,SHC1,ITGB1,NFE2L2,BNIP3,RPL24,SMAD3,SIRT1,GOPC,EEF2,BIRC2,MCL1,FYN,RAF1,CTSD,FOXO3,XBP1,SLC1A5,IRS2,ULK1,TGM2,T…	4.25737e-10
Proteins/Chemicals Regulating Cell Processes of oncogenesis	Pathway	666	186	27	oncogenesis	PTGS2,IRS1,VEGFA,BAX,FOS,HIF1A,HSPA1A,MAPK3,CYCS,RAC1,IL6,BID,AKT1,IL8,CDKN1A,MYC,PTPN11,IGF2,PRKCA,SOD1,ADRB2,NFKBIA,RHOA,CAV1,GSK3B,SOS1,PRKCD,CDK1,JUN,HSP90AA1,HSPB1,CTNNB1,BCL2L1,LEP,CEBPB,FGF7,PLAU,ETS1,PPARG,ILK,IGFBP5,PAK1,SPHK1,FLNA,FN1,CDKN1B,MTOR,CDK4,CDK6,CDKN2A,ERBB2,ID1,PTTG1,HSPA5,NFATC4,CRK,ANXA1,CHEK2,ID2,SMAD3,CD44,SIRT1,STAT1,BIRC2,MCL1,RAF1,MIF,CYP1B1,FOXO3,TNC,FGFR3,ACTB,RASD1…	4.44357e-10
Proteins/Chemicals Regulating Cell Processes of response to DNA damage	Pathway	572	164	28	response to DNA damage	HBEGF,PTGS2,BAX,HIF1A,MAPK3,MAP2K1,BID,AKT1,CDKN1A,MYC,PTPN11,APP,HSPB2,MAP3K5,CAV1,GSK3B,PRKCD,CDK1,JUN,PARP1,PDCD4,HSP90AA1,HSPB1,CTNNB1,BCL2L1,CDK5,CEBPB,HMOX1,DDIT3,HSPA8,KLF4,CDKN1B,MTOR,CDKN2A,ERBB2,ID1,CHEK1,PTTG1,NFE2L2,FH,ANXA1,CHEK2,SP1,SIRT1,STAT1,MCL1,XRCC6,MIF,GADD45A,FOXO3,TGM2,PTEN,CCNA2,LYN,CREBBP,STAT5A,SKP2,SOCS3,PPP1R15A,PDPK1,GADD45B,AURKB,CHUK,GDF15,MLH1,MUC1,PIN1,ATF3,YY1AP1…	6.24556e-10
Proteins/Chemicals Regulating Cell Processes of chemosensitivity	Pathway	292	97	33	chemosensitivity	MME,KCNMA1,PTGS2,GJA1,BAX,SLC12A2,HIF1A,CYCS,IL6,BID,AKT1,IL8,CDKN1A,MYC,PRKCA,NFKBIA,RHOA,GSK3B,AIFM1,JUN,PARP1,PDCD4,HSPB1,BCL2L1,BDNF,LEP,CDK5,CBS,HMOX1,PPARG,SPHK1,CXCL12,FN1,MTOR,ANGPT1,CDKN2A,ERBB2,ID1,NFE2L2,CHEK2,SP1,ANGPT2,CD44,MFN2,MCL1,XRCC6,RAF1,SLC2A1,GADD45A,DDR1,TGM2,PTEN,ABCC4,GNB2L1,SRI,BIRC5,YWHAQ,NRP1,SLC29A1,TNFRSF10B,MLH1,YY1AP1,WNT5A,ANKRD1,LGALS3,STX8,KLF6,SPARC,CYR61,AURKA…	7.5023e-10
Proteins/Chemicals Regulating Cell Processes of protein folding	Pathway	562	161	28	protein folding	EIF2S1,BAX,HIF1A,HSPA1A,CYCS,IL6,AKT1,MYC,APP,NRG1,HSPB2,SOD1,APOE,PTGDS,CAV1,MYLK,LY96,AGTR1,AIFM1,CCL2,PARP1,HSP90AA1,HSPB1,HSPB6,PPARGC1A,CEBPB,HSPD1,HMOX1,LRP1,ABCA1,CRYAB,PRNP,ETS1,THBS1,DDIT3,HSPA8,CALR,FLNA,CPT1A,HSPA5,LDLR,PSEN2,HSP90B1,ITGB1,HYOU1,NFE2L2,TXN,GOPC,PDLIM5,RAF1,CTSD,XBP1,HSPE1,FASN,ACTB,HSPA9,CCNA2,CREBBP,NCL,ATF6,SERPINF1,FKBP1A,STX2,HLA-A,AHR,COMP,BIRC5,TRAP1,ATF4,APOB,SL…	9.62309e-10
Proteins/Chemicals Regulating Cell Processes of ROS generation	Pathway	1317	326	24	ROS generation	MME,FGF2,EIF2S1,MAPKAP1,EDN1,HBEGF,PTGS2,IRS1,VEGFA,GJA1,BAX,CASP1,FOS,HIF1A,ODC1,HSPA1A,MAPK3,CYCS,MAP2K1,VCAM1,RAC1,IL6,BID,AKT1,ADM,IL8,MYC,ANXA5,APP,NRG1,HSPB2,SAT1,MAP3K5,PRKCA,SOD1,SLC4A2,ADRB2,CAT,APOE,NFKBIA,FPR1,RHOA,PTGDS,CAV1,ELN,GSK3B,ITGB2,MYLK,CTTN,GSN,AGTR1,AIFM1,DMD,VASP,CDC42,PRKCD,CCL2,JUN,PARP1,OPA1,HSP90AA1,HSPB1,C5,BCL2L1,BDNF,PPARGC1A,LEP,ESRRA,IL15,HSPD1,ADORA1,HMOX1,LRP1,F…	9.6937e-10
Proteins/Chemicals Regulating Cell Processes of ribosome biogenesis and assembly	Pathway	209	75	35	ribosome biogenesis and assembly	FGF2,IRS1,VEGFA,HSPA1A,AKT1,MYC,ANXA5,CDK1,RPS6KB1,PARP1,HSP90AA1,RPS6,MTOR,CDKN2A,RPL24,SLC2A1,OGT,EIF5A,NCL,MDK,ANG,MGEA5,BYSL,SURF6,DKC1,FBL,RPS19,SBDS,EIF6,ZMAT3,PRMT5,PTBP1,RPL29,RPL23A,HJURP,GNL3,GRWD1,BOP1,RPL12,RPF2,SSB,ATXN2,RPL11,RPS3,MRPL32,DDX10,NMD3,RRS1,RPL3,RPL23,RPS2,ABCE1,TROVE2,WDR12,CSE1L,RPL34,RPS4X,NOL8,EBNA1BP2,RPS9,RSL24D1,WDR36,NPM3,NOP58,SKIV2L2,NIP7,RPL28,MPHOSPH10,NOL6,…	1.4879e-09
Proteins/Chemicals Regulating Cell Processes of regulation of cell shape	Pathway	584	165	28	regulation of cell shape	MME,FGF2,EDN1,VEGFA,MARCKS,FOS,MAPK3,VCAM1,RAC1,IL6,AKT1,IL8,CDKN1A,PTPN11,APP,NRG1,PRKCA,NEU1,CALD1,FPR1,RHOA,CAV1,ELN,ITGB2,MYLK,CTTN,GSN,AGTR1,DMD,VASP,CDC42,PRKCD,CDK1,FHL1,JUN,CDH2,SDC4,CTNNB1,LPAR1,TIMP2,CDK5,IL15,EZR,ACTR3,LRP1,PLAU,SERPINE1,THBS1,ILK,PAK1,DDIT3,CXCL12,CALR,FLNA,FN1,CDKN1B,PLCD1,CDK6,DSP,SPP1,ROCK2,PSEN2,SHC1,ITGB1,CRK,ANGPT2,SMAD3,CD44,PALLD,STAT1,RAC2,PLAUR,RAF1,LIMS2,DN…	1.79896e-09
Proteins/Chemicals Regulating Cell Processes of neuronal death	Pathway	835	221	26	neuronal death	FGF2,EIF2S1,MAPKAP1,EDN1,PTGS2,VEGFA,SLC4A4,GJA1,BAX,CASP1,FOS,SLC12A2,HIF1A,ODC1,HSPA1A,MAPK3,CYCS,MAP2K1,RAC1,IL6,BID,AKT1,ADM,IL8,CDKN1A,MYC,PTPN11,APP,NRG1,HSPB2,IGF2,MAP3K5,SOD1,CAT,APOE,NFKBIA,RHOA,PTGDS,GSK3B,GSN,AGTR1,AIFM1,DMD,CDC42,PRKCD,CCL2,CDK1,JUN,PARP1,ITPR1,DUSP1,HSPB1,CTNNB1,BCL2L1,BDNF,TIMP2,PPARGC1A,LEP,CDK5,HSPD1,ADORA1,HMOX1,LRP1,FGF7,CRYAB,PRNP,SERPINE1,PPARG,NTF3,CAST,PAK1,…	1.87073e-09
Proteins/Chemicals Regulating Cell Processes of stress fiber assembly	Pathway	419	126	30	stress fiber assembly	FGF2,EDN1,VEGFA,CAPN2,HSPA1A,MAPK3,VCAM1,RAC1,AKT1,ADM,IL8,CDKN1A,PTPN11,PRKCA,CALD1,RHOA,CAV1,ELN,MYLK,GSN,AGTR1,VASP,CDC42,CCL2,SDC4,HSP90AA1,HSPB1,CTNNB1,LPAR1,FHL2,LEP,MYL12B,ADORA1,CRYAB,ILK,CAST,PAK1,SPHK1,CXCL12,FN1,GNAQ,MTOR,ANGPT1,GNAI2,SPP1,ROCK2,HSPA5,ITGB1,S1PR3,CRK,SMAD3,TXN,CD44,PDLIM5,PALLD,FYN,SMAD7,RAF1,KTN1,DNM2,TNC,AFAP1,KISS1,ACTB,TGM2,IL10,ARHGAP1,KITLG,ACTG2,LOX,MYL9,CAPN1,G…	2.90691e-09
Proteins/Chemicals Regulating Cell Processes of bone development	Pathway	283	93	32	bone development	FGF2,EDN1,DCN,IRS1,VEGFA,GJA1,FOS,HIF1A,MAPK3,RAC1,AKT1,ADM,IGF2,ELN,CCL2,JUN,CDH2,CTNNB1,LEP,ETS1,PPARG,ILK,IGFBP5,MTOR,SPP1,CTSK,TNFRSF11B,RUNX2,STAT1,GNAS,BMP4,TNC,FGFR3,PKD1,STC1,IL18,STC2,IGFBP3,SOX9,GPER,BMP6,MSX1,PAPPA,PLAT,LOX,STAT5A,PENK,PTH1R,RARRES2,THRA,DKK1,IGFBP2,AHR,COMP,SP7,NOG,CHUK,NRP1,FGF18,LRP5,WISP1,BGN,LGALS3,MMP13,SPARC,SOCS2,CDH11,CDKN1C,EPAS1,DDR2,MGP,IBSP,RUNX1,FRZB,SPRE…	3.12984e-09
Proteins/Chemicals Regulating Cell Processes of DNA degradation	Pathway	695	189	27	DNA degradation	MME,FGF2,MAPKAP1,EDN1,DCN,PTGS2,VEGFA,BAX,CASP1,FOS,HSPA1A,MAPK3,CYCS,MAP2K1,IGF2R,RAC1,IL6,BID,AKT1,ADM,CDKN1A,MYC,ANXA5,PTPN11,APP,NRG1,HSPB2,IGF2,MAP3K5,PRKCA,SOD1,CAT,APOE,RHOA,CAV1,GSK3B,ITGB2,MYLK,GSN,AIFM1,CDC42,PRKCD,RPS6KB1,JUN,PARP1,DUSP1,HSP90AA1,HSPB1,C5,BCL2L1,BDNF,TIMP2,LEP,CDK5,IL15,HSPD1,ADORA1,HMOX1,FGF7,PRNP,SERPINE1,PPARG,THBS1,CAST,DDIT3,CXCL12,FN1,SOD2,ENDOG,GNAQ,CDK4,CDKN2A,…	3.21196e-09
Proteins/Chemicals Regulating Cell Processes of extracellular matrix polymerization	Pathway	201	72	35	extracellular matrix polymerization	FGF2,EDN1,DCN,PTGS2,VEGFA,IL6,ADM,IGF2,PRKCA,RHOA,CAV1,ELN,AGTR1,PRKCD,CCL2,FHL2,LEP,POSTN,GFPT1,ETS1,SERPINE1,PPARG,EDNRB,THBS1,ILK,IGFBP5,SPHK1,CALR,FN1,SOD2,ENG,TIMP1,SPP1,ITGB1,SMAD3,SMAD7,SLC2A1,TNC,TGM2,IGFBP3,VCAN,IL10,TGFB2,LOX,TGFB3,SERPINF1,MDK,GNB2L1,SLC3A2,AHR,COMP,LGALS1,CHUK,TNS1,WNT5A,TGFBR2,PDGFRA,KLF6,S100A4,SPARC,CYR61,SMAD4,SERPINE2,FBLN5,VEZF1,DAG1,SDC2,CSPG4,FAP,TWIST1,C13orf…	3.46998e-09
Proteins/Chemicals Regulating Cell Processes of branching morphogenesis	Pathway	309	99	31	branching morphogenesis	MME,FGF2,HBEGF,VEGFA,MARCKS,SLC12A2,MAPK3,MAP2K1,RAC1,MYC,PTPN11,NRG1,IGF2,RHOA,AGTR1,CDC42,CTNNB1,EZR,FGF7,ILK,PAK1,SPHK1,CXCL12,FLNA,FN1,ANGPT1,ERBB2,TIMP1,ITGB1,GIPC1,CRK,ANGPT2,SMAD3,CD44,HOXB7,SIRT1,PALLD,STAT1,SMAD7,BMP4,TNC,PKD1,DDR1,ACTB,FST,IGFBP3,PTEN,BMP6,TGFB2,TGFB3,MDK,STX2,SLC3A2,DKK1,AHR,NRP1,GRB2,WNT5A,TGFBR2,GREM1,DICER1,LGALS3,EPHA2,BMPR1A,TGFBR3,KLF6,FOXD1,S100A4,SPARC,PAX8,ITG…	4.35282e-09
Proteins/Chemicals Regulating Cell Processes of ER unfolded protein response	Pathway	380	116	30	ER unfolded protein response	EIF2S1,MAPKAP1,VEGFA,ATP2C1,BAX,HIF1A,HSPA1A,MAPK3,MAP2K1,AKT1,IL8,APP,HSPB2,IGF2,SOD1,ELN,LY96,PRKCD,CCL2,PARP1,HSP90AA1,CTNNB1,BCL2L1,BDNF,CEBPB,GFPT1,PRNP,PPARG,DDIT3,HSPA8,CALR,MTOR,ATP2A2,SDC1,TIMP1,HSPA5,LDLR,HSP90B1,HYOU1,NFE2L2,SIRT1,OPTN,SCD,SLC2A1,FOXO3,NDRG1,HSD11B1,XBP1,OGT,FASN,TRIB3,IL10,SLC38A2,ATF6,HLA-A,PPP1R15A,COMP,TRAP1,ATF4,APOB,TNFRSF10B,MGEA5,ATF3,PON2,JUNB,TOMM20,SLK,RCAN1…	4.86228e-09
Proteins/Chemicals Regulating Cell Processes of rRNA processing	Pathway	169	63	37	rRNA processing	HSPA1A,MYC,CDK1,JUN,HSP90AA1,MTOR,CDKN2A,NCL,ANG,AURKB,FAU,DICER1,BYSL,SURF6,DKC1,FBL,RPS18,RPS19,SBDS,EIF6,NME1,PPP1R8,GNL3,BOP1,NHP2,RPF2,UTP14A,LSM2,RPL11,RPS20,NMD3,RRS1,RPS2,RPL30,ABCE1,WDR12,NOL8,HEATR1,EBNA1BP2,DDX21,RPL5,DDX47,RSL24D1,WDR36,NPM3,NOP58,NAT10,RPS5,RPL35,RPS24,SKIV2L2,NIP7,GAR1,RPL28,MPHOSPH10,NOL6,EXOSC1,NHP2L1,RPS26,RPL18,EMG1,NOP56,BRIX1	5.78797e-09
Proteins/Chemicals Regulating Cell Processes of mitochondrial damage	Pathway	674	183	27	mitochondrial damage	FGF2,EIF2S1,EDN1,PTGS2,VEGFA,BAX,CASP1,FOS,SLC12A2,HIF1A,ODC1,HSPA1A,MAPK3,CYCS,MAP2K1,RAC1,IL6,BID,AKT1,ADM,IL8,CDKN1A,MYC,PTPN11,APP,HSPB2,MAP3K5,PRKCA,SOD1,CAT,APOE,GSK3B,ITGB2,GSN,AIFM1,PRKCD,CCL2,RPS6KB1,JUN,PARP1,OPA1,HSP90AA1,HSPB1,HSPB6,CTNNB1,BCL2L1,BDNF,PPARGC1A,LEP,HSPD1,HMOX1,CRYAB,PRNP,PPARG,C4orf14,CAST,DDIT3,SPHK1,FN1,SOD2,GNAQ,CDKN1B,ANGPT1,CDKN2A,ERBB2,ID1,CHEK1,TIMP1,HSPA5,PSEN2…	6.56717e-09
Proteins/Chemicals Regulating Cell Processes of translation initiation	Pathway	304	97	31	translation initiation	FGF2,EIF2S1,VEGFA,HIF1A,HSPA1A,MAPK3,AKT1,MYC,PRKCA,GSK3B,RPS6KB1,SLC7A1,ARID4B,PDCD4,HSPB1,BCL2L1,BDNF,CRYAB,PRNP,RPS6,DDIT3,HSPA8,MTOR,HSPA5,ITGB1,TEK,RPL24,PPP2CB,TXN,EEF2,EIF3F,EIF4B,EIF5A,SRSF1,KITLG,SRSF3,EIF4G1,SRSF2,GNB2L1,PPP1R15A,CTSL1,RCN1,PABPC1,RBM3,HNRNPK,STIP1,COMT,CSRP1,METAP2,DKC1,DDIT4,RPS19,EIF6,TYMS,PTBP1,IGBP1,EIF4A1,TWIST1,DDX3X,EIF3H,RPS3A,PA2G4,RAD21,EIF3B,EIF3E,EIF4H,UPF2…	7.88795e-09
Proteins/Chemicals Regulating Cell Processes of endocytosis	Pathway	1989	459	23	endocytosis	FGF2,EIF2S1,MAPKAP1,EDN1,HBEGF,DCN,PTGS2,VEGFA,SLC4A4,MARCKS,SLC9A3R1,GJA1,HSPA1A,MAPK3,IGF2R,VCAM1,RAC1,IL6,AKT1,ADM,IL8,ANXA5,PTPN11,APP,NRG1,IGF2,PRKCA,NEU1,ADRB2,CAT,CALD1,APOE,FPR1,KCNJ2,RHOA,CAV1,GSK3B,ITGB2,MYLK,LY96,SOS1,CTTN,GSN,AGTR1,VASP,CDC42,WASL,PRKCD,SLC19A1,CCL2,JUN,CDH2,SDC4,OPA1,TJP1,HSP90AA1,HSPB1,C5,CTNNB1,LPAR1,BDNF,TIMP2,PICALM,CASK,LEP,CDK5,IL15,HSPD1,CCR6,EZR,ADORA1,ACTR3,…	8.87029e-09
Proteins/Chemicals Regulating Cell Processes of myoblast differentiation	Pathway	273	89	32	myoblast differentiation	FGF2,DCN,IRS1,GJA1,BAX,CASP1,FOS,CAPN2,HIF1A,MAPK3,RAC1,IL6,AKT1,MYC,NRG1,IGF2,PRKCA,NFKBIA,KCNJ2,RHOA,RPS6KB1,JUN,CDH2,SDC4,FHL2,SMAD5,CDK5,IL15,CRYAB,ILK,CAST,IGFBP5,FN1,CDKN1B,MTOR,ITGA7,SDC1,NFATC4,ITGB1,SMAD3,RUNX2,RAF1,HSD11B1,FST,IGFBP3,IL10,MSX1,TIMP3,CTSB,SOCS3,RB1CC1,RNASEL,THRA,LGALS1,CHUK,HES1,TGFBR2,SPARC,ABL1,CDKN1C,BIN1,IGFBP7,TNFSF12,NOV,MAGED1,MAP3K1,TNFRSF12A,BTG1,RALGDS,TSC22D3…	1.05441e-08
Proteins/Chemicals Regulating Cell Processes of regulation of body size	Pathway	118	48	40	regulation of body size	IRS1,AKT1,MYC,IGF2,ADRB2,APOE,RPS6KB1,JUN,LPAR1,BDNF,LEP,CEBPB,HMOX1,NTF3,IGFBP5,SGK1,CDKN1B,CDK4,RORA,RUNX2,RAF1,GNAS,STC1,ADIPOR1,ULK1,IGFBP3,NCOA3,ARHGAP1,SKP2,MAP4K3,CS,IGFBP2,BMPR1A,CDKN1C,TUBG1,RPS19,MFAP2,GAS1,RPL23A,DEDD,DIRAS3,UPF2,RPL32,RPS20,FLNB,FRG1,CALU,RPL5	1.67351e-08
Proteins/Chemicals Regulating Cell Processes of smooth muscle cell differentiation	Pathway	152	57	37	smooth muscle cell differentiation	IRS1,VEGFA,RAC1,AKT1,PRKCA,RHOA,PTGDS,GSK3B,PRKCD,RPS6KB1,JUN,CDH2,FHL2,SMAD5,PPARG,KLF4,FN1,MTOR,ITGA7,ENG,CSRP2,SP1,SMAD3,RUNX2,PDLIM5,PALLD,MFN2,SMAD7,BMP4,TGM2,JAG1,SOX9,BMP6,KITLG,ACTG2,TGFB3,COMP,LGALS1,PDGFRB,TAGLN,TGFBR2,KLF2,RCAN1,SPARC,NFATC1,SMTN,CSRP1,MGP,LAMA2,DIAPH1,PITX2,TDG,EFEMP2,PRRX1,ARID5B,C13orf15,CREG1	2.43417e-08
Proteins/Chemicals Regulating Cell Processes of fibroblast proliferation	Pathway	316	98	30	fibroblast proliferation	FGF2,EDN1,HBEGF,DCN,PTGS2,VEGFA,FOS,HIF1A,MAPK3,MAP2K1,IL6,AKT1,ADM,CDKN1A,MYC,PTPN11,PRKCA,ADRB2,CAT,RHOA,GSK3B,AGTR1,CDC42,PRKCD,CCL2,RPS6KB1,JUN,DUSP1,CTNNB1,TIMP2,LEP,CEBPB,HMOX1,FGF7,PLAU,PPARG,CALR,FN1,MTOR,SDC1,EGR1,TIMP1,SPP1,ITGB1,NFE2L2,TNFRSF11B,SMAD3,CD44,STAT1,FYN,PLAUR,RAF1,MIF,BMP4,CTSD,TIMP4,IGFBP3,VCAN,SOCS1,PTEN,CCNA2,TGFB2,TIMP3,PLAT,TGFB3,SKP2,IGFBP2,BIRC5,PDGFRB,JUND,MUC1,ATF…	3.25922e-08
Proteins/Chemicals Regulating Cell Processes of heart function	Pathway	652	175	26	heart function	MME,FGF2,EDN1,HBEGF,DCN,PTGS2,VEGFA,GJA1,BAX,FOS,HIF1A,HSPA1A,MAPK3,CYCS,VCAM1,RAC1,IL6,AKT1,ADM,PTPN11,NRG1,HSPB2,IGF2,PRKCA,SOD1,ADRB2,CAT,CALD1,NFKBIA,RHOA,CAV1,ELN,GSK3B,MYLK,AGTR1,AIFM1,DMD,VASP,PRKCD,CCL2,PARP1,OPA1,HSPB1,HSPB6,C5,BCL2L1,FHL2,PPARGC1A,LEP,ADORA1,HMOX1,POSTN,CRYAB,PLAU,SERPINE1,PPARG,EDNRB,THBS1,ILK,CAST,PAK1,SPHK1,HSPA8,CXCL12,ADCY6,CALR,FN1,SOD2,GNAQ,MTOR,PLCD1,ANGPT1,ATP2…	3.44935e-08
Proteins/Chemicals Regulating Cell Processes of muscle regeneration	Pathway	175	62	35	muscle regeneration	MME,FGF2,DCN,PTGS2,VEGFA,GJA1,HSPA1A,IL6,AKT1,NRG1,IGF2,ADRB2,RHOA,ITGB2,AGTR1,DMD,CCL2,DUSP1,CTNNB1,BDNF,IL15,POSTN,PLAU,SERPINE1,FBXO32,SPHK1,MTOR,ITGA7,SPP1,ID2,LAMA4,TNC,DYSF,FST,IFNGR1,SYNC,PTEN,TIMP3,MDK,LGALS1,TNS1,VAMP2,WNT5A,IL6ST,CXCL16,BGN,CD46,SNAI2,SPARC,TNFSF12,MAGED1,DAG1,NDN,MGMT,RNF5,BVES,STRA13,EMD,FHL3,IFRD1,GNE,AKIRIN1	6.82078e-08
Proteins/Chemicals Regulating Cell Processes of heart development	Pathway	393	115	29	heart development	FGF2,EDN1,HBEGF,PTGS2,VEGFA,GJA1,HIF1A,HSPA1A,VCAM1,RAC1,IL6,AKT1,ADM,CDKN1A,MYC,NRG1,IGF2,PRKCA,RHOA,GSK3B,JUN,CDH2,CTNNB1,BDNF,PPARGC1A,ADORA1,POSTN,NTF3,ILK,CALR,KLF4,FN1,CDKN1B,ANGPT1,ATP2A2,ERBB2,ENG,HSPA5,RGS4,NFATC4,SHC1,ITGB1,TEK,SP1,PDLIM5,SMAD7,BMP4,VCAN,JAG1,MSX1,CREBBP,TGFB2,SRSF2,TGFB3,PTH1R,MDK,THRA,DKK1,AHR,FADD,CFLAR,WNT5A,FOXM1,TGFBR2,IL6ST,LRP5,MAP3K7,SGCD,DICER1,TGFBI,CXCR7,BMP…	7.41414e-08
Proteins/Chemicals Regulating Cell Processes of quiescence	Pathway	330	100	30	quiescence	FGF2,EDN1,DCN,PTGS2,IRS1,VEGFA,GJA1,BAX,FOS,HIF1A,ODC1,AKT1,ADM,CDKN1A,MYC,SOD1,RHOA,CAV1,ELN,MYLK,CDC42,JUN,PARP1,HSPB6,CTNNB1,BCL2L1,KCNK2,IL15,PRNP,PPARG,THBS1,CXCL12,KLF4,FN1,SOD2,CDKN1B,MTOR,CDK4,ANGPT1,EGR1,SPP1,ITGB1,TEK,ANGPT2,RUNX2,CD44,STAT1,CLDN11,MIF,GNAS,FOXO3,OXTR,PTEN,IL10,TGFB2,STAT5A,PENK,SERPINF1,DKK1,AHR,PDPK1,BIRC5,KCNIP3,TXNIP,HES1,PIN1,ZFP36,FOXM1,JUNB,DRD4,KLF2,MMP13,CCND3,…	8.42715e-08
Proteins/Chemicals Regulating Cell Processes of cell-cell adhesion	Pathway	668	176	26	cell-cell adhesion	FGF2,EDN1,HBEGF,VEGFA,ATP2C1,GJA1,FOS,HIF1A,MAP2K1,VCAM1,RAC1,IL6,AKT1,PTPN11,APP,NRG1,PRKCA,CAT,FPR1,RHOA,CAV1,GSK3B,ITGB2,CTTN,AGTR1,VASP,CDC42,PRKCD,CCL2,CDH2,SDC4,TJP1,CTNNB1,LEP,CDK5,IL15,EZR,ACTR3,PRNP,PLAU,PPARG,THBS1,ILK,CXCL12,FLNA,FN1,MTOR,HOXA10,ITGA5,ANGPT1,DSP,ATP2A2,ERBB2,SDC1,ENG,TRIP6,TIMP1,SPP1,SHC1,ITGB1,CRK,TEK,ANGPT2,CD44,FYN,SMAD7,PLAUR,RAF1,BMP4,GADD45A,TNC,PKD1,OGT,JAG1,PTE…	1.25951e-07
Proteins/Chemicals Regulating Cell Processes of endothelial cell adhesion	Pathway	330	99	29	endothelial cell adhesion	FGF2,EDN1,DCN,PTGS2,VEGFA,GJA1,VCAM1,RAC1,IL6,AKT1,ADM,IL8,NEU1,CAT,FPR1,RHOA,ELN,GSK3B,ITGB2,CTTN,AGTR1,PRKCD,CCL2,C5,HSPD1,EZR,HMOX1,PLAU,ETS1,SERPINE1,PPARG,THBS1,ILK,CXCL12,S1PR1,FN1,ANGPT1,ENG,SPP1,SHC1,ITGB1,S1PR3,TNFRSF11B,ANXA1,ANGPT2,CD44,GPNMB,ANTXR1,PLAUR,MIF,TNC,DYSF,LPL,IL18,TGM2,IL10,LYN,TGFB2,PLAT,SERPING1,ADAM15,ANGPTL4,NRP1,MUC1,STX4,TGFBI,LGALS3,CXCR7,JUP,KLF2,ZYX,SPARC,CD47,SPR…	1.66709e-07
Proteins/Chemicals Regulating Cell Processes of inflammatory response	Pathway	1404	330	23	inflammatory response	MME,FGF2,EDN1,HBEGF,KCNMA1,DCN,PTGS2,VEGFA,GJA1,CASP1,FOS,SLC12A2,HIF1A,ODC1,HSPA1A,MAPK3,CYCS,VCAM1,RAC1,IL6,AKT1,ADM,IL8,CDKN1A,MYC,PTPN11,APP,NRG1,HSPB2,IGF2,MAP3K5,PRKCA,SOD1,NEU1,ADRB2,CAT,APOE,NFKBIA,FPR1,RHOA,PTGDS,CAV1,ELN,GSK3B,ITGB2,MYLK,LY96,GSN,AGTR1,CDC42,PRKCD,CCL2,JUN,PARP1,SDC4,DUSP1,HSP90AA1,HSPB1,C5,CTNNB1,BCL2L1,BDNF,TIMP2,PPARGC1A,LEP,CEBPB,ESRRA,IL15,HSPD1,MT1F,CCR6,ADORA1,HM…	2.41565e-07
Proteins/Chemicals Regulating Cell Processes of mitochondrial protein transport	Pathway	31	19	59	mitochondrial protein transport	HSPA1A,APP,SOD1,HSP90AA1,HSPD1,HSPA8,CPT1A,HSPA9,TRAP1,TOMM20,TSPO,IMMT,TIMM44,TOMM70A,KARS,SAMM50,MTX1,MIPEP,TOMM34	2.83453e-07
Proteins/Chemicals Regulating Cell Processes of glucose import	Pathway	645	169	26	glucose import	FGF2,MAPKAP1,EDN1,PTGS2,IRS1,VEGFA,GJA1,BAX,HIF1A,HSPA1A,MAPK3,MAP2K1,IGF2R,RAC1,IL6,AKT1,ADM,IL8,MYC,PTPN11,APP,NRG1,HSPB2,IGF2,PRKCA,ADRB2,CAT,FPR1,PTGDS,CAV1,GSK3B,ITGB2,MYLK,AGTR1,AIFM1,CDC42,PRKCD,CCL2,RPS6KB1,ARID4B,DUSP1,SMAD5,PPARGC1A,LEP,CDK5,CEBPB,ESRRA,IL15,ADORA1,GFPT1,SERPINE1,PPARG,EDNRB,NTF3,CAST,PRKAA1,SGK1,CAMK2G,FN1,GNAQ,MTOR,ANGPT1,GNAI2,ERBB2,LEPR,EGR1,CPT1A,ROCK2,RPL22,SHC1,I…	3.32675e-07
Proteins/Chemicals Regulating Cell Processes of endochondral ossification	Pathway	132	49	36	endochondral ossification	FGF2,PTGS2,IRS1,VEGFA,GJA1,FOS,HSPA1A,AKT1,MYC,IGF2,CTNNB1,LEP,CEBPB,ENPP1,IGFBP5,FN1,SPP1,CTSK,RUNX2,BMP4,FGFR3,STC1,SOX9,BMP6,PTH1R,SERPINF1,SP7,ATF4,FGF18,JUNB,WISP1,TGFBI,SMAD4,ACVR1,EPAS1,SMAD6,ENO1,MGP,TWSG1,CARM1,DLX5,COL10A1,NKX3-2,COL13A1,EGR2,FLNB,NFIX,ADAMTS9,GPC6	3.37734e-07
Proteins/Chemicals Regulating Cell Processes of response to hypoxia	Pathway	268	83	30	response to hypoxia	MME,EDN1,PTGS2,VEGFA,FOS,SLC12A2,HIF1A,ODC1,MAPK3,RAC1,AKT1,ADM,CDKN1A,MYC,HSPB2,SOD1,CAT,RHOA,AGTR1,PRKCD,JUN,HSP90AA1,HSPB1,BCL2L1,LEP,CBS,ADORA1,HMOX1,POSTN,PLAU,SERPINE1,EDNRB,PRKAA1,CXCL12,SOD2,CDKN1B,MTOR,RORA,EGR1,SPP1,HYOU1,BNIP3,TEK,SOD3,MIF,SLC2A1,NDRG1,IRS2,TGM2,GPER,IL10,CREBBP,TGFB2,NCL,APEX1,MDK,PPP1R15A,ANG,AHR,LGALS1,PTGIS,ANGPTL4,NRP1,MMP7,SLC11A2,MUC1,SLC31A1,MAP3K7,KLF2,NR4A2,E…	3.93205e-07
Proteins/Chemicals Regulating Cell Processes of hepatic regeneration	Pathway	310	93	29	hepatic regeneration	FGF2,HBEGF,PTGS2,IRS1,VEGFA,BAX,ODC1,MAPK3,IL6,BID,AKT1,CDKN1A,MYC,PTPN11,IGF2,SAT1,PRKCA,SOD1,NEU1,NFKBIA,CAV1,GSK3B,AGTR1,CDC42,PRKCD,JUN,PARP1,C5,CTNNB1,BCL2L1,TIMP2,LEP,CEBPB,HMOX1,FGF7,PLAU,SERPINE1,PPARG,FN1,CDKN1B,PTTG1,EGR1,TIMP1,SPP1,SHC1,NFE2L2,STAT1,CXCL2,UCP2,FOXO3,ACTB,FST,TGM2,SOCS1,IL10,CCNA2,KITLG,SKP2,SOCS3,AHR,PDPK1,GADD45B,TXNIP,RBPJ,FADD,ENTPD1,ATF3,C5AR1,FOXM1,IL6ST,NES,SIRPA…	3.94728e-07
Proteins/Chemicals Regulating Cell Processes of mRNA processing	Pathway	516	140	27	mRNA processing	FGF2,VEGFA,HSPA1A,MYC,APP,DMD,CDC42,PRKCD,CDK1,RPS6KB1,PARP1,PDCD4,CTNNB1,PPARGC1A,PAK1,LEPR,HSPA5,LDLR,SP1,CD44,STAT1,MBNL1,XBP1,INPPL1,EIF4B,HPRT1,TRA2B,EIF5A,IL10,SRSF1,CREBBP,TGFB2,SRSF3,EIF4G1,ATF6,SRSF2,LGALS1,KHDRBS1,PABPC1,MLH1,CYP27A1,PIN1,IL6ST,WISP1,LGALS3,LAMP2,HNRNPK,HNRNPD,CDC25B,EEF2K,HNRNPA2B1,AURKA,BUB1,PRPF19,CSTF2T,LSM1,SNRPN,FBL,RPS19,SMARCB1,PARK7,BCLAF1,PRMT5,CD74,IVNS1ABP,T…	4.30847e-07
Proteins/Chemicals Regulating Cell Processes of vasculogenesis	Pathway	269	83	30	vasculogenesis	FGF2,VEGFA,GJA1,CAPN2,HIF1A,ODC1,MAPK3,IL6,AKT1,ADM,IL8,MYC,IGF2,FPR1,RHOA,ELN,AGTR1,VASP,PRKCD,JUN,CDH2,BDNF,FHL2,LEP,HMOX1,ETS1,SERPINE1,PPARG,THBS1,ILK,CXCL12,S1PR1,FN1,ANGPT1,ENG,ITGB1,S1PR3,TNFRSF11B,TEK,ANGPT2,BMP4,FOXO3,JAG1,KITLG,TGFB3,ANG,AHR,COMP,JUND,ANGPTL4,NRP1,ENTPD1,JUNB,VEGFC,TGFBR2,PPAP2B,LAMA5,BMPR2,PDGFRA,KLF6,PTGES,SPARC,SCG2,VEGFB,SOX18,CYR61,ANPEP,EPAS1,FBLN5,CD151,EDIL3,EFN…	4.67109e-07
Proteins/Chemicals Regulating Cell Processes of lung development	Pathway	237	75	31	lung development	FGF2,EDN1,HBEGF,DCN,VEGFA,GJA1,HIF1A,MAP2K1,IGF2R,AKT1,IL8,PTPN11,NRG1,IGF2,SOD1,ELN,JUN,BCL2L1,TIMP2,LEP,HMOX1,FGF7,PPARG,THBS1,CXCL12,FN1,SOD2,SDC1,EGR1,TIMP1,ROCK2,SHC1,SMAD7,SOD3,RAF1,MIF,BMP4,TNC,FGFR3,PTEN,TGFB2,TIMP3,TGFB3,MDK,DKK1,AHR,FGF18,FOXM1,LAMA5,GREM1,TGFBI,BMPR1A,KLF2,PDGFRA,TGFBR3,PTGES,GLI3,ERRFI1,SPRY2,SPRY1,CYR61,HNRNPA2B1,PTN,EPAS1,NPAS1,NFIB,BCLAF1,SFRP1,NFIC,COL15A1,MACF1,C…	5.68366e-07
Proteins/Chemicals Regulating Cell Processes of mitochondrial membrane potential	Pathway	323	95	29	mitochondrial membrane potential	MAPKAP1,IRS1,BAX,HIF1A,ODC1,HSPA1A,MAPK3,CYCS,RAC1,BID,AKT1,APP,NRG1,CAT,GSK3B,GSN,AIFM1,PRKCD,CDK1,PARP1,OPA1,HSPB1,BCL2L1,BDNF,PPARGC1A,LEP,HSPD1,CRYAB,PRNP,PPARG,NTF3,DDIT3,HSPA8,CALR,SOD2,MTOR,ANGPT1,CDKN2A,ATP5I,NFE2L2,BNIP3,SLC25A4,MFN2,UCP2,MCL1,STC1,FASN,HK2,HSPA9,IL10,TIMP3,STX2,HLA-A,ACLY,AHR,BIRC5,TRAP1,MGEA5,STAT6,PIN1,PLIN3,ALDH2,TSPO,ATP5A1,NUCB2,MAOA,GLRX,CD47,CYR61,MAGED1,B2M,NPC1…	7.91654e-07
Proteins/Chemicals Regulating Cell Processes of invasive growth	Pathway	155	54	34	invasive growth	FOS,HIF1A,HSPA1A,AKT1,MYC,NRG1,CDC42,CTNNB1,TIMP2,PLAU,FN1,ERBB2,ID1,CHEK1,EGR1,TIMP1,SPP1,RAB27B,ITGB1,CRK,SP1,CD44,PLAUR,RAF1,BMP4,CTSD,TNC,CTSB,DKK1,IGFBP2,CTSL1,BIRC5,NOG,MMP7,MUC1,YY1AP1,STK24,MMP13,SNAI2,S100A4,GPI,AURKA,PLXNB1,PEBP1,CDH13,DDIT4,MTA3,FSCN1,SEMA3E,CDH3,ADAMTS5,GPR1,TPP1,MAP4K4	8.79926e-07
Proteins/Chemicals Regulating Cell Processes of regulation of translational fidelity	Pathway	30	18	58	regulation of translational fidelity	HSPA1A,PUM2,RPL23A,EEF1B2,RPL12,RPL11,RPL27A,RPL32,RPL3,RPL23,RPS2,IARS,RPS4X,RPS5,RPL31,RPL17,RPL6,RPS23	9.29527e-07
Proteins/Chemicals Regulating Cell Processes of life span	Pathway	809	202	24	life span	FGF2,EDN1,PTGS2,IRS1,VEGFA,BAX,CASP1,HIF1A,SRD5A1,ODC1,HSPA1A,MAPK3,IL6,AKT1,IL8,CDKN1A,MYC,APP,IGF2,PRKCA,PTPRO,SOD1,NEU1,CAT,APOE,NFKBIA,RHOA,CAV1,GSK3B,ITGB2,CTTN,AGTR1,DMD,CDC42,RPS6KB1,JUN,PARP1,HSPB1,CTNNB1,BCL2L1,BDNF,TIMP2,PPARGC1A,LEP,CEBPB,IL15,HMOX1,POSTN,FGF7,CRYAB,PRNP,SERPINE1,PPARG,NTF3,RPS6,SGK1,CXCL12,FN1,SOD2,GNAQ,CDKN1B,MTOR,CDK4,CDK6,ATP2A2,CDKN2A,ERBB2,ITGA7,CHEK1,EGR1,TIMP1,…	9.96939e-07
Proteins/Chemicals Regulating Cell Processes of bone remodeling	Pathway	314	92	29	bone remodeling	MME,FGF2,EDN1,PTGS2,IRS1,VEGFA,GJA1,FOS,HIF1A,IL6,AKT1,IL8,IGF2,APOE,GSK3B,GSN,CCL2,CTNNB1,TIMP2,LEP,ADORA1,POSTN,PLAU,SERPINE1,PPARG,IGFBP5,FN1,LEPR,TIMP1,SPP1,CTSK,ITGB1,TNFRSF11B,SP1,RUNX2,CD44,STAT1,MIF,GNAS,BMP4,HSD11B1,FGFR3,STC1,ACTB,IL18,TGM2,ALPL,SOCS1,BMP6,IL10,MSX1,KITLG,TGFB2,PLAT,TGFB3,PTH1R,SOCS3,THRA,DKK1,IGFBP2,CTSL1,SP7,ATF4,NR1H2,NOG,PTGER1,SLC5A3,NR1H3,JUNB,IL6ST,LRP5,GREM1,BGN…	1.41424e-06
Proteins/Chemicals Regulating Cell Processes of osteocyte function	Pathway	162	55	33	osteocyte function	FGF2,EDN1,VEGFA,GJA1,FOS,IL6,AKT1,ADM,IL8,IGF2,APOE,GSK3B,CDH2,CTNNB1,LPAR1,FHL2,PPARGC1A,LEP,PPARG,IGFBP5,DDIT3,CALR,FN1,SPP1,CTSK,SMAD3,RUNX2,STAT1,FGFR3,PKD1,BMP6,PTH1R,DKK1,SP7,ATF4,FGF18,JUNB,LRP5,GREM1,WISP1,BMPR1A,MMP13,NR4A2,SMAD4,TNFSF12,MAGED1,MAP3K1,TNFRSF12A,MC1R,SFRP1,NFIC,ITGB1BP1,DLX5,CAPNS1,CLEC2D	1.74623e-06
Proteins/Chemicals Regulating Cell Processes of insulin sensitivity	Pathway	502	134	26	insulin sensitivity	MAPKAP1,EDN1,HBEGF,PTGS2,IRS1,SLC4A4,CASP1,MAPK3,IL6,AKT1,ADM,PTPN11,NRG1,HSPB2,IGF2,MAP3K5,SOD1,ADRB2,APOE,CAV1,GSK3B,AGTR1,AIFM1,CDC42,CCL2,RPS6KB1,PARP1,CTNNB1,BDNF,PPARGC1A,LEP,CEBPB,IL15,ADORA1,HMOX1,ENPP1,SERPINE1,PPARG,EDNRB,RPS6,IGFBP5,MTOR,ANGPT1,GNAI2,LEPR,CPT1A,SPP1,HSPA5,NFATC4,SHC1,HYOU1,SIRT1,MFN2,UCP2,FYN,MIF,SCD,GNAS,FOXO3,HSD11B1,XBP1,IRS2,ADIPOR1,GPAM,LPL,FASN,INPPL1,PCK2,IL18,T…	1.97091e-06
Proteins/Chemicals Regulating Cell Processes of tissue remodeling	Pathway	325	94	28	tissue remodeling	EDN1,DCN,PTGS2,VEGFA,FOS,HIF1A,VCAM1,RAC1,IL6,AKT1,ADM,IL8,NRG1,ELN,PRKCD,CCL2,CDH2,C5,CTNNB1,FHL2,TIMP2,HMOX1,POSTN,PLAU,ETS1,SERPINE1,PPARG,THBS1,IGFBP5,CXCL12,CALR,FN1,ENG,TIMP1,SPP1,TNFRSF11B,CD44,HOXB7,CXCL2,PLAUR,MIF,BMP4,CTSD,TNC,ACTB,IL18,TIMP4,TGM2,VCAN,SAA1,SOCS1,CD68,IL10,TGFB2,TIMP3,PLAT,LOX,CLEC3B,SERPINF1,APEX1,GNB2L1,AHR,ADAMTS1,LGALS1,CFLAR,MMP7,WNT5A,FGF18,MAP3K7,LGALS3,MMP13,PDG…	2.00862e-06
Proteins/Chemicals Regulating Cell Processes of embryo implantation	Pathway	191	62	32	embryo implantation	HBEGF,PTGS2,VEGFA,ODC1,RAC1,IL6,ANXA5,IGF2,RHOA,GSK3B,VASP,CDC42,TIMP2,LEP,ZP3,LRP1,PLAU,SERPINE1,CALR,FN1,MTOR,HOXA10,CDKN2A,ERBB2,LEPR,TIMP1,SPP1,PLAUR,MIF,STC1,HSPE1,TIMP4,PTEN,MSX1,KITLG,PLAT,SRSF2,DKK1,ADAMTS1,LGALS1,FAU,NRP1,MUC1,CST3,CYR61,GPI,PCSK5,CD9,TRO,PSMB8,PSMB9,BYSL,PRPF19,DAG1,MEIS1,NME1,FBLN1,CST6,HSPH1,DNAJB4,MR1,SRM	2.14067e-06
Proteins/Chemicals Regulating Cell Processes of bone resorption	Pathway	490	131	26	bone resorption	FGF2,EDN1,PTGS2,IRS1,VEGFA,CA2,GJA1,FOS,HIF1A,MAPK3,IL6,AKT1,IL8,IGF2,PRKCA,PTPRO,SLC4A2,ADRB2,CAT,NFKBIA,RHOA,CTTN,GSN,CDC42,CCL2,JUN,PARP1,CTNNB1,BCL2L1,FHL2,TIMP2,LEP,ESRRA,PTPN12,IL15,HSPD1,ADORA1,HMOX1,CLCN7,PPARG,ILK,IGFBP5,CXCL12,FLNA,FN1,MTOR,ERBB2,TRIP6,TIMP1,SPP1,CTSK,TNFRSF11B,ID2,RUNX2,CD44,SLC4A7,GNAS,BMP4,CTSD,ENPP2,HSD11B1,FGFR3,IRS2,STC1,HSPE1,FST,IL18,IGFBP3,ALPL,SOCS1,BMP6,IL10,…	2.35307e-06
Proteins/Chemicals Regulating Cell Processes of muscle fiber development	Pathway	184	60	32	muscle fiber development	VEGFA,VCAM1,RAC1,IL6,AKT1,ANXA5,NRG1,IGF2,RHOA,GSK3B,FHL1,DUSP1,CTNNB1,BCL2L1,FHL2,CDK5,PPARG,ILK,FBXO32,FN1,MTOR,CDKN2A,TIMP1,RPL22,HSP90B1,ITGB1,ANXA1,ID2,SMAD3,RUNX2,RAF1,PTPRA,LARP6,NEO1,IGFBP3,SOX9,CREBBP,PAPPA,TGFB2,ATF6,CTSB,SP7,NOG,BMPR1A,SOCS2,BIN1,CD9,TNFSF12,TNFRSF12A,RND3,PITX2,NDN,HMGN1,BNIP2,RECK,VAMP5,CDH15,FHL3,DMPK,UNC45A	2.64912e-06
Proteins/Chemicals Regulating Cell Processes of myoblast proliferation	Pathway	138	48	34	myoblast proliferation	FGF2,DCN,PTGS2,IRS1,GJA1,BAX,FOS,MAPK3,MAP2K1,RAC1,IL6,IGF2,ITGB2,CCL2,JUN,DUSP1,CTNNB1,LEP,IL15,PLAU,IGFBP5,SPHK1,FN1,CDKN2A,SDC1,ITGB1,ID2,STAT1,UCP2,RAF1,FST,IGFBP3,IGFBP6,PAPPA,TIMP3,THRA,IGFBP2,LGALS1,GRB2,JUNB,TNFSF12,TNFRSF12A,BTG1,PITX2,NNMT,GPC1,STRA13,FRG1	3.75981e-06
Proteins/Chemicals Regulating Cell Processes of epithelial cell proliferation	Pathway	378	105	27	epithelial cell proliferation	FGF2,EDN1,HBEGF,PTGS2,VEGFA,SLC9A3R1,FOS,ODC1,HSPA1A,MAPK3,MAP2K1,IL6,AKT1,ADM,IL8,CDKN1A,MYC,NRG1,IGF2,CCL2,HSPB1,CTNNB1,CASK,LEP,CEBPB,PTPN12,HSPD1,FGF7,PLAU,PPARG,EDNRB,ILK,SGK1,SPHK1,CALR,KLF4,FN1,CDKN1B,MTOR,ITGA5,CDK4,CDK6,CDKN2A,ERBB2,HSPA5,RGS4,ITGB1,NFE2L2,SMAD3,CD44,PLAUR,RAF1,MIF,BMP4,NDRG1,TNC,FST,KLF9,IGFBP3,EIF5A,PTEN,DUSP5,IGFBP6,TGFB2,LOX,STAT5A,TGFB3,SERPINF1,THRA,STX2,DKK1,IGFBP…	3.91915e-06
Proteins/Chemicals Regulating Cell Processes of contraction	Pathway	1391	319	22	contraction	MME,FGF2,MAPKAP1,EDN1,HBEGF,KCNMA1,DCN,PTGS2,IRS1,VEGFA,MARCKS,SLC9A3R1,GJA1,CASP1,FOS,CAPN2,SLC12A2,HIF1A,HSPA1A,MAPK3,MAP2K1,VCAM1,RAC1,IL6,AKT1,ADM,IL8,MYC,ANXA5,PTPN11,APP,HSPB2,IGF2,MAP3K5,PRKCA,SOD1,NEU1,ADRB2,CAT,CALD1,APOE,FPR1,KCNJ2,RHOA,PTGDS,CAV1,ELN,GSK3B,ITGB2,MYLK,CTTN,GSN,AGTR1,DMD,VASP,CDC42,WASL,PRKCD,SLC19A1,CCL2,CDK1,RPS6KB1,JUN,PARP1,CDH2,ITPR1,SDC4,HSP90AA1,HSPB1,HSPB6,C5,CTN…	4.05233e-06
Proteins/Chemicals Regulating Cell Processes of mitotic entry	Pathway	780	192	24	mitotic entry	FGF2,MAPKAP1,EDN1,HBEGF,PTGS2,IRS1,VEGFA,FOS,ODC1,HSPA1A,MAPK3,MAP2K1,RAC1,IL6,AKT1,ADM,IL8,CDKN1A,MYC,PTPN11,NRG1,IGF2,SAT1,PRKCA,CAT,APOE,RHOA,CAV1,GSK3B,CTTN,AGTR1,CDC42,PRKCD,CCL2,CDK1,PARP1,SDC4,DUSP1,HSP90AA1,CTNNB1,LPAR1,TIMP2,LEP,IL15,ADORA1,LRP1,FGF7,PLAU,PPARG,EDNRB,THBS1,ILK,IGFBP5,SPHK1,S1PR1,KLF4,FLNA,FN1,GNAQ,CDKN1B,MTOR,CDK4,ANGPT1,GNAI2,CDKN2A,ERBB2,SDC1,CHEK1,PTTG1,EGR1,TIMP1,SPP…	4.97554e-06
Proteins/Chemicals Regulating Cell Processes of mitochondrial membrane permeability	Pathway	268	79	29	mitochondrial membrane permeability	FGF2,GJA1,BAX,CASP1,HIF1A,HSPA1A,CYCS,IL6,BID,AKT1,MYC,APP,HSPB2,SOD1,CAT,GSK3B,AIFM1,CDK1,PARP1,HSP90AA1,BCL2L1,LEP,HSPD1,MT1F,HMOX1,CRYAB,C4orf14,CAST,ENDOG,GNAQ,HSPA5,SHC1,BNIP3,RPL24,SLC25A4,SMAD3,TXN,MFN2,UCP2,MCL1,GLS,TGM2,HK2,GPER,CTSB,BNIP3L,FKBP1A,STX2,BIRC5,TRAP1,FADD,SLC25A25,BCL2L2,GPX4,TSPO,LGALS3,VDAC1,NUCB2,HSD17B10,MAP3K1,PDCD5,SLC25A3,SIGMAR1,UBB,TP53BP2,BOK,EPRS,SLC25A5,FIS1,PLE…	6.09402e-06
Proteins/Chemicals Regulating Cell Processes of leukocyte migration	Pathway	541	140	25	leukocyte migration	FGF2,EDN1,HBEGF,KCNMA1,PTGS2,VEGFA,MARCKS,GJA1,MAPK3,VCAM1,RAC1,IL6,AKT1,IL8,APP,NRG1,PRKCA,SOD1,NEU1,ADRB2,FPR1,RHOA,CAV1,ITGB2,MYLK,CTTN,CDC42,PRKCD,CCL2,PARP1,CDH2,SDC4,HSPB1,C5,CTNNB1,LEP,IL15,MT1F,CCR6,EZR,ADORA1,HMOX1,PLAU,SERPINE1,PPARG,EDNRB,THBS1,ILK,CXCL12,S1PR1,FN1,ITGA5,CDK4,ANGPT1,SDC1,EGR1,SPP1,ITGB1,ANXA1,ANGPT2,TXN,CD44,STAT1,CXCL2,UCP2,GPNMB,SOD3,PLAUR,MIF,ENPP2,TNC,STC1,DDR1,IL1…	6.96947e-06
Proteins/Chemicals Regulating Cell Processes of kinetochore assembly	Pathway	206	64	30	kinetochore assembly	MAPK3,CDC42,CDK1,PARP1,HSP90AA1,PAK1,CHEK1,MCL1,CCNA2,CREBBP,CTSL1,BIRC5,AURKB,RBPJ,TERF1,H2AFZ,PPP1CC,RAN,AURKA,TPX2,TUBG1,BUB1,MAD2L1,CDC20,SUMO2,DIAPH1,UHRF1,CENPF,TTK,TOP2A,NCAPG,SENP2,FEN1,CENPE,CENPB,CDCA8,MAPK6,CDC34,RAD21,DAD1,NDEL1,PHB2,SKP1,SEH1L,STRA13,CENPV,PAFAH1B1,CLIP1,DCTN1,SAP30,MIS12,KIF2C,NUDC,GINS2,APITD1,PCSK7,ZWINT,DLGAP5,ZWILCH,MAPRE1,BOD1,CENPW,NUP37,CENPN	7.48321e-06
Proteins/Chemicals Regulating Cell Processes of mitochondrial depolarization	Pathway	447	119	26	mitochondrial depolarization	FGF2,EIF2S1,MAPKAP1,EDN1,PTGS2,BAX,CASP1,HIF1A,HSPA1A,MAPK3,CYCS,RAC1,BID,AKT1,MYC,APP,NRG1,HSPB2,PRKCA,SOD1,CAT,APOE,CAV1,GSK3B,AIFM1,PRKCD,PARP1,OPA1,HSP90AA1,BCL2L1,LPAR1,PPARGC1A,LEP,CDK5,HSPD1,HMOX1,PRNP,PPARG,NTF3,THBS1,C4orf14,CXCL12,FN1,SOD2,GNAQ,MTOR,ERBB2,CHEK1,SHC1,NFE2L2,BNIP3,OAZ1,CPS1,SLC25A4,TXN,CD44,SIRT1,MTCH1,MFN2,UCP2,MCL1,RAF1,CTSD,FOXO3,TGM2,HK2,HSPA9,SAA1,PTEN,STAT5A,CTSB,CD…	8.44472e-06
Proteins/Chemicals Regulating Cell Processes of response to oxidative stress	Pathway	228	69	30	response to oxidative stress	PTGS2,MAPK3,MAP2K1,IL6,AKT1,CDKN1A,MYC,MAP3K5,SOD1,CAT,GSN,PRKCD,PARP1,DUSP1,HSP90AA1,HSPB1,BCL2L1,PPARGC1A,CDK5,HMOX1,PRNP,SOD2,CHEK1,EGR1,HSPA5,SHC1,NFE2L2,TXN,CD44,SIRT1,STAT1,SOD3,FOXO3,PKD1,STC1,IGFBP3,TRA2B,PTEN,APEX1,GPX1,AHR,TXNIP,MUC1,PIN1,TPM1,GLRX2,ABL1,GPI,DHCR24,SUMO2,POLB,PRKDC,PARK7,ZMAT3,PTP4A1,EPRS,EIF4A1,HTRA1,CLN3,KHDRBS3,GSTO1,CSTB,AIMP2,STRA13,UPF2,FOXC1,EDF1,TMEM85,GSTO2	8.9775e-06
Proteins/Chemicals Regulating Cell Processes of centriole duplication	Pathway	138	47	33	centriole duplication	CDKN1A,RHOA,CDK1,PARP1,PAK1,CAMK2G,CDKN1B,CDK4,CDKN2A,ID1,CHEK1,ROCK2,GADD45A,NDRG1,HSPA9,CCNA2,NCL,SKP2,AHR,BIRC5,AURKB,PIN1,CDC14B,AURKA,TUBG1,E2F3,XPC,MECOM,TTK,LATS2,STIL,STK38,HBXIP,RASSF1,NEDD8,PPP2R1A,CETN2,RHOC,CDC34,RANBP1,SKP1,STK25,SMC3,NDE1,PARP3,CETN3,ARHGEF10	9.0048e-06
Proteins/Chemicals Regulating Cell Processes of endothelial cell differentiation	Pathway	111	40	35	endothelial cell differentiation	FGF2,EDN1,VEGFA,ODC1,RAC1,AKT1,ADM,RHOA,CAV1,CTNNB1,PLAU,PPARG,THBS1,SPHK1,FN1,ANGPT1,ENG,SPP1,CAV2,TEK,ANGPT2,RUNX2,STAT1,BMP4,PDGFRB,ANGPTL4,WNT5A,FGF18,VEGFC,KLF2,ADD1,SOX18,CYR61,CD151,EDIL3,IBSP,NR2F2,CDH13,FSTL1,EDF1	9.41077e-06
Proteins/Chemicals Regulating Cell Processes of chemotaxis	Pathway	1115	260	23	chemotaxis	MME,FGF2,EDN1,HBEGF,DCN,PTGS2,VEGFA,MARCKS,SLC9A3R1,CASP1,CAPN2,HIF1A,HSPA1A,MAPK3,MAP2K1,IGF2R,VCAM1,RAC1,IL6,AKT1,IL8,PTPN11,APP,NRG1,HSPB2,IGF2,PRKCA,PTPRO,SOD1,NEU1,CAT,FPR1,RHOA,CAV1,ELN,GSK3B,ITGB2,MYLK,CTTN,GSN,AGTR1,VASP,CDC42,WASL,PRKCD,CCL2,SDC4,DUSP1,TJP1,HSPB1,C5,CTNNB1,LPAR1,BDNF,TIMP2,LEP,MYL12B,IL15,HSPD1,MT1F,CCR6,EZR,ADORA1,HMOX1,ACTR3,PRNP,PLAU,SERPINE1,PPARG,NTF3,THBS1,ILK,IGFB…	9.57562e-06
Proteins/Chemicals Regulating Cell Processes of microtubule cytoskeleton assembly	Pathway	381	104	27	microtubule cytoskeleton assembly	FGF2,VEGFA,HIF1A,HSPA1A,MAPK3,RAC1,AKT1,SOD1,APOE,FPR1,RHOA,GSK3B,CDC42,CDK1,HSP90AA1,CTNNB1,BDNF,CDK5,EZR,CRYAB,PRNP,NTF3,SGK1,PAK1,HSPA8,MTOR,CDKN2A,CHEK1,ITGB1,FYN,DNM2,MIF,GNAS,NDRG1,RGS2,INPPL1,LYN,FKBP1A,BIRC5,AURKB,FKBP5,PIN1,GAP43,GLRX,CDC14B,UCHL1,TERF1,ABL1,CDC25B,RAN,AURKA,TPX2,MSN,TUBG1,NIN,RTN4,VASH1,HCK,STMN2,NUSAP1,GAB2,TOP2A,NME1,RUVBL1,CENPE,HTRA1,RCC1,RASSF1,TUBB3,COBRA1,PPP2R1A…	9.96116e-06
Proteins/Chemicals Regulating Cell Processes of osteoclast differentiation	Pathway	328	92	27	osteoclast differentiation	FGF2,DCN,PTGS2,VEGFA,CA2,FOS,HIF1A,MAPK3,RAC1,IL6,AKT1,IL8,CDKN1A,MYC,IGF2,PTPRO,SLC4A2,NFKBIA,CDC42,CCL2,JUN,CTNNB1,FHL2,LEP,CEBPB,IL15,ADORA1,PPARG,SPHK1,CXCL12,CDKN1B,MTOR,CDK6,ID1,TRIP6,EGR1,SPP1,CTSK,TNFRSF11B,TEK,RUNX2,RAC2,GPNMB,ENPP2,HSD11B1,FGFR3,IL18,TFE3,SOCS1,PTEN,IL10,LYN,KITLG,TGFB2,TGFB3,CX3CL1,PTH1R,SERPINF1,CD14,MDK,SOCS3,ATF4,NOG,CHUK,JUND,C5AR1,JUNB,GAS6,MAP3K7,BGN,LGALS3,EPHA2…	1.01587e-05
Proteins/Chemicals Regulating Cell Processes of macrophage chemotaxis	Pathway	89	34	37	macrophage chemotaxis	PTGS2,VEGFA,MAPK3,IL6,IL8,ELN,ITGB2,CCL2,C5,LEP,HMOX1,ABCA1,PLAU,NTF3,CXCL12,ANGPT1,SPP1,ANGPT2,CD44,MIF,STC1,LYN,CX3CL1,RARRES2,MDK,GNAI1,GDF15,VEGFC,IL6ST,LGALS3,S100A4,SCG2,HMMR,PIK3CD	1.08915e-05
Proteins/Chemicals Regulating Cell Processes of membrane ruffling	Pathway	320	90	28	membrane ruffling	FGF2,IRS1,VEGFA,MARCKS,SLC9A3R1,MAP2K1,RAC1,AKT1,IL8,APP,NRG1,PRKCA,NEU1,FPR1,RHOA,MYLK,SOS1,CTTN,GSN,AGTR1,VASP,CDC42,WASL,CCL2,HSP90AA1,HSPB1,CTNNB1,LPAR1,PTPN12,EZR,ACTR3,PRNP,PLAU,NTF3,PAK1,CXCL12,FLNA,FN1,SDC1,S1PR3,CRK,CD44,MYO1C,RAC2,SMAD7,DNM2,IRS2,ACTB,PTEN,KITLG,CX3CL1,ADRA2A,PDPK1,GRB2,WNT5A,GAS6,TGFBI,CD46,JUB,AXL,ADD1,ABL1,IQGAP1,MSN,EFNB2,RAB5A,PIK3R2,PIK3CD,NAP1L1,CYTH1,DAPP1,FRZB,…	1.12747e-05
Proteins/Chemicals Regulating Cell Processes of regulation of cell size	Pathway	450	119	26	regulation of cell size	FGF2,EIF2S1,EDN1,HBEGF,PTGS2,IRS1,VEGFA,GJA1,BAX,HIF1A,MAPK3,RAC1,IL6,AKT1,CDKN1A,MYC,ANXA5,PTPN11,IGF2,PRKCA,CAT,CALD1,RHOA,GSK3B,AGTR1,PRKCD,CCL2,CDK1,RPS6KB1,JUN,DUSP1,CTNNB1,BCL2L1,BDNF,LEP,IL15,PPARG,EDNRB,RPS6,FBXO32,SGK1,DDIT3,HSPA8,SOD2,GNAQ,CDKN1B,MTOR,CDK4,CDKN2A,EGR1,SHC1,NFE2L2,BNIP3,RPL24,TXN,RUNX2,CD44,SIRT1,TFRC,RAF1,SLC2A1,FOXO3,PKD1,XBP1,IRS2,LPL,RGS2,FST,ULK1,IL18,HK2,ACTG1,PTEN…	1.18099e-05
Proteins/Chemicals Regulating Cell Processes of erythrocyte differentiation	Pathway	392	106	26	erythrocyte differentiation	VEGFA,HIF1A,HSPA1A,MAPK3,VCAM1,RAC1,IL6,AKT1,ADM,CDKN1A,MYC,PTPN11,NRG1,IGF2,AGTR1,CDC42,JUN,SLC7A1,BCL2L1,SMAD5,LEP,IL15,HMOX1,THBS1,DDIT3,CXCL12,FN1,HOXA10,ID1,CHEK1,TIMP1,BNIP3,SP1,PALLD,TFRC,STAT1,RAC2,MBNL1,UCP2,MIF,GNAS,SLC2A1,BMP4,FOXO3,SLC2A3,FST,IL10,LYN,ARHGAP1,KITLG,STAT5A,BNIP3L,SOCS3,THRA,DKK1,BIRC5,ATF4,FADD,SLC11A2,STAT6,HP,SLC40A1,GAS6,IL6ST,TSPO,KLF2,AXL,HNRNPK,SPARC,COL4A1,CD59,…	1.27543e-05
Proteins/Chemicals Regulating Cell Processes of genome instability	Pathway	361	99	27	genome instability	PTGS2,BAX,FOS,HIF1A,HSPA1A,RAC1,AKT1,CDKN1A,MYC,SOD1,CDC42,PARP1,CRYAB,FLNA,SOD2,CDK4,CDKN2A,ERBB2,ID1,CHEK1,PTTG1,TIMP1,CHEK2,RUNX2,SIRT1,SDHC,MCL1,XRCC6,GADD45A,FOXO3,PKD1,PTEN,CCNA2,SRSF1,CREBBP,SRSF2,APEX1,PPP1R15A,BIRC5,AURKB,CHUK,MLH1,PIN1,GPX3,FOXM1,TGFBR2,JUP,MAOA,TERF1,PRDX1,ABL1,CDC25B,SMAD4,AURKA,HMGA1,BCL6,MAD2L1,FBXO5,METAP2,ERCC1,POLB,PRKDC,YWHAG,BMI1,MSH3,SMARCB1,RRM2B,SBDS,IER3,UH…	1.31854e-05
Proteins/Chemicals Regulating Cell Processes of fibroblast adhesion	Pathway	68	28	40	fibroblast adhesion	DCN,MARCKS,AKT1,RHOA,ELN,AGTR1,WASL,RPS6KB1,CDH2,SDC4,HSPB1,POSTN,FN1,SDC1,SPP1,ITGB1,CD44,PLAUR,LAMA4,TNC,VCAN,ACTG2,TGFBI,ITGAV,CYR61,SDC2,ADAM9,PTPLA	1.35264e-05
Proteins/Chemicals Regulating Cell Processes of response to stress	Pathway	317	89	27	response to stress	FGF2,EIF2S1,MAPKAP1,EDN1,PTGS2,VEGFA,BAX,CASP1,FOS,HIF1A,HSPA1A,MAPK3,CYCS,IL6,AKT1,ADM,CDKN1A,MYC,APP,NRG1,HSPB2,ADRB2,MYLK,CTTN,AGTR1,JUN,PARP1,DUSP1,HSP90AA1,HSPB1,BCL2L1,BDNF,FHL2,LEP,HSPD1,HMOX1,LRP1,CRYAB,DDIT3,HSPA8,SOD2,MTOR,CDKN2A,ERBB2,PTTG1,EGR1,SPP1,HSPA5,NFATC4,SIRT1,STAT1,CXCL2,GADD45A,HSD11B1,KITLG,PLAT,PENK,AHR,GADD45B,ATF4,PDGFRB,FKBP5,MUC1,ATF3,TSPO,RCAN1,SPARC,GLRX,SCG2,ABL1,CD…	1.35679e-05
Proteins/Chemicals Regulating Cell Processes of osteoclast formation	Pathway	304	86	28	osteoclast formation	FGF2,EDN1,PTGS2,VEGFA,FOS,HIF1A,MAPK3,RAC1,IL6,AKT1,IL8,CDKN1A,IGF2,PRKCA,PTPRO,CDC42,CCL2,JUN,HSP90AA1,CTNNB1,FHL2,LEP,HSPD1,CCR6,ADORA1,PPARG,THBS1,CXCL12,FN1,CDKN1B,MTOR,TRIP6,EGR1,SPP1,TNFRSF11B,TXN,RUNX2,CD44,MIF,FGFR3,FST,IL18,IL10,LYN,KITLG,PLAT,PTH1R,SOCS3,GPX1,SLC3A2,DKK1,NOG,TXNIP,PTGER1,GDF15,UGCG,STAT6,CST3,FGF18,TGFBR2,IL6ST,MAP3K7,LGALS3,BMPR1A,CD46,NFATC1,PRDM1,SIRPA,CD47,PRDX1,ANX…	1.38471e-05
Proteins/Chemicals Regulating Cell Processes of hemopoiesis	Pathway	651	162	24	hemopoiesis	FGF2,MAPKAP1,PTGS2,VEGFA,GJA1,BAX,FOS,HIF1A,ODC1,VCAM1,RAC1,IL6,AKT1,IL8,CDKN1A,MYC,PTPN11,IGF2,SOD1,ADRB2,CAT,ITGB2,CDC42,SLC7A1,ARID4B,CTNNB1,BCL2L1,SMAD5,PICALM,LEP,CEBPB,POSTN,ETS1,PPARG,CXCL12,KLF4,FN1,CDKN1B,MTOR,HOXA10,ITGA5,CDK6,MYH11,ANGPT1,ID1,ENG,EGR1,TIMP1,SPP1,HSP90B1,ITGB1,TEK,ID2,RUNX2,CD44,TFRC,STAT1,UCP2,MCL1,SMAD7,RAF1,KTN1,MIF,LCLAT1,BMP4,TNC,XBP1,FST,JAG1,HSPA9,SOCS1,IL10,LYN,…	1.47152e-05
Proteins/Chemicals Regulating Cell Processes of neurogenesis	Pathway	705	173	24	neurogenesis	FGF2,HBEGF,PTGS2,VEGFA,GJA1,CASP1,FOS,MAPK3,IL6,AKT1,IL8,PTPN11,APP,NRG1,APOE,GSK3B,GSN,AIFM1,DMD,CCL2,CDK1,PARP1,CDH2,CTNNB1,BCL2L1,BDNF,TIMP2,LEP,CDK5,CEBPB,PRNP,PLAU,NTF3,THBS1,PAK1,CXCL12,S1PR1,FLNA,CDKN1B,MTOR,CDK4,ANGPT1,CDKN2A,ERBB2,ID1,RORA,ANGPT2,SMAD3,SIRT1,MCL1,RAF1,BMP4,FOXO3,FGFR3,KISS1,FST,KLF9,JAG1,PTEN,BMP6,CREBBP,KITLG,TGFB2,PLAT,SKP2,PDE5A,MDK,SOCS3,THRA,DKK1,IGFBP2,AHR,BIRC5,GA…	1.7784e-05
Proteins/Chemicals Regulating Cell Processes of autophagic cell death	Pathway	103	37	35	autophagic cell death	BAX,HSPA1A,CYCS,RAC1,AKT1,APP,NRG1,SOD1,CAT,GSK3B,PRKCD,CCL2,JUN,PARP1,BCL2L1,SOD2,CDKN1B,MTOR,CDKN2A,HSPA5,BNIP3,TNFRSF11B,CTSD,ULK1,TGM2,PTEN,BNIP3L,MDK,BIRC5,NDUFA1,BIN1,PRKDC,DAPK1,ATG7,DIRAS3,FDFT1,SH3GLB1	2.2105e-05
Proteins/Chemicals Regulating Cell Processes of ECM degradation	Pathway	213	64	29	ECM degradation	FGF2,EDN1,PTGS2,VEGFA,CAPN2,HSPA1A,IGF2R,IL6,AKT1,IL8,APP,CAV1,MYLK,CTTN,CDC42,WASL,JUN,TIMP2,PLAU,ETS1,SERPINE1,IGFBP5,KLF4,FN1,TIMP1,CTSK,ITGB1,ANGPT2,CD44,PLAUR,DNM2,ACTB,IL18,TIMP4,TGM2,IL10,TIMP3,PLAT,CTSB,STX2,CTSL1,ADAMTS1,MMP7,CST3,VEGFC,MMP13,S100A4,SLPI,VEGFB,SERPINE2,ANPEP,IBSP,A2M,PITX2,NCK1,FAP,HTRA1,PPFIA1,RECK,ADAMTS5,AEBP1,SPARCL1,CTSZ,SVIL	2.41288e-05
Proteins/Chemicals Regulating Cell Processes of cell fate	Pathway	791	190	23	cell fate	FGF2,EDN1,VEGFA,SLC9A3R1,BAX,FOS,HIF1A,MAPK3,MAP2K1,VCAM1,RAC1,IL6,AKT1,CDKN1A,MYC,PTPN11,APP,MAP3K5,RHOA,CAV1,GSK3B,CDC42,PRKCD,CDK1,JUN,PARP1,CDH2,DUSP1,CTNNB1,BCL2L1,PPARGC1A,LEP,CEBPB,IL15,POSTN,FGF7,PPARG,THBS1,ILK,IGFBP5,PAK1,SPHK1,CAMK2G,CXCL12,KLF4,FN1,GNAQ,CDKN1B,MTOR,HOXA10,ANGPT1,ERBB2,ID1,SDC1,EGR1,SPP1,ROCK2,PSEN2,SHC1,HSP90B1,ITGB1,SCARB1,TEK,ID2,SMAD3,RUNX2,CD44,SIRT1,MCL1,SMAD7,RA…	2.70225e-05
Proteins/Chemicals Regulating Cell Processes of DNA repair	Pathway	884	209	23	DNA repair	FGF2,PTGS2,IRS1,BAX,CASP1,FOS,HIF1A,HSPA1A,MAPK3,MAP2K1,RAC1,IL6,BID,AKT1,CDKN1A,MYC,APP,SAT1,SOD1,CAT,CAV1,GSK3B,GSN,AIFM1,PRKCD,CDK1,JUN,PARP1,HSP90AA1,CTNNB1,BCL2L1,HSPD1,FGF7,DDIT3,FLNA,MTOR,CDK4,CDKN2A,ERBB2,CHEK1,PTTG1,OAZ1,FH,CHEK2,PPP2CB,SP1,SMAD3,RUNX2,CD44,HOXB7,SIRT1,STAT1,MCL1,XRCC6,MIF,GADD45A,FOXO3,PKD1,IL18,PTEN,CCNA2,ARHGAP1,CREBBP,IGFBP6,NCL,APEX1,PPP1R15A,AHR,BIRC5,GADD45B,JUND,…	3.07047e-05
Proteins/Chemicals Regulating Cell Processes of osteoclast function	Pathway	236	69	29	osteoclast function	FGF2,EDN1,VEGFA,CA2,FOS,MAPK3,RAC1,IL6,AKT1,IL8,IGF2,PTPRO,SLC4A2,ADRB2,RHOA,CTTN,GSN,CDC42,CCL2,CTNNB1,LEP,PTPN12,ADORA1,PPARG,IGFBP5,CXCL12,CALR,FN1,SPP1,CTSK,TNFRSF11B,RUNX2,CD44,PLAUR,DNM2,ENPP2,STC1,IL18,TFE3,KITLG,CAPN1,DKK1,ANGPTL4,STAT6,FGF18,VEGFC,GAS6,IL6ST,LRP5,BMPR2,LGALS3,BMPR1A,PDGFRA,AXL,NFATC1,SIRPA,B2M,IBSP,PGK1,TSC22D3,LGMN,TWIST1,TYRO3,QSOX1,WNT5B,FDPS,PTPRE,CKB,DOCK5	3.12562e-05
Proteins/Chemicals Regulating Cell Processes of T-cell activation	Pathway	1014	235	23	T-cell activation	MME,EDN1,HBEGF,PTGS2,VEGFA,SLC9A3R1,CASP1,FOS,HIF1A,ODC1,HSPA1A,MAPK3,CYCS,MAP2K1,IGF2R,VCAM1,RAC1,IL6,AKT1,IL8,MYC,PTPN11,APP,PRKCA,NEU1,APOE,NFKBIA,RHOA,CAV1,GSK3B,ITGB2,MYLK,AGTR1,CDC42,WASL,PRKCD,CCL2,JUN,PARP1,ITPR1,SDC4,DUSP1,HSP90AA1,C5,CTNNB1,LEP,CDK5,CEBPB,PTPN12,IL15,HSPD1,EZR,PRNP,PLAU,ETS1,PPARG,EDNRB,THBS1,PAK1,CXCL12,CALR,TRPM4,FLNA,FN1,CDKN1B,MTOR,GNAI2,ERBB2,ENG,LEPR,EGR1,SPP1,SHC…	4.01544e-05
Proteins/Chemicals Regulating Cell Processes of viral reproduction	Pathway	592	147	24	viral reproduction	MME,EIF2S1,PTGS2,VEGFA,BAX,HSPA1A,MAPK3,IL6,BID,AKT1,IL8,CDKN1A,HSPB2,NEU1,NFKBIA,RHOA,CAV1,ITGB2,CDC42,CCL2,CDK1,PARP1,HSP90AA1,HSPB1,C5,LEP,CEBPB,ESRRA,IL15,HSPD1,HMOX1,PLAU,ILK,DDIT3,SPHK1,HSPA8,CXCL12,MTOR,ITGA5,CDK4,CDKN2A,CHEK1,EGR1,HSPA5,SP1,TFRC,STAT1,CXCL2,MFN2,PLAUR,RAF1,MIF,EIF3F,XBP1,FASN,IFNGR1,IL18,PPA1,SOCS1,IL10,LYN,SRSF1,TGFB2,EIF4G1,NCL,CX3CL1,RNASEL,HLA-A,PPP1R15A,CTSL1,BIRC5,P…	4.09698e-05
Proteins/Chemicals Regulating Cell Processes of hemato-encephalic barrier	Pathway	317	87	27	hemato-encephalic barrier	FGF2,EDN1,PTGS2,VEGFA,SLC12A2,HIF1A,ODC1,IGF2R,VCAM1,RAC1,IL6,AKT1,ADM,IL8,APP,SOD1,ADRB2,CAT,APOE,CAV1,MYLK,AGTR1,AIFM1,DMD,VASP,PRKCD,CCL2,PARP1,TJP1,C5,CTNNB1,TIMP2,LEP,MT1F,LRP1,ABCA1,PRNP,PLAU,PPARG,CXCL12,FN1,ANGPT1,ERBB2,PROS1,ENG,LEPR,TIMP1,SPP1,LDLR,ITGB1,NFE2L2,SCARB1,TYMP,TEK,ANGPT2,SMAD3,TFRC,STAT1,PLAUR,SLC2A1,LPL,IL10,SLC38A2,PLAT,ABCC4,SLC3A2,ADAMTS1,VLDLR,NRP1,ABCC3,FCGRT,BMPR1A,A…	4.22591e-05
Proteins/Chemicals Regulating Cell Processes of cell-matrix adhesion	Pathway	175	54	30	cell-matrix adhesion	FGF2,HBEGF,MARCKS,MAP2K1,RAC1,APP,CALD1,RHOA,ITGB2,VASP,CDH2,CASK,CDK5,EZR,SERPINE1,THBS1,ILK,FLNA,FN1,SDC1,ITGB1,ANGPT2,CD44,CLDN11,PLAUR,PKD1,AFAP1,TGM2,IGFBP3,VCAN,JAG1,KITLG,LOX,STAT5A,ADAM15,GDF15,MUC1,SPARC,FOSB,CD151,RHOB,DAG1,FSCN1,PLEC,ITGB1BP1,RHOC,FLOT2,RAC3,PARVA,FERMT2,HRSP12,PARVB,NINJ1,CORO1C	4.70329e-05
Proteins/Chemicals Regulating Cell Processes of myelination	Pathway	359	96	26	myelination	FGF2,PTGS2,GJA1,MAP2K1,RAC1,IL6,AKT1,PTPN11,APP,NRG1,IGF2,PRKCA,NEU1,APOE,RHOA,CAV1,GSK3B,GSN,CDC42,WASL,JUN,CDH2,C5,CTNNB1,BDNF,LEP,NTF3,ILK,MTOR,ERBB2,SPP1,ITGB1,CD44,TFRC,FYN,LAMA4,PTPRA,ENPP2,TNC,FGFR3,IL18,JAG1,PTEN,IL10,LYN,PLAT,MYO5A,GNB2L1,LPIN1,HLA-A,IGFBP2,ADK,APOD,HES1,NTRK2,GAS6,LAMA5,DICER1,HNRNPK,LAMC1,SPARC,CDKN1C,NQO1,CD9,CD82,SPTAN1,RTN4,CD24,DAG1,LTBR,LAMA2,SIGMAR1,CSPG4,CLN3,NR…	5.16182e-05
Proteins/Chemicals Regulating Cell Processes of decidualization	Pathway	218	64	29	decidualization	FGF2,EDN1,HBEGF,PTGS2,VEGFA,GJA1,ODC1,MAPK3,IL6,AKT1,IGF2,MYLK,HSPB1,HSPB6,CTNNB1,LEP,IL15,LRP1,PLAU,ETS1,SERPINE1,CALR,FN1,SOD2,MTOR,HOXA10,SDC1,TIMP1,SPP1,HSPA5,SP1,TFRC,SLC2A1,BMP4,STC1,HSPE1,IL18,STC2,TGM2,PAPPA,STAT5A,TGFB3,CTSB,SOCS3,DKK1,CTSL1,APOD,ADAMTS1,CST3,WNT5A,IL6ST,CCND3,PTGES,TGFB1I1,SLPI,PTX3,PCSK5,ANPEP,IGFBP7,LAMB1,ISG15,NR2F2,DEDD,C10orf10	5.24812e-05
Proteins/Chemicals Regulating Cell Processes of artery remodeling	Pathway	103	36	34	artery remodeling	MME,FGF2,EDN1,HBEGF,VEGFA,BAX,HIF1A,IL6,AKT1,MAP3K5,RHOA,ELN,AGTR1,HMOX1,PLAU,SERPINE1,PPARG,CXCL12,CALR,FN1,SPP1,PLAUR,BMP4,TGM2,PTEN,IL10,ACTG2,PDE5A,CAPN1,MDK,PTGIS,CST3,SERPINH1,MAP3K1,PDGFD,EFNB2	5.53493e-05
Proteins/Chemicals Regulating Cell Processes of monocyte adhesion	Pathway	302	83	27	monocyte adhesion	FGF2,EDN1,PTGS2,VEGFA,HSPA1A,MAPK3,VCAM1,RAC1,IL6,IL8,APP,PRKCA,SOD1,CAT,NFKBIA,FPR1,RHOA,ITGB2,AGTR1,CDC42,CCL2,DUSP1,C5,CTNNB1,LPAR1,LEP,IL15,HSPD1,MT1F,HMOX1,PLAU,SERPINE1,PPARG,EDNRB,THBS1,CXCL12,S1PR1,KLF4,FN1,ITGA5,ANGPT1,SDC1,SPP1,SHC1,ITGB1,NFE2L2,ANXA1,ANGPT2,TXN,CD44,PLAUR,MIF,BMP4,TNC,LPL,FST,IL18,SAA1,IL10,LYN,PLAT,CX3CL1,CD14,APEX1,SERPING1,NOG,GNAI1,APOB,STAT6,C5AR1,IL6ST,LGALS3,KLF…	5.97832e-05
Proteins/Chemicals Regulating Cell Processes of lamellipodium formation	Pathway	81	30	36	lamellipodium formation	FGF2,CAPN2,MAPK3,RAC1,AKT1,NRG1,FPR1,RHOA,CTTN,CDC42,CCL2,LEP,ACTR3,PAK1,CXCL12,FN1,CRK,RAC2,INPPL1,TPM1,S100A4,ABL1,YWHAG,PIK3CD,ARHGEF2,RAC3,PARVA,SSH1,PARVB,ARHGEF7	7.08235e-05
Proteins/Chemicals Regulating Cell Processes of T lymphocyte proliferation	Pathway	775	184	23	T lymphocyte proliferation	PTGS2,VEGFA,BAX,FOS,HIF1A,HSPA1A,MAPK3,CYCS,VCAM1,IL6,AKT1,IL8,CDKN1A,MYC,PTPN11,APP,IGF2,NEU1,ADRB2,CAT,APOE,NFKBIA,RHOA,PTGDS,CAV1,GSK3B,ITGB2,AGTR1,CDC42,CCL2,PDCD4,HSP90AA1,HSPB1,C5,CTNNB1,LEP,CEBPB,IL15,HSPD1,HMOX1,FGF7,PRNP,PLAU,PPARG,THBS1,RPS6,HSPA8,CXCL12,FN1,CDKN1B,MTOR,CDK4,GNAI2,CDKN2A,ERBB2,ENG,EGR1,SPP1,LDLR,SHC1,ITGB1,ANXA1,SP1,SMAD3,CD44,TFRC,GPNMB,FYN,RAF1,MIF,GADD45A,TNC,GPAM,RG…	7.21453e-05
Proteins/Chemicals Regulating Cell Processes of microtubule/kinetochore interaction	Pathway	26	14	51	microtubule/kinetochore interaction	CDC42,ERBB2,BIRC5,AURKB,IQGAP1,BUB1,MAD2L1,CENPF,CENPE,ARHGEF2,RAD21,CLIP1,MACF1,MAPRE1	8.4908e-05
Proteins/Chemicals Regulating Cell Processes of keratinocyte proliferation	Pathway	284	78	27	keratinocyte proliferation	HBEGF,PTGS2,GJA1,FOS,HIF1A,MAPK3,MAP2K1,RAC1,IL6,AKT1,ADM,IL8,CDKN1A,MYC,APP,IGF2,PRKCA,SOD1,ADRB2,CAT,WASL,PRKCD,JUN,BDNF,CASK,LEP,FGF7,PLAU,ETS1,NTF3,ILK,CXCL12,CDKN1B,PLCD1,CDK4,CDK6,CDKN2A,ID1,SDC1,ITGB1,SMAD3,CD44,SIRT1,FYN,SMAD7,PLAUR,BMP4,FST,IGFBP3,PTEN,IL10,TGFB2,TIMP3,APEX1,SOCS3,DKK1,CTSL1,PDGFRB,NR1H2,CHUK,UGCG,JUNB,MAP3K7,JUP,SMAD4,SERPINE2,PTN,IGFBP7,CD151,CDH13,BMI1,CSPG4,KRT10,HAS…	0.000101311
Proteins/Chemicals Regulating Cell Processes of receptor mediated endocytosis	Pathway	197	58	29	receptor mediated endocytosis	DCN,HSPA1A,IGF2R,RAC1,APP,NRG1,APOE,RHOA,CAV1,CTTN,GSN,WASL,BDNF,PICALM,ABCA1,PRNP,PLAU,IGFBP5,PAK1,HSPA8,LDLR,SHC1,SCARB1,TFRC,ANTXR1,DNM2,TGM2,IL10,ARHGAP1,MYO5A,GNAI1,APOB,HP,DAB2,EPS15,TRADD,ANXA6,BIN1,EPN1,HMGA1,A2M,PPT1,RAB5A,M6PR,CD320,NDFIP2,RALBP1,DBNL,GAPVD1,ANTXR2,NAE1,NUMB,EPN2,MTSS1,PFN2,RAB11FIP2,OSBPL2,EHBP1	0.000107008
Proteins/Chemicals Regulating Cell Processes of neuroprotection	Pathway	544	134	24	neuroprotection	FGF2,MAPKAP1,PTGS2,VEGFA,GJA1,BAX,CASP1,FOS,HIF1A,HSPA1A,MAPK3,CYCS,MAP2K1,RAC1,IL6,BID,AKT1,ADM,IL8,CDKN1A,APP,NRG1,HSPB2,IGF2,PRKCA,SOD1,NEU1,ADRB2,CAT,APOE,GSK3B,GSN,AGTR1,CCL2,CDK1,JUN,PARP1,CDH2,OPA1,HSPB1,CTNNB1,BCL2L1,BDNF,PPARGC1A,LEP,CDK5,CBS,KCNK2,ADORA1,HMOX1,PRNP,SERPINE1,PPARG,NTF3,ILK,CAST,DDIT3,HSPA8,CXCL12,FN1,SOD2,MTOR,SPP1,HSPA5,SHC1,NFE2L2,TXN,CD44,SIRT1,CXCL2,UCP2,MCL1,FYN,RAF…	0.000130542
Proteins/Chemicals Regulating Cell Processes of necrotic cell death	Pathway	173	52	29	necrotic cell death	MAPKAP1,EDN1,PTGS2,BAX,CASP1,SLC12A2,HSPA1A,MAPK3,CYCS,BID,AKT1,APP,HSPB2,MAP3K5,NEU1,ELN,GSK3B,AIFM1,PARP1,HSP90AA1,HSPB1,BCL2L1,BDNF,FGF7,CRYAB,DDIT3,CALR,ENDOG,MTOR,ATP2A2,NFE2L2,BNIP3,ANGPT2,UCP2,GNAS,GADD45A,ULK1,IL18,CTSB,SERPINF1,FADD,STK24,BGN,PRDX1,ENO1,TNFRSF12A,DAPK1,EPRS,MRPL36,SH3GLB1,HEBP2,MTX1	0.000136368
Proteins/Chemicals Regulating Cell Processes of lymphangiogenesis	Pathway	148	46	30	lymphangiogenesis	FGF2,EDN1,PTGS2,VEGFA,HIF1A,AKT1,ADM,MYC,IGF2,AGTR1,HSP90AA1,SERPINE1,EDNRB,THBS1,S1PR1,ITGA5,ANGPT1,CDKN2A,ERBB2,ITGB1,TEK,ANGPT2,NCL,COMP,PDGFRB,PTGER1,ANGPTL4,NRP1,VEGFC,PPAP2B,SPRY1,VEGFB,SOX18,NR2F2,EFNB2,KRT14,SLIT2,LTBR,ESM1,SPRED2,SPRED1,NTN4,CCBE1,FOXC1,NPTX2,DSTN	0.000140628
Proteins/Chemicals Regulating Cell Processes of nucleocytoplasmic transport	Pathway	169	51	30	nucleocytoplasmic transport	VEGFA,HSPA1A,MAPK3,MAP2K1,CDKN1A,NRG1,GSK3B,PRKCD,CDK1,RPS6KB1,PDCD4,PAK1,CALR,CDKN2A,ID1,OAZ1,SIRT1,STAT1,GADD45A,ACTB,EIF5A,SRSF1,NCL,SRSF2,THRA,AHR,YWHAQ,EPS15,KPNB1,RAN,NPC1,MALT1,MVP,IRF9,PTBP1,RCC1,EWSR1,HTATIP2,DACT1,SMYD3,RANBP1,PRMT2,KPNA2,DDX19B,HNRNPAB,HNRNPC,USP4,NMD3,SNRNP70,HCFC1R1,RPL5	0.000141526
Proteins/Chemicals Regulating Cell Processes of mitochondrial transport	Pathway	54	22	40	mitochondrial transport	HIF1A,APP,SOD1,GSK3B,OPA1,HSPD1,HMOX1,MFN2,RAF1,SLC2A1,ULK1,ACTG2,ATF3,CRY1,ASS1,DAPK1,SLC25A20,KIF5B,C4orf49,RHOT1,SYBU,TRAK2	0.000142697
Proteins/Chemicals Regulating Cell Processes of dormancy	Pathway	80	29	35	dormancy	FGF2,VEGFA,HSPA1A,MAPK3,AKT1,MYC,CAT,MYLK,CTNNB1,BCL2L1,LEP,PLAU,THBS1,CDKN1B,EGR1,PLAUR,FOXO3,KISS1,PTEN,IL10,KITLG,ATF6,PDPK1,GAS6,AXL,CD82,NME1,DIRAS3,TCEA3	0.000144608
Proteins/Chemicals Regulating Cell Processes of fatty acid metabolism	Pathway	212	61	28	fatty acid metabolism	HIF1A,IL6,BID,AKT1,SAT1,APOE,CAV1,PPARGC1A,LEP,ABCA1,SERPINE1,PPARG,SOD2,MTOR,DSP,ERBB2,CPT1A,SIRT1,UCP2,HSD11B1,ADIPOR1,LPL,FASN,GOT2,SERPINF1,LPIN1,CS,IGFBP2,ACLY,CTSL1,VLDLR,NR1H2,TXNIP,APOB,NR1H3,MUC1,PLTP,BGN,SNAI2,HSD17B10,NQO1,ACSL4,NPC1,CYB5A,ARHGDIB,ACSL5,FABP5,DBI,ALDH3A2,DHRS3,FDPS,HADH,AMACR,POR,INSIG2,KAT2A,FDFT1,PCCB,ACAA2,HADHA,ACAA1	0.000145213
Proteins/Chemicals Regulating Cell Processes of placenta development	Pathway	297	80	26	placenta development	FGF2,PTGS2,VEGFA,GJA1,HIF1A,MAP2K1,IGF2R,VCAM1,RAC1,IL6,AKT1,ADM,ANXA5,PTPN11,IGF2,AGTR1,VASP,JUN,TJP1,HSPB1,CTNNB1,BDNF,LEP,CEBPB,IL15,POSTN,SERPINE1,PPARG,FN1,CDKN1B,MTOR,PLCD1,ANGPT1,ENG,TIMP1,SPP1,TEK,ANGPT2,RAF1,MIF,KISS1,IL10,SOCS3,DKK1,CTSL1,NRP1,ADA,MUC1,CST3,WNT5A,JUNB,NTRK2,IL6ST,CXCL16,ABCC5,SFRP4,CYR61,CDKN1C,PROCR,GRN,TRO,MMP11,HLA-E,MAP2K2,NR2F2,A2M,HSP90AB1,DNAJB6,NCK1,CITED2,BOK,S…	0.000165646
Proteins/Chemicals Regulating Cell Processes of G2/M checkpoint	Pathway	170	51	29	G2/M checkpoint	PTGS2,HIF1A,MAPK3,AKT1,CDKN1A,MYC,PTPN11,NRG1,CAV1,AIFM1,PRKCD,CDK1,CDK5,ILK,CDK4,CDK6,CDKN2A,CHEK1,CHEK2,PPP2CB,RAF1,GADD45A,FOXO3,HPRT1,BIRC5,GADD45B,AURKB,YWHAQ,MLH1,KLF2,CDC14B,TERF1,CDC25B,CCNB2,AURKA,RPA1,MAP2K2,MAD2L1,MTA2,FANCD2,MGMT,XPC,TOP2A,HMGN1,CHFR,RAD21,SSBP1,BTG3,IFRD1,TIMELESS,PEPD	0.000166276
Proteins/Chemicals Regulating Cell Processes of neuron apoptoses	Pathway	222	63	28	neuron apoptoses	FGF2,PTGS2,VEGFA,BAX,CASP1,HIF1A,HSPA1A,MAPK3,CYCS,MAP2K1,RAC1,IL6,BID,AKT1,ADM,MYC,APP,SOD1,APOE,RHOA,GSK3B,CDK1,JUN,HSP90AA1,HSPB1,BCL2L1,BDNF,CDK5,PRNP,SERPINE1,NTF3,DDIT3,CXCL12,NFATC4,HSP90B1,NFE2L2,FOXO3,IGFBP3,IL10,CREBBP,KITLG,TIMP3,PLAT,CX3CL1,PDE5A,LGALS1,FADD,PIN1,KCNB1,MAP3K1,RTN4,SERPINA3,UBB,NDN,ZMAT3,SORT1,MANF,HSPH1,AIMP2,DCTN1,NAE1,UBQLN1,TSC22D4	0.000174091
Proteins/Chemicals Regulating Cell Processes of brain development	Pathway	488	121	24	brain development	FGF2,PTGS2,VEGFA,MARCKS,GJA1,FOS,HIF1A,ODC1,MAPK3,CYCS,RAC1,IL6,IL8,APP,NRG1,IGF2,APOE,AIFM1,DMD,CDC42,WASL,ITPR1,BCL2L1,LPAR1,BDNF,LEP,CDK5,CEBPB,PRNP,PPARG,NTF3,IGFBP5,PAK1,CXCL12,MTOR,ERBB2,LDLR,SP1,FYN,SLC2A1,TNC,XBP1,SOX9,PTEN,MSX1,CREBBP,PLAT,PENK,MDK,THRA,HLA-A,AHR,PDPK1,VLDLR,NRP1,APOB,SLC1A3,UGCG,C5AR1,BCL2L2,GPX4,GREM1,DICER1,ATP6AP2,TXNRD1,PDGFRA,NES,RCAN1,NR4A2,MAOA,DAB2,GLI3,KCNB1,AU…	0.000205856
Proteins/Chemicals Regulating Cell Processes of G2 phase	Pathway	219	62	28	G2 phase	FGF2,BAX,ODC1,MAP2K1,AKT1,CDKN1A,MYC,CAT,GSK3B,GSN,CDK1,PARP1,HSP90AA1,PLAU,ILK,FN1,CDK4,CDKN2A,CHEK1,PTTG1,CHEK2,XRCC6,GADD45A,PTEN,CCNA2,SRSF1,PLAT,FADD,MLH1,PIN1,FOXM1,MAP3K7,JUB,CCND3,CDC25B,CCNB2,AURKA,TPX2,TUBG1,CDH13,CDC20,FBXO5,NAP1L1,IER3,PSMD4,YWHAZ,NUSAP1,NME1,EIF4A1,TK1,FOXN3,NEDD8,COPS5,NEK1,CSNK2B,RAD21,SKP1,STK25,CLK1,BRE,UBE2L3,BICD2	0.00021008
Proteins/Chemicals Regulating Cell Processes of luteinization	Pathway	193	56	28	luteinization	EDN1,HBEGF,VEGFA,GJA1,BAX,ODC1,MAPK3,IL6,ADM,IGF2,SOD1,CDC42,CTNNB1,TIMP2,LEP,CEBPB,MT1F,FGF7,SERPINE1,PPARG,EDNRB,SOD2,CDKN1B,HOXA10,ANGPT1,LEPR,EGR1,TIMP1,SPP1,SCARB1,ANGPT2,SMAD3,MIF,BMP4,OXTR,STC1,FASN,FST,STC2,TIMP4,BMP6,CCNA2,PLAT,LOX,STAT5A,CX3CL1,CTSL1,MUC1,TGFBR2,SFRP4,SMAD4,IGFBP7,TNFSF12,TNFRSF12A,SLIT2,FZD2	0.000212488
Proteins/Chemicals Regulating Cell Processes of lipid transport	Pathway	337	88	26	lipid transport	VEGFA,CYCS,IL6,BID,CDKN1A,APP,APOE,CAV1,CDC42,HSPB1,LPAR1,PPARGC1A,LEP,CEBPB,ESRRA,LRP1,ABCA1,SERPINE1,PPARG,MTOR,RORA,CPT1A,CTSK,LDLR,NFE2L2,SCARB1,CAV2,SIRT1,SCD,GNAS,OGT,IRS2,LPL,PCK2,CD68,IL10,ACADVL,STAT5A,LBP,CD14,CAPN1,LPIN1,APOD,VLDLR,NR1H2,ANGPTL4,APOB,CIDEC,NR1H3,PLTP,INSIG1,OSBP,TNFSF12,ACSL3,ARNTL,B2M,NPC1,TNFRSF12A,TMBIM6,LTBR,SIGMAR1,OSBPL1A,PLAGL2,FABP5,ST6GAL1,CLOCK,NPC2,DBI,ALDH3…	0.000251745
Proteins/Chemicals Regulating Cell Processes of endothelial cell function	Pathway	467	116	24	endothelial cell function	MME,FGF2,EDN1,PTGS2,IRS1,VEGFA,GJA1,HIF1A,HSPA1A,MAPK3,RAC1,IL6,AKT1,IL8,ANXA5,APP,PRKCA,SOD1,CAT,APOE,NFKBIA,RHOA,CAV1,GSK3B,AGTR1,VASP,PRKCD,PARP1,DUSP1,HSP90AA1,HSPB1,C5,CTNNB1,TIMP2,LEP,KCNK2,IL15,HMOX1,ABCA1,CRYAB,PPARG,EDNRB,THBS1,PRKAA1,PAK1,HSPA8,CXCL12,S1PR1,FN1,SOD2,GNAQ,ANGPT1,ENG,LEPR,SHC1,ITGB1,NFE2L2,BNIP3,S1PR3,TNFRSF11B,TEK,CD44,SIRT1,STAT1,UCP2,SOD3,CYP1B1,STC1,LPL,FST,IL18,GPER,…	0.000256778
Proteins/Chemicals Regulating Cell Processes of keratinocyte differentiation	Pathway	297	79	26	keratinocyte differentiation	PTGS2,BAX,FOS,MAPK3,RAC1,AKT1,CDKN1A,MYC,MAP3K5,PRKCA,PRKCD,FHL1,JUN,HSPB1,CTNNB1,CEBPB,FGF7,PPARG,ILK,SPHK1,KLF4,FLNA,CDKN1B,MTOR,CDK4,CDK6,DSP,CDKN2A,SDC1,ITGB1,NFE2L2,ANXA1,SMAD3,CD44,SIRT1,STAT1,MCL1,FYN,SMAD7,RAF1,SCD,BMP4,NDRG1,FGFR3,IGFBP3,PTEN,BMP6,IL10,NCOA3,TGFB2,PLAT,NCL,LOX,STAT5A,PENK,TGFB3,NR1H2,NOG,PTGER1,CHUK,HES1,GDF15,UGCG,MAP3K7,TGFBI,CCND3,S100A11,SFRP4,ANPEP,IGFBP7,PEBP1,DHCR…	0.000278693
Proteins/Chemicals Regulating Cell Processes of mesenchyma transformation	Pathway	42	18	41	mesenchyma transformation	FGF2,VEGFA,VCAM1,PTPN11,NRG1,CDH2,CTNNB1,CEBPB,FGF7,ILK,BMP4,JAG1,MSX1,TGFB2,TGFB3,TGFBR3,TWIST1,RRBP1	0.000289595
Proteins/Chemicals Regulating Cell Processes of Respiratory chain	Pathway	771	179	23	Respiratory chain	MAPKAP1,EDN1,PTGS2,VEGFA,GJA1,BAX,FOS,HIF1A,HSPA1A,MAPK3,CYCS,RAC1,BID,AKT1,CDKN1A,MYC,APP,NRG1,HSPB2,PRKCA,SOD1,CAT,FPR1,CAV1,AGTR1,AIFM1,PRKCD,JUN,PARP1,OPA1,HSP90AA1,BCL2L1,BDNF,PPARGC1A,LEP,ESRRA,IL15,MT1F,ADORA1,TEAD2,HMOX1,ABCA1,CRYAB,ETS1,PPARG,C4orf14,DDIT3,FN1,SOD2,MTOR,PROS1,ATP5I,HSPA5,SHC1,NFE2L2,BNIP3,FH,SLC25A4,TXN,SIRT1,SDHC,TFRC,RAC2,MFN2,UCP2,DNM2,CYP1B1,GADD45A,STC1,LPL,FASN,PPA…	0.000305847
Proteins/Chemicals Regulating Cell Processes of cell cycle checkpoint	Pathway	200	57	28	cell cycle checkpoint	BAX,BID,AKT1,CDKN1A,MYC,PTPN11,SAT1,PRKCA,CDK1,PARP1,HSP90AA1,CDK5,KLF4,CDK4,CDK6,CDKN2A,CHEK1,PTTG1,CHEK2,SIRT1,GADD45A,CCNA2,SKP2,BIRC5,GADD45B,MLH1,WISP1,HNRNPK,TERF1,CDC25B,AURKA,RPA1,BUB1,MAD2L1,CKS1B,PRKDC,MSH3,MCM7,SMARCB1,FANCG,FANCD2,XPC,RALA,TSG101,CHFR,RASSF1,WTAP,ZAK,BCCIP,BOP1,KPNA2,IFI16,RFC4,TIMELESS,DMAP1,PCM1,LETMD1	0.000310689
Proteins/Chemicals Regulating Cell Processes of neuronal migration	Pathway	330	86	25	neuronal migration	FGF2,HBEGF,VEGFA,GJA1,ODC1,MAPK3,RAC1,AKT1,PTPN11,APP,NRG1,PRKCA,GSK3B,DMD,PRKCD,CDH2,HSP90AA1,HSPB1,BDNF,CDK5,PLAU,NTF3,PAK1,CXCL12,S1PR1,FLNA,FN1,CDKN1B,ANGPT1,SDC1,LDLR,SHC1,ITGB1,OPTN,FYN,PTPRA,TNC,NEO1,PTEN,PLAT,CX3CL1,MDK,VLDLR,LGALS1,AHNAK,NR1H2,NRP1,NTRK2,GAS6,DICER1,CXCR7,AXL,SPARC,ITGA3,ABL1,SERPINE2,PTN,E2F3,NR2F1,SLIT2,DAG1,RND3,DDIT4,PITX2,NDN,CENPF,NFIC,CETN2,TYRO3,NDEL1,BBS4,PAFAH1…	0.000316116
Proteins/Chemicals Regulating Cell Processes of kidney development	Pathway	170	50	29	kidney development	FGF2,EDN1,DCN,PTGS2,VEGFA,IGF2,GSK3B,GSN,AGTR1,TIMP2,FGF7,ETS1,PPARG,ILK,S1PR1,SDC1,TIMP1,SPP1,BMP4,PKD1,PTEN,KITLG,PLAT,PTH1R,MDK,AHR,NOG,LAMA5,STK24,GREM1,DICER1,SLK,KLF6,PAX8,ITGA3,SPRY2,SPRY1,CDKN1C,EPAS1,PDGFD,TSPYL2,PARVA,ITGA8,FRAS1,SMC3,CECR1,OXSR1,LRP4,CRIM1,LETMD1	0.000323249
Proteins/Chemicals Regulating Cell Processes of axonogenesis	Pathway	276	74	26	axonogenesis	FGF2,DCN,VEGFA,RAC1,IL6,AKT1,CDKN1A,APP,IGF2,PTPRO,NEU1,APOE,RHOA,GSK3B,CDC42,JUN,CDH2,CTNNB1,BDNF,CASK,LEP,CDK5,ACTR3,NTF3,THBS1,ILK,FN1,ANGPT1,ITGB1,RUNX2,CD44,FYN,RAF1,PTPRA,TNC,ACTB,ULK1,NRP1,WNT5A,LAMB2,NTRK2,LGALS3,NFATC1,GAP43,SPRY2,ABL1,KPNB1,PGRMC1,CDH13,RTN4,SLIT2,DAG1,CSPG4,STMN2,FABP5,SFRP1,SEMA3E,NRCAM,RRAS,SPON1,SEMA3C,KIDINS220,FLOT2,SEMA7A,LDB2,MACF1,DPYSL2,ARHGAP32,XYLT1,ATL1,ALS…	0.000333819
Proteins/Chemicals Regulating Cell Processes of osteoblast development	Pathway	51	20	38	osteoblast development	GJA1,IL6,AKT1,CTNNB1,CEBPB,ESRRA,POSTN,PPARG,SPP1,RUNX2,PDLIM5,STC1,FST,ATF4,FGF18,BMPR1A,AXIN2,EBF1,DLX5,EBF3	0.000520174
Proteins/Chemicals Regulating Cell Processes of ureteric bud branching	Pathway	82	28	33	ureteric bud branching	VEGFA,MAPK3,AKT1,MYC,CAT,GSN,AGTR1,TIMP2,ILK,SPHK1,ITGB1,BMP4,FST,KITLG,CX3CL1,DKK1,WNT5A,LAMA5,GREM1,LGALS3,BMPR1A,NDUFA1,FOXD1,ITGA3,SPRY1,PITX2,LRP4,DSTN	0.000573711
Proteins/Chemicals Regulating Cell Processes of wall integrity	Pathway	86	29	33	wall integrity	VEGFA,MAP2K1,RAC1,IL6,AKT1,ADM,PRKCA,HSP90AA1,LRP1,MTOR,CHEK1,TIMP1,PCK2,STK24,PRKAR1A,MPI,MAP3K1,RHOB,NR2F1,LSP1,NCOA4,ADH1B,CDC34,HSPH1,PISD,UGDH,LOXL3,CNOT8,MID2	0.000577161
Proteins/Chemicals Regulating Cell Processes of oxidative phosphorylation	Pathway	192	54	27	oxidative phosphorylation	EDN1,VEGFA,BAX,HIF1A,CYCS,BID,AKT1,MYC,APP,PRKCA,SOD1,AIFM1,OPA1,BCL2L1,PPARGC1A,LEP,ESRRA,ETS1,SOD2,MTOR,ATP5I,PSEN2,SLC25A4,SIRT1,UCP2,HK2,GPX1,CS,OGDH,ANKRD1,TSPO,CFB,ATP5A1,HSD17B10,BCL6,SLC25A3,IER3,TSC22D3,LDHA,XPC,TYMS,NCOR2,PKM2,COX17,ATP5F1,SLC25A5,MPV17,CISD1,MRPL32,PINK1,COX5A,PNPT1,COX4I1,SDHA	0.000626894
Proteins/Chemicals Regulating Cell Processes of interphase	Pathway	268	71	26	interphase	PTGS2,SLC9A3R1,CAPN2,HSPA1A,MAPK3,CYCS,MYC,PRKCA,CDC42,CDK1,PARP1,CTNNB1,CHEK1,HSPA5,CHEK2,SMAD3,RUNX2,PTPRA,PPA1,HSPA9,TFE3,CCNA2,NCL,BANF1,BIRC5,AURKB,PIN1,FOXM1,SLK,NES,SPARC,CDC14B,TERF1,CDC25B,PPP1CC,HMMR,KPNB1,RAN,AURKA,TPX2,TUBG1,BUB1,MAD2L1,CDC20,FBXO5,DIAPH1,RALBP1,CDC16,RACGAP1,TTK,TOP2A,CHFR,RUVBL1,RCC1,HBXIP,CENPB,MDH1,RUVBL2,CETN2,NEDD9,CDC34,CENPV,EMD,DCTN1,AKAP8,KIF2C,PPA2,ZWINT,CD…	0.000629479
Proteins/Chemicals Regulating Cell Processes of capillary morphogenesis	Pathway	67	24	35	capillary morphogenesis	FGF2,EDN1,VEGFA,HIF1A,AKT1,CDC42,PLAU,THBS1,ILK,CXCL12,CALR,FN1,ANGPT1,ENG,ITGB1,TEK,FYN,CYP1B1,SERPINF1,TGFBR2,PPAP2B,EPHA2,FES,PFN1	0.000665239
Proteins/Chemicals Regulating Cell Processes of perception of nutrients	Pathway	41	17	40	perception of nutrients	MAPK3,PPARGC1A,LEP,CEBPB,MTOR,SIRT1,OGT,PDK4,TRIB3,SLC38A2,EIF4G1,MAP4K3,ATF4,TXNIP,RALGDS,RALA,FNIP1	0.00067731
Proteins/Chemicals Regulating Cell Processes of chromosome segregation	Pathway	301	78	25	chromosome segregation	MAPK3,MAP2K1,MAP3K5,PRKCA,CDK1,PARP1,HSP90AA1,SPHK1,CHEK1,PTTG1,SPP1,CHEK2,PKD1,STAT5A,GNB2L1,BANF1,LPIN1,BIRC5,AURKB,GNAI1,DICER1,H2AFZ,PPP1CC,CCNB2,RAN,AURKA,MSN,MAP2K2,BUB1,MAD2L1,CDC20,SUMO2,BMI1,SMARCB1,SBDS,CDC16,NUSAP1,ERCC2,TTK,TOP2A,ECT2,FEN1,CHFR,CENPE,RCC1,CENPB,HIP1,CDCA8,CKAP2,MAPK6,LZTFL1,NEK1,RANBP1,BCCIP,RAD21,GRWD1,SEH1L,STRA13,SMC4,EIF3E,PAFAH1B1,MIS12,KIF2C,NDE1,GINS2,APITD1,ZW…	0.000706153
Proteins/Chemicals Regulating Cell Processes of convergent extension	Pathway	79	27	33	convergent extension	MARCKS,RAC1,PRKCA,RHOA,CDC42,PRKCD,ESRRA,ETS1,FN1,FYN,GNB2L1,WNT5A,LRP5,SPRY2,SPRY1,FRZB,SFRP1,FZD7,DVL3,GPC1,BVES,ANKRD6,ARHGEF19,DAAM1,FIBP,FZD8,GPC4	0.000707913
Proteins/Chemicals Regulating Cell Processes of lipid metabolism	Pathway	624	146	23	lipid metabolism	EDN1,PTGS2,CASP1,RAC1,IL6,BID,AKT1,ADM,IL8,APP,IGF2,SAT1,ADRB2,APOE,RHOA,CAV1,GSK3B,GSN,AGTR1,PRKCD,CCL2,DUSP1,PPARGC1A,LEP,CEBPB,ESRRA,IL15,HMOX1,LRP1,GFPT1,ABCA1,FGF7,ETS1,SERPINE1,PPARG,PRKAA1,SGK1,SOD2,MTOR,ERBB2,SDC1,LEPR,RORA,EGR1,CPT1A,CTSK,LDLR,NFE2L2,SCARB1,CAV2,ANXA1,SIRT1,UCP2,FYN,CYP1B1,SCD,GNAS,HSD11B1,XBP1,IRS2,STC1,ADIPOR1,GPAM,LPL,FASN,PCK2,IGFBP3,TRIB3,SAA1,PTEN,IL10,NCOA3,ATF6,S…	0.000766394
Proteins/Chemicals Regulating Cell Processes of non-selective vesicle budding	Pathway	243	65	26	non-selective vesicle budding	BAX,HSPA1A,RAC1,PRKCA,CAV1,CTTN,CDC42,WASL,CCL2,OPA1,CTNNB1,PICALM,ABCA1,PPARG,FLNA,FN1,ITGB1,ANXA1,GOPC,OPTN,DNM2,ULK1,SCAMP1,IL10,VTI1B,APEX1,COPB1,GNAI1,APOB,FADD,VAMP2,PLTP,PAX8,EPS15,ANXA6,EPN1,NPC1,RAB5A,CYTH1,MAP1LC3B,DAPK1,AP1S2,FLOT1,PFN1,TSG101,ATG7,HIP1,ATG12,CTBP1,ANXA11,RAB2A,DGKA,YIF1A,ARFGAP1,FNBP1L,RAB9A,CLINT1,CHMP4A,RAB11FIP3,FIBP,VPS41,SCAMP3,WIPI2,SAR1A,SMAP1	0.000803257
Proteins/Chemicals Regulating Cell Processes of genetic instability	Pathway	146	43	29	genetic instability	FOS,HIF1A,AKT1,IL8,MYC,JUN,PARP1,BCL2L1,ETS1,MTOR,CDKN2A,ERBB2,ID1,CHEK1,PTTG1,CHEK2,SIRT1,SMAD7,PTEN,CCNA2,SKP2,BIRC5,AURKB,MLH1,TGFBI,SNAI2,TERF1,CDC25B,HMMR,AURKA,RPA1,MID1,FBXO5,E2F3,POLB,SMARCB1,FANCD2,XPC,TTK,TACC1,FEN1,RASSF1,PSME4	0.000807993
Proteins/Chemicals Regulating Cell Processes of chemokinesis	Pathway	155	45	28	chemokinesis	FGF2,EDN1,VEGFA,MAPK3,VCAM1,IL6,AKT1,IL8,APP,IGF2,PRKCA,FPR1,ITGB2,CDC42,PRKCD,CCL2,C5,LEP,PLAU,NTF3,THBS1,CAST,CXCL12,FN1,ANGPT1,SPP1,ITGB1,TYMP,FYN,PLAUR,RAF1,STC1,TGM2,BMP6,ARHGAP1,KITLG,CAPN1,PDPK1,GNAI1,GRB2,HMMR,PPAP2A,B2M,SWAP70,RRAS	0.000856853
Proteins/Chemicals Regulating Cell Processes of mesenchymal transition	Pathway	53	20	37	mesenchymal transition	GJA1,FOS,HIF1A,AKT1,IGF2,CDH2,CTNNB1,ILK,ITGB1,SP1,SMAD3,TGM2,TGFB2,STAT5A,TGFB3,MMP7,BMPR1A,SPARC,HMGA1,RHOB	0.000913294
Proteins/Chemicals Regulating Cell Processes of glucose homeostasis	Pathway	364	91	24	glucose homeostasis	EIF2S1,HBEGF,IRS1,HIF1A,IL6,AKT1,ADM,IGF2,SOD1,ADRB2,GSK3B,AGTR1,CCL2,DUSP1,CTNNB1,BDNF,PPARGC1A,LEP,CDK5,CEBPB,LRP1,ABCA1,PPARG,RPS6,IGFBP5,MTOR,GNAI2,PTTG1,LEPR,CPT1A,SPP1,ROCK2,RGS4,NFE2L2,RPL24,SIRT1,UCP2,MIF,SCD,SLC2A1,HSD11B1,IRS2,LPL,SLC37A4,SLC2A3,FASN,PCK2,STC2,PDK4,IGFBP3,HK2,TRIB3,TFE3,GPER,SOCS1,PTEN,NCOA3,TIMP3,RARRES2,SOCS3,LPIN1,IGFBP2,PDPK1,ATF4,NR1H2,TXNIP,ANGPTL4,GRB2,ENTPD1,NR1…	0.000924491
Proteins/Chemicals Regulating Cell Processes of myocyte adhesion	Pathway	42	17	39	myocyte adhesion	MARCKS,HIF1A,ITGB2,VASP,PRKCD,FHL1,CDH2,PLAU,FN1,ANGPT1,DSP,ITGB1,CD44,DDR1,LGALS1,ITGA3,LAMA2	0.000930816
Proteins/Chemicals Regulating Cell Processes of mammary gland differentiation	Pathway	57	21	36	mammary gland differentiation	AKT1,CDKN1A,NRG1,CAV1,CDC42,HSP90AA1,CEBPB,ERBB2,ID1,SPP1,ITGB1,SOCS1,STAT5A,AHR,MMP7,SOCS2,HNRNPD,SFRP4,BCL6,DAG1,CDH3	0.000967731
Proteins/Chemicals Regulating Cell Processes of autophagic vacuole formation	Pathway	101	32	31	autophagic vacuole formation	EIF2S1,BAX,HIF1A,AKT1,CCL2,JUN,PPARG,MTOR,HSPA5,ITGB1,BNIP3,RPL24,STAT1,FOXO3,ULK1,PTEN,RB1CC1,NPEPPS,ABL1,TICAM1,MAP1LC3B,DAPK1,ATG7,ATG12,FIS1,DIRAS3,PISD,FNBP1L,SH3GLB1,UBQLN1,RAB32,TP53INP2	0.00101012
Proteins/Chemicals Regulating Cell Processes of cell redox homeostasis	Pathway	69	24	34	cell redox homeostasis	AKT1,CAT,GSK3B,HMOX1,PPARG,SOD2,NFE2L2,TNFRSF11B,TXN,UCP2,SOD3,MIF,XBP1,ATF4,GPX4,TXNRD1,GLRX,ERO1L,EPAS1,MAP3K1,BMI1,CSTB,RNH1,MSRA	0.00106552
Proteins/Chemicals Regulating Cell Processes of ER to Golgi transport	Pathway	89	29	32	ER to Golgi transport	AKT1,CDC42,CTNNB1,HSPA8,VTI1B,COPB1,APOB,INSIG1,EPS15,LMAN1,ARF4,EBAG9,KIF5B,INSIG2,RAB2A,USO1,STX5,GOLGB1,COL4A3BP,BCAP31,YIF1A,ARHGAP32,SURF4,TBC1D20,GOSR2,SEC24D,TRAPPC3,TRAPPC1,SEC24C	0.00106709
Proteins/Chemicals Regulating Cell Processes of bone calcification	Pathway	81	27	32	bone calcification	FGF2,DCN,VEGFA,HIF1A,IL6,LEP,ENPP1,THBS1,FN1,SPP1,TNFRSF11B,SP1,RUNX2,PDLIM5,FST,ALPL,CLEC3B,THRA,SP7,BGN,S100A4,SPARC,MGP,IBSP,SRGN,ECM1,PDLIM7	0.00108494
Proteins/Chemicals Regulating Cell Processes of ovarian follicle development	Pathway	114	35	30	ovarian follicle development	FGF2,EDN1,VEGFA,GJA1,FOS,IL6,IGF2,SAT1,CAT,BDNF,TIMP2,PPARGC1A,LEP,FGF7,PLAU,SERPINE1,PPARG,FN1,LEPR,TIMP1,SMAD3,PLAUR,BMP4,FOXO3,OXTR,HSD11B1,IRS2,KISS1,FST,IGFBP3,KITLG,TGFB2,MUC1,BMPR2,SPRY2	0.00110669
Proteins/Chemicals Regulating Cell Processes of cell development	Pathway	826	186	22	cell development	MME,FGF2,MAPKAP1,PTGS2,VEGFA,BAX,FOS,SLC12A2,HIF1A,ODC1,MAPK3,VCAM1,RAC1,IL6,AKT1,IL8,MYC,PTPN11,APP,NRG1,IGF2,PTPRO,NFKBIA,GSK3B,SOS1,GSN,CDC42,CCL2,JUN,OPA1,C5,CTNNB1,BCL2L1,BDNF,LEP,CEBPB,IL15,POSTN,CRYAB,PRNP,ETS1,PPARG,CXCL12,KLF4,GNAQ,CDKN1B,MTOR,HOXA10,GNAI2,ID1,LEPR,RORA,EGR1,TIMP1,SPP1,ROCK2,NFATC4,SHC1,ITGB1,SCARB1,S1PR3,TNFRSF11B,SP1,ID2,SMAD3,PALLD,TFRC,STAT1,RAC2,XRCC6,FYN,RAF1,BMP4,…	0.00113618
Proteins/Chemicals Regulating Cell Processes of tubulogenesis	Pathway	237	63	26	tubulogenesis	FGF2,HBEGF,PTGS2,VEGFA,HIF1A,MAPK3,MAP2K1,RAC1,IL6,AKT1,IL8,PTPN11,NFKBIA,RHOA,CAV1,ELN,DMD,CDC42,WASL,SDC4,HSPB1,CTNNB1,TIMP2,LEP,EZR,PLAU,SERPINE1,PPARG,THBS1,FN1,CDKN2A,ERBB2,TIMP1,SPP1,RGS4,ITGB1,ANXA1,TXN,RUNX2,STAT1,SMAD7,BMP4,PKD1,DDR1,FST,IGFBP3,SAA1,SOX9,STX2,GRB2,ATF3,WNT5A,LGALS3,ITGA3,ANXA2,BIN1,PLXNB1,RHOB,SLIT2,NCK1,NTN4,RRAS,LFNG	0.00113807
Proteins/Chemicals Regulating Cell Processes of macrophage differentiation	Pathway	210	57	27	macrophage differentiation	HSPA1A,IL6,AKT1,CDKN1A,MYC,PTPN11,PRKCA,CAT,APOE,PRKCD,CCL2,JUN,HSPB1,CEBPB,IL15,PPARG,KLF4,FN1,HOXA10,ANGPT1,ID1,EGR1,TIMP1,SHC1,HSP90B1,ITGB1,SP1,BIRC2,MIF,GADD45A,LPL,IGFBP3,SOCS1,IL10,CCNA2,DUSP5,KITLG,STAT5A,ACAT1,SOCS3,PON2,JUNB,PLTP,IL6ST,PRDM1,PTX3,ANPEP,MAFB,PEBP1,IRF7,FTL,CDKN2D,GAB2,RACGAP1,CNN2,EGR2,THOC5	0.00114099
Proteins/Chemicals Regulating Cell Processes of Glucose metabolism	Pathway	543	128	23	Glucose metabolism	EDN1,HBEGF,IRS1,VEGFA,BAX,HIF1A,HSPA1A,CYCS,MAP2K1,IL6,AKT1,MYC,APP,IGF2,ADRB2,APOE,FPR1,GSK3B,AGTR1,PRKCD,CCL2,RPS6KB1,PARP1,ARID4B,BDNF,PPARGC1A,LEP,CEBPB,ESRRA,IL15,HSPD1,ADORA1,HMOX1,GFPT1,ENPP1,PPARG,RPS6,SGK1,DDIT3,SPHK1,MTOR,GNAI2,PTTG1,LEPR,CPT1A,HSPA5,CTSK,ITGB1,TXN,SIRT1,UCP2,PGM1,PLAUR,RAF1,MIF,GNAS,SLC2A1,OGT,IRS2,ADIPOR1,GPAM,LPL,SLC2A3,INPPL1,PCK2,STC2,PDK4,IGFBP3,HK2,TRIB3,PTEN,IL1…	0.00118087
Proteins/Chemicals Regulating Cell Processes of tissue regeneration	Pathway	136	40	29	tissue regeneration	MME,FGF2,DCN,PTGS2,VEGFA,HSPA1A,MAPK3,VCAM1,IL6,APP,APOE,SDC4,BDNF,LEP,FGF7,PLAU,CXCL12,FN1,ITGA7,SPP1,RUNX2,PLAUR,SAA1,TGFB2,PLAT,TGFB3,AHR,LGALS1,FOXM1,CXCR7,CYR61,TNFSF12,RSPO1,TNFRSF12A,DIAPH1,SFRP1,NTN4,RRAS,OIP5,FJX1	0.00125284
Proteins/Chemicals Regulating Cell Processes of trophoblast migration	Pathway	86	28	32	trophoblast migration	VEGFA,IGF2R,RAC1,AKT1,IL8,IGF2,RHOA,AGTR1,LEP,HMOX1,SERPINE1,ILK,CXCL12,FN1,MTOR,ENG,ITGB1,KISS1,IL10,TGFB2,CX3CL1,DKK1,CXCL16,M6PR,NME1,RHOC,PPM1A,EMILIN1	0.00131644
Proteins/Chemicals Regulating Cell Processes of intrinsic pathway of apoptosis	Pathway	158	45	28	intrinsic pathway of apoptosis	FGF2,BAX,CASP1,HSPA1A,CYCS,BID,AKT1,MYC,APP,HSPB2,GSK3B,AIFM1,JUN,HSP90AA1,HSPB1,BCL2L1,PPARGC1A,LEP,PRNP,PPARG,CXCL12,ENDOG,TIMP1,BNIP3,MCL1,RAF1,FOXO3,FASN,CTSB,APEX1,BIRC5,TNFRSF10B,MUC1,LGALS3,VDAC1,NR4A2,ABL1,CYR61,CDKN1C,PDCD5,CASP4,IFI6,PTPRF,SH3GLB1,AK2	0.00131757
Proteins/Chemicals Regulating Cell Processes of BMP receptor signaling pathway	Pathway	29	13	43	BMP receptor signaling pathway	SMAD5,ENG,SMAD7,BMP4,XBP1,SOX9,NOG,RBPJ,BMPR2,BMPR1A,SMAD4,ACVR1,SMAD6	0.00135786
Proteins/Chemicals Regulating Cell Processes of ROS catabolism	Pathway	29	13	43	ROS catabolism	AKT1,SOD1,CAT,PPARGC1A,ESRRA,HMOX1,SOD2,SHC1,NFE2L2,PDLIM5,FOXO3,GPX1,GLRX	0.00135786
Proteins/Chemicals Regulating Cell Processes of tissue maintenance	Pathway	216	58	26	tissue maintenance	FGF2,DCN,PTGS2,VEGFA,HIF1A,AKT1,IL8,PTPN11,APP,CAV1,CCL2,PARP1,HSPB1,CTNNB1,FGF7,CXCL12,FN1,CDKN1B,TIMP1,ITGB1,CD44,SIRT1,CTSD,TNC,TGM2,PTEN,KITLG,TIMP3,PLAT,LOX,STAT5A,SKP2,SERPINF1,THRA,CTSL1,AHR,ADAMTS1,PDPK1,BIRC5,MMP7,VCL,NES,SPARC,SFRP4,SMAD4,SERPINE2,WFDC1,ARNTL,BMI1,PDCD2,LUM,STK3,CST6,ECM1,UPF2,MMP28,MFAP5,PTRH2	0.00136598
Proteins/Chemicals Regulating Cell Processes of capillary growth	Pathway	47	18	37	capillary growth	FGF2,VEGFA,HIF1A,IL8,PPARGC1A,LEP,THBS1,CALR,FN1,ANGPT1,TEK,ANGPT2,TGM2,ADAMTS1,JUNB,VEGFC,EPAS1,FZD4	0.00137405
Proteins/Chemicals Regulating Cell Processes of T-cell development	Pathway	663	152	22	T-cell development	FGF2,PTGS2,VEGFA,BAX,FOS,RAC1,IL6,AKT1,ADM,MYC,PTPN11,IGF2,ADRB2,RHOA,ITGB2,AGTR1,CDC42,WASL,CCL2,JUN,PARP1,CTNNB1,BCL2L1,CEBPB,IL15,CCR6,EZR,FGF7,PRNP,ETS1,PPARG,RPS6,CXCL12,FN1,GNAQ,CDKN1B,HOXA10,GNAI2,CDKN2A,ID1,CHEK1,LEPR,RORA,EGR1,RPL22,SHC1,ITGB1,ANXA1,RPL24,ID2,SMAD3,RUNX2,CD44,SIRT1,TFRC,RAC2,MCL1,FYN,SMAD7,RAF1,MIF,BMP4,GADD45A,HSD11B1,PKD1,IL18,JAG1,SOCS1,PTEN,IL10,DUSP5,CREBBP,KITLG,TG…	0.00148269
Proteins/Chemicals Regulating Cell Processes of cardiovascular development	Pathway	120	36	29	cardiovascular development	FGF2,EDN1,VEGFA,HIF1A,RAC1,AKT1,ADM,NRG1,WASL,CDH2,BDNF,FHL2,CXCL12,FN1,ENG,BNIP3,TEK,BMP4,JAG1,TGFB2,IGFBP2,AHR,NRP1,FOXM1,KLF2,SMAD4,NR2F2,FBLN1,PRRX1,SEMA3C,RGS3,PRRX2,FOXC1,PDCD10,UBR2,ADAMTS9	0.00148552
Proteins/Chemicals Regulating Cell Processes of contractile activity	Pathway	474	113	23	contractile activity	FGF2,EDN1,KCNMA1,PTGS2,VEGFA,GJA1,CASP1,FOS,CAPN2,ODC1,HSPA1A,MAPK3,RAC1,IL6,AKT1,ADM,IGF2,MAP3K5,PRKCA,NEU1,ADRB2,CAT,CALD1,RHOA,CAV1,GSK3B,ITGB2,MYLK,AGTR1,CDC42,PRKCD,JUN,PARP1,HSP90AA1,HSPB1,HSPB6,C5,PPARGC1A,LEP,ADORA1,HMOX1,LRP1,CRYAB,PPARG,EDNRB,THBS1,CAMK2G,ADCY6,FN1,SOD2,GNAQ,MTOR,MYH11,ANGPT1,GNAI2,ATP2A2,ITGA7,RORA,EGR1,CRK,ANGPT2,SLC25A4,SOD3,MIF,GNAS,SLC2A1,OXTR,ADM2,LPL,ACTB,IL18,PD…	0.00149495
Proteins/Chemicals Regulating Cell Processes of mRNA trans splicing	Pathway	40	16	39	mRNA trans splicing	CAMK2G,RPL22,RPL24,TRA2B,SRSF2,FANCD2,PTBP1,SRSF7,DMPK,RPL27A,RPL3,SNRPA,RPL13,RPL17,RPL18,RPL19	0.00153554
Proteins/Chemicals Regulating Cell Processes of establishment of cell polarity	Pathway	309	78	25	establishment of cell polarity	FGF2,VEGFA,MARCKS,GJA1,RAC1,IL6,AKT1,IL8,PRKCA,FPR1,RHOA,CAV1,GSK3B,MYLK,CTTN,VASP,CDC42,CCL2,CDH2,SDC4,TJP1,LEP,IL15,EZR,ACTR3,PLAU,ILK,PAK1,CXCL12,FLNA,FN1,ITGA5,TIMP1,SPP1,SHC1,ITGB1,GIPC1,CRK,CD44,DNM2,ACTB,TGM2,EIF5A,PTEN,IL10,KITLG,VTI1B,CX3CL1,MYH9,TNS1,C5AR1,YY1AP1,WNT5A,MPP5,CD46,GJC1,S100A4,NFATC1,IQGAP1,MSN,CDH13,SLIT2,DAG1,DIAPH1,NDN,CSPG4,DAPK1,MYH10,NCK1,FAT1,RDX,BCAR3,EMD,CLIP1,GUK…	0.00156945
Proteins/Chemicals Regulating Cell Processes of nerve regeneration	Pathway	177	49	27	nerve regeneration	FGF2,PTGS2,VEGFA,ODC1,HSPA1A,IL6,AKT1,NRG1,IGF2,CALD1,APOE,RHOA,AGTR1,CDK1,JUN,CTNNB1,BDNF,NTF3,FN1,TIMP1,MIF,TNC,PTEN,PLAT,MDK,SOCS3,LGALS1,NOG,UGCG,ATF3,STK24,TSPO,LGALS3,NES,LAMC1,GAP43,PTN,B4GALT1,RTN4,TNFRSF12A,FLOT1,DPYSL3,SPON1,FLOT2,PSAP,DPYSL2,MATN2,C5orf13,PDLIM1	0.0015892
Proteins/Chemicals Regulating Cell Processes of mitotic spindle assembly	Pathway	83	27	32	mitotic spindle assembly	RHOA,CDK1,ILK,CHEK1,EGR1,CHEK2,BIRC5,AURKB,KPNB1,RAN,AURKA,TPX2,TUBG1,BUB1,MAD2L1,CDC20,NUSAP1,TTK,TOP2A,CHFR,RUVBL1,CKAP2,RANBP1,KPNA2,KIF2C,NDE1,DLGAP5	0.00162478
Proteins/Chemicals Regulating Cell Processes of cardiomyocyte proliferation	Pathway	92	29	31	cardiomyocyte proliferation	FGF2,HBEGF,VEGFA,MAPK3,IGF2R,AKT1,MYC,PTPN11,NRG1,IGF2,GSK3B,ITPR1,LEP,ILK,FN1,CDKN1B,CDK4,ANGPT1,CCNA2,TIMP3,BIRC5,NOG,ARHGDIA,SMAD4,TNFSF12,CCND2,RUVBL1,RUVBL2,HOPX	0.00188434
Proteins/Chemicals Regulating Cell Processes of Mitochondrial Ca2+ transport	Pathway	92	29	31	Mitochondrial Ca2+ transport	BAX,SLC12A2,CYCS,BID,AKT1,APP,HSPB2,DMD,PARP1,BCL2L1,PPARGC1A,CRYAB,CALR,PLCD1,HSPA5,BNIP3,SLC25A4,MFN2,UCP2,HSPA9,ATP5A1,AKAP13,CYB5A,ITPR3,HERPUD1,BCAP31,PINK1,SLC24A6,RHOT1	0.00188434
Proteins/Chemicals Regulating Cell Processes of nuclear fragmentation	Pathway	113	34	29	nuclear fragmentation	FGF2,BAX,HSPA1A,CYCS,CDKN1A,APP,SOD1,CAT,AIFM1,PRKCD,PARP1,PDCD4,CTNNB1,BCL2L1,CDK5,ENDOG,PLCD1,CHEK1,SIRT1,MFN2,CTSD,IL10,SRSF1,CTSB,FADD,PIN1,SMAD4,RPA1,MAP3K1,UBB,MT1E,HNRNPU,RASSF7,MSTO1	0.00189137
Proteins/Chemicals Regulating Cell Processes of M phase	Pathway	316	79	24	M phase	EDN1,PTGS2,CAPN2,MAP2K1,RAC1,AKT1,CDKN1A,MYC,NFKBIA,PRKCD,CDK1,HSP90AA1,LEP,CDK5,CAMK2G,CXCL12,KLF4,SOD2,CDKN1B,CDK4,CDK6,CDKN2A,CHEK1,PTTG1,CPS1,CHEK2,ID2,GNAS,SLC2A1,BMP4,GADD45A,FOXO3,BMP6,CCNA2,KITLG,STAT5A,SKP2,BANF1,BIRC5,AURKB,LGALS1,CHUK,PIN1,TAGLN,FOXM1,CFB,S100A4,CDC25B,CCNB2,AURKA,TPX2,MAD2L1,CDC20,FBXO5,CKS1B,TFDP1,UBE2C,UHRF1,CENPF,TSC22D1,RACGAP1,TYMS,TTK,NCAPG,TACC1,RASSF1,NEDD9,RA…	0.00195443
Proteins/Chemicals Regulating Cell Processes of retrograde protein transport ER to cytosol	Pathway	56	20	35	retrograde protein transport ER to cytosol	BCL2L1,PRNP,CALR,HSPA5,HSP90B1,STAT5A,APOB,HLA-B,DERL1,TAPBP,AMFR,HERPUD1,SYVN1,SELS,UBQLN2,BCAP31,ERP29,EDEM1,EDEM3,SEC61B	0.0019666
Proteins/Chemicals Regulating Cell Processes of cell dedifferentiation	Pathway	60	21	34	cell dedifferentiation	FGF2,MAP2K1,AKT1,RHOA,ELN,PRKCD,JUN,TJP1,CTNNB1,LRP1,FN1,ERBB2,ID1,RUNX2,RAF1,HSPE1,MSX1,COMP,LZTFL1,EGR2,CREG1	0.00201333
Proteins/Chemicals Regulating Cell Processes of epidermal cell differentiation	Pathway	197	53	26	epidermal cell differentiation	PTGS2,GJA1,MAPK3,IL6,AKT1,PRKCA,RHOA,PRKCD,JUN,SDC4,CTNNB1,FGF7,PLAU,KLF4,FN1,DSP,ERBB2,SDC1,ITGB1,SMAD3,CD44,SMAD7,RAF1,BMP4,CTSD,GADD45A,IRS2,IGFBP3,IL10,MSX1,TGFB2,EIF4G1,TGFB3,STX2,NR1H2,CHUK,UGCG,NR1H3,KLF2,AXL,SPARC,SFRP4,KRT14,SDCBP,KRT10,MAPK13,CST6,DLX5,KRT17,ECM1,RARRES3,KRT16,JTB	0.00206688
Proteins/Chemicals Regulating Cell Processes of cell fusion	Pathway	284	72	25	cell fusion	VEGFA,MARCKS,GJA1,RAC1,NRG1,IGF2,SOD1,NEU1,KCNJ2,RHOA,CAV1,PRKCD,CCL2,JUN,EZR,ACTR3,PRNP,PLAU,SLC20A1,THBS1,PAK1,CXCL12,CALR,KLF4,FN1,PROS1,ITGB1,TNFRSF11B,CD44,PLAUR,RAF1,SLC2A1,SLC2A3,NEO1,IL18,PLAT,VTI1B,BANF1,MYH9,SLC3A2,LGALS1,NRP1,VAMP2,IL6ST,TPM1,CD46,KLF2,ADSL,NFATC1,ITGA3,SERPINH1,PTX3,ABL1,CD9,MSN,B2M,EFNB2,HYAL2,SPA17,BTG1,TNFRSF14,GYPC,TFPT,ADAM9,HIP1,PLEKHO1,CDC34,CDH15,TBRG4,VAMP1,Z…	0.00207325
Proteins/Chemicals Regulating Cell Processes of histogenesis	Pathway	284	72	25	histogenesis	FGF2,HBEGF,KCNMA1,DCN,PTGS2,VEGFA,FOS,HIF1A,AKT1,ADM,IGF2,SLC19A1,CCL2,CDH2,C5,CTNNB1,LEP,CEBPB,FGF7,SERPINE1,PPARG,CXCL12,FN1,CHEK1,LEPR,RORA,CSRP2,TIMP1,ITGB1,RUNX2,CD44,ENPP2,TNC,PKD1,XBP1,PCK2,VCAN,PLAT,LPIN1,AHR,COMP,BGN,KLF2,PDGFRA,AXL,SNAI2,PTGES,SPARC,GAP43,CYR61,FBLN5,CSRP1,MMP11,NR2F2,E2F3,LTBR,RUNX1,BMI1,NHS,FBN2,HAS2,EFEMP2,HTATIP2,CDCA8,HOXC6,NDEL1,PTPRM,NAE1,CECR1,ARL4A,UBE2Q1,TUBB2B	0.00207325
Proteins/Chemicals Regulating Cell Processes of gastrulation	Pathway	336	83	24	gastrulation	FGF2,VEGFA,MARCKS,ODC1,MAPK3,RAC1,AKT1,PTPN11,RHOA,CDC42,CDH2,DUSP1,CTNNB1,ACTR3,ILK,CXCL12,FN1,GNAQ,CHEK1,ROCK2,ITGB1,RPL24,SMAD3,BMP4,TNC,FST,PTEN,TIMP3,LOX,MDK,GNB2L1,DKK1,NOG,GNAI1,YWHAQ,RBPJ,FGF18,FOXM1,TGFBR2,PPAP2B,LRP5,DICER1,BMPR2,BMPR1A,ZYX,SPARC,PRDM1,H2AFZ,SMAD4,ACVR1,CSRP1,CCND2,MAD2L1,TPI1,FBXO5,METAP2,YWHAG,TWSG1,FRZB,TSG101,WTAP,FZD7,EIF4G2,DACT1,TGIF1,KDM1A,ARHGEF2,RGS3,BVES,ANKR…	0.00218464
Proteins/Chemicals Regulating Cell Processes of protein-protein cross-linking via L-cystine	Pathway	97	30	30	protein-protein cross-linking via L-cystine	HSPA1A,CYCS,GSN,ABCA1,THBS1,CALR,FN1,PPP2CB,TXN,PTPRA,CX3CL1,PTH1R,COMP,ANGPTL4,APOB,MUC1,GPX3,CTH,GLRX,PRDX1,ERO1L,GRN,B2M,SVEP1,COL10A1,CCS,TXNDC12,TMEM173,CHCHD4,VKORC1	0.0021869
Proteins/Chemicals Regulating Cell Processes of macrophage function	Pathway	202	54	26	macrophage function	HBEGF,PTGS2,HIF1A,HSPA1A,IL6,AKT1,NRG1,PRKCA,ADRB2,APOE,GSK3B,CCL2,PARP1,DUSP1,C5,LEP,CEBPB,HSPD1,PPARG,KLF4,FN1,MTOR,SPP1,CTSK,LDLR,ANGPT2,CD44,SIRT1,RAC2,MIF,LPL,IL10,LYN,TGFB2,STAT5A,SERPINF1,CD14,SOCS3,NR1H2,MMP7,NR1H3,TGFBI,HLA-B,CD47,IQGAP1,BCL6,A2M,SH2B3,CMKLR1,CBLB,EPRS,GRK5,MARCKSL1,CNN2	0.00218937
Proteins/Chemicals Regulating Cell Processes of endothelial cell activation	Pathway	193	52	26	endothelial cell activation	FGF2,EDN1,DCN,PTGS2,VEGFA,HIF1A,VCAM1,IL6,IL8,APOE,NFKBIA,CAV1,JUN,DUSP1,C5,BCL2L1,LEP,HMOX1,PLAU,PPARG,CXCL12,FN1,SOD2,ANGPT1,ROCK2,NFE2L2,TEK,ANGPT2,MIF,IL18,BMP6,IL10,TGFB2,CX3CL1,SERPINF1,CD14,VLDLR,PTGIS,ENTPD1,TFPI,GAS6,ANKRD1,BGN,KLF2,RCAN1,ANXA2,SOX18,SVEP1,TNFAIP1,WARS,SH2B3,DDT	0.00219314
Proteins/Chemicals Regulating Cell Processes of ER protein import	Pathway	34	14	40	ER protein import	HSPA1A,VCAM1,CAV1,EDNRB,HSPA8,ERBB2,HSPA5,RPL22,HSP90B1,RPL24,APOB,SEC62,TRAM2,SRPRB	0.00226496
Proteins/Chemicals Regulating Cell Processes of organogenesis	Pathway	370	90	24	organogenesis	FGF2,DCN,VEGFA,BAX,FOS,HIF1A,ODC1,IGF2R,ADM,MYC,IGF2,CALD1,CDK1,CTNNB1,TIMP2,LEP,FGF7,PPARG,CXCL12,FN1,CDKN1B,SDC1,RORA,SPP1,SP1,RUNX2,SMAD7,BMP4,TNC,STC1,NEO1,FST,SOX9,EIF5A,MSX1,TGFB2,PTH1R,APEX1,MDK,DKK1,ADAMTS1,NOG,CHUK,RBPJ,GPX4,TGFBR2,LAMA5,GREM1,DICER1,CFB,BMPR1A,PDGFRA,TGFBR3,PAX8,NFATC1,DAB2,GLI3,SPRY2,SPRY1,PROCR,PCSK5,PTN,FBLN5,NPAS1,NR2F2,HOXA5,DAG1,LTBR,RUNX1,OGN,SDC2,FBLN2,PITX2,TFD…	0.00236373
Proteins/Chemicals Regulating Cell Processes of extrinsic pathway of apoptosis	Pathway	85	27	31	extrinsic pathway of apoptosis	BAX,CYCS,BID,AKT1,HSPB2,MAP3K5,JUN,PARP1,HSPB1,BCL2L1,DDIT3,MTOR,PROS1,TIMP1,ITGB1,TIMP3,APEX1,BIRC5,TNFRSF10B,CFLAR,MUC1,TRADD,TNFRSF10D,MAP1LC3B,PEA15,PHB2,EMILIN2	0.00238095
Proteins/Chemicals Regulating Cell Processes of adherens junction assembly	Pathway	81	26	31	adherens junction assembly	PTGS2,GJA1,RAC1,RHOA,GSN,CDC42,CDH2,CTNNB1,PTPN12,S1PR1,ITGB1,S1PR3,CRK,PALLD,FYN,STAT5A,FOXM1,VCL,MPP5,ABL1,IQGAP1,CTNNA1,LZTFL1,PKP4,LIMA1,PIP5K1C	0.0024341
Proteins/Chemicals Regulating Cell Processes of epithelial cell interaction	Pathway	38	15	38	epithelial cell interaction	FGF2,SRD5A1,NRG1,IGF2,FGF7,THBS1,FN1,SPP1,CD44,KITLG,TGFB2,TGFB3,CXCL16,TGFB1I1,WFDC1	0.0025263
Proteins/Chemicals Regulating Cell Processes of protein processing	Pathway	98	30	30	protein processing	EIF2S1,ATP2C1,CASP1,HSPA1A,APP,HSPB2,HSP90AA1,PRNP,CALR,MTOR,HSPA5,HSP90B1,HYOU1,TXN,CTSD,CREBBP,ATF6,CTSB,UCHL1,PCSK5,METAP2,GGPS1,UBE3A,HTRA1,HM13,PCSK7,LONP1,ERP29,GALC,RNPEP	0.00259725
Proteins/Chemicals Regulating Cell Processes of macrophage activation	Pathway	405	97	23	macrophage activation	DCN,PTGS2,VEGFA,HIF1A,ODC1,HSPA1A,MAPK3,VCAM1,IL6,IL8,CDKN1A,MYC,PTPN11,APP,HSPB2,PRKCA,SOD1,CAT,APOE,ITGB2,CCL2,JUN,DUSP1,HSP90AA1,C5,BCL2L1,LEP,CEBPB,IL15,HSPD1,HMOX1,FGF7,PPARG,THBS1,KLF4,FN1,ANGPT1,SPP1,HSP90B1,SCARB1,SMAD3,CD44,STAT1,UCP2,GPNMB,MIF,PKD1,LPL,IFNGR1,IL18,SOCS1,PTEN,IL10,LYN,TGFB2,LBP,SERPINF1,CD14,SOCS3,SLC3A2,CHUK,JUND,ANGPTL4,IRAK1,GDF15,NR1H3,MUC1,STAT6,ATF3,C5AR1,WNT5A,GAS…	0.00270089
Proteins/Chemicals Regulating Cell Processes of mitotic checkpoint	Pathway	107	32	29	mitotic checkpoint	HIF1A,CDK1,MTOR,CDKN2A,CHEK1,PTTG1,CHEK2,BIRC5,AURKB,AURKA,TUBG1,PEBP1,BUB1,MAD2L1,CDC20,POLB,SMARCB1,UBE2C,CENPF,TTK,MXD1,TACC1,CHFR,CENPE,MAD2L2,COPS5,CLK1,PAFAH1B1,NDE1,ZWINT,ZWILCH,CCDC99	0.00283322
Proteins/Chemicals Regulating Cell Processes of hair cycle	Pathway	74	24	32	hair cycle	ODC1,AKT1,PDCD4,CTNNB1,BCL2L1,THBS1,CDKN1B,PLCD1,CDK4,SPP1,SCD,TGFB3,PTH1R,MAP3K7,ITGA3,SERPINE2,MMP11,KRT14,CDH3,KRT17,S100A6,KRT16,PNPO,POFUT1	0.00306411
Proteins/Chemicals Regulating Cell Processes of mesoderm induction	Pathway	99	30	30	mesoderm induction	FGF2,PTPN11,NRG1,JUN,DUSP1,CTNNB1,SMAD5,ROCK2,HSP90B1,CRK,SMAD3,FYN,SMAD7,RAF1,BMP4,FGFR3,MDK,YWHAQ,GRB2,MAP3K7,BMPR2,BMPR1A,SMAD4,NCK1,DKK3,FZD7,DLX5,FRS2,LFNG,FZD8	0.00307159
Proteins/Chemicals Regulating Cell Processes of stem cell differentiation	Pathway	345	84	24	stem cell differentiation	FGF2,HBEGF,PTGS2,IRS1,VEGFA,HIF1A,ODC1,IL6,MYC,PTPN11,APP,RHOA,GSK3B,AGTR1,HSPB1,CTNNB1,FHL2,LEP,HMOX1,PRNP,PPARG,KLF4,CDKN1B,MTOR,MYH11,ID1,SDC1,ID2,RUNX2,SIRT1,LCLAT1,BMP4,OXTR,FST,JAG1,CD68,CCNA2,LYN,KITLG,STAT5A,APEX1,SOCS3,THRA,DKK1,BIRC5,PDGFRB,NOG,ADA,YY1AP1,CST3,WNT5A,IL6ST,GREM1,DICER1,LGALS3,JUP,KLF2,PDGFRA,SOCS2,ADARB1,MAP3K1,GSTM3,RUNX1,BMI1,HCK,EIF4A1,TWIST1,WTAP,RBM14,CXXC1,EIF4G2,C…	0.00315747
Proteins/Chemicals Regulating Cell Processes of RNA processing	Pathway	247	63	25	RNA processing	MYC,CDC42,RPS6KB1,PDCD4,HSP90AA1,PPARGC1A,SCNN1A,PKD1,TRA2B,SRSF1,EIF4G1,NCL,SRSF2,KHDRBS1,PIN1,DICER1,LGALS3,HNRNPK,NR4A2,HNRNPD,HNRNPA2B1,RAN,FBL,AIRE,RPS19,SBDS,PRMT5,SF3B3,PTBP1,DHX15,EWSR1,KHDRBS3,CCNL1,PPP1R8,SF3A3,U2AF2,EMD,BOP1,PSMC5,CPSF3,SSU72,HNRNPU,PRPF31,ATXN2,ATXN1,DMPK,UHMK1,NONO,PNPT1,SIP1,IFRD1,THOC5,RPS2,CLNS1A,SNRPA,BFSP1,RBMX,ZRANB2,TNPO1,NUDT2,BNC2,EXOSC5,RPLP1	0.00330139
Proteins/Chemicals Regulating Cell Processes of chromosome condensation	Pathway	318	78	24	chromosome condensation	FGF2,EDN1,PTGS2,BAX,HSPA1A,MAPK3,CYCS,IL6,AKT1,ANXA5,APP,HSPB2,RHOA,AIFM1,PRKCD,CDK1,PARP1,HSP90AA1,BCL2L1,NTF3,FN1,ENDOG,CHEK1,ROCK2,SP1,MFN2,MCL1,MIF,TGM2,CCNA2,CREBBP,NCL,CTSB,BANF1,AURKB,PIN1,GPX4,ZYX,ABL1,CDC25B,SMAD4,DNASE2,RAN,HMGA1,HSPA2,NR2F2,CCND2,MAD2L1,CDC20,YWHAG,BMI1,BTG1,CENPF,CDC45,TOP2A,NCAPG,NCOR2,CMTM3,HMGN1,CHFR,RCC1,RBX1,SMC4,HSF2,STK25,SMC3,AKAP8,SETDB1,HNRNPU,DMPK,ASF1A,IFR…	0.00355778
Proteins/Chemicals Regulating Cell Processes of macrophage adhesion	Pathway	67	22	32	macrophage adhesion	DCN,VCAM1,ITGB2,CDC42,CCL2,SDC4,HSPB1,PLAU,FN1,SPP1,ITGB1,CD44,PLAUR,MIF,PLAT,CX3CL1,RARRES2,DAB2,CD47,IQGAP1,RHOB,LUM	0.00384953
Proteins/Chemicals Regulating Cell Processes of chromatin remodeling	Pathway	999	216	21	chromatin remodeling	FGF2,MAPKAP1,FOS,HIF1A,ODC1,HSPA1A,CYCS,RAC1,IL6,MYC,NRG1,SAT1,GSK3B,MYLK,AGTR1,AIFM1,WASL,CDK1,JUN,PARP1,DUSP1,HSP90AA1,CTNNB1,BDNF,PPARGC1A,CEBPB,ESRRA,IL15,MT1F,ACTR3,ETS1,PPARG,KLF4,MTOR,CDKN2A,CHEK1,PTTG1,RPL22,ITGB1,OAZ1,CHEK2,SP1,SMAD3,RUNX2,SIRT1,PALLD,STAT1,MYO1C,MCL1,XRCC6,GADD45A,ENPP2,OGT,ACTB,HK2,HPRT1,TFE3,IL10,CCNA2,NCOA3,SLC38A2,CREBBP,NCL,LOX,STAT5A,GNB2L1,BANF1,CTSL1,AHR,BIRC5,A…	0.00386846
Proteins/Chemicals Regulating Cell Processes of myoblast fusion	Pathway	153	42	27	myoblast fusion	FGF2,DCN,MARCKS,GJA1,CASP1,CAPN2,MAPK3,RAC1,IGF2,KCNJ2,RHOA,GSK3B,CDC42,FHL1,CDH2,PLAU,ILK,CAST,FN1,MTOR,SDC1,SPP1,HSP90B1,ITGB1,DYSF,FST,CTSB,MYH9,LGALS1,ITGA3,CD9,MYOF,RND3,RRAS,RECK,CDH15,EHD1,NCKAP1,UNC45A,DOCK5,SIX4,TLN2	0.00394365
Proteins/Chemicals Regulating Cell Processes of vasculature development	Pathway	25	11	42	vasculature development	VEGFA,SLC20A1,THBS1,ANGPT1,ITGA7,EGR1,FST,AHR,EFNB2,NEDD4,C14orf166	0.00395208
Proteins/Chemicals Regulating Cell Processes of leiomyocyte adhesion	Pathway	36	14	37	leiomyocyte adhesion	PRKCD,PLAU,SERPINE1,THBS1,FN1,SPP1,ITGB1,PLAUR,VCAN,ADAM15,ITGAV,CYR61,SERPINE2,EDIL3	0.0041432
Proteins/Chemicals Regulating Cell Processes of blood vessel barrier	Pathway	36	14	37	blood vessel barrier	VEGFA,RHOA,MYLK,GSN,VASP,S1PR1,KLF4,FN1,ANGPT2,GADD45A,PDE5A,NRP1,FOXM1,SPTAN1	0.0041432
Proteins/Chemicals Regulating Cell Processes of mRNA degradation	Pathway	254	64	25	mRNA degradation	EIF2S1,EDN1,PTGS2,VEGFA,FOS,HSPA1A,VCAM1,IL6,AKT1,CDKN1A,MYC,HSPB1,IL15,HSPD1,SOD2,MTOR,CPS1,TFRC,SLC2A1,ACTB,IL10,SRSF3,EIF4G1,NCL,CTSB,RNASEL,PABPC1,ZFP36,DICER1,PUM2,PRKAR1A,HNRNPD,ABL1,CYR61,ANPEP,LSM1,RPS19,PTBP1,PPP1R8,LSM7,EIF4H,UPF2,LSM2,TNRC6A,SSB,RNH1,EIF1,LSM5,LSM4,LSM3,NMD3,LSM14A,APPBP2,PNPT1,SMG5,SMG7,APOBEC3F,CNOT8,RPS27,SKIV2L2,CDKN3,EXOSC1,WDR61,RNASEK	0.00415518
Proteins/Chemicals Regulating Cell Processes of mitotic spindle checkpoint	Pathway	48	17	34	mitotic spindle checkpoint	CDK1,CTNNB1,CHEK1,PTTG1,BIRC5,AURKB,CCNB2,AURKA,BUB1,MAD2L1,AXIN2,TTK,PMPCB,CENPE,MAD2L2,ZWINT,CSE1L	0.00475092
Proteins/Chemicals Regulating Cell Processes of beta selection	Pathway	56	19	33	beta selection	RAC1,AKT1,MYC,PTPN11,RHOA,CTNNB1,EGR1,RPL22,SHC1,RUNX2,RAC2,RAF1,PTEN,SOCS3,NFATC1,ID3,RUNX1,SIPA1,LFNG	0.00484189
Proteins/Chemicals Regulating Cell Processes of neutrophil chemotaxis	Pathway	238	60	25	neutrophil chemotaxis	EDN1,VEGFA,CAPN2,MAPK3,MAP2K1,RAC1,IL6,AKT1,IL8,APP,HSPB2,FPR1,RHOA,ELN,ITGB2,CCL2,HSPB1,C5,LPAR1,LEP,IL15,ADORA1,PLAU,PPARG,CXCL12,GNAQ,SDC1,SPP1,ITGB1,S1PR3,ANGPT2,SMAD3,TXN,CXCL2,RAC2,SOD3,PLAUR,RAF1,IL18,TGM2,SAA1,PTEN,IL10,PDPK1,ADA,ENTPD1,C5AR1,CST3,YARS,ADORA2B,SPARC,SLPI,MAP2K2,SERPINA3,SLIT2,PIK3CD,DIAPH1,LSP1,CAPNS1,GNB2	0.0053508
Proteins/Chemicals Regulating Cell Processes of oligodendrocyte differentiation	Pathway	129	36	27	oligodendrocyte differentiation	FGF2,EDN1,IL6,AKT1,CDKN1A,PTPN11,NRG1,GSK3B,CDK1,CTNNB1,CDK5,NTF3,CDKN1B,MTOR,ERBB2,ID2,FYN,BMP4,PTPRA,TNC,FGFR3,JAG1,KITLG,TGFB2,THRA,NOG,HES1,KHDRBS1,DICER1,CDKN1C,CD82,RTN4,NR2F1,DAG1,SIGMAR1,HTATIP2	0.00555893
Proteins/Chemicals Regulating Cell Processes of lipid binding	Pathway	90	27	29	lipid binding	EDN1,AKT1,ANXA5,APP,APOE,PICALM,ABCA1,PROS1,SCARB1,LPL,CD14,APOB,ARHGDIA,VCL,SPRY1,ANXA2,PROCR,EPN1,CRABP2,FABP5,HIP1,PSAP,BMP1,CLINT1,STARD10,MTMR9,CNPY2	0.00567357
Proteins/Chemicals Regulating Cell Processes of proteasome pathway	Pathway	69	22	31	proteasome pathway	HIF1A,AKT1,APP,GSK3B,HSP90AA1,PPARG,SGK1,ATP2A2,MCL1,XRCC6,FOXO3,TGM2,PTEN,IL10,CHUK,APOB,NQO1,PSMB9,PARK7,NDN,UBA1,PSMD14	0.00567985
Proteins/Chemicals Regulating Cell Processes of virus assemblies	Pathway	69	22	31	virus assemblies	HSPA1A,IGF2,NEU1,APOE,CAV1,CDC42,CCL2,HSP90AA1,LEP,HSPA8,SP1,IL10,APOB,ANXA2,CD9,ISG15,TRIM5,NEDD4,PACS1,RABAC1,VPS29,LMBRD1	0.00567985
Proteins/Chemicals Regulating Cell Processes of monocyte chemotaxis	Pathway	156	42	26	monocyte chemotaxis	EDN1,VEGFA,MAPK3,VCAM1,IL6,AKT1,IL8,FPR1,ELN,MYLK,CCL2,C5,LEP,HMOX1,PLAU,THBS1,CXCL12,FN1,ANGPT1,SDC1,LEPR,SPP1,ITGB1,TNFRSF11B,SMAD3,PLAUR,MIF,TNC,IL18,SAA1,LYN,CX3CL1,LGALS1,APOB,GREM1,LGALS3,SCG2,ANXA2,B2M,S100A10,HCK,WIPF1	0.00570459
Proteins/Chemicals Regulating Cell Processes of phagocytosis	Pathway	917	198	21	phagocytosis	MME,FGF2,DCN,PTGS2,MARCKS,GJA1,BAX,HIF1A,HSPA1A,MAPK3,RAC1,IL6,AKT1,IL8,ANXA5,APP,NRG1,HSPB2,PRKCA,NEU1,CAT,APOE,FPR1,RHOA,CAV1,GSK3B,ITGB2,MYLK,LY96,GSN,VASP,CDC42,WASL,PRKCD,CCL2,PARP1,HSP90AA1,C5,PICALM,LEP,IL15,HSPD1,ADORA1,HMOX1,ACTR3,LRP1,ABCA1,FGF7,PRNP,PLAU,SERPINE1,PPARG,NTF3,THBS1,PAK1,HSPA8,CALR,FN1,SOD2,GNAQ,MTOR,ITGA5,ANGPT1,PROS1,SPP1,ROCK2,LDLR,HSP90B1,ITGB1,NFE2L2,SCARB1,CRK,CPS1,…	0.00590279
Proteins/Chemicals Regulating Cell Processes of ER-associated protein catabolism	Pathway	143	39	27	ER-associated protein catabolism	EIF2S1,ATP2C1,HSPA1A,SOD1,HSP90AA1,DDIT3,HSPA8,CALR,HSPA5,HSP90B1,XBP1,ATF6,HLA-A,ATF4,APOB,INSIG1,CD9,CD82,DERL1,AMFR,RNF5,HERPUD1,SYVN1,INSIG2,NPLOC4,HM13,BCAP31,BACE1,ERP29,EDEM1,MAN1B1,UBXN4,NGLY1,ERLEC1,UBE2J1,JKAMP,EDEM3,DNAJB9,TBCE	0.0060436
Proteins/Chemicals Regulating Cell Processes of lactation	Pathway	320	77	23	lactation	FGF2,IRS1,VEGFA,ATP2C1,GJA1,BAX,HIF1A,RAC1,AKT1,ADM,MYC,ANXA5,PTPN11,NRG1,APOE,AGTR1,BCL2L1,LEP,CEBPB,IGFBP5,PAK1,ITGA5,CDKN2A,ERBB2,ID1,LEPR,LDLR,ITGB1,SCARB1,ANXA1,CD44,TFRC,SCD,SLC2A1,OXTR,IRS2,STC1,LPL,SLC2A3,KISS1,FASN,ACTB,PCK2,IGFBP3,SOCS1,PTEN,IL10,SLC38A2,TIMP3,STAT5A,PENK,TGFB3,PTH1R,BANF1,ACLY,SERPING1,AHR,ATF4,ELOVL6,CHUK,FADD,SLC11A2,SLC40A1,LRP5,CTH,NUCB2,PTGES,SOCS2,ANXA2,FOSB,SERP…	0.00625116
Proteins/Chemicals Regulating Cell Processes of muscle development	Pathway	235	59	25	muscle development	BAX,FOS,VCAM1,AKT1,APP,IGF2,KCNJ2,FHL1,SDC4,HSP90AA1,HSPB1,CDK5,PRNP,ILK,IGFBP5,HSPA8,CXCL12,FN1,MTOR,SDC1,HSP90B1,CAV2,SIRT1,FLNC,UCP2,RAF1,BMP4,TNC,FST,IGFBP3,SOCS3,THRA,LGALS1,NOG,RBPJ,IRAK1,VCL,SGCD,NES,CD47,CYR61,MAP3K1,NR2F2,DAG1,MYOF,FSTL3,TBX2,GPC1,EYA2,SNTA1,COL15A1,PARVB,CDH15,KPNA2,DMPK,HES6,FRG1,MIB2,SIX4	0.0062726
Proteins/Chemicals Regulating Cell Processes of membrane fusion	Pathway	330	79	23	membrane fusion	MARCKS,GJA1,CASP1,MAPK3,RAC1,AKT1,APP,NEU1,RHOA,CAV1,GSN,AGTR1,OPA1,CDK5,PRNP,CAST,CAMK2G,FN1,GNAQ,ITGA5,RPL22,ANXA1,TXN,MYO1C,MFN2,SLC2A1,PKD1,DYSF,ULK1,ALPL,VTI1B,CTSB,APEX1,STX2,CTSL1,ADAM15,VAMP8,VAMP2,STX4,CD46,STXBP5,RCAN1,STX8,GAP43,ITGAV,ABL1,ANXA2,KPNB1,RAN,CD9,MSN,NPC1,ITGB5,MYOF,RAB5A,TNFRSF14,GYPC,VAMP3,BLOC1S1,RCC1,NPC2,PLDN,NUP155,STX5,NPLOC4,SYPL1,GOLGB1,MCOLN1,EXOC7,YIF1A,PITPNM1,…	0.00647578
Proteins/Chemicals Regulating Cell Processes of RNA metabolism	Pathway	117	33	27	RNA metabolism	PDCD4,CTNNB1,RPS27A,EIF5A,EIF4G1,NCL,RNASEL,KHDRBS1,HNRNPK,HNRNPD,LSM1,SBDS,PRMT5,PTBP1,RCC1,RDH11,DDX3X,PPP1R8,CARM1,CIRBP,PRMT2,SSB,HNRNPU,EEF1G,HNRNPC,ATXN1,DMPK,HNRNPM,PTRF,PNPT1,IMPDH1,DHX36,MTO1	0.00657151
Proteins/Chemicals Regulating Cell Processes of lipid peroxidation	Pathway	316	76	23	lipid peroxidation	FGF2,MAPKAP1,EDN1,PTGS2,BAX,HSPA1A,CYCS,RAC1,IL6,BID,AKT1,IL8,APP,HSPB2,SOD1,NEU1,CAT,APOE,ITGB2,AGTR1,PARP1,BDNF,LEP,CBS,MT1F,ADORA1,HMOX1,FGF7,PPARG,C4orf14,SOD2,NFE2L2,ANXA1,TXN,UCP2,SOD3,HSPA9,IL10,TGFB2,PLAT,PENK,SERPINF1,GPX1,GSTA4,TRAP1,ANGPTL4,APOB,IRAK1,ARHGDIA,GPX3,HP,PON2,GPX4,GPX7,GLO1,ALDH2,MAOA,UCHL1,NQO1,DHCR24,CYB5A,GSTT1,SEPP1,TSC22D3,RALA,EPRS,GSS,ALDH3A2,IDH2,MGST1,CSNK2B,CYB5R…	0.00665302
Proteins/Chemicals Regulating Cell Processes of chondrocyte development	Pathway	23	10	41	chondrocyte development	VEGFA,RHOA,CTNNB1,RUNX2,PKD1,SOX9,SP7,MGP,TWIST1,SEC24D	0.00674399
Proteins/Chemicals Regulating Cell Processes of translation elongation	Pathway	34	13	37	translation elongation	CDK1,RPS6KB1,BDNF,MTOR,EEF2,EIF5A,PPP1R15A,EEF2K,COL1A2,TUFM,RPL11,RPL3,ZNF259	0.0067697
Proteins/Chemicals Regulating Cell Processes of luteolysis	Pathway	135	37	27	luteolysis	FGF2,EDN1,PTGS2,VEGFA,GJA1,BAX,CASP1,HSPA1A,CYCS,ANXA5,CAT,CCL2,JUN,CDH2,TIMP2,LEP,FGF7,SERPINE1,PPARG,EDNRB,SOD2,ANGPT1,EGR1,TIMP1,LDLR,TEK,ANGPT2,MIF,CTSD,OXTR,TNC,RGS2,IGFBP3,TIMP3,PLAT,MMP13,HLA-DMA	0.00680254
Proteins/Chemicals Regulating Cell Processes of mRNA stabilization	Pathway	122	34	27	mRNA stabilization	PTGS2,VEGFA,HIF1A,MAPK3,RAC1,AKT1,IL8,PRKCD,HSPB1,CTNNB1,PLAU,PTTG1,RAC2,GLS,EIF5A,EIF4G1,NCL,SOCS3,IRAK1,PABPC1,PIN1,ZFP36,MAP3K7,HNRNPK,MAP3K1,PITX2,PTBP1,PCBP4,CARM1,MAPKAPK3,TNRC6A,PNPT1,IRAK2,CARHSP1	0.00711233
Proteins/Chemicals Regulating Cell Processes of endothelial cell morphogenesis	Pathway	38	14	35	endothelial cell morphogenesis	FGF2,VEGFA,MAPK3,RAC1,IL8,RHOA,THBS1,ILK,CXCL12,S1PR1,TNFRSF11B,GAS6,LGALS3,ANPEP	0.00711997
Proteins/Chemicals Regulating Cell Processes of programmed cell death, B-cells	Pathway	167	44	26	programmed cell death, B-cells	PTGS2,VEGFA,BAX,CASP1,VCAM1,IL6,AKT1,CDKN1A,MYC,ANXA5,PTPRO,PRKCD,BCL2L1,LEP,IL15,HSPD1,PPARG,CAST,DDIT3,CDKN1B,CDKN2A,TIMP1,SHC1,SMAD7,CYP1B1,IL10,TYK2,AHR,LGALS1,CHUK,HES1,FADD,TNFRSF10B,CFLAR,DICER1,PRDM1,SPRY2,GPI,SMAD6,BCL6,CD24,IER3,NME1,MR1	0.00713896
Proteins/Chemicals Regulating Cell Processes of neural crest formation	Pathway	42	15	34	neural crest formation	RAC1,MYC,SDC4,TIMP2,SOX9,MSX1,MDK,NOG,KHDRBS1,SNAI2,ACVR1,RHOB,RBMX,MKX,TSKU	0.0073404
Proteins/Chemicals Regulating Cell Processes of menstrual cycle	Pathway	172	45	26	menstrual cycle	FGF2,EDN1,HBEGF,PTGS2,VEGFA,GJA1,BAX,FOS,HSPA1A,IL6,AKT1,ADM,IL8,MYC,CCL2,CDH2,HSP90AA1,BDNF,TIMP2,LEP,IL15,POSTN,EDNRB,THBS1,PAK1,HOXA10,ANGPT1,ERBB2,TIMP1,ANGPT2,CTSD,OXTR,HSD11B1,TNC,PTEN,TIMP3,PENK,ADAMTS1,BIRC5,LGALS3,MAOA,PTGES,SLPI,WISP2,NUDT9	0.00749125
Proteins/Chemicals Regulating Cell Processes of protein ubiquitination	Pathway	118	33	27	protein ubiquitination	HSPA1A,AKT1,APP,HSP90AA1,BDNF,CRYAB,FBXO32,CAST,MTOR,NFE2L2,OGT,TYK2,CAPN1,AHR,UCHL1,MAP3K1,ARIH2,NEDD4,UBA1,UBE3A,CBLB,RFWD2,HIPK2,NEDD8,CDC34,SKP1,SPTLC1,PINK1,UBE2H,CABLES1,TRIM37,UBE2L6,UBTD2	0.0075283
Proteins/Chemicals Regulating Cell Processes of gliogenesis	Pathway	105	30	28	gliogenesis	FGF2,MAPK3,IL6,AKT1,PTPN11,APP,NRG1,CTNNB1,BCL2L1,CXCL12,S1PR1,MTOR,CDKN2A,ID1,BMP4,MSX1,NOG,KCNIP3,HES1,DICER1,UCHL1,NFIB,NR2F1,BMI1,NME1,HEYL,METRN,TNFRSF19,ASPM,DIXDC1	0.0077349
Proteins/Chemicals Regulating Cell Processes of mitotic spindle orientation	Pathway	31	12	37	mitotic spindle orientation	CDC42,CTNNB1,ILK,GNAI1,AURKA,PITX2,ARHGEF2,EIF3A,PAFAH1B1,DYNLT1,INSC,NDE1	0.00837936
Proteins/Chemicals Regulating Cell Processes of oocyte growth	Pathway	67	21	30	oocyte growth	FGF2,HSPA1A,MAP2K1,AKT1,MYC,GSK3B,CDK1,FGF7,CDKN1B,MTOR,CDK4,SP1,CTSD,FOXO3,PTEN,KITLG,SRSF2,POLR1E,CCND2,LMNB2,LSM14A	0.0084526
Proteins/Chemicals Regulating Cell Processes of S-G2 transition	Pathway	229	57	24	S-G2 transition	EDN1,ODC1,HSPA1A,RAC1,AKT1,IL8,CDKN1A,MYC,NFKBIA,GSK3B,PRKCD,CDK1,JUN,PARP1,LEP,PLAU,CXCL12,SOD2,CDKN1B,CDK4,CDK6,CDKN2A,CHEK1,CPS1,CHEK2,SLC2A1,BMP4,GADD45A,BMP6,CCNA2,NCOA3,KITLG,STAT5A,SKP2,RB1CC1,AHR,BIRC5,AURKB,LGALS1,TAGLN,TERF1,AURKA,FBXO5,E2F3,SMARCB1,TFDP1,UHRF1,FANCD2,TSC22D1,TYMS,CENPV,BEX1,S100A13,UBE2L3,RSL1D1,C2orf40,ABI3BP	0.00859197
Proteins/Chemicals Regulating Cell Processes of genome stability	Pathway	334	79	23	genome stability	HSPA1A,RAC1,BID,AKT1,CDKN1A,MYC,SOD1,CDK1,PARP1,CTNNB1,CEBPB,HMOX1,CRYAB,KLF4,FLNA,SOD2,CDKN2A,CHEK1,PTTG1,CHEK2,SIRT1,XRCC6,GADD45A,PTEN,CCNA2,SRSF1,ARHGAP1,SRSF2,APEX1,PPP1R15A,AURKB,MLH1,OSGEP,CFB,PRDX1,H2AFZ,SMAD4,AURKA,TUBG1,HMGA1,BUB1,MAD2L1,IRF7,GSTT1,FBXO5,ERCC1,POLB,PRKDC,MSH3,MCM7,UHRF1,MC1R,FANCD2,LATS2,TSG101,FEN1,CHFR,DBC1,MAD2L2,RASSF1,CXXC1,EEF1E1,CKAP2,RECQL,DUT,NEK1,BCCIP,PRMT2,S…	0.00881886
Proteins/Chemicals Regulating Cell Processes of UV protection	Pathway	35	13	36	UV protection	HSPB2,CAT,FGF7,SDC1,CHEK2,TFRC,IL10,TXNRD1,MAD2L1,PRKDC,ERCC2,FEN1,LONP1	0.00885002
Proteins/Chemicals Regulating Cell Processes of axon cargo transport	Pathway	183	47	25	axon cargo transport	FGF2,EDN1,MARCKS,APP,HSPB2,SOD1,APOE,GSK3B,GSN,DMD,PRKCD,CDK1,HSPB1,BDNF,CDK5,PRNP,NTF3,HSPA8,SOD2,HSPA5,MFN2,FYN,KTN1,KISS1,ULK1,MYO5A,SOCS3,NRP1,GDF15,ATF3,ANXA6,PKN1,YWHAZ,GARS,PPP2R1A,PVR,NDEL1,PMP22,KIF5B,PAFAH1B1,DCTN1,RTN3,BACE1,CNTNAP1,DYNLL1,BCS1L,SYBU	0.00907972
Proteins/Chemicals Regulating Cell Processes of immune response	Pathway	1791	366	20	immune response	FGF2,EDN1,DCN,PTGS2,VEGFA,GJA1,BAX,CASP1,FOS,HIF1A,ODC1,HSPA1A,MAPK3,CYCS,VCAM1,RAC1,IL6,AKT1,ADM,IL8,MYC,ANXA5,PTPN11,APP,NRG1,HSPB2,IGF2,MAP3K5,SOD1,NEU1,ADRB2,CALD1,APOE,NFKBIA,FPR1,RHOA,CAV1,ELN,GSK3B,ITGB2,LY96,DMD,CDC42,PRKCD,CCL2,JUN,PARP1,DUSP1,TJP1,HSP90AA1,HSPB1,C5,BCL2L1,TIMP2,PPARGC1A,LEP,CEBPB,PTPN12,IL15,HSPD1,CCR6,EZR,ZP3,HMOX1,LRP1,ABCA1,FGF7,PRNP,PLAU,SERPINE1,PPARG,THBS1,PAK1,HS…	0.00909927
Proteins/Chemicals Regulating Cell Processes of mitochondrial translocation	Pathway	55	18	32	mitochondrial translocation	BAX,BID,AKT1,GSK3B,PRKCD,CDK1,HSP90AA1,BCL2L1,HMOX1,PAK1,SHC1,SIRT1,MCL1,XRCC6,RAF1,PTGER1,BCL2L2,DNAJA3	0.00912398
Proteins/Chemicals Regulating Cell Processes of mesenchymal cell differentiation	Pathway	51	17	32	mesenchymal cell differentiation	PTGS2,VCAM1,PRKCA,CTNNB1,FHL2,ETS1,ITGA5,RUNX2,BMP4,PTH1R,KHDRBS1,MAP3K7,BMPR1A,PDGFRA,CDH11,NOV,MGP	0.00925588
Proteins/Chemicals Regulating Cell Processes of blastocyst development	Pathway	43	15	34	blastocyst development	HBEGF,PTGS2,VEGFA,IL6,BDNF,LEP,FN1,SPP1,ITGB1,TXN,FST,PTGIS,GRN,A2M,REV3L	0.00928675
Proteins/Chemicals Regulating Cell Processes of hair follicle morphogenesis	Pathway	43	15	34	hair follicle morphogenesis	PTGS2,ODC1,CTNNB1,FGF7,NTF3,ILK,ERBB2,ITGB1,SMAD7,PTEN,TGFB2,CTSL1,MAP3K7,SMAD4,CST6	0.00928675
Proteins/Chemicals Regulating Cell Processes of meiosis	Pathway	730	159	21	meiosis	FGF2,PTGS2,GJA1,BAX,HSPA1A,MAPK3,MAP2K1,IL6,AKT1,CDKN1A,MYC,IGF2,CAV1,GSK3B,MYLK,CDC42,PRKCD,CDK1,CDH2,DUSP1,TJP1,HSP90AA1,LEP,CDK5,PRNP,CAST,PAK1,CAMK2G,KLF4,CDKN1B,MTOR,CDKN2A,CHEK1,PTTG1,ITGB1,MAP4K2,CHEK2,CD44,SIRT1,FYN,RAF1,GNAS,BMP4,XBP1,OGT,ACTB,GPER,PTEN,CCNA2,CREBBP,KITLG,EIF4G1,CTSB,MGLL,CS,AHR,AURKB,GRB2,MLH1,PIN1,DICER1,NPEPPS,SPARC,COL4A1,PRKAR1A,CDC14B,UCHL1,ABL1,CDC25B,SLC6A8,CCNB2…	0.00936502
Proteins/Chemicals Regulating Cell Processes of pore formation	Pathway	120	33	27	pore formation	BAX,CASP1,BID,AKT1,ANXA5,APP,ADRB2,RHOA,GSK3B,AIFM1,PARP1,BCL2L1,CDK5,ACTR3,HSPA8,CALR,SLC25A4,MFN2,ANTXR1,MCL1,SCAMP1,FKBP1A,MYH9,LRP5,SERPINH1,CD59,ABL1,ANPEP,ENO1,TMBIM6,DBC1,ANTXR2,TMEM123	0.00979005
Proteins/Chemicals Regulating Cell Processes of glycolysis	Pathway	365	85	23	glycolysis	FGF2,VEGFA,CASP1,HIF1A,IL6,AKT1,MYC,APP,ADRB2,CAT,PARP1,BCL2L1,PPARGC1A,LEP,ESRRA,ADORA1,HMOX1,ETS1,PPARG,PAK1,MTOR,PROS1,TIMP1,ATP5I,RPL22,BNIP3,FH,SLC25A4,SIRT1,TFRC,STAT1,EEF2,UCP2,PGM1,MIF,SLC2A1,FOXO3,IRS2,STC1,LPL,SLC2A3,INPPL1,PCK2,PDK4,HK2,SLC16A4,PFKFB3,CAPN1,PRKAG2,CS,ACLY,PDPK1,ATF4,TXNIP,ADA,STAT6,GLO1,ALDH2,PFKL,KCNJ8,MPI,HNRNPA2B1,GPI,EPAS1,ENO1,AK1,PGK1,TKT,TPI1,IER3,EGLN1,LDHA,PTB…	0.010197
Proteins/Chemicals Regulating Cell Processes of antigen processing and presentation	Pathway	458	104	22	antigen processing and presentation	MME,EIF2S1,EDN1,PTGS2,HIF1A,HSPA1A,MAPK3,VCAM1,RAC1,IL6,IL8,PRKCA,APOE,ITGB2,CDC42,PRKCD,CCL2,SDC4,HSP90AA1,IL15,HSPD1,LRP1,PPARG,HSPA8,CXCL12,CALR,FN1,ERBB2,HSPA5,CTSK,LDLR,HSP90B1,ITGB1,HYOU1,TNFRSF11B,CD44,TFRC,STAT1,MIF,BMP4,CTSD,IFNGR1,IL18,HSPA9,SOCS1,IL10,TGFB2,CTSB,RARRES2,SOCS3,HLA-A,SLC3A2,CTSL1,CHUK,ADA,FKBP5,MUC1,C5AR1,CST3,FCGRT,CD46,LAMP2,HLA-B,PTX3,SIRPA,CD47,ANPEP,CTSC,CD9,CD82,B2…	0.010295
Proteins/Chemicals Regulating Cell Processes of microglial activation	Pathway	312	74	23	microglial activation	MME,EDN1,PTGS2,HSPA1A,MAPK3,IL6,AKT1,APP,NRG1,SOD1,CAT,APOE,CCL2,CDK1,JUN,PARP1,C5,BDNF,CDK5,CEBPB,HMOX1,LRP1,PRNP,PPARG,NTF3,THBS1,CXCL12,KLF4,FN1,SOD2,CDK4,EGR1,TIMP1,SPP1,LDLR,PSEN2,NFE2L2,ANXA1,STAT1,CXCL2,FYN,RAF1,MIF,DDR1,IFNGR1,IL18,IGFBP3,SOCS1,IL10,PLAT,CX3CL1,CTSB,CD14,SOCS3,APOD,NTRK2,GAS6,IL6ST,CD46,NR4A2,SPARC,TRADD,PLXNB1,B4GALT1,B2M,RTN4,SERPINA3,CSPG4,CASP4,PDE4B,GRK5,RGS10,ITM2B,…	0.0103136
Proteins/Chemicals Regulating Cell Processes of protein unfolding	Pathway	28	11	37	protein unfolding	HSPA1A,HSP90AA1,HSPD1,CRYAB,CALR,HSPA9,HLA-A,PIN1,B2M,TPI1,ERP29	0.0103735
Proteins/Chemicals Regulating Cell Processes of vesicle-mediated transport	Pathway	217	54	24	vesicle-mediated transport	VEGFA,APP,SOD1,GSK3B,CDC42,WASL,HSP90AA1,ABCA1,GOPC,KTN1,DNM2,ULK1,VTI1B,MYO5A,VAMP2,STXBP5,OSBP,NPC1,OSBPL1A,RAB5A,DBNL,KIFC1,ARF4,RAB23,TAPBP,DPYSL3,RGS19,PLEKHO1,RAB24,KIF5B,PAFAH1B1,RAB2A,USO1,DCTN1,STX5,GOLGB1,PDE4DIP,EXOC7,BCAP31,EXOC3,ARFGAP1,RAB9A,SMOC2,CLINT1,DENND1A,FYCO1,ALS2,OSBPL2,TRAPPC4,GGA2,ARL3,RP2,AGAP1,SRPRB	0.0104108
Proteins/Chemicals Regulating Cell Processes of synaptic plasticity	Pathway	627	138	21	synaptic plasticity	FGF2,EIF2S1,PTGS2,MARCKS,CASP1,FOS,CAPN2,HSPA1A,MAPK3,RAC1,IL6,AKT1,PTPN11,APP,NRG1,APOE,RHOA,CAV1,GSK3B,MYLK,DMD,VASP,CDC42,WASL,PRKCD,RPS6KB1,PARP1,CDH2,ITPR1,CTNNB1,BCL2L1,BDNF,TIMP2,CASK,LEP,CDK5,ADORA1,ACTR3,ABCA1,PRNP,PLAU,NTF3,THBS1,SGK1,PAK1,CAMK2G,HSPA8,FN1,GNAQ,MTOR,EGR1,TIMP1,LDLR,NFATC4,SHC1,ITGB1,GIPC1,RPL24,SIRT1,STAT1,UCP2,FYN,RAF1,TNC,LPL,RGS2,INPPL1,ACTB,IL18,CREBBP,PLAT,CAMK1,CX…	0.0105137
Proteins/Chemicals Regulating Cell Processes of mitochondrion fission	Pathway	103	29	27	mitochondrion fission	IRS1,BAX,CYCS,BID,APP,SOD1,PRKCD,CDK1,OPA1,BCL2L1,PPARGC1A,LEP,CDK5,PRKAA1,MFN2,UCP2,CAMK1,LPIN1,TSPO,FIS1,DAP3,BCAP31,PSMD14,C4orf49,SH3GLB1,PINK1,RAB32,MFF,PPRC1	0.0108163
Proteins/Chemicals Regulating Cell Processes of blood clotting	Pathway	738	160	21	blood clotting	FGF2,MAPKAP1,EDN1,DCN,PTGS2,VEGFA,MAP2K1,RAC1,IL6,BID,AKT1,ADM,IL8,ANXA5,APP,NRG1,IGF2,PRKCA,SOD1,NEU1,ADRB2,CAT,APOE,MRVI1,FPR1,RHOA,PTGDS,ELN,ITGB2,MYLK,CTTN,GSN,AGTR1,VASP,CDC42,PRKCD,CCL2,PARP1,SDC4,HSPB6,C5,LPAR1,TIMP2,LEP,HMOX1,LRP1,CRYAB,PLAU,SERPINE1,EDNRB,THBS1,SGK1,CXCL12,CALR,KLF4,FLNA,FN1,SOD2,GNAQ,ANGPT1,GNAI2,ATP2A2,SDC1,PROS1,LEPR,EGR1,ROCK2,HSPA5,LDLR,NFE2L2,SCARB1,TNFRSF11B,ANGPT…	0.0108493
Proteins/Chemicals Regulating Cell Processes of neural crest cell development	Pathway	77	23	29	neural crest cell development	FGF2,EDN1,GJA1,CTNNB1,EDNRB,NTF3,GNAQ,ITGB1,BMP4,SOX9,MSX1,KITLG,TGFB2,PDGFRB,NOG,HES1,PDGFRA,JUB,SNAI2,ZYX,TWIST1,ZEB2,RBMX	0.0109886
Proteins/Chemicals Regulating Cell Processes of somitogeneses	Pathway	77	23	29	somitogeneses	GJA1,PTPN11,VASP,HSP90AA1,HSPB1,CTNNB1,FN1,NEO1,JAG1,TIMP3,NOG,WNT5A,DICER1,MMP13,SNAI2,PCSK5,PTN,DAG1,RND3,FOXC1,LFNG,GPC4,CHURC1	0.0109886
Proteins/Chemicals Regulating Cell Processes of plasma membrane fusion	Pathway	139	37	26	plasma membrane fusion	GJA1,CAPN2,RAC1,NEU1,FPR1,RHOA,CDC42,TJP1,ACTR3,CXCL12,GNAQ,ERBB2,RAF1,SLC1A5,IRS2,VTI1B,TGFB3,CX3CL1,CTSB,MYH9,STX2,SLC3A2,LGALS1,VAMP8,CD46,RCAN1,NFATC1,SIRPA,ABL1,CD9,CD58,TNFRSF14,GYPC,PRRX1,TBRG4,STX3,NKD2	0.0110569
Proteins/Chemicals Regulating Cell Processes of cell homeostasis	Pathway	357	83	23	cell homeostasis	FGF2,EIF2S1,PTGS2,BAX,HIF1A,HSPA1A,MAPK3,RAC1,IL6,AKT1,MYC,PTPN11,APP,HSPB2,MAP3K5,PRKCA,PTPRO,SLC4A2,CAT,PTGDS,WASL,PRKCD,PARP1,DUSP1,HSP90AA1,CTNNB1,BCL2L1,FHL2,LEP,IL15,HMOX1,PRNP,CXCL12,MTOR,ANGPT1,ATP2A2,TIMP1,HSPA5,LDLR,NFE2L2,BNIP3,ATP1A1,TXN,SIRT1,UCP2,XRCC6,SMAD7,MIF,FOXO3,IL18,TGM2,HSPA9,SOCS1,PTEN,IL10,CREBBP,KITLG,THRA,SLC3A2,BIRC5,MLH1,STAT6,GPX3,JUNB,MAP3K7,CXCL16,DAB2,CD47,ABL1,SMA…	0.0115042
Proteins/Chemicals Regulating Cell Processes of anagen	Pathway	190	48	25	anagen	MME,FGF2,PTGS2,VEGFA,SRD5A1,RAC1,IL6,MYC,MAP3K5,PRKCA,ELN,WASL,PRKCD,HSPB1,CTNNB1,BCL2L1,BDNF,LEP,IL15,FGF7,SERPINE1,THBS1,ILK,SMAD7,BMP4,IGFBP3,PTEN,KITLG,TGFB3,PTH1R,STX2,ANG,CTSL1,PDPK1,NOG,FGF18,LAMA5,MAP3K7,JUP,PDGFRA,SMAD4,SERPINE2,RUNX1,MC1R,NFIC,KRT17,ALDH1A3,POFUT1	0.0115133
Proteins/Chemicals Regulating Cell Processes of melanocyte differentiation	Pathway	48	16	32	melanocyte differentiation	FGF2,EDN1,IL6,PRKCA,GSK3B,DUSP1,CTNNB1,GFPT1,EDNRB,KLF4,CDKN2A,TFE3,KITLG,CTSL1,KLF6,MC1R	0.0115307
Proteins/Chemicals Regulating Cell Processes of Microsatellite Instability	Pathway	44	15	33	Microsatellite Instability	PTGS2,BAX,CHEK1,APEX1,MLH1,TGFBR2,COMT,BUB1,MSH3,AXIN2,MGMT,FEN1,CHFR,ATG12,NUDT1	0.0116192
Proteins/Chemicals Regulating Cell Processes of locomotion	Pathway	669	146	21	locomotion	FGF2,EDN1,KCNMA1,PTGS2,VEGFA,GJA1,BAX,FOS,CAPN2,HSPA1A,VCAM1,IL6,BID,AKT1,ADM,IL8,APP,NEU1,ADRB2,CAT,FPR1,KCNJ2,RHOA,CAV1,GSK3B,ITGB2,MYLK,CTTN,GSN,AGTR1,DMD,PRKCD,CCL2,CDK1,PARP1,CDH2,HSPB1,BCL2L1,BDNF,PPARGC1A,LEP,CDK5,IL15,ADORA1,PLAU,PPARG,EDNRB,NTF3,THBS1,IGFBP5,PAK1,DDIT3,SPHK1,CXCL12,FLNA,FN1,SOD2,GNAQ,CDKN1B,MTOR,LEPR,RORA,SPP1,SHC1,ITGB1,CRK,ANXA1,CD44,SIRT1,PLAUR,GNAS,ADIPOR1,FST,IL18,T…	0.0116284
Proteins/Chemicals Regulating Cell Processes of heat-shock response	Pathway	108	30	27	heat-shock response	HSPA1A,MAP2K1,RAC1,HSPB2,NFKBIA,GSK3B,PARP1,HSP90AA1,HSPB1,HSPB6,CEBPB,HSPD1,CRYAB,PLAU,HSPA8,NFE2L2,SIRT1,STAT1,HSPE1,STIP1,TPI1,PNP,HTRA1,RGS3,TCEA3,BTAF1,HSBP1,SEC62,TMED4,GNL1	0.0116859
Proteins/Chemicals Regulating Cell Processes of mesoderm formation	Pathway	126	34	26	mesoderm formation	FGF2,VEGFA,FOS,MAPK3,AKT1,PTPN11,IGF2,JUN,DUSP1,CTNNB1,SMAD5,ITGA5,SMAD3,SMAD7,RAF1,BMP4,FST,MSX1,MAP3K7,BMPR1A,SNAI2,SMAD4,ACVR1,SMAD6,PITX2,PMEPA1,TBX2,TWIST1,FZD7,KDM1A,FRS2,NFE2L1,MAP4K4,FZD8	0.0118298
Proteins/Chemicals Regulating Cell Processes of mesenchymal to epithelial transition	Pathway	65	20	30	mesenchymal to epithelial transition	FGF2,PTPN11,CDH2,ILK,KLF4,HOXA10,SMAD3,BMP4,VCAN,TGFBR2,LGALS3,SPARC,PAX8,ABL1,CYR61,SMAD4,GPI,TWIST1,MAD2L2,ERP29	0.0124835
Proteins/Chemicals Regulating Cell Processes of spermatogenesis	Pathway	721	156	21	spermatogenesis	FGF2,PTGS2,VEGFA,GJA1,BAX,FOS,SLC12A2,SRD5A1,ODC1,HSPA1A,MAPK3,CYCS,MAP2K1,RAC1,IL6,ADM,ANXA5,IGF2,PTGDS,GSK3B,CTTN,WASL,PRKCD,CDK1,PARP1,CDH2,HSP90AA1,CTNNB1,BCL2L1,TIMP2,LEP,CDK5,HMOX1,FN1,MTOR,CDK4,CDKN2A,PTTG1,SPP1,ITGB1,CHEK2,SMAD3,SIRT1,MFN2,XRCC6,FYN,CLDN11,RAF1,LIMS2,MIF,BMP4,DYSF,ACTB,FST,IL18,IGFBP3,IL10,CCNA2,NCOA3,KITLG,TGFB2,PLAT,NCL,TGFB3,GNB2L1,STX2,CS,CTSL1,AHR,BIRC5,JUND,KHDRBS1,…	0.0126509
Proteins/Chemicals Regulating Cell Processes of G0'	Pathway	177	45	25	G0'	FGF2,PTGS2,MARCKS,BAX,ODC1,MAPK3,AKT1,ADM,CDKN1A,MYC,APP,AGTR1,JUN,PARP1,CTNNB1,BCL2L1,IL15,CXCL12,CDKN1B,CDK4,CDK6,CDKN2A,PLAUR,RAF1,MIF,FOXO3,ACTB,IGFBP3,PTEN,KITLG,GNB2L1,LGALS1,PIN1,ZFP36,MAP3K7,CCND3,GAP43,MAGED1,HMGA1,CYP26B1,E2F3,TFDP1,SMOC2,APOBEC3F,PCM1	0.012655
Proteins/Chemicals Regulating Cell Processes of protein splicing	Pathway	25	10	38	protein splicing	RAF1,SRSF1,SRSF3,SRSF2,C1S,RRM1,U2AF2,ATP6V1A,LONP1,SMNDC1	0.0128411
Proteins/Chemicals Regulating Cell Processes of cellular extravasation	Pathway	100	28	27	cellular extravasation	VCAM1,RAC1,AKT1,IL8,FPR1,RHOA,ITGB2,SDC1,ITGB1,NFE2L2,TNFRSF11B,ANXA1,TXN,CD44,CXCL2,SOD3,PLAUR,IL10,CX3CL1,VAMP8,GAS6,JAM2,CD9,SDC2,CD99,CD99L2,ITGAE,LUM	0.0131303
Proteins/Chemicals Regulating Cell Processes of endothelialization	Pathway	96	27	27	endothelialization	FGF2,VEGFA,IL6,AKT1,ADM,APP,GSK3B,CCL2,HMOX1,PLAU,SERPINE1,THBS1,CXCL12,FN1,MTOR,SPP1,NFE2L2,SCARB1,SOD3,IL18,JAG1,CREBBP,PDGFRB,PTGIS,ADA,VEGFC,PTN	0.0139102
Proteins/Chemicals Regulating Cell Processes of engraftment	Pathway	292	69	23	engraftment	FGF2,VEGFA,GJA1,HIF1A,VCAM1,RAC1,IL6,IL8,FPR1,RHOA,GSK3B,ITGB2,CDC42,CCL2,CDH2,CTNNB1,BCL2L1,IL15,HMOX1,FGF7,PRNP,ILK,CXCL12,FN1,MTOR,ITGA5,CDK6,ANGPT1,ID1,SPP1,ITGB1,CD44,CXCL2,RAC2,SMAD7,PLAUR,KTN1,GNAS,TGM2,ARHGAP1,KITLG,STAT5A,HLA-A,IGFBP2,COMP,BIRC5,ADA,WNT5A,TGFBR2,IL6ST,AXL,NR4A2,DAB2,THY1,SIRPA,CD47,ANXA2,PROCR,B2M,CCND2,RUNX1,SH2B3,MEIS1,FANCG,SBDS,GAB2,EVI5,RECK,ALPP	0.0140602
Proteins/Chemicals Regulating Cell Processes of mitochondrion fusion	Pathway	49	16	32	mitochondrion fusion	BAX,APP,OPA1,BCL2L1,PPARGC1A,MFN2,PARK7,RNF5,FIS1,SSBP1,STOML2,C4orf49,PINK1,MFF,PARL,GNB2	0.0141375
Proteins/Chemicals Regulating Cell Processes of systolic function	Pathway	105	29	27	systolic function	MME,FGF2,PTGS2,VEGFA,HSPA1A,CYCS,AKT1,ADM,ANXA5,PRKCA,ADRB2,ELN,AGTR1,DMD,CCL2,PPARG,ANGPT1,ATP2A2,LEPR,PSEN2,ITGB1,PKD1,LPL,TGM2,PTEN,SGCD,LGALS3,LDHA,PPP3CB	0.0141422
Proteins/Chemicals Regulating Cell Processes of oogenesis	Pathway	211	52	24	oogenesis	FGF2,GJA1,ODC1,MAP2K1,PTPN11,CDK1,HSP90AA1,HSPB1,MYL12B,EZR,ACTR3,THBS1,FN1,RPL24,CD44,BIRC2,RAC2,TRA2B,CREBBP,KITLG,STAT5A,GNB2L1,RNASEL,AHR,BIRC5,VLDLR,MLH1,DICER1,COL4A1,SPRY1,DNASE2,MSN,ENO1,CYP26B1,BUB1,CDC20,SNRPN,ERCC1,FBL,SMARCB1,FSCN1,RDX,SEH1L,GTF3A,EIF3A,KAT2A,KPNA2,LSM14A,RPS2,CNIH,BRWD1,RBM4B	0.0142073
Proteins/Chemicals Regulating Cell Processes of myocyte proliferation	Pathway	83	24	28	myocyte proliferation	FGF2,EDN1,IRS1,VEGFA,MAPK3,ADM,CDKN1A,CAV1,AGTR1,SDC4,LEP,CEBPB,ADORA1,POSTN,CDKN1B,ITGA7,SDC1,ITGB1,IGFBP3,IL10,CDKN1C,PITX2,GPC1,NDRG4	0.014245
Proteins/Chemicals Regulating Cell Processes of visual learning	Pathway	183	46	25	visual learning	FGF2,PTGS2,MARCKS,HSPA1A,MAPK3,IL6,AKT1,APP,SAT1,APOE,NFKBIA,GSK3B,RPS6KB1,PARP1,BCL2L1,BDNF,LEP,CDK5,ADORA1,SERPINE1,NTF3,CAST,SGK1,SPHK1,CAMK2G,NFE2L2,SIRT1,FYN,SOD3,GNAS,IL18,IL10,KITLG,PLAT,AHR,NRP1,FGF18,NTRK2,VDAC1,HSD17B10,ABL1,PCSK5,COMT,AKAP13,PSAP,BACE1	0.0144407
Proteins/Chemicals Regulating Cell Processes of mesenchyma interaction	Pathway	101	28	27	mesenchyma interaction	FGF2,DCN,PTGS2,HIF1A,AKT1,PTPN11,FGF7,FN1,SDC1,ITGB1,RUNX2,CD44,BMP4,ENPP2,TNC,BMP6,MSX1,TGFB2,PTH1R,MDK,STX2,ATF3,WNT5A,TGFBR2,NR2F2,RUNX1,PRRX1,ALDH1A3	0.0150123
Proteins/Chemicals Regulating Cell Processes of cardiomyocyte death	Pathway	79	23	28	cardiomyocyte death	GJA1,CASP1,CYCS,AKT1,MAP3K5,CCL2,PARP1,HSPB6,HMOX1,SPHK1,GNAQ,ERBB2,HSP90B1,BNIP3,TXN,GNAS,FOXO3,OGT,IL18,GDF15,MGEA5,WISP1,ERRFI1	0.0150151
Proteins/Chemicals Regulating Cell Processes of response to heat shock	Pathway	58	18	30	response to heat shock	BAX,HSPA1A,RAC1,PTPN11,HSPB2,HSP90AA1,HSPB1,CDK5,SGK1,HSPA8,CALR,HSPA5,APEX1,ABL1,NME1,HSPH1,HSF2,TAF10	0.0160614
Proteins/Chemicals Regulating Cell Processes of epithelial cell adhesion	Pathway	106	29	27	epithelial cell adhesion	PTGS2,RAC1,AKT1,RHOA,ITGB2,CTNNB1,CDK5,POSTN,PLAU,SERPINE1,FN1,DSP,ERBB2,SDC1,ITGB1,PLAUR,TNC,TGFB3,SLC3A2,AHR,ADA,TGFBI,JUP,CD46,SPARC,MTA3,LUM,BVES,FRAS1	0.016089
Proteins/Chemicals Regulating Cell Processes of odontogenesis	Pathway	115	31	26	odontogenesis	DCN,VEGFA,CTNNB1,LEP,POSTN,PRNP,PLAU,FN1,SDC1,TNFRSF11B,RUNX2,CD44,SMAD7,BMP4,MSX1,MDK,CHUK,FADD,WNT5A,BGN,BMPR1A,PDGFRA,PRDM1,ACVR1,PITX2,DLX5,PRRX2,DLX1,TUFT1,OMD,LRP4	0.016098
Proteins/Chemicals Regulating Cell Processes of endothelial cell response	Pathway	80	23	28	endothelial cell response	FGF2,PTGS2,VEGFA,RAC1,AKT1,IL8,CDKN1A,APP,RHOA,ITGB2,AGTR1,CDC42,ILK,FN1,TIMP1,ANGPT2,IL10,CX3CL1,CD14,GPX1,AHR,NRP1,KLF2	0.0174252
Proteins/Chemicals Regulating Cell Processes of egg activation	Pathway	46	15	31	egg activation	PRKCA,MYLK,CDK1,ITPR1,ZP3,FYN,CTSB,CS,CCNB2,B4GALT1,CDC20,GNPDA1,FBXO5,NDEL1,EIF3A	0.0176346
Proteins/Chemicals Regulating Cell Processes of tropism	Pathway	134	35	25	tropism	FGF2,VEGFA,RAC1,AKT1,IL8,NEU1,APOE,CCL2,PRNP,PLAU,NTF3,CXCL12,FN1,SPP1,HSP90B1,ITGB1,SP1,RUNX2,PLAUR,KITLG,EIF4G1,CTSB,CTSL1,PDGFRB,CD46,CFH,PDGFD,DAG1,LAMA2,STAT2,TRIM5,EIF4A1,PVR,KPNA2,RPL14	0.0176531
Proteins/Chemicals Regulating Cell Processes of nuclear migration	Pathway	89	25	27	nuclear migration	GJA1,MAP2K1,CDC42,BDNF,ACTR3,CDK4,CHEK1,STAT5A,MYO5A,HMMR,KPNB1,CDKN1C,TP53BP2,ELF1,NDEL1,KIF5B,PAFAH1B1,DCTN1,KPNA2,NDE1,NUDC,DYNLL1,SUN2,DMAP1,PCM1	0.0179239
Proteins/Chemicals Regulating Cell Processes of mammary gland development	Pathway	190	47	24	mammary gland development	MME,FGF2,PTGS2,BAX,AKT1,NRG1,IGF2,PRKCD,CDH2,CTNNB1,LEP,CEBPB,FGF7,IGFBP5,CDK4,CDKN2A,ERBB2,SDC1,TIMP1,SPP1,ITGB1,CRK,HOXB7,STC1,DDR1,SOCS1,PTEN,MSX1,NCOA3,ARHGAP1,STAT5A,PTH1R,AHR,ATF4,CHUK,KHDRBS1,TGFBR2,SOCS2,CCND2,BMI1,UBE3A,RPL29,NFIC,LMO4,PPFIA1,ECM1,HOXC6	0.0179387
Proteins/Chemicals Regulating Cell Processes of endothelial cell development	Pathway	38	13	33	endothelial cell development	VEGFA,IL6,CAV1,ILK,SPHK1,BMP4,DUSP5,PDGFRB,VEGFC,KLF2,ANXA2,EDIL3,RUNX1	0.0181637
Proteins/Chemicals Regulating Cell Processes of DNA methylation	Pathway	281	66	23	DNA methylation	PTGS2,BAX,IL6,CDKN1A,MYC,APP,IGF2,PRKCD,SLC19A1,PARP1,ARID4B,PPARGC1A,CBS,ABCA1,PLAU,ENPP1,EDNRB,HOXA10,CDKN2A,EGR1,OAZ1,SP1,SMAD3,RUNX2,SIRT1,STAT1,XRCC6,HPRT1,SOCS1,IL10,CREBBP,TIMP3,NCL,SOCS3,MLH1,MAT2A,DICER1,ZBTB16,HNRNPD,H2AFZ,STAT4,COMT,IGFBP7,VEZF1,CDH13,GSTT1,RUNX1,UHRF1,STMN2,PRMT5,TYMS,SERINC3,SS18,SORBS2,RASSF1,CENPB,NEDD8,CXXC1,TNFRSF21,AHCY,KDM1A,LITAF,SETDB1,HIST1H1C,CDKN3,DCTPP1	0.0182546
Proteins/Chemicals Regulating Cell Processes of translation termination	Pathway	63	19	29	translation termination	PTPN11,DMD,SLC19A1,PRNP,PKD1,EIF5A,RNASEL,APOB,PABPC1,ITGA3,ADARB1,AMD1,EEF1B2,UPF2,DDX19B,RPL11,SEPN1,OGFOD1,STRADB	0.0182842
Proteins/Chemicals Regulating Cell Processes of fatty acid oxidation	Pathway	315	73	23	fatty acid oxidation	MAPK3,IL6,BID,AKT1,SAT1,CAT,PARP1,BDNF,PPARGC1A,LEP,ESRRA,TEAD2,PPARG,PRKAA1,MTOR,LEPR,RORA,CPT1A,SIRT1,UCP2,FYN,SCD,SLC2A1,HSD11B1,ADIPOR1,GPAM,LPL,FASN,PCK2,PDK4,SAA1,NCOA3,GOT2,ACADVL,SERPINF1,PFKFB3,ACAT1,SOCS3,LPIN1,CS,ACLY,ATF4,NR1H2,TXNIP,ANGPTL4,APOB,CIDEC,NR1H3,CPT2,HSD17B10,FOSB,ACSL3,GAMT,MC1R,ACSL5,TWIST1,DBI,SLC25A20,HADH,AMACR,DECR1,ETFDH,KAT2A,FDFT1,SMARCD1,PECR,ECHS1,ACAA2,HADHA,H…	0.018306
Proteins/Chemicals Regulating Cell Processes of RNA elongation	Pathway	238	57	23	RNA elongation	FOS,HSPA1A,MAPK3,IL6,CDKN1A,MYC,CDK1,PARP1,DUSP1,CTNNB1,PPARGC1A,S1PR1,CHEK1,SP1,NCL,SRSF2,AHR,PIN1,FOXM1,ABL1,H2AFZ,GRN,BCL6,BUB1,CKS1B,RUNX1,AIRE,MCM7,NAP1L1,PRMT5,ELF1,TTK,TRIM33,HTATIP2,COBRA1,PRMT2,TCEA3,U2AF2,SSBP1,CLK1,KAT2A,PSMC5,SSU72,HNRNPU,POLR2I,SUPT16H,POLR2G,TCEB1,PURA,NELF,NONO,RPL26,TCEB3,TCEB2,PSMC3,RPL4,TCEA1	0.0186989
Proteins/Chemicals Regulating Cell Processes of skeletal development	Pathway	186	46	24	skeletal development	FGF2,VEGFA,MAP2K1,AKT1,MYC,CTNNB1,HOXA10,TNFRSF11B,RUNX2,BMP4,FGFR3,TGM2,SOX9,MSX1,PAPPA,PTH1R,THRA,DKK1,COMP,NOG,CHUK,SLC5A3,WNT5A,FGF18,TGFBR2,LRP5,DICER1,MMP13,PDGFRA,GLI3,SOX18,ACVR1,MGP,RUNX1,AXIN2,TWSG1,SULF2,NFIC,COPS5,DLX5,SULF1,NKX3-2,COL11A1,DLX1,C1QTNF3,FLNB	0.0191461
Proteins/Chemicals Regulating Cell Processes of lipid storage	Pathway	103	28	26	lipid storage	APOE,CAV1,ELN,AGTR1,PPARGC1A,LEP,CEBPB,ABCA1,PPARG,MTOR,RORA,CTSK,SCD,HSD11B1,LPL,PCK2,VCAN,LPIN1,NR1H2,APOB,CIDEC,PLIN3,PLTP,BGN,NPC1,TNFRSF12A,CTBP1,ETFDH	0.0194205
Proteins/Chemicals Regulating Cell Processes of mitophagy	Pathway	51	16	30	mitophagy	BAX,HSPA1A,AIFM1,SOD2,BNIP3,MFN2,VDAC1,MAP2K2,SQSTM1,ATG7,TUFM,PINK1,LONP1,UBQLN1,ARL2,MAP1LC3A	0.0207022
Proteins/Chemicals Regulating Cell Processes of filopodium formation	Pathway	51	16	30	filopodium formation	RAC1,VASP,CDC42,WASL,CRK,SIRPA,CD47,ABL1,IQGAP1,RHOD,SDC2,DIAPH1,NCK1,PFN1,WIPF1,RHOQ	0.0207022
Proteins/Chemicals Regulating Cell Processes of oligodendrocyte development	Pathway	77	22	28	oligodendrocyte development	FGF2,EDN1,SLC12A2,AKT1,PTPN11,NRG1,IGF2,CTNNB1,ADORA1,NTF3,MTOR,ERBB2,ID2,FYN,JAG1,SOX9,LYN,THRA,VEGFC,PDGFRA,RTN4,FZD8	0.0213123
Proteins/Chemicals Regulating Cell Processes of sprouting angiogeneses	Pathway	47	15	31	sprouting angiogeneses	FGF2,VEGFA,RHOA,CXCL12,ANGPT1,ROCK2,TEK,ANGPT2,SIRT1,FST,RCAN1,EFNB2,SDC2,ESM1,ITGB1BP1	0.0214154
Proteins/Chemicals Regulating Cell Processes of nonsense-mediated mRNA catabolism	Pathway	86	24	27	nonsense-mediated mRNA catabolism	EIF2S1,HSPA1A,LDLR,SRSF1,EIF4G1,SRSF2,PABPC1,MAOA,PRKAR1A,HNRNPD,TPI1,COL7A1,EIF4A3,XPC,EIF3E,UPF2,UPF3B,EIF1,PTPLA,PAIP2,SMG5,SMG7,RBM23,PNRC2	0.0218017
Proteins/Chemicals Regulating Cell Processes of gluconeogenesis	Pathway	347	79	22	gluconeogenesis	EIF2S1,EDN1,PTGS2,IRS1,IL6,AKT1,MYC,IGF2,SOD1,ADRB2,CAT,GSK3B,AGTR1,PRKCD,CCL2,CTNNB1,PPARGC1A,LEP,CEBPB,ADORA1,PPARG,PRKAA1,DDIT3,CXCL12,MTOR,LEPR,EGR1,CPT1A,SPP1,SIRT1,PGM1,FOXO3,HSD11B1,OGT,IRS2,GPAM,SLC37A4,GLS,INPPL1,PCK2,BCAT2,PPA1,PDK4,IGFBP3,TRIB3,PTEN,IL10,ATF6,PFKFB3,LPIN1,ADK,ATF4,NR1H2,OGDH,TXNIP,ANGPTL4,ADA,NR1H3,ATF3,FOXM1,RPL18A,GPI,NQO1,SMAD6,ARNTL,CDH13,PDE4D,SMARCB1,RALBP1,LDHA,…	0.0218885
Proteins/Chemicals Regulating Cell Processes of cartilage differentiation	Pathway	39	13	32	cartilage differentiation	MYC,SPP1,ITGB1,BMP4,IGFBP3,VCAN,SOX9,TGFB3,CTSL1,NOG,WNT5A,RUNX1,TWSG1	0.0225079
Proteins/Chemicals Regulating Cell Processes of granulocyte adhesion	Pathway	73	21	28	granulocyte adhesion	FGF2,EDN1,VEGFA,VCAM1,IL8,NEU1,CAT,FPR1,CAV1,ITGB2,MYLK,C5,FN1,ANXA1,CX3CL1,LBP,CD14,GDF15,TFPI,NFATC1,CFH	0.0225482
Proteins/Chemicals Regulating Cell Processes of vein development	Pathway	31	11	34	vein development	VEGFA,AHR,PDGFRA,SPRY1,PKN1,SMARCB1,PITX2,FBN2,PTPRF,SYNM,RHBDF1	0.0227645
Proteins/Chemicals Regulating Cell Processes of nerve development	Pathway	35	12	33	nerve development	HBEGF,NRG1,APOE,CAV1,VASP,ERBB2,ITGB1,CD44,NES,DAG1,FOXN3,CNIH	0.0227798
Proteins/Chemicals Regulating Cell Processes of alveolus formation	Pathway	82	23	27	alveolus formation	VEGFA,IGF2R,IGF2,CAV1,ELN,CTNNB1,LEP,CEBPB,HMOX1,FGF7,CXCL12,ERBB2,SMAD3,TNC,FGFR3,TIMP3,STAT5A,MDK,WNT5A,CCND2,HOXA5,SFRP1,CRISPLD2	0.0231484
Proteins/Chemicals Regulating Cell Processes of GPCR protein signaling pathway	Pathway	151	38	25	GPCR protein signaling pathway	VEGFA,RAC1,APP,RHOA,CDC42,CXCL12,S1PR1,FLNA,GNAI2,RGS4,GIPC1,S1PR3,GNAS,ENPP2,PKD1,RGS2,RASD1,TGM2,GPER,GNAI1,CXCR7,GAP43,CD47,MSN,PEBP1,RHOB,GRK5,RGS19,EYA2,GLA,RGS3,GPR1,RGS10,TCP1,INSC,FNDC1,UBR2,GDE1	0.0243884
Proteins/Chemicals Regulating Cell Processes of neurulation	Pathway	96	26	26	neurulation	FGF2,MARCKS,WASL,CDH2,TIMP2,MIF,BMP4,NEO1,ACTB,CREBBP,TIMP3,MDK,NOG,HES1,NES,SPARC,ABL1,RGMA,CITED2,TWIST1,FZD7,DHCR7,SHROOM3,RPL30,RYBP,MMP28	0.0249646
Proteins/Chemicals Regulating Cell Processes of stem cell maintenance	Pathway	142	36	25	stem cell maintenance	FGF2,HIF1A,RAC1,AKT1,CDKN1A,MYC,GSK3B,CTNNB1,BDNF,PPARG,CXCL12,CDK6,CDKN2A,ID1,ITGB1,TEK,SIRT1,OGT,IGFBP3,JAG1,KITLG,BIRC5,NOG,HES1,DICER1,PDGFRA,ZBTB16,SMAD4,RHOB,BMI1,MSH3,GAB2,PDCD2,MECOM,ATG7,EIF4A1	0.0252119
Proteins/Chemicals Regulating Cell Processes of cerebrum angiogenesis	Pathway	83	23	27	cerebrum angiogenesis	FGF2,HBEGF,VEGFA,HIF1A,ADM,APP,ITGB2,MYLK,AGTR1,CCL2,LEP,HMOX1,SERPINE1,PPARG,SOD2,PPP1R14A,TEK,ANGPT2,SLC2A1,PLAT,GPX1,FGF18,EDIL3	0.0265055
Proteins/Chemicals Regulating Cell Processes of mitochondrial swelling	Pathway	92	25	26	mitochondrial swelling	FGF2,BAX,CYCS,BID,APP,SOD1,CAT,AIFM1,PARP1,BCL2L1,PPARGC1A,CRYAB,CAMK2G,SOD2,BNIP3,SLC25A4,GNAS,TGM2,CAPN1,CS,FADD,SLC25A25,IMMT,FIS1,HEBP2	0.0266074
Proteins/Chemicals Regulating Cell Processes of T-cell response	Pathway	717	152	21	T-cell response	DCN,VEGFA,CASP1,HIF1A,HSPA1A,CYCS,VCAM1,IL6,AKT1,IL8,CDKN1A,APP,HSPB2,NEU1,CAT,RHOA,ELN,GSK3B,ITGB2,AGTR1,CCL2,SDC4,DUSP1,HSP90AA1,C5,BCL2L1,LEP,PTPN12,IL15,HSPD1,EZR,HMOX1,FGF7,CRYAB,PRNP,PLAU,PPARG,CXCL12,S1PR1,CALR,FN1,ITGA5,CDK4,ERBB2,EGR1,SPP1,HSP90B1,ITGB1,TNFRSF11B,ANXA1,TXN,CD44,TFRC,STAT1,GPNMB,FYN,RAF1,MIF,HSPE1,IFNGR1,IL18,TGM2,GPER,SOCS1,IL10,LYN,TYK2,STAT5A,PENK,PDE5A,CD14,FKBP1A,SOC…	0.0266681
Proteins/Chemicals Regulating Cell Processes of centrosome separation	Pathway	79	22	27	centrosome separation	AKT1,CTTN,CDK1,CTNNB1,CHEK1,CCNA2,AURKA,TPX2,TUBG1,NIN,TROAP,AXIN2,KIFC1,RASSF1,CETN2,CKAP2,RANBP1,NDEL1,SKP1,PAFAH1B1,KIF11,BICD2	0.0281917
Proteins/Chemicals Regulating Cell Processes of glycogen metabolism	Pathway	97	26	26	glycogen metabolism	AKT1,IGF2,ADRB2,GSK3B,CEBPB,ADORA1,PGM1,SCD,GYG1,SLC37A4,INPPL1,PDK4,PRKAG2,AGL,LAMP2,MPI,PPP1CC,ENO1,PKM2,GLA,GAA,GYS1,PPP1R3C,GYG2,GBE1,PYGL	0.0282266
Proteins/Chemicals Regulating Cell Processes of gland development	Pathway	36	12	32	gland development	NRG1,IGF2,NFKBIA,CDH2,CTNNB1,KLF4,TIMP1,FST,JUP,HOXA5,ALDH1A3,PTPRE	0.0282423
Proteins/Chemicals Regulating Cell Processes of artery development	Pathway	32	11	33	artery development	EDN1,VEGFA,MAPK3,AKT1,ELN,BMP4,TGFB2,PDGFRB,HES1,VEGFC,VEGFB	0.0286405
Proteins/Chemicals Regulating Cell Processes of Steroid metabolism	Pathway	477	104	21	steroid metabolism	FGF2,EDN1,PTGS2,VEGFA,MARCKS,FOS,SRD5A1,ODC1,MAPK3,MAP2K1,IL6,AKT1,ADM,IGF2,PRKCA,APOE,GSK3B,AGTR1,JUN,HSPB1,CTNNB1,LPAR1,PPARGC1A,LEP,CDK5,CEBPB,ESRRA,IL15,PPARG,EDNRB,SOD2,CDKN1B,ANGPT1,EGR1,TIMP1,LDLR,ITGB1,SCARB1,SP1,ANGPT2,SMAD3,RUNX2,CYP1B1,GNAS,BMP4,OXTR,HSD11B1,STC1,FST,IGFBP3,BMP6,IL10,KITLG,TGFB2,AKR1C3,TIMP3,PENK,TGFB3,PDE5A,SOCS3,IGFBP2,CTSL1,AHR,AKR1C2,NR1H2,NR1H3,GREM1,TSPO,VDAC1,PR…	0.0305113
Proteins/Chemicals Regulating Cell Processes of apoptosis of neutrophils	Pathway	225	53	23	apoptosis of neutrophils	PTGS2,BAX,CASP1,HIF1A,MAPK3,CYCS,VCAM1,IL6,BID,AKT1,IL8,APP,CAT,NFKBIA,FPR1,ITGB2,GSN,PRKCD,JUN,HSPB1,C5,BCL2L1,LEP,CEBPB,IL15,CCR6,HMOX1,SERPINE1,CAST,SGK1,ANGPT1,ANXA1,CD44,MCL1,MIF,CTSD,FOXO3,SLC37A4,SAA1,IL10,LYN,LBP,CAPN1,BIRC5,LGALS1,TNFRSF10B,CST3,MAP3K7,LGALS3,ATP6V1C1,SLPI,ANPEP,ARHGDIB	0.0305139
Proteins/Chemicals Regulating Cell Processes of poly(A)+ mRNA-nucleus export	Pathway	116	30	25	poly(A)+ mRNA-nucleus export	FGF2,HSPA1A,SRSF1,SRSF3,NCL,KHDRBS1,PABPC1,HNRNPK,KPNB1,NAP1L1,ELF1,DDX3X,CETN2,SRSF7,RANBP1,PRMT2,SHFM1,LRPPRC,USO1,LSM2,XPOT,DDX19B,HNRNPC,NAP1L3,THOC5,SARNP,NUP160,HNRNPUL1,TNPO2,SP110	0.0305291
Proteins/Chemicals Regulating Cell Processes of arteriogenesis	Pathway	130	33	25	arteriogenesis	FGF2,MAPKAP1,HBEGF,VEGFA,GJA1,HIF1A,MAPK3,AKT1,ADM,ADRB2,ELN,ITGB2,CCL2,HSP90AA1,PLAU,CXCL12,ANGPT1,EGR1,TIMP1,GIPC1,TYMP,ANGPT2,CD44,ADM2,KITLG,NRP1,ANKRD1,DICER1,SCG2,VEGFB,IQGAP1,RTN4,EFNB2	0.0307986
Proteins/Chemicals Regulating Cell Processes of monocyte activation	Pathway	149	37	24	monocyte activation	PTGS2,VEGFA,HIF1A,MAPK3,IL8,APP,FPR1,ITGB2,CCL2,HSP90AA1,IL15,HSPD1,PPARG,FN1,TFRC,UCP2,PLAUR,MIF,GNAS,IL18,TGM2,IL10,CX3CL1,LBP,CD14,HLA-A,GNAI1,HP,LGALS3,CD46,KLF2,VEGFB,ANXA2,TNFSF12,CD58,S100A10,SEMA7A	0.0315928
Proteins/Chemicals Regulating Cell Processes of central nervous system development	Pathway	187	45	23	central nervous system development	FGF2,VEGFA,MARCKS,GJA1,BAX,RAC1,IL8,PTPN11,NRG1,IGF2,APOE,CDH2,BCL2L1,LEP,CDK5,NTF3,THBS1,IGFBP5,CXCL12,S1PR1,ERBB2,EGR1,SP1,MCL1,BMP4,FGFR3,IL18,NCOA3,STAT5A,PDPK1,NOG,DICER1,ABL1,NPAS1,NR2F1,CDKN2D,TP53BP2,FSCN1,TMEM8B,FSTL1,HERPUD1,PAFAH1B1,NDE1,RYBP,TUBA1A	0.0316546
Proteins/Chemicals Regulating Cell Processes of trophoblast differentiation	Pathway	135	34	25	trophoblast differentiation	MME,EDN1,HBEGF,VEGFA,HIF1A,MAPK3,AKT1,ANXA5,PTPN11,IGF2,PARP1,HSPB1,PPARG,CALR,FN1,MTOR,SDC1,ENG,TEK,SP1,BMP4,NDRG1,TGM2,BMP6,IL10,TGFB2,TGFB3,SOCS3,CYR61,HOPX,TGIF1,STRA13,SETDB1,ATP1B1	0.0318416
Proteins/Chemicals Regulating Cell Processes of host invasion	Pathway	71	20	27	host invasion	NEU1,GSN,CDC42,HSP90AA1,C5,ILK,FN1,SDC1,ITGB1,TGM2,CTSL1,MMP13,IQGAP1,CFH,AURKA,ENO1,SDC2,CD99,GPC1,PSPH	0.0318623
Proteins/Chemicals Regulating Cell Processes of nucleotide metabolism	Pathway	45	14	30	nucleotide metabolism	CAT,TYMP,ENPP2,PPA1,ADA,ENTPD1,AK1,TYMS,NME1,RRM1,DUT,CTPS,NUDT2,AK2	0.0321384
Proteins/Chemicals Regulating Cell Processes of xenobiotic clearance	Pathway	408	90	22	xenobiotic clearance	ATP2C1,APP,SOD1,CAT,APOE,PTGDS,AIFM1,JUN,PPARGC1A,MT1F,HMOX1,FGF7,PRNP,PPARG,SOD2,NFE2L2,TXN,SIRT1,UCP2,SOD3,MIF,CYP1B1,GADD45A,FOXO3,HSD11B1,SAA1,LBP,CD14,FKBP1A,GPX1,AHR,GSTA4,OGDH,ADA,SLC11A2,GPX3,ATF3,ABCC3,GPX4,SLC40A1,GLO1,ALDH2,ABCC5,GLRX,PRDX1,NQO1,ASS1,COMT,FOSB,EPHX1,IMMT,DCXR,MGP,CYB5A,GSTT1,GSTM3,SEPP1,NR2F1,ERCC1,NCEH1,PARK7,RALBP1,CHKA,ERCC2,TYMS,SULT1A1,NNMT,GSS,ADH1B,ACY1,ALDH3A2,…	0.0323391
Proteins/Chemicals Regulating Cell Processes of monocyte recruitment	Pathway	178	43	24	monocyte recruitment	FGF2,EDN1,VEGFA,VCAM1,IL6,IL8,APOE,RHOA,ITGB2,AGTR1,CCL2,PARP1,C5,LPAR1,LEP,HMOX1,PLAU,PPARG,CXCL12,FN1,SPP1,ITGB1,CD44,CXCL2,UCP2,PLAUR,MIF,LPL,DDR1,IL18,SAA1,IL10,KITLG,TGFB3,CX3CL1,VAMP8,IL6ST,CXCL16,CD46,GRN,GCNT1,LSP1,IFNAR1	0.0331694
Proteins/Chemicals Regulating Cell Processes of cytoplasmic transport	Pathway	81	22	26	cytoplasmic transport	MAP2K1,AKT1,GSK3B,HSP90AA1,GNAS,EIF5A,KHDRBS1,HNRNPA2B1,KPNB1,RAN,CDC20,MVP,EIF6,RCC1,COPS5,KIF5B,DCTN1,KPNA2,NMD3,ALS2,CSE1L,RPL35	0.0366347
Proteins/Chemicals Regulating Cell Processes of synapse organization and biogeneses	Pathway	81	22	26	synapse organization and biogeneses	APP,NRG1,GSK3B,BDNF,PICALM,PTPN12,PRNP,NTF3,RGS2,SSR1,NTRK2,DBN1,EPS15,EFNB2,SDCBP,MYCBP2,UBE3A,CHN1,PPFIA1,NLGN2,ATL1,TMEM90B	0.0366347
Proteins/Chemicals Regulating Cell Processes of single-stranded DNA binding	Pathway	46	14	29	single-stranded DNA binding	HSPD1,RPA1,RPA3,DMC1,RPA2,ERCC1,MCM7,SSBP1,ATP6V1A,PURA,OBFC2B,PURB,IMPDH1,POLR1D	0.0382916
Proteins/Chemicals Regulating Cell Processes of epidermal proliferation	Pathway	86	23	26	epidermal proliferation	FGF2,ODC1,MAPK3,MAP2K1,IL6,AKT1,MYC,CTNNB1,FGF7,PLAU,CDK4,ITGB1,CD44,SMAD7,IGFBP3,PTEN,AHR,CHUK,TGFBR2,MAP3K7,JUP,CTNNA1,SMAD4	0.0388173
Proteins/Chemicals Regulating Cell Processes of fatty acid biosynthesis	Pathway	209	49	23	fatty acid biosynthesis	IL6,AKT1,SAT1,PPARGC1A,LEP,IL15,LRP1,FGF7,PPARG,MTOR,ERBB2,CPT1A,LDLR,SP1,SLC25A4,SIRT1,MFN2,UCP2,SCD,SLC2A1,XBP1,LPL,SLC37A4,FASN,PCK2,PDK4,SOCS1,PTEN,CS,ACLY,APOB,TNFRSF10B,NR1H3,INSIG1,ACSL3,TPI1,HSD17B12,SLC25A10,DBI,ELOVL4,BTG3,DECR1,FDFT1,PGD,MBTPS2,AKR1B10,SLC25A1,PANK2,FAF2	0.0393571
Proteins/Chemicals Regulating Cell Processes of B lymphocyte proliferation	Pathway	342	76	22	B lymphocyte proliferation	PTGS2,VEGFA,FOS,HSPA1A,MAPK3,IL6,AKT1,IL8,MYC,NEU1,ADRB2,APOE,RHOA,CDC42,PRKCD,CDK1,BCL2L1,CEBPB,IL15,HSPD1,PPARG,CXCL12,KLF4,CDKN1B,MTOR,CDK6,EGR1,SPP1,SHC1,TXN,CD44,SIRT1,TFRC,STAT1,MIF,XBP1,RASD1,KLF9,IL10,LYN,NCOA3,KITLG,STAT5A,CTSB,APEX1,SLC3A2,AHR,LGALS1,TRAP1,FADD,MUC1,WNT5A,JUNB,MAP3K7,CFB,OGFR,CCND3,PRDM1,UCHL1,SPRY2,ABL1,BCL6,MAP3K1,CCND2,CKS1B,RUNX1,PIK3CD,DAPP1,TNFRSF14,MALT1,CD320,CD…	0.0400388
Proteins/Chemicals Regulating Cell Processes of eye morphogenesis	Pathway	195	46	23	eye morphogenesis	FGF2,VEGFA,GJA1,PTPN11,GSK3B,GSN,CDK1,CRYAB,TXN,SIRT1,SMAD7,CYP1B1,BMP4,PTEN,CREBBP,TGFB2,HES1,LRP5,GREM1,NES,KLF6,GLI3,PRDM1,ABL1,SPRY1,LAMB1,SMARCB1,PITX2,MEIS1,HTRA1,FOXN3,FBLN1,TLE2,FOXC1,ALDH1A3,KLF13,DHCR7,PDLIM7,NRBP1,FKTN,SMOC1,RBMX,SNTB1,NCSTN,TMX3,WLS	0.0409394
Proteins/Chemicals Regulating Cell Processes of diapedeses	Pathway	119	30	25	diapedeses	VEGFA,GJA1,VCAM1,RAC1,IL8,NEU1,RHOA,CAV1,ITGB2,MYLK,CCL2,CDH2,C5,LEP,EZR,CXCL12,S1PR1,ANXA1,CD44,PLAUR,PLAT,GNAI1,SPARC,SIRPA,CD47,JAM2,CD99,PIK3CD,CD99L2,PVR	0.0417448
Proteins/Chemicals Regulating Cell Processes of neuron development	Pathway	119	30	25	neuron development	FGF2,VEGFA,SLC12A2,AKT1,IL8,GSK3B,CTNNB1,BCL2L1,BDNF,CDK5,EDNRB,NTF3,CXCL12,FGFR3,AHR,WNT5A,DICER1,NR4A2,GLI3,VEGFB,CDKN1C,NR2F2,NDN,EBF1,GAS1,NFIC,LMO4,DYNLL1,NCSTN,ZBTB20	0.0417448
Proteins/Chemicals Regulating Cell Processes of muscle innervation	Pathway	60	17	27	muscle innervation	FGF2,VEGFA,BAX,ADM,IGF2,SOD1,APOE,BDNF,EDNRB,NTF3,ITGB1,TNC,IL10,APOD,SERPINE2,PTN,MATN2	0.0441404
Proteins/Chemicals Regulating Cell Processes of N-Glycan biosynthesis (ER)	Pathway	60	17	27	N-Glycan biosynthesis (ER)	KCNMA1,IL15,SERPINE1,CALR,EEF2,ATF6,CD14,APOD,LGALS1,ANGPTL4,APOB,DAD1,DPM1,MGAT1,ALG13,STT3B,RPN1	0.0441404
Proteins/Chemicals Regulating Cell Processes of mitochondrion organization and biogenesis	Pathway	172	41	23	mitochondrion organization and biogenesis	EDN1,IRS1,VEGFA,HIF1A,CYCS,AKT1,MYC,NRG1,RPS6KB1,OPA1,BDNF,PPARGC1A,LEP,ESRRA,HSPD1,HMOX1,PPARG,PRKAA1,SOD2,MTOR,RPL22,NFE2L2,S1PR3,SP1,SIRT1,TFRC,MFN2,UCP2,GNAS,HSPA9,LPIN1,CS,PMPCB,TWIST1,DNAJA3,DAP3,PINK1,LONP1,PPRC1,ERAL1,MRPL55	0.0446819
Proteins/Chemicals Regulating Cell Processes of immunity	Pathway	1239	250	20	immunity	EIF2S1,EDN1,KCNMA1,DCN,PTGS2,VEGFA,BAX,CASP1,HIF1A,ODC1,HSPA1A,MAPK3,CYCS,MAP2K1,IGF2R,RAC1,IL6,AKT1,ADM,IL8,MYC,APP,HSPB2,MAP3K5,PRKCA,SOD1,NEU1,CAT,APOE,FPR1,CAV1,GSK3B,ITGB2,LY96,DMD,CDC42,CCL2,DUSP1,HSP90AA1,HSPB1,C5,CTNNB1,BCL2L1,LEP,CEBPB,IL15,HSPD1,CCR6,HMOX1,LRP1,ABCA1,FGF7,PLAU,ETS1,PPARG,THBS1,HSPA8,CXCL12,S1PR1,CALR,FN1,GNAQ,MTOR,ANGPT1,ERBB2,LEPR,EGR1,SPP1,PSEN2,SHC1,HSP90B1,HYOU1,NFE…	0.0468067
Proteins/Chemicals Regulating Cell Processes of homotypic cell-cell adhesion	Pathway	111	28	25	homotypic cell-cell adhesion	EDN1,HIF1A,IL8,NRG1,ITGB2,CDH2,CTNNB1,SDC1,SPP1,ITGB1,CD44,STAT5A,CD14,ADAM15,MMP7,ENTPD1,LGALS3,UCHL1,CD9,MAGED1,CD151,CDH13,CD58,CD99,ITGAE,ICAM3,TACSTD2,IFITM1	0.0478884

## Sheet: Human pre-diff
Appendix: Sub-network enrichment analysis of cell processes in Pathway Studio. Total # Neighbors refers to members of the network, Overlap refers to measured entities in the dataset, Percent Overlap is coverage of the entire network, Gene Set Seed is the process affected, and Overlapping Entities are all the genes in the network that are in the network.
Name	Type	Total # of Neighbors	Overlap	Percent Overlap	Gene Set Seed	Overlapping Entities	p-value
Proteins/Chemicals Regulating Cell Processes of apoptosis	Pathway	5546	1583	28	apoptosis	MME,FGF2,BCL2,MAPKAP1,EDN1,GJB2,HBEGF,SRC,AGT,DCN,PTGS2,VEGFA,ATP2C1,ATP2B4,SLC9A1,CA2,SLC9A3R1,GJA1,FAS,CASP9,CASP2,CASP7,HIF1A,SRD5A1,ODC1,HSPA1A,MAPK3,CYCS,VCAM1,RAC1,TLR4,IL6,DNM1L,PRL,AKT1,ADM,IL8,CDKN1A,MYC,ANXA5,PTPN11,APP,KCNJ6,NRG1,HSPB2,IGF2,SAT1,MAP3K5,PRKCA,PTPRO,SOD1,TNFSF10,PSIP1,CASP3,SLC4A2,NEU1,EGFR,MYL2,CAT,CALD1,APOE,RHOA,PTGDS,CAV1,ELN,GSK3B,ITGB2,MYLK,SCT,CTTN,GSN,TRPC1,VIM,S…	1.12178e-61
Proteins/Chemicals Regulating Cell Processes of cell growth	Pathway	3729	1133	30	cell growth	MME,FGF2,BCL2,MAPKAP1,EDN1,GJB2,HBEGF,SRC,AGT,DCN,PTGS2,VEGFA,ATP2C1,SLC9A1,CA2,SLC9A3R1,GJA1,FAS,CASP9,CASP7,HIF1A,SRD5A1,ODC1,HSPA1A,MAPK3,CYCS,VCAM1,RAC1,TLR4,IL6,PRL,AKT1,ADM,IL8,CDKN1A,MYC,PTPN11,APP,NRG1,HSPB2,IGF2,SAT1,MAP3K5,PRKCA,PTPRO,SOD1,TNFSF10,PSIP1,CASP3,NEU1,EGFR,CAT,CALD1,APOE,MRVI1,RHOA,PTGDS,CAV1,ELN,GSK3B,ITGB2,SOS1,SCT,GSN,TRPC1,VIM,STMN1,AIFM1,DMD,CDC42,PRKCD,CCL2,MMP2,CUL5,…	5.80126e-54
Proteins/Chemicals Regulating Cell Processes of cell proliferation	Pathway	5811	1600	27	cell proliferation	MME,FGF2,BCL2,MAPKAP1,EDN1,GJB2,HBEGF,SRC,AGT,DCN,PTGS2,VEGFA,ATP2C1,ATP2B4,SLC9A1,SLC9A3R1,GJA1,FAS,CASP9,CASP7,HIF1A,SRD5A1,ODC1,HSPA1A,MAPK3,CYCS,VCAM1,RAC1,TLR4,IL6,DNM1L,PRL,AKT1,ADM,IL8,CDKN1A,MYC,ANXA5,PTPN11,APP,NRG1,HSPB2,IGF2,SAT1,MAP3K5,PRKCA,PTPRO,SOD1,TNFSF10,PSIP1,CASP3,NEU1,EGFR,CAT,CALD1,APOE,KCNJ2,RHOA,PTGDS,CAV1,ELN,GSK3B,ITGB2,MYLK,SOS1,SCT,CTTN,GSN,TRPC1,VIM,STMN1,SLIT3,AIFM1,…	2.32914e-50
Proteins/Chemicals Regulating Cell Processes of cell cycle	Pathway	3237	977	30	cell cycle	MME,FGF2,BCL2,MAPKAP1,EDN1,HBEGF,SRC,AGT,DCN,PTGS2,VEGFA,SLC9A1,SLC9A3R1,GJA1,FAS,CASP9,CASP2,CASP7,HIF1A,ODC1,HSPA1A,MAPK3,CYCS,RAC1,IL6,PRL,AKT1,ADM,IL8,CDKN1A,MYC,ANXA5,PTPN11,APP,KCNJ6,NRG1,HSPB2,IGF2,SAT1,MAP3K5,PRKCA,PTPRO,SLC7A2,SOD1,TNFSF10,CASP3,EGFR,CAT,APOE,RHOA,PTGDS,CAV1,ELN,GSK3B,CTTN,GSN,VIM,STMN1,AIFM1,CDC42,PRKCD,CCL2,MMP2,CUL5,CCND1,CREB1,CDK1,THBS2,PLCG1,CDK2,RPS6KB1,JUN,PARP1,…	1.81598e-43
Proteins/Chemicals Regulating Cell Processes of cell death	Pathway	3381	984	29	cell death	MME,FGF2,BCL2,MAPKAP1,EDN1,GJB2,HBEGF,SRC,AGT,DCN,PTGS2,VEGFA,ATP2B4,SLC9A1,GJA1,FAS,CASP9,CASP2,CASP7,HIF1A,ODC1,HSPA1A,MAPK3,CYCS,VCAM1,RAC1,TLR4,IL6,DNM1L,PRL,AKT1,ADM,IL8,CDKN1A,MYC,ANXA5,PTPN11,APP,KCNJ6,NRG1,HSPB2,IGF2,SAT1,MAP3K5,PRKCA,SOD1,TNFSF10,PSIP1,CASP3,SLC4A2,NEU1,EGFR,CAT,CALD1,APOE,RHOA,CAV1,ELN,GSK3B,ITGB2,MYLK,GSN,TRPC1,VIM,STMN1,AIFM1,DMD,CDC42,PRKCD,CCL2,MMP2,CUL5,CCND1,ARF1,…	2.33374e-36
Proteins/Chemicals Regulating Cell Processes of cell motility	Pathway	1331	453	34	cell motility	FGF2,BCL2,EDN1,HBEGF,SRC,AGT,DCN,PTGS2,VEGFA,SLC9A1,CA2,SLC9A3R1,GJA1,FAS,HIF1A,HSPA1A,MAPK3,VCAM1,RAC1,IL6,PRL,AKT1,ADM,IL8,CDKN1A,PTPN11,APP,NRG1,IGF2,PRKCA,PTPRO,SOD1,CASP3,NEU1,EGFR,MYL2,CAT,CALD1,RHOA,CAV1,GSK3B,ITGB2,MYLK,CTTN,GSN,TRPC1,VIM,STMN1,SLIT3,CDC42,PRKCD,CCL2,MMP2,CCND1,CREB1,PLCG1,RPS6KB1,JUN,CDH2,SDC4,DUSP1,TJP1,HSP90AA1,HSPB1,CTNNB1,LPAR1,FHL2,LEP,CLCN3,PRKD1,EZR,POSTN,LRP1,FGF…	8.47999e-31
Proteins/Chemicals Regulating Cell Processes of cell survival	Pathway	2329	702	30	cell survival	MME,FGF2,BCL2,MAPKAP1,EDN1,HBEGF,SRC,AGT,DCN,PTGS2,VEGFA,ATP2C1,SLC9A1,CA2,SLC9A3R1,GJA1,FAS,CASP9,CASP2,HIF1A,ODC1,HSPA1A,MAPK3,CYCS,VCAM1,RAC1,TLR4,IL6,DNM1L,PRL,AKT1,ADM,IL8,CDKN1A,MYC,ANXA5,PTPN11,APP,KCNJ6,NRG1,HSPB2,IGF2,SAT1,MAP3K5,PRKCA,PTPRO,SOD1,TNFSF10,PSIP1,CASP3,NEU1,EGFR,CAT,RHOA,CAV1,ELN,GSK3B,ITGB2,MYLK,GSN,TRPC1,STMN1,AIFM1,CDC42,PRKCD,CCL2,MMP2,CCND1,CREB1,CDK1,PLCG1,CDK2,RPS6KB…	1.80135e-29
Proteins/Chemicals Regulating Cell Processes of cell migration	Pathway	2473	734	29	cell migration	MME,FGF2,BCL2,EDN1,GJB2,HBEGF,SRC,AGT,DCN,PTGS2,VEGFA,SLC9A1,SLC9A3R1,GJA1,FAS,HIF1A,ODC1,HSPA1A,MAPK3,VCAM1,RAC1,TLR4,IL6,PRL,AKT1,ADM,IL8,CDKN1A,MYC,ANXA5,PTPN11,APP,KCNJ6,NRG1,HSPB2,IGF2,SAT1,MAP3K5,PRKCA,TNFSF10,CASP3,NEU1,EGFR,CAT,CALD1,APOE,RHOA,PTGDS,CAV1,ELN,GSK3B,ITGB2,MYLK,CTTN,GSN,TRPC1,VIM,STMN1,SLIT3,CDC42,PRKCD,CCL2,MMP2,CCND1,ARF1,CREB1,CDK1,FHL1,THBS2,PLCG1,CDK2,RPS6KB1,JUN,PARP1,…	1.11596e-28
Proteins/Chemicals Regulating Cell Processes of epithelial to mesenchymal transition	Pathway	661	259	39	epithelial to mesenchymal transition	FGF2,BCL2,EDN1,HBEGF,SRC,AGT,DCN,PTGS2,VEGFA,GJA1,HIF1A,HSPA1A,MAPK3,VCAM1,RAC1,IL6,PRL,AKT1,CDKN1A,MYC,PTPN11,HSPB2,IGF2,PRKCA,EGFR,CAT,RHOA,CAV1,GSK3B,CTTN,VIM,CDC42,PRKCD,CCL2,MMP2,CCND1,CREB1,JUN,PARP1,CDH2,ITPR1,TJP1,HSP90AA1,HSPB1,MAP3K3,C5,CTNNB1,FHL2,SMAD5,LEP,PRKD1,EZR,POSTN,FGF7,PLAU,ETS1,SERPINE1,PPARG,EDNRB,ILK,IGFBP5,ACTN1,SGK1,F2R,STAT3,CALR,FLNA,FN1,CDKN1B,MTOR,HOXA10,ITGA5,NOTCH1,…	1.47656e-27
Proteins/Chemicals Regulating Cell Processes of cell invasion	Pathway	1102	372	33	cell invasion	FGF2,BCL2,EDN1,GJB2,SRC,AGT,PTGS2,VEGFA,SLC9A1,SLC9A3R1,FAS,CASP9,HIF1A,ODC1,HSPA1A,MAPK3,VCAM1,RAC1,TLR4,IL6,PRL,AKT1,ADM,IL8,CDKN1A,MYC,PTPN11,NRG1,IGF2,PRKCA,TNFSF10,CASP3,NEU1,EGFR,CAT,CALD1,RHOA,CAV1,ELN,MYLK,CTTN,GSN,VIM,STMN1,CDC42,PRKCD,CCL2,MMP2,CCND1,CREB1,THBS2,PLCG1,JUN,PARP1,CDH2,SDC4,PDCD4,TJP1,HSP90AA1,HSPB1,CTNNB1,BCL2L1,LPAR1,BDNF,LEP,CCR6,PRKD1,EZR,POSTN,LRP1,FGF7,PLAU,ETS1,SERP…	1.88674e-24
Proteins/Chemicals Regulating Cell Processes of mitosis	Pathway	1604	493	30	mitosis	FGF2,BCL2,EDN1,HBEGF,SRC,AGT,DCN,PTGS2,VEGFA,SLC9A3R1,GJA1,FAS,CASP9,CASP2,CASP7,HIF1A,ODC1,HSPA1A,MAPK3,RAC1,IL6,DNM1L,PRL,AKT1,ADM,CDKN1A,MYC,PTPN11,APP,NRG1,IGF2,MAP3K5,TNFSF10,CASP3,EGFR,MYL2,CAT,CALD1,RHOA,GSK3B,MYLK,GSN,VIM,STMN1,AIFM1,CDC42,PRKCD,CCND1,ARF1,CREB1,CDK1,PLCG1,CDK2,RPS6KB1,JUN,PARP1,ITPR1,CUL1,DUSP1,HSP90AA1,CTNNB1,BCL2L1,BDNF,LEP,CLCN3,PRKD1,POSTN,FGF7,PRNP,SLC20A1,GAPDH,PPA…	3.54854e-22
Proteins/Chemicals Regulating Cell Processes of vascularization	Pathway	1958	578	29	vascularization	MME,FGF2,BCL2,EDN1,HBEGF,SRC,AGT,DCN,PTGS2,VEGFA,SLC9A1,GJA1,FAS,CASP9,HIF1A,SRD5A1,ODC1,HSPA1A,MAPK3,VCAM1,RAC1,TLR4,IL6,PRL,AKT1,ADM,IL8,CDKN1A,MYC,APP,NRG1,HSPB2,IGF2,MAP3K5,PRKCA,SOD1,TNFSF10,PSIP1,CASP3,EGFR,CAT,APOE,RHOA,CAV1,ELN,GSK3B,ITGB2,TRPC1,VIM,STMN1,SLIT3,CDC42,CCL2,MMP2,CUL5,CCND1,CREB1,THBS2,PLCG1,CDK2,RPS6KB1,JUN,PARP1,CDH2,SDC4,DUSP1,PDCD4,TJP1,HSP90AA1,MAP3K3,C5,CTNNB1,BCL2L1,B…	1.5361e-21
Proteins/Chemicals Regulating Cell Processes of cell differentiation	Pathway	5152	1313	25	cell differentiation	MME,FGF2,BCL2,MAPKAP1,EDN1,GJB2,HBEGF,SRC,AGT,DCN,PTGS2,VEGFA,ATP2C1,ATP2B4,SLC9A1,CA2,GJA1,FAS,CASP9,CASP2,HIF1A,SRD5A1,ODC1,HSPA1A,MAPK3,CYCS,VCAM1,RAC1,TLR4,IL6,DNM1L,PRL,AKT1,ADM,IL8,CDKN1A,MYC,ANXA5,PTPN11,APP,KCNJ6,NRG1,HSPB2,IGF2,MAP3K5,PRKCA,PTPRO,SOD1,TNFSF10,PSIP1,CASP3,SLC4A2,NEU1,EGFR,CAT,CALD1,APOE,MRVI1,KCNJ2,RHOA,PTGDS,CAV1,ELN,GSK3B,ITGB2,MYLK,LY96,SOS1,SCT,CTTN,GSN,TRPC1,VIM,STMN…	4.56966e-21
Proteins/Chemicals Regulating Cell Processes of oxidative stress	Pathway	1366	423	30	oxidative stress	MME,FGF2,BCL2,MAPKAP1,EDN1,HBEGF,SRC,AGT,PTGS2,VEGFA,ATP2C1,SLC9A1,CA2,GJA1,FAS,CASP9,CASP2,HIF1A,ODC1,HSPA1A,MAPK3,CYCS,VCAM1,RAC1,TLR4,IL6,DNM1L,AKT1,ADM,IL8,CDKN1A,MYC,ANXA5,APP,NRG1,HSPB2,SAT1,MAP3K5,PRKCA,SOD1,PSIP1,CASP3,NEU1,EGFR,CAT,APOE,CAV1,GSK3B,ITGB2,VIM,AIFM1,PRKCD,CCL2,MMP2,CCND1,CREB1,PLCG1,RPS6KB1,JUN,PARP1,ARID4B,DUSP1,HSP90AA1,HSPB1,HSPB6,C5,CTNNB1,BCL2L1,BDNF,PPARGC1A,LEP,CBS,K…	1.23978e-19
Proteins/Chemicals Regulating Cell Processes of growth rate	Pathway	868	293	33	growth rate	FGF2,BCL2,GJB2,HBEGF,SRC,AGT,DCN,PTGS2,VEGFA,ATP2C1,SLC9A1,GJA1,CASP2,HIF1A,SRD5A1,ODC1,CYCS,RAC1,TLR4,IL6,PRL,AKT1,IL8,CDKN1A,MYC,APP,NRG1,IGF2,PRKCA,SOD1,TNFSF10,NEU1,EGFR,CAT,RHOA,CAV1,ELN,STMN1,CDC42,PRKCD,MMP2,CCND1,PLCG1,CDK2,PARP1,CDH2,DUSP1,HSP90AA1,HSPB1,CTNNB1,BCL2L1,LPAR1,BDNF,LEP,ESRRA,HSPD1,LRP1,ABCA1,PLAU,GAPDH,PPARG,EDNRB,ILK,IGFBP5,SGK1,FOXO1,PTGS1,STAT3,FN1,SOD2,CDKN1B,MTOR,NOTCH…	2.55234e-19
Proteins/Chemicals Regulating Cell Processes of G2/M transition	Pathway	799	273	34	G2/M transition	FGF2,BCL2,MAPKAP1,GJB2,SRC,AGT,PTGS2,VEGFA,SLC9A1,FAS,CASP9,CASP2,HIF1A,ODC1,HSPA1A,MAPK3,CYCS,RAC1,IL6,PRL,AKT1,CDKN1A,MYC,PTPN11,NRG1,MAP3K5,PRKCA,TNFSF10,CASP3,EGFR,CAT,RHOA,CAV1,GSK3B,CTTN,GSN,STMN1,CDC42,PRKCD,MMP2,CCND1,CREB1,CDK1,CDK2,RPS6KB1,JUN,PARP1,PDCD4,HSP90AA1,HSPB1,CTNNB1,BCL2L1,BDNF,FHL2,SMAD5,PLAU,GAPDH,EDNRB,ILK,IGFBP5,FOXO1,FLNA,FN1,CDKN1B,MTOR,HOXA10,PLCD1,NOTCH1,CDK4,CDK6,PRK…	7.64025e-19
Proteins/Chemicals Regulating Cell Processes of embryonal development	Pathway	2009	577	28	embryonal development	MME,FGF2,BCL2,EDN1,HBEGF,SRC,AGT,PTGS2,VEGFA,GJA1,FAS,CASP9,CASP2,HIF1A,ODC1,HSPA1A,MAPK3,CYCS,VCAM1,RAC1,TLR4,IL6,PRL,AKT1,ADM,MYC,PTPN11,APP,NRG1,IGF2,MAP3K5,CASP3,EGFR,MYL2,CAT,RHOA,CAV1,ELN,GSK3B,MYLK,GSN,VIM,STMN1,SLIT3,AIFM1,CDC42,PRKCD,MMP2,CREB1,CDK1,PLCG1,CDK2,JUN,PARP1,CDH2,ITPR1,SDC4,OPA1,TJP1,HSP90AA1,MAP3K3,CTNNB1,BCL2L1,LPAR1,BDNF,PPARGC1A,LEP,ESRRA,HSPD1,MT1F,CTNNBIP1,TEAD2,LRP1,AB…	1.3466e-18
Proteins/Chemicals Regulating Cell Processes of mitochondrial damage	Pathway	674	232	34	mitochondrial damage	FGF2,BCL2,EDN1,SRC,AGT,PTGS2,VEGFA,ATP2B4,SLC9A1,FAS,CASP9,CASP2,CASP7,HIF1A,ODC1,HSPA1A,MAPK3,CYCS,RAC1,TLR4,IL6,DNM1L,AKT1,ADM,IL8,CDKN1A,MYC,PTPN11,APP,HSPB2,MAP3K5,PRKCA,SOD1,TNFSF10,CASP3,EGFR,CAT,APOE,GSK3B,ITGB2,GSN,TRPC1,AIFM1,PRKCD,CCL2,MMP2,CCND1,PLCG1,RPS6KB1,JUN,PARP1,OPA1,HSP90AA1,HSPB1,HSPB6,CTNNB1,BCL2L1,BDNF,PPARGC1A,LEP,HSPD1,CLCN3,CRYAB,PRNP,GAPDH,PPARG,C4orf14,CAST,FOXO1,F2R,DD…	1.48323e-16
Proteins/Chemicals Regulating Cell Processes of G1 phase	Pathway	693	237	34	G1 phase	FGF2,BCL2,GJB2,HBEGF,SRC,AGT,DCN,VEGFA,GJA1,FAS,HIF1A,ODC1,HSPA1A,MAPK3,RAC1,IL6,AKT1,ADM,CDKN1A,MYC,PTPN11,IGF2,PRKCA,TNFSF10,SLC4A2,EGFR,APOE,RHOA,CAV1,GSK3B,MYLK,CDC42,PRKCD,CCND1,CREB1,CDK1,CDK2,RPS6KB1,JUN,PARP1,CDH2,DUSP1,CTNNB1,MT1F,CRYAB,SERPINE1,PPARG,ILK,BCL3,FOXO1,DDIT3,HSPA8,STAT3,FN1,SOD2,CDKN1B,MTOR,NOTCH1,CDK4,CDK6,CDKN2A,ERBB2,KCNH1,TIMP1,ATM,OAZ1,CHEK2,PPP2CB,ID2,SMAD3,TXN,BMP2,C…	1.61617e-16
Proteins/Chemicals Regulating Cell Processes of senescence	Pathway	843	275	32	senescence	FGF2,BCL2,EDN1,SRC,AGT,PTGS2,VEGFA,GJA1,FAS,CASP9,HIF1A,ODC1,HSPA1A,MAPK3,CYCS,VCAM1,RAC1,IL6,AKT1,IL8,CDKN1A,MYC,ANXA5,APP,HSPB2,IGF2,MAP3K5,PRKCA,SOD1,TNFSF10,CASP3,EGFR,CAT,RHOA,CAV1,GSK3B,GSN,CDC42,PRKCD,MMP2,CCND1,CREB1,CDK1,CDK2,JUN,PARP1,DUSP1,HSP90AA1,HSPB1,CTNNB1,BCL2L1,LPAR1,BDNF,SMAD5,HSPD1,PRKD1,EZR,PLAU,ETS1,SERPINE1,PPARG,ILK,IGFBP5,CXCL12,S1PR1,CALR,FN1,SOD2,CDKN1B,MTOR,NOTCH1,CDK4…	5.31132e-16
Proteins/Chemicals Regulating Cell Processes of response to DNA damage	Pathway	572	202	35	response to DNA damage	BCL2,HBEGF,PTGS2,CASP9,CASP2,HIF1A,MAPK3,AKT1,CDKN1A,MYC,PTPN11,APP,HSPB2,MAP3K5,TNFSF10,CASP3,EGFR,CAV1,GSK3B,PRKCD,CCND1,CREB1,CDK1,CDK2,JUN,PARP1,PDCD4,HSP90AA1,HSPB1,CTNNB1,BCL2L1,GAPDH,BCL3,FOXO1,DDIT3,HSPA8,STAT3,CDKN1B,MTOR,NOTCH1,CDKN2A,ERBB2,PTTG1,ATM,FH,CHEK2,BAK1,STAT1,MCL1,XRCC6,GADD45A,FOXO3,BECN1,TGM2,PER2,PTEN,CCNA2,LYN,CEBPD,CREBBP,SKP2,MAPK9,SIRT2,PPP1R15A,PDPK1,GADD45B,IRF1,AURK…	7.7796e-16
Proteins/Chemicals Regulating Cell Processes of cytokinesis	Pathway	1419	417	29	cytokinesis	FGF2,BCL2,EDN1,HBEGF,SRC,AGT,DCN,PTGS2,VEGFA,ATP2C1,GJA1,FAS,HIF1A,ODC1,HSPA1A,MAPK3,RAC1,IL6,DNM1L,PRL,AKT1,ADM,IL8,CDKN1A,MYC,PTPN11,APP,KCNJ6,NRG1,IGF2,TNFSF10,CASP3,NEU1,EGFR,CAT,CALD1,RHOA,MYLK,SOS1,GSN,TRPC1,VIM,STMN1,CDC42,PRKCD,CUL5,CCND1,ARF1,CREB1,CDK1,THBS2,CDK2,RPS6KB1,JUN,PARP1,CDH2,SDC4,DUSP1,TJP1,HSP90AA1,C5,CTNNB1,BCL2L1,LPAR1,BDNF,LEP,MYL12B,HSPD1,PRKD1,EZR,POSTN,FGF7,CRYAB,PRNP,…	4.04012e-15
Proteins/Chemicals Regulating Cell Processes of G1/S transition	Pathway	780	254	32	G1/S transition	FGF2,BCL2,EDN1,HBEGF,SRC,DCN,PTGS2,VEGFA,SLC9A3R1,GJA1,FAS,CASP9,HIF1A,ODC1,HSPA1A,MAPK3,RAC1,IL6,PRL,AKT1,IL8,CDKN1A,MYC,APP,NRG1,IGF2,PRKCA,TNFSF10,EGFR,RHOA,GSK3B,MYLK,STMN1,AIFM1,CDC42,PRKCD,CCND1,CREB1,CDK1,CDK2,RPS6KB1,JUN,CUL1,DUSP1,TJP1,HSP90AA1,HSPB1,CTNNB1,ESRRA,CTNNBIP1,PRNP,PLAU,GAPDH,PPARG,ILK,RPS6,BCL3,CAST,FOXO1,DDIT3,SPHK1,HSPA8,STAT3,FN1,SOD2,CDKN1B,MTOR,PLCD1,NOTCH1,CDK4,CDK6,MY…	9.57897e-15
Proteins/Chemicals Regulating Cell Processes of adipocyte differentiation	Pathway	484	174	35	adipocyte differentiation	FGF2,EDN1,HBEGF,SRC,AGT,PTGS2,VEGFA,GJA1,HIF1A,MAPK3,IL6,PRL,AKT1,ADM,IL8,CDKN1A,MYC,PTPN11,IGF2,PRKCA,EGFR,CAT,APOE,PTGDS,GSK3B,GSN,CCL2,MMP2,CCND1,CREB1,CDK2,DUSP1,CTNNB1,PPARGC1A,LEP,ESRRA,LRP1,PLAU,ENPP1,SERPINE1,PPARG,SGK1,FOXO1,PTGS1,DDIT3,STAT3,CALR,FN1,SOD2,MTOR,ITGA5,NOTCH1,CDK4,PTTG1,RORA,EGR1,TIMP1,G6PD,ROCK2,FOSL1,CTSK,ID2,SMAD3,CCL5,BMP2,SREBF1,SMAD7,PLAUR,BMP4,CTGF,HSD11B1,XBP1,IRS2…	1.35994e-14
Proteins/Chemicals Regulating Cell Processes of anoikis	Pathway	344	133	38	anoikis	FGF2,BCL2,HBEGF,SRC,AGT,PTGS2,VEGFA,FAS,CASP9,CASP2,HIF1A,MAPK3,RAC1,AKT1,CDKN1A,MYC,PTPN11,IGF2,PRKCA,TNFSF10,CASP3,EGFR,RHOA,CAV1,GSK3B,CTTN,CDC42,PRKCD,MMP2,CCND1,CDK1,PARP1,HSPB1,CTNNB1,BCL2L1,LPAR1,BDNF,PRKD1,PLAU,SERPINE1,PPARG,ILK,FOXO1,CXCL12,STAT3,CALR,FN1,CDKN1B,HOXA10,ITGA5,NOTCH1,CDKN2A,ERBB2,PROS1,EGR1,TIMP1,FOSL1,MAP2K4,ITGB1,TNFRSF11B,ATP1A1,BAK1,BIRC3,MCL1,FYN,SMAD7,PLAUR,RAF1,CTG…	4.213e-14
Proteins/Chemicals Regulating Cell Processes of chondrogenesis	Pathway	358	137	38	chondrogenesis	FGF2,EDN1,SRC,DCN,VEGFA,CA2,HIF1A,MAPK3,RAC1,IL6,PRL,AKT1,MYC,IGF2,PRKCA,EGFR,RHOA,GSK3B,VIM,CDC42,PRKCD,CCL2,MMP2,CCND1,JUN,CDH2,CTNNB1,SMAD5,PPARGC1A,LEP,POSTN,ENPP1,PPARG,CXCL12,FN1,MTOR,ITGA5,NOTCH1,SDC1,ENG,EGR1,FOSL1,ITGB1,MAPK7,SMAD3,BMP2,SMAD7,BMP4,CTGF,TNC,STC1,RGS2,NEO1,TGM2,IGFBP3,NCAM1,VCAN,SOX9,BMP6,ITGA1,NCOA3,FMOD,CREBBP,LOX,TGFB3,PTH1R,MDK,DKK1,COMP,NOG,GDF15,FKBP5,COL3A1,WNT5A,FG…	4.38663e-14
Proteins/Chemicals Regulating Cell Processes of lumen formation	Pathway	686	226	32	lumen formation	FGF2,BCL2,EDN1,HBEGF,SRC,AGT,DCN,PTGS2,VEGFA,SLC9A1,FAS,HIF1A,ODC1,HSPA1A,MAPK3,RAC1,IL6,PRL,AKT1,ADM,IL8,APP,NRG1,IGF2,PRKCA,TNFSF10,CASP3,EGFR,CAT,RHOA,CAV1,GSK3B,CTTN,SLIT3,CDC42,PRKCD,CCL2,MMP2,CCND1,CDK1,THBS2,PLCG1,RPS6KB1,JUN,PARP1,HSP90AA1,CTNNB1,BCL2L1,BDNF,LEP,HSPD1,PRKD1,POSTN,PLAU,SERPINE1,PPARG,EDNRB,ILK,CAST,IGFBP5,PRKAA1,FOXO1,F2R,PTGS1,SPHK1,HSPA8,CXCL12,S1PR1,STAT3,FN1,SOD2,MTOR,…	8.13771e-14
Proteins/Chemicals Regulating Cell Processes of RNA splicing	Pathway	1209	359	29	RNA splicing	MME,FGF2,GJB2,SRC,AGT,PTGS2,VEGFA,SLC9A1,FAS,HIF1A,HSPA1A,MAPK3,VCAM1,TLR4,PRL,AKT1,MYC,APP,NRG1,SAT1,PTPRO,EGFR,CALD1,APOE,ELN,GSK3B,DMD,CDC42,CCND1,CREB1,CDK1,THBS2,PARP1,ARID4B,ITPR1,OPA1,PDCD4,TJP1,HSP90AA1,HSPB1,CTNNB1,BCL2L1,BDNF,SMAD5,PPARGC1A,LEP,PRNP,ETS1,GAPDH,PPARG,ACTN1,DDIT3,CXCL12,STAT3,ACTN4,FN1,MTOR,TFAM,MYH11,ATP2A2,CDKN2A,PROS1,LEPR,G6PD,HSPA5,LDLR,PSEN2,ITGB1,NOL3,ATM,CRK,WNK1,…	9.05206e-14
Proteins/Chemicals Regulating Cell Processes of protein degradation	Pathway	638	213	33	protein degradation	FGF2,BCL2,SRC,AGT,PTGS2,VEGFA,GJA1,FAS,CASP7,HIF1A,ODC1,HSPA1A,MAPK3,RAC1,IL6,AKT1,IGF2,SAT1,SOD1,CASP3,CAT,GSK3B,ITGB2,VIM,CDC42,PRKCD,MMP2,CCND1,CDK2,PARP1,CUL1,PDCD4,HSP90AA1,HSPB1,CTNNB1,PPARGC1A,LEP,HSPD1,CLCN7,LRP1,CRYAB,PLAU,SERPINE1,ILK,FBXO32,CAST,SGK1,FOXO1,DDIT3,HSPA8,CALR,SOD2,CDKN1B,MTOR,NOTCH1,ERBB2,PTTG1,SPP1,HSPA5,CTSK,LDLR,HSP90B1,TLN1,ITGB1,ATM,MAPK7,CRK,OAZ1,CHEK2,P4HB,SMAD3,TX…	9.92286e-14
Proteins/Chemicals Regulating Cell Processes of DNA degradation	Pathway	695	225	32	DNA degradation	MME,FGF2,BCL2,MAPKAP1,EDN1,SRC,AGT,DCN,PTGS2,VEGFA,SLC9A1,FAS,CASP9,CASP2,CASP7,HSPA1A,MAPK3,CYCS,RAC1,IL6,DNM1L,PRL,AKT1,ADM,CDKN1A,MYC,ANXA5,PTPN11,APP,NRG1,HSPB2,IGF2,MAP3K5,PRKCA,SOD1,TNFSF10,CASP3,EGFR,CAT,APOE,RHOA,CAV1,GSK3B,ITGB2,MYLK,GSN,AIFM1,CDC42,PRKCD,CCND1,CREB1,PLCG1,CDK2,RPS6KB1,JUN,PARP1,DUSP1,HSP90AA1,HSPB1,C5,BCL2L1,BDNF,LEP,HSPD1,FGF7,PRNP,SERPINE1,PPARG,CAST,FOXO1,DDIT3,CXCL1…	6.9485e-13
Proteins/Chemicals Regulating Cell Processes of cell aging	Pathway	315	121	38	cell aging	FGF2,BCL2,AGT,FAS,HIF1A,HSPA1A,RAC1,IL6,AKT1,CDKN1A,MYC,MAP3K5,PRKCA,SOD1,CASP3,CAV1,CDC42,PRKCD,MMP2,CCND1,CREB1,CDK1,CDK2,JUN,ARID4B,OPA1,HSPB1,CTNNB1,BCL2L1,SERPINE1,PPARG,ILK,IGFBP5,FN1,SOD2,CDKN1B,MTOR,CDK4,CDKN2A,G6PD,ITGB1,ATM,CAV2,CHEK2,TXN,XRCC6,RAF1,BMP4,IGFBP3,VCAN,HSPA9,PTEN,CEBPD,SKP2,NOX4,APEX1,PPP1R15A,CTSL1,AHR,BIRC5,GADD45B,KRAS,TXNIP,MMP7,COL3A1,PIN1,TAGLN,HDAC2,MAP3K7,HDAC1,CDK…	1.02637e-12
Proteins/Chemicals Regulating Cell Processes of S phase	Pathway	1066	318	29	S phase	FGF2,BCL2,EDN1,GJB2,SRC,AGT,PTGS2,VEGFA,GJA1,FAS,CASP9,HIF1A,ODC1,HSPA1A,MAPK3,CYCS,VCAM1,RAC1,IL6,PRL,AKT1,CDKN1A,MYC,APP,NRG1,IGF2,SAT1,MAP3K5,TNFSF10,EGFR,RHOA,PTGDS,CAV1,GSK3B,MYLK,STMN1,CDC42,PRKCD,CCL2,CCND1,CREB1,CDK1,CDK2,RPS6KB1,JUN,PARP1,CDH2,CUL1,DUSP1,PDCD4,HSP90AA1,CTNNB1,BCL2L1,BDNF,LEP,FGF7,PRNP,PPARG,IGFBP5,FOXO1,DDIT3,SPHK1,CXCL12,STAT3,FN1,SOD2,CDKN1B,MTOR,PLCD1,NOTCH1,CDK4,CDK6…	1.49329e-12
Proteins/Chemicals Regulating Cell Processes of translation	Pathway	1382	395	28	translation	FGF2,BCL2,MAPKAP1,EDN1,HBEGF,SRC,AGT,PTGS2,VEGFA,ATP2B4,SLC9A1,GJA1,FAS,CASP9,HIF1A,ODC1,HSPA1A,MAPK3,CYCS,RAC1,TLR4,IL6,PRL,AKT1,ADM,CDKN1A,MYC,PTPN11,APP,NRG1,HSPB2,IGF2,MAP3K5,PRKCA,SOD1,TNFSF10,CASP3,EGFR,CAT,APOE,RHOA,CAV1,ELN,GSK3B,GSN,SLIT3,AIFM1,CDC42,PRKCD,CCL2,MMP2,CUL5,CCND1,CREB1,CDK1,PLCG1,RPS6KB1,JUN,PARP1,ARID4B,DUSP1,PDCD4,HSP90AA1,HSPB1,CTNNB1,BDNF,SMAD5,PPARGC1A,LEP,HSPD1,FGF7,P…	2.00637e-12
Proteins/Chemicals Regulating Cell Processes of DNA Damage	Pathway	1057	315	29	DNA Damage	FGF2,BCL2,MAPKAP1,EDN1,HBEGF,SRC,AGT,PTGS2,SLC9A1,FAS,CASP9,CASP2,HIF1A,ODC1,HSPA1A,MAPK3,CYCS,RAC1,TLR4,IL6,PRL,AKT1,ADM,CDKN1A,MYC,PTPN11,APP,IGF2,SAT1,SOD1,TNFSF10,PSIP1,CASP3,EGFR,CAT,RHOA,GSK3B,AIFM1,PRKCD,CCND1,CREB1,CDK1,CDK2,JUN,PARP1,PDCD4,HSP90AA1,HSPB1,C5,CTNNB1,BCL2L1,BDNF,PPARGC1A,FGF7,PRNP,PPARG,BCL3,FOXO1,DDIT3,STAT3,FLNA,FN1,SOD2,ENDOG,CDKN1B,MTOR,TFAM,NOTCH1,CDK4,MYH11,CDKN2A,ERB…	2.20368e-12
Proteins/Chemicals Regulating Cell Processes of cell adhesion	Pathway	1729	478	27	cell adhesion	MME,FGF2,BCL2,EDN1,HBEGF,SRC,AGT,DCN,PTGS2,VEGFA,SLC9A1,GJA1,FAS,CASP9,HIF1A,HSPA1A,MAPK3,VCAM1,RAC1,TLR4,IL6,PRL,AKT1,ADM,IL8,CDKN1A,MYC,PTPN11,APP,NRG1,IGF2,SAT1,PRKCA,PTPRO,TNFSF10,CASP3,NEU1,EGFR,CAT,APOE,KCNJ2,RHOA,CAV1,ELN,GSK3B,ITGB2,MYLK,CTTN,GSN,VIM,STMN1,DMD,CDC42,PRKCD,CCL2,MMP2,CCND1,CREB1,CDK1,FHL1,THBS2,PLCG1,JUN,CDH2,SDC4,CUL1,TJP1,HSP90AA1,HSPB1,C5,CTNNB1,FHL2,LEP,PRKD1,CTNNBIP1,E…	2.33461e-12
Proteins/Chemicals Regulating Cell Processes of blood vessel development	Pathway	357	132	36	blood vessel development	FGF2,BCL2,SRC,AGT,PTGS2,VEGFA,GJA1,HIF1A,VCAM1,RAC1,IL6,PRL,AKT1,ADM,IL8,MYC,PTPN11,CALD1,CAV1,ELN,TRPC1,CREB1,CDH2,MAP3K3,BDNF,SMAD5,LEP,PLAU,ETS1,SERPINE1,PPARG,ILK,FOXO1,F2R,CXCL12,S1PR1,FLNA,FN1,ITGA5,NOTCH1,SDC1,ENG,CSRP2,ITGB1,TYMP,S1PR3,MAPK7,TEK,BMP2,CD44,OPTN,NOTCH3,RAF1,LAMA4,FGFR1,CYP1B1,CTGF,ENPP2,TNC,PKD1,APLN,COL1A1,IL18,FOXC2,IGFBP3,JAG1,PTEN,DUSP5,PLAT,SLC16A4,CD14,MDK,IGFBP2,AHR,…	2.38056e-12
Proteins/Chemicals Regulating Cell Processes of ubiquitin-dependent protein degradation	Pathway	260	104	39	ubiquitin-dependent protein degradation	BCL2,EDN1,AGT,PTGS2,FAS,HIF1A,HSPA1A,MAPK3,RAC1,IL6,AKT1,MYC,APP,HSPB2,PRKCA,CASP3,RHOA,GSK3B,PRKCD,CCND1,CDK1,CDK2,CUL1,HSP90AA1,HSPB1,CTNNB1,ESRRA,GAPDH,FBXO32,CDKN1B,TFAM,CDKN2A,PPP1R12A,SPP1,HSPA5,SMAD3,SMAD7,EIF2AK2,TGM2,HSPA9,NCOA3,SKP2,HLA-A,BIRC5,CHUK,APOB,IRAK1,CFLAR,VHL,ST13,PIN1,AXIN1,JUP,PDCD6IP,UCHL1,SLPI,TH1L,EPAS1,ISG15,TNFSF12,USP8,EEF1A1,CDC20,VCP,CUL4A,FBXO3,UBB,UBE2C,RXRA,PSMD4…	2.3806e-12
Proteins/Chemicals Regulating Cell Processes of response to drug	Pathway	527	178	33	response to drug	FGF2,BCL2,SRC,PTGS2,VEGFA,FAS,CASP9,HIF1A,HSPA1A,MAPK3,VCAM1,IL6,DNM1L,AKT1,IL8,CDKN1A,MYC,PRKCA,TNFSF10,CASP3,NEU1,EGFR,RHOA,CAV1,GSK3B,ITGB2,VIM,STMN1,PRKCD,CCND1,JUN,PARP1,DUSP1,HSP90AA1,HSPB1,CTNNB1,BCL2L1,LPAR1,BDNF,LEP,CLCN3,ABCA1,PRNP,PLAU,PPARG,IGFBP5,FOXO1,F2R,SPHK1,CXCL12,STAT3,FN1,SOD2,CDKN1B,MTOR,NOTCH1,CDKN2A,ERBB2,HSPA5,ITGB1,ATM,TYMP,P4HB,TXN,CD44,GCLC,BAK1,BIRC3,MCL1,RAF1,CYP1B1,C…	3.83717e-12
Proteins/Chemicals Regulating Cell Processes of ER unfolded protein response	Pathway	380	137	35	ER unfolded protein response	BCL2,MAPKAP1,SRC,VEGFA,ATP2C1,SLC9A1,FAS,CASP9,CASP2,HIF1A,HSPA1A,MAPK3,TLR4,AKT1,IL8,APP,HSPB2,IGF2,SOD1,TNFSF10,CASP3,EGFR,ELN,LY96,PRKCD,CCL2,CCND1,PARP1,HSP90AA1,CTNNB1,BCL2L1,BDNF,GFPT1,PRNP,GAPDH,PPARG,FOXO1,DDIT3,HSPA8,CALR,MTOR,ATP2A2,SDC1,TIMP1,HSPA5,LDLR,HSP90B1,HYOU1,P4HB,OPTN,NOTCH3,BAK1,SREBF1,SCD,SLC2A1,FOXO3,HSD11B1,XBP1,FASN,EIF2AK2,TRIB3,IL10,SLC38A2,STIM1,MAPK9,NOX4,HLA-A,PPP1R1…	7.56538e-12
Proteins/Chemicals Regulating Cell Processes of osteoblast differentiation	Pathway	439	153	34	osteoblast differentiation	FGF2,BCL2,EDN1,HBEGF,SRC,AGT,PTGS2,VEGFA,GJA1,FAS,HIF1A,MAPK3,IL6,PRL,AKT1,CDKN1A,IGF2,RHOA,CAV1,GSK3B,VIM,CREB1,THBS2,JUN,CDH2,CTNNB1,FHL2,SMAD5,LEP,ESRRA,PRKD1,POSTN,ETS1,PPARG,IGFBP5,FOXO1,DDIT3,STAT3,FN1,CDKN1B,HOXA10,ITGA5,NOTCH1,CDK6,PROS1,EGR1,SPP1,FOSL1,CTSK,ITGB1,TNFRSF11B,ID2,SMAD3,BMP2,PDLIM5,STAT1,GPNMB,FGFR1,BMP4,CTGF,PKD1,STC1,RGS2,COL1A1,FST,FOXC2,TGM2,ALPL,TRIB3,JAG1,SOX9,SOCS1,PT…	9.12551e-12
Proteins/Chemicals Regulating Cell Processes of ossification	Pathway	658	211	32	ossification	FGF2,BCL2,EDN1,SRC,AGT,DCN,PTGS2,VEGFA,GJA1,HIF1A,MAPK3,IL6,PRL,AKT1,ADM,MYC,IGF2,PRKCA,PTPRO,CASP3,EGFR,APOE,RHOA,ELN,GSK3B,ITGB2,CDC42,PRKCD,MMP2,CREB1,JUN,CDH2,HSP90AA1,CTNNB1,LPAR1,FHL2,SMAD5,LEP,ESRRA,POSTN,ETS1,PPARG,IGFBP5,FOXO1,PTGS1,DDIT3,CXCL12,STAT3,FLNA,FN1,HOXA10,ITGA5,NOTCH1,ERBB2,LEPR,RORA,EGR1,TIMP1,SPP1,FOSL1,CTSK,ITGB1,TNFRSF11B,TEK,ID2,SMAD3,TXN,BMP2,CD44,PDLIM5,STAT1,GPNMB,FGF…	1.02656e-11
Proteins/Chemicals Regulating Cell Processes of oncogenesis	Pathway	666	213	31	oncogenesis	BCL2,SRC,PTGS2,VEGFA,FAS,HIF1A,HSPA1A,MAPK3,CYCS,RAC1,TLR4,IL6,PRL,AKT1,IL8,CDKN1A,MYC,PTPN11,IGF2,PRKCA,SOD1,EGFR,RHOA,CAV1,GSK3B,SOS1,VIM,STMN1,PRKCD,CCND1,CREB1,CDK1,CDK2,JUN,HSP90AA1,HSPB1,CTNNB1,BCL2L1,LEP,FGF7,PLAU,ETS1,GAPDH,PPARG,ILK,BCL3,IGFBP5,SPHK1,STAT3,FLNA,FN1,CDKN1B,MTOR,NOTCH1,CDK4,CDK6,CDKN2A,ERBB2,PTTG1,NFKB1,CA9,HSPA5,FOSL1,ATM,MAPK7,CRK,CHEK2,ID2,SMAD3,CD44,NOTCH3,STAT1,MCL1,S…	1.07568e-11
Proteins/Chemicals Regulating Cell Processes of cytoskeleton organization and biogenesis	Pathway	971	290	29	cytoskeleton organization and biogenesis	FGF2,BCL2,EDN1,HBEGF,SRC,AGT,VEGFA,SLC9A1,SLC9A3R1,FAS,ODC1,MAPK3,VCAM1,RAC1,TLR4,IL6,PRL,AKT1,IL8,ANXA5,PTPN11,APP,NRG1,HSPB2,PRKCA,TNFSF10,EGFR,CALD1,APOE,RHOA,CAV1,GSK3B,ITGB2,MYLK,SOS1,CTTN,GSN,VIM,STMN1,DMD,CDC42,PRKCD,CCL2,MMP2,ARF1,CREB1,CDK1,FHL1,THBS2,PLCG1,JUN,PARP1,CDH2,SDC4,HSP90AA1,HSPB1,CTNNB1,LPAR1,FHL2,KCNK2,PRKD1,EZR,LRP1,FGF7,CRYAB,PRNP,PLAU,SERPINE1,GAPDH,ILK,CAST,IGFBP5,ACTN1,…	1.37495e-11
Proteins/Chemicals Regulating Cell Processes of spindle assembly	Pathway	637	205	32	spindle assembly	FGF2,BCL2,EDN1,SRC,AGT,VEGFA,HSPA1A,MAPK3,IL6,AKT1,IL8,CDKN1A,MYC,NRG1,MAP3K5,RHOA,GSK3B,MYLK,STMN1,CDC42,PRKCD,CCND1,ARF1,CDK1,CDK2,PARP1,DUSP1,HSP90AA1,CTNNB1,LEP,PRKD1,ABCA1,SERPINE1,ILK,CAST,FLNA,FN1,CDKN1B,MTOR,ERBB2,PTTG1,ITGB1,ATM,CHEK2,CD44,TACC2,RAF1,GADD45A,PKD1,CCNA2,ARHGAP1,NCL,MYO5A,MAPK9,GNB2L1,SIRT2,BIRC5,AURKB,MAPKAPK2,TGFBR2,WISP1,TGFBI,NPEPPS,KIF3B,ATP5A1,ZYX,MYO6,PRKAR1A,TERF1,…	1.42629e-11
Proteins/Chemicals Regulating Cell Processes of focal adhesion assembly	Pathway	246	97	39	focal adhesion assembly	EDN1,SRC,AGT,DCN,VEGFA,SLC9A1,VCAM1,RAC1,TLR4,PTPN11,PRKCA,CALD1,RHOA,CAV1,MYLK,CTTN,CDC42,PRKCD,ARF1,PLCG1,SDC4,HSPB1,EZR,PLAU,EDNRB,ILK,ACTN1,SPHK1,CXCL12,CALR,FLNA,FN1,ERBB2,SDC1,ENG,SPP1,ROCK2,TLN1,ITGB1,TYMP,CRK,SMAD3,CD44,PDLIM5,PALLD,FYN,PLAUR,PTPRA,ENPP2,TNC,APLN,NCAM1,PTEN,ITGA1,LOX,NOX4,GNB2L1,NTN1,COMP,PDPK1,ANGPTL4,GNA12,TMSB4X,VCL,DDAH1,ZYX,LIMS1,ITGAV,ABL1,CYR61,EDIL3,RTN4,ITGB5,RND…	3.45284e-11
Proteins/Chemicals Regulating Cell Processes of autophagy	Pathway	578	188	32	autophagy	BCL2,SRC,AGT,VEGFA,FAS,CASP9,CASP2,CASP7,HIF1A,MAPK3,RAC1,TLR4,IL6,DNM1L,AKT1,IL8,CDKN1A,MYC,APP,MAP3K5,SLC7A2,SOD1,TNFSF10,CASP3,EGFR,CAT,GSK3B,AIFM1,PRKCD,CCL2,RPS6KB1,JUN,PARP1,SLC7A1,OPA1,DUSP1,HSP90AA1,HSPB6,BCL2L1,PPARGC1A,LEP,CRYAB,PRNP,GAPDH,PPARG,CAST,PRKAA1,FOXO1,DDIT3,SPHK1,STAT3,SOD2,CDKN1B,MTOR,NOTCH1,PRKCQ,CDKN2A,ERBB2,EGR1,SPP1,HSPA5,MAP2K4,ITGB1,ACTR2,BNIP3,ATM,SMAD3,BAK1,EEF2,MCL…	3.82265e-11
Proteins/Chemicals Regulating Cell Processes of DNA replication	Pathway	1822	493	27	DNA replication	FGF2,BCL2,EDN1,HBEGF,SRC,AGT,PTGS2,VEGFA,GJA1,FAS,HIF1A,ODC1,HSPA1A,MAPK3,VCAM1,RAC1,TLR4,IL6,PRL,AKT1,ADM,IL8,CDKN1A,MYC,PTPN11,APP,NRG1,HSPB2,IGF2,SAT1,PRKCA,SOD1,TNFSF10,CASP3,NEU1,EGFR,CAT,APOE,RHOA,CAV1,GSK3B,ITGB2,MYLK,SCT,VIM,AIFM1,CDC42,PRKCD,CCL2,MMP2,CCND1,CREB1,CDK1,THBS2,PLCG1,CDK2,RPS6KB1,JUN,PARP1,SDC4,DUSP1,HSP90AA1,C5,CTNNB1,LPAR1,BDNF,LEP,CLCN3,PRKD1,POSTN,LRP1,FGF7,PRNP,PLAU,ETS…	3.84225e-11
Proteins/Chemicals Regulating Cell Processes of G0/G1 transition	Pathway	482	162	33	G0/G1 transition	FGF2,BCL2,SRC,AGT,DCN,PTGS2,VEGFA,SLC9A1,GJA1,CASP9,CASP2,HIF1A,HSPA1A,MAPK3,IL6,PRL,AKT1,CDKN1A,MYC,NRG1,MAP3K5,PRKCA,TNFSF10,CASP3,EGFR,CAV1,GSK3B,VIM,STMN1,PRKCD,CCND1,CREB1,CDK2,JUN,PDCD4,CTNNB1,BCL2L1,SMAD5,LEP,CLCN3,ABCA1,FGF7,PRNP,PPARG,IGFBP5,SGK1,DDIT3,SPHK1,CXCL12,STAT3,FN1,SOD2,CDKN1B,MTOR,NOTCH1,CDK4,CDK6,CDKN2A,KCNH1,PTTG1,FOSL1,SMAD3,TXN,CD44,OPTN,STAT1,MFN2,SMAD7,PLAUR,RAF1,CYP1B1,…	5.6751e-11
Proteins/Chemicals Regulating Cell Processes of neurite outgrowth	Pathway	1179	336	28	neurite outgrowth	FGF2,BCL2,EDN1,HBEGF,SRC,AGT,VEGFA,SLC9A1,CA2,GJA1,FAS,HIF1A,ODC1,HSPA1A,MAPK3,VCAM1,RAC1,IL6,AKT1,CDKN1A,PTPN11,APP,NRG1,IGF2,MAP3K5,PRKCA,PTPRO,SOD1,CASP3,NEU1,EGFR,CAT,APOE,RHOA,GSK3B,SCT,CTTN,GSN,TRPC1,VIM,STMN1,SLIT3,DMD,CDC42,PRKCD,MMP2,CCND1,CREB1,THBS2,PLCG1,JUN,PARP1,CDH2,ITPR1,SDC4,DUSP1,HSP90AA1,HSPB1,CTNNB1,BCL2L1,LPAR1,BDNF,LEP,POSTN,LRP1,PRNP,PLAU,SERPINE1,GAPDH,PPARG,ILK,CAST,SGK1,…	1.61585e-10
Proteins/Chemicals Regulating Cell Processes of endothelial cell proliferation	Pathway	546	177	32	endothelial cell proliferation	FGF2,BCL2,EDN1,SRC,AGT,DCN,PTGS2,VEGFA,GJA1,HIF1A,ODC1,HSPA1A,MAPK3,RAC1,IL6,PRL,AKT1,ADM,IL8,CDKN1A,PRKCA,TNFSF10,EGFR,CAT,APOE,RHOA,CAV1,ELN,GSK3B,SLIT3,PRKCD,CCL2,MMP2,CCND1,CDK1,THBS2,PLCG1,JUN,CDH2,DUSP1,MAP3K3,CTNNB1,BDNF,LEP,HSPD1,PRKD1,CTNNBIP1,EZR,PLAU,ETS1,SERPINE1,PPARG,EDNRB,IGFBP5,F2R,SPHK1,CXCL12,STAT3,CALR,FN1,CDKN1B,MTOR,NOTCH1,PRKCQ,CDKN2A,ENG,EGR1,SPP1,G6PD,ITGB1,BNIP3,TYMP,CAV2…	1.96539e-10
Proteins/Chemicals Regulating Cell Processes of biomineral formation	Pathway	396	137	34	biomineral formation	FGF2,BCL2,EDN1,SRC,DCN,VEGFA,GJA1,HSPA1A,MAPK3,IL6,PRL,AKT1,ADM,IL8,ANXA5,IGF2,TNFSF10,EGFR,APOE,RHOA,ELN,VIM,THBS2,SDC4,DUSP1,HSPB1,CTNNB1,FHL2,LEP,PRKD1,POSTN,PLAU,SLC20A1,ENPP1,SERPINE1,PPARG,CAST,IGFBP5,DDIT3,CALR,FN1,CDKN1B,HOXA10,ITGA5,NOTCH1,ENG,SPP1,ITGB1,TNFRSF11B,SMAD3,BMP2,PDLIM5,GPNMB,FGFR1,SLC2A1,BMP4,CTGF,ENPP2,HSD11B1,TNC,STC1,ADIPOR1,COL1A1,FST,TGM2,ALPL,SOX9,BMP6,IL10,FMOD,CEBPD,…	2.03241e-10
Proteins/Chemicals Regulating Cell Processes of muscle cell differentiation	Pathway	672	209	31	muscle cell differentiation	FGF2,SRC,DCN,PTGS2,VEGFA,GJA1,CASP9,HIF1A,MAPK3,VCAM1,RAC1,IL6,AKT1,CDKN1A,MYC,PTPN11,NRG1,IGF2,PRKCA,CASP3,NEU1,KCNJ2,RHOA,GSK3B,TRPC1,CDC42,CCND1,CDK1,FHL1,PLCG1,CDK2,RPS6KB1,JUN,CDH2,HSP90AA1,CTNNB1,BDNF,FHL2,SMAD5,PRKD1,LRP1,FGF7,CRYAB,GAPDH,PPARG,ILK,FBXO32,IGFBP5,FOXO1,F2R,SPHK1,CXCL12,S1PR1,STAT3,FN1,CDKN1B,MTOR,NOTCH1,CDK4,CDK6,ATP2A2,CDKN2A,SDC1,ENG,RORA,CSRP2,EGR1,ROCK2,HSP90B1,ITGB1,ID…	2.7486e-10
Proteins/Chemicals Regulating Cell Processes of translation initiation	Pathway	304	111	36	translation initiation	FGF2,SRC,AGT,VEGFA,HIF1A,HSPA1A,MAPK3,AKT1,MYC,PRKCA,CASP3,GSK3B,CCND1,RPS6KB1,SLC7A1,ARID4B,PDCD4,HSPB1,BCL2L1,BDNF,CRYAB,PRNP,GAPDH,RPS6,DDIT3,HSPA8,MTOR,NFKB1,HSPA5,ITGB1,ATM,TEK,PPP2CB,CCL5,TXN,EEF2,BIRC3,EIF3F,EIF2AK2,SRSF1,SRSF3,EIF4G1,SRSF2,GNB2L1,PPP1R15A,CTSL1,RCN1,EIF4EBP2,PABPC1,RBM3,HNRNPK,COMT,CSRP1,YBX1,RARA,PIAS1,DDIT4,RPS19,DNAJB1,GSPT1,ZEB1,TYMS,PTBP1,IGBP1,EIF4A1,EIF2B5,TWIST1,D…	3.25516e-10
Proteins/Chemicals Regulating Cell Processes of SMC proliferation	Pathway	624	196	31	SMC proliferation	FGF2,BCL2,EDN1,HBEGF,SRC,AGT,DCN,PTGS2,VEGFA,SLC9A1,GJA1,FAS,HIF1A,ODC1,MAPK3,VCAM1,RAC1,TLR4,IL6,AKT1,ADM,IL8,CDKN1A,MYC,PTPN11,NRG1,MAP3K5,PRKCA,SOD1,TNFSF10,NEU1,EGFR,CAT,APOE,KCNJ2,RHOA,PTGDS,CAV1,ELN,GSK3B,TRPC1,PRKCD,CCL2,MMP2,CCND1,CREB1,CDK1,CDK2,JUN,CDH2,ITPR1,SDC4,DUSP1,PDCD4,CTNNB1,FHL2,PPARGC1A,LEP,HSPD1,CLCN3,POSTN,LRP1,PLAU,ETS1,SERPINE1,PPARG,EDNRB,ILK,F2R,HSPA8,CXCL12,S1PR1,STAT3,…	4.093e-10
Proteins/Chemicals Regulating Cell Processes of protein folding	Pathway	562	179	31	protein folding	BCL2,SRC,AGT,HIF1A,HSPA1A,CYCS,IL6,AKT1,MYC,APP,NRG1,HSPB2,SOD1,CASP3,APOE,PTGDS,CAV1,MYLK,LY96,VIM,AIFM1,CCL2,PARP1,HSP90AA1,HSPB1,HSPB6,PPARGC1A,HSPD1,LRP1,ABCA1,CRYAB,PRNP,ETS1,GAPDH,PTGS1,DDIT3,HSPA8,CALR,FLNA,HSPA5,LDLR,PSEN2,HSP90B1,TLN1,ITGB1,HYOU1,P4HB,TXN,PDLIM5,BAK1,SREBF1,RAF1,XBP1,HSPE1,FASN,EIF2AK2,ACTB,HSPA9,CCNA2,CREBBP,NCL,SERPINF1,FKBP1A,SIRT2,STX2,HLA-A,AHR,COMP,BIRC5,ATF4,APOB,…	7.35363e-10
Proteins/Chemicals Regulating Cell Processes of mitochondrial membrane potential	Pathway	323	115	35	mitochondrial membrane potential	BCL2,MAPKAP1,SRC,AGT,FAS,CASP9,CASP2,CASP7,HIF1A,ODC1,HSPA1A,MAPK3,CYCS,RAC1,AKT1,APP,NRG1,TNFSF10,CASP3,EGFR,CAT,GSK3B,GSN,AIFM1,PRKCD,MMP2,CDK1,PARP1,OPA1,HSPB1,BCL2L1,BDNF,PPARGC1A,LEP,HSPD1,CRYAB,PRNP,PPARG,DDIT3,HSPA8,CALR,SOD2,MTOR,CDKN2A,ATP5I,ADORA3,BNIP3,ATM,SLC25A4,BAK1,MFN2,MCL1,STC1,FASN,HK2,HSPA9,IL10,TIMP3,MAPK9,NOX4,STX2,HLA-A,ACLY,AHR,BIRC5,KLK1,MGEA5,GNA12,STAT6,PIN1,PLIN3,S100A8…	8.87257e-10
Proteins/Chemicals Regulating Cell Processes of stress fiber assembly	Pathway	419	141	33	stress fiber assembly	FGF2,EDN1,SRC,AGT,VEGFA,SLC9A1,FAS,HSPA1A,MAPK3,VCAM1,RAC1,AKT1,ADM,IL8,CDKN1A,PTPN11,PRKCA,EGFR,MYL2,CALD1,RHOA,CAV1,ELN,MYLK,GSN,CDC42,CCL2,ARF1,SDC4,HSP90AA1,HSPB1,CTNNB1,LPAR1,FHL2,LEP,MYL12B,CRYAB,ILK,CAST,ACTN1,F2R,SPHK1,CXCL12,STAT3,FN1,MTOR,GNAI2,NFKB1,PPP1R12A,SPP1,ROCK2,HSPA5,FOSL1,TLN1,ITGB1,S1PR3,CRK,SMAD3,TXN,CD44,PDLIM5,PALLD,SREBF1,FYN,SMAD7,RAF1,KTN1,CTGF,TNC,AFAP1,KISS1,ACTB,TGM2…	9.38978e-10
Proteins/Chemicals Regulating Cell Processes of decidualization	Pathway	218	84	38	decidualization	FGF2,BCL2,EDN1,GJB2,HBEGF,SRC,AGT,PTGS2,VEGFA,GJA1,FAS,ODC1,MAPK3,IL6,PRL,AKT1,IGF2,EGFR,MYLK,STMN1,MMP2,CREB1,HSPB1,HSPB6,CTNNB1,LEP,LRP1,PLAU,ETS1,SERPINE1,FOXO1,PTGS1,STAT3,CALR,FN1,SOD2,MTOR,HOXA10,NOTCH1,SDC1,TIMP1,SPP1,HSPA5,BMP2,TFRC,SLC2A1,BMP4,CTGF,STC1,PRLR,NCOA1,HSPE1,IL18,STC2,TGM2,NCAM1,PAPPA,TGFB3,CTSB,NOD1,DKK1,CTSL1,APOD,ADAMTS1,IL11,CST3,WNT5A,IL6ST,HSPB8,PTGES,STAT5B,TGFB1I1,SLP…	2.67996e-09
Proteins/Chemicals Regulating Cell Processes of extracellular matrix polymerization	Pathway	201	78	38	extracellular matrix polymerization	FGF2,EDN1,AGT,DCN,PTGS2,VEGFA,IL6,ADM,IGF2,PRKCA,TNFSF10,RHOA,CAV1,ELN,PRKCD,CCL2,THBS2,FHL2,LEP,POSTN,GFPT1,ETS1,SERPINE1,PPARG,EDNRB,ILK,IGFBP5,SPHK1,CALR,FN1,SOD2,ENG,TIMP1,SPP1,ITGB1,P4HB,SMAD3,BMP2,SMAD7,SLC2A1,CTGF,TNC,COL1A1,TGM2,IGFBP3,VCAN,IL10,FMOD,LOX,TGFB3,SERPINF1,MDK,GNB2L1,SLC3A2,AHR,COMP,CHUK,TNS1,COL3A1,WNT5A,TGFBR2,PDGFRA,KLF6,PDCD6IP,S100A4,LIMS1,CYR61,SMAD4,NID1,FBLN5,TNFAIP6,…	6.90433e-09
Proteins/Chemicals Regulating Cell Processes of wound healing	Pathway	775	228	29	wound healing	MME,FGF2,BCL2,EDN1,GJB2,HBEGF,SRC,AGT,DCN,PTGS2,VEGFA,ATP2B4,GJA1,HIF1A,SRD5A1,HSPA1A,MAPK3,RAC1,IL6,PRL,AKT1,ADM,IL8,MYC,ANXA5,APP,NRG1,IGF2,MAP3K5,PRKCA,SOD1,EGFR,CALD1,RHOA,CAV1,ELN,GSK3B,ITGB2,MYLK,CTTN,GSN,VIM,STMN1,CDC42,PRKCD,CCL2,MMP2,THBS2,PLCG1,JUN,PARP1,CDH2,SDC4,TJP1,HSP90AA1,HSPB1,CTNNB1,BCL2L1,FHL2,LEP,CLCN3,CCR6,FGF7,PLAU,SERPINE1,EDNRB,ACTN1,F2R,PTGS1,CXCL12,S1PR1,STAT3,CALR,FLNA,…	1.01914e-08
Proteins/Chemicals Regulating Cell Processes of morphogenesis	Pathway	1469	395	26	morphogenesis	FGF2,BCL2,EDN1,GJB2,HBEGF,SRC,AGT,DCN,PTGS2,VEGFA,SLC9A1,CA2,SLC9A3R1,GJA1,CASP9,HIF1A,ODC1,HSPA1A,MAPK3,VCAM1,RAC1,IL6,DNM1L,PRL,AKT1,ADM,IL8,CDKN1A,MYC,PTPN11,NRG1,IGF2,MAP3K5,TNFSF10,CASP3,NEU1,EGFR,CAT,APOE,RHOA,CAV1,ELN,GSK3B,MYLK,CTTN,GSN,STMN1,AIFM1,CDC42,CCL2,MMP2,CUL5,CCND1,CREB1,CDK1,PLCG1,JUN,CDH2,OPA1,DUSP1,HSP90AA1,MAP3K3,CTNNB1,BCL2L1,BDNF,SMAD5,LEP,ESRRA,HSPD1,EZR,POSTN,FGF7,CRYAB,…	1.04548e-08
Proteins/Chemicals Regulating Cell Processes of regulation of cell shape	Pathway	584	180	30	regulation of cell shape	MME,FGF2,BCL2,EDN1,SRC,AGT,VEGFA,SLC9A1,MAPK3,VCAM1,RAC1,IL6,DNM1L,AKT1,IL8,CDKN1A,PTPN11,APP,NRG1,PRKCA,TNFSF10,NEU1,MYL2,CALD1,RHOA,CAV1,ELN,ITGB2,MYLK,CTTN,GSN,VIM,STMN1,DMD,CDC42,PRKCD,MMP2,CDK1,FHL1,PLCG1,JUN,CDH2,SDC4,CTNNB1,LPAR1,CLCN3,EZR,LRP1,PLAU,SERPINE1,ILK,ACTN1,FOXO1,F2R,DDIT3,CXCL12,STAT3,ACTN4,CALR,FLNA,FN1,CDKN1B,PLCD1,NOTCH1,CDK6,DSP,SPP1,ROCK2,FOSL1,PSEN2,TLN1,ITGB1,ACTR2,MAPK7…	1.05067e-08
Proteins/Chemicals Regulating Cell Processes of mRNA processing	Pathway	516	162	31	mRNA processing	FGF2,SRC,VEGFA,HSPA1A,MYC,APP,DMD,CDC42,PRKCD,CCND1,CREB1,CDK1,CDK2,RPS6KB1,PARP1,PDCD4,CTNNB1,PPARGC1A,LEPR,HSPA5,LDLR,ATM,CD44,STAT1,MBNL1,XBP1,EIF2AK2,COL1A1,NCAM1,HPRT1,IL10,SRSF1,CEBPD,CREBBP,SRSF3,EIF4G1,SRSF2,KHDRBS1,PABPC1,MLH1,CYP27A1,PIN1,RASA1,IL6ST,HDAC2,WISP1,LAMP2,HNRNPK,LMNA,HDGF,HLA-G,BEST1,CDC25B,EEF2K,PAPD4,HNRNPA2B1,CDK7,AURKA,TIAL1,EEF1A1,F8,BARD1,BUB1,CCNH,CSTF2T,SNRPN,FBL,RP…	1.47149e-08
Proteins/Chemicals Regulating Cell Processes of regeneration	Pathway	1132	313	27	regeneration	MME,FGF2,BCL2,EDN1,GJB2,HBEGF,SRC,AGT,DCN,PTGS2,VEGFA,CA2,GJA1,FAS,HIF1A,ODC1,HSPA1A,MAPK3,RAC1,TLR4,IL6,PRL,AKT1,ADM,IL8,CDKN1A,MYC,PTPN11,APP,NRG1,HSPB2,IGF2,PRKCA,SOD1,CASP3,NEU1,EGFR,CAT,APOE,RHOA,ELN,GSK3B,VIM,STMN1,DMD,CCL2,MMP2,CCND1,CREB1,CDK1,THBS2,JUN,PARP1,CDH2,DUSP1,HSP90AA1,HSPB1,C5,CTNNB1,BCL2L1,BDNF,LEP,HSPD1,MT1F,PRKD1,POSTN,GFPT1,FGF7,PRNP,PLAU,SERPINE1,GAPDH,PPARG,EDNRB,FBXO32,I…	2.28365e-08
Proteins/Chemicals Regulating Cell Processes of chemosensitivity	Pathway	292	102	34	chemosensitivity	MME,BCL2,SRC,AGT,PTGS2,GJA1,FAS,CASP9,HIF1A,CYCS,TLR4,IL6,AKT1,IL8,CDKN1A,MYC,PRKCA,TNFSF10,CASP3,EGFR,RHOA,GSK3B,STMN1,AIFM1,CCND1,JUN,PARP1,PDCD4,HSPB1,BCL2L1,BDNF,LEP,CBS,GAPDH,PPARG,SPHK1,CXCL12,STAT3,FN1,MTOR,NOTCH1,CDKN2A,ERBB2,CA9,ATM,CHEK2,CD44,BAK1,MFN2,MCL1,XRCC6,RAF1,SLC2A1,CTGF,GADD45A,BECN1,EIF2AK2,TGM2,PTEN,ABCC4,GNB2L1,SRI,BIRC5,YWHAQ,NRP1,SLC29A1,TNFRSF10B,MLH1,TMSB4X,WNT5A,ANKRD1…	2.47896e-08
Proteins/Chemicals Regulating Cell Processes of neuronal death	Pathway	835	240	28	neuronal death	FGF2,BCL2,MAPKAP1,EDN1,SRC,AGT,PTGS2,VEGFA,SLC9A1,GJA1,FAS,CASP9,CASP2,CASP7,HIF1A,ODC1,HSPA1A,MAPK3,CYCS,RAC1,TLR4,IL6,DNM1L,AKT1,ADM,IL8,CDKN1A,MYC,PTPN11,APP,KCNJ6,NRG1,HSPB2,IGF2,MAP3K5,SOD1,TNFSF10,CASP3,EGFR,CAT,APOE,RHOA,PTGDS,GSK3B,GSN,AIFM1,DMD,CDC42,PRKCD,CCL2,MMP2,CCND1,CREB1,CDK1,CDK2,JUN,PARP1,ITPR1,DUSP1,HSPB1,CTNNB1,BCL2L1,BDNF,PPARGC1A,LEP,HSPD1,LRP1,FGF7,CRYAB,PRNP,SERPINE1,GAPDH…	3.73698e-08
Proteins/Chemicals Regulating Cell Processes of G2/M checkpoint	Pathway	170	67	39	G2/M checkpoint	PTGS2,HIF1A,MAPK3,AKT1,CDKN1A,MYC,PTPN11,NRG1,CAV1,STMN1,AIFM1,PRKCD,CDK1,PLCG1,CDK2,ILK,CDK4,CDK6,CDKN2A,ATM,CHEK2,PPP2CB,RAF1,GADD45A,FOXO3,HPRT1,BIRC5,GADD45B,AURKB,YWHAQ,MLH1,HDAC4,NBN,HDAC1,KLF2,TERF1,CDC25B,CCNB2,CDK7,AURKA,RPA1,TOPBP1,MAP2K2,BARD1,MAD2L1,RAD17,CUL4A,GMNN,CCNG1,XPC,TOP2A,RINT1,HMGN1,CHFR,MELK,XAF1,UIMC1,TP53BP1,RAD21,AATF,SSBP1,CHD4,BTG3,RBBP8,IFRD1,CEP164,PEPD	4.01575e-08
Proteins/Chemicals Regulating Cell Processes of DNA repair	Pathway	884	251	28	DNA repair	FGF2,BCL2,SRC,PTGS2,FAS,CASP9,CASP2,CASP7,HIF1A,HSPA1A,MAPK3,RAC1,IL6,AKT1,CDKN1A,MYC,APP,SAT1,SOD1,CASP3,EGFR,CAT,CAV1,GSK3B,GSN,AIFM1,PRKCD,CCND1,CREB1,CDK1,CDK2,JUN,PARP1,HSP90AA1,CTNNB1,BCL2L1,HSPD1,FGF7,GAPDH,FOXO1,DDIT3,STAT3,FLNA,MTOR,TFAM,CDK4,CDKN2A,ERBB2,PTTG1,G6PD,ATM,OAZ1,FH,CHEK2,PPP2CB,P4HB,SMAD3,CD44,HOXB7,STAT1,MCL1,XRCC6,GADD45A,FOXO3,PKD1,EIF2AK2,IL18,PTEN,CCNA2,ARHGAP1,CEBPD,CR…	5.70253e-08
Proteins/Chemicals Regulating Cell Processes of actin organization	Pathway	1077	297	27	actin organization	FGF2,BCL2,MAPKAP1,EDN1,SRC,AGT,PTGS2,VEGFA,SLC9A1,SLC9A3R1,ODC1,HSPA1A,MAPK3,CYCS,VCAM1,RAC1,TLR4,IL6,PRL,AKT1,IL8,PTPN11,APP,NRG1,PRKCA,SOD1,EGFR,CALD1,RHOA,ELN,GSK3B,ITGB2,MYLK,LY96,CTTN,GSN,VIM,SLIT3,CDC42,PRKCD,CCL2,ARF1,CDK1,PLCG1,JUN,PARP1,CDH2,TJP1,HSP90AA1,HSPB1,C5,CTNNB1,BDNF,LEP,EZR,LRP1,CRYAB,PLAU,GAPDH,EDNRB,ILK,CAST,ACTN1,F2R,SPHK1,HSPA8,CXCL12,S1PR1,STAT3,ACTN4,FLNA,FN1,CDKN1B,MTOR,…	7.08996e-08
Proteins/Chemicals Regulating Cell Processes of heart development	Pathway	393	127	32	heart development	FGF2,EDN1,HBEGF,AGT,PTGS2,VEGFA,GJA1,FAS,HIF1A,HSPA1A,VCAM1,RAC1,IL6,AKT1,ADM,CDKN1A,MYC,NRG1,IGF2,PRKCA,CASP3,EGFR,MYL2,RHOA,GSK3B,JUN,CDH2,MAP3K3,CTNNB1,BDNF,PPARGC1A,POSTN,ILK,PTGS1,STAT3,CALR,FN1,CDKN1B,NOTCH1,ATP2A2,ERBB2,ENG,HSPA5,RGS4,ITGB1,MAPK7,TEK,WNK1,BMP2,PDLIM5,SREBF1,SMAD7,BMP4,APLN,VCAN,JAG1,CEBPD,CREBBP,SRSF2,TGFB3,PTH1R,MDK,THRA,GNA11,DKK1,SHOC2,AHR,FADD,CFLAR,WNT5A,PKD2,TGFBR2,I…	9.26216e-08
Proteins/Chemicals Regulating Cell Processes of pregnancy	Pathway	1244	335	26	pregnancy	MME,FGF2,BCL2,MAPKAP1,EDN1,GJB2,HBEGF,AGT,DCN,PTGS2,VEGFA,ATP2C1,SLC9A3R1,GJA1,FAS,HIF1A,SRD5A1,ODC1,HSPA1A,MAPK3,VCAM1,TLR4,IL6,PRL,AKT1,ADM,IL8,MYC,ANXA5,KCNJ6,NRG1,IGF2,PRKCA,SOD1,CASP3,SLC4A2,NEU1,EGFR,CAT,CALD1,APOE,RHOA,CAV1,ELN,ITGB2,MYLK,SCT,GSN,VIM,STMN1,PRKCD,CCL2,MMP2,CCND1,THBS2,CDK2,JUN,CDH2,TJP1,HSPB1,HSPB6,C5,CTNNB1,BCL2L1,BDNF,PPARGC1A,LEP,KCNK2,HSPD1,MT1F,EZR,SCNN1A,POSTN,LRP1,AB…	1.33782e-07
Proteins/Chemicals Regulating Cell Processes of intrinsic pathway of apoptosis	Pathway	158	62	38	intrinsic pathway of apoptosis	FGF2,BCL2,AGT,FAS,CASP9,CASP2,CASP7,HSPA1A,CYCS,AKT1,MYC,APP,HSPB2,TNFSF10,CASP3,GSK3B,AIFM1,JUN,HSP90AA1,HSPB1,BCL2L1,PPARGC1A,LEP,PRNP,PPARG,F2R,CXCL12,ENDOG,TIMP1,BNIP3,ATM,BAK1,MCL1,RAF1,CTGF,FOXO3,FASN,CTSB,APEX1,BIRC5,IRF1,IL11,TNFRSF10B,MUC1,HDAC4,VDAC1,HSPB8,NR4A2,ABL1,CYR61,PDCD5,FOXO4,RXRA,CASP4,DYRK1A,IFI6,XAF1,PTPRF,CYC1,SH3GLB1,AFG3L2,AK2	1.5562e-07
Proteins/Chemicals Regulating Cell Processes of smooth muscle cell differentiation	Pathway	152	60	39	smooth muscle cell differentiation	VEGFA,RAC1,AKT1,PRKCA,RHOA,PTGDS,GSK3B,PRKCD,CREB1,RPS6KB1,JUN,CDH2,FHL2,SMAD5,PPARG,FN1,MTOR,NOTCH1,ENG,CSRP2,SMAD3,BMP2,PDLIM5,NOTCH3,PALLD,LPXN,MFN2,SMAD7,BMP4,TGM2,JAG1,SOX9,BMP6,ACTG2,TGFB3,NOX4,COMP,ST13,TAGLN,TGFBR2,HDAC4,KLF2,RCAN1,SMTN,CSRP1,MGP,FOXO4,LAMA2,DIAPH1,PITX2,ZEB1,TDG,EFEMP2,PRRX1,ARID5B,NFE2L3,C13orf15,FEM1A,TSHZ3,CREG1	1.94207e-07
Proteins/Chemicals Regulating Cell Processes of myogenesis	Pathway	575	172	29	myogenesis	FGF2,BCL2,EDN1,SRC,AGT,DCN,PTGS2,VEGFA,GJA1,CASP9,HIF1A,ODC1,MAPK3,VCAM1,RAC1,IL6,AKT1,CDKN1A,MYC,PTPN11,NRG1,IGF2,NEU1,RHOA,GSK3B,ITGB2,VIM,DMD,CDC42,MMP2,CCND1,FHL1,JUN,CDH2,DUSP1,HSP90AA1,CTNNB1,PPARGC1A,CRYAB,PRNP,PLAU,SERPINE1,PPARG,ILK,IGFBP5,FOXO1,SPHK1,CXCL12,STAT3,CALR,FLNA,FN1,CDKN1B,MTOR,ITGA5,NOTCH1,CDK4,CDK6,CDKN2A,SDC1,RORA,ROCK2,TLN1,ITGB1,MAPK7,SMAD3,BMP2,CD44,FLNC,MFN2,MBNL1,CKM,…	2.14078e-07
Proteins/Chemicals Regulating Cell Processes of autophagic cell death	Pathway	103	45	43	autophagic cell death	BCL2,HSPA1A,CYCS,RAC1,AKT1,APP,NRG1,SOD1,TNFSF10,CASP3,EGFR,CAT,GSK3B,PRKCD,CCL2,JUN,PARP1,BCL2L1,FOXO1,SOD2,CDKN1B,MTOR,CDKN2A,HSPA5,BNIP3,TNFRSF11B,BAK1,BECN1,TGM2,PTEN,BNIP3L,MDK,BIRC5,KRAS,RIPK1,NDUFA1,BIN1,PRKDC,NRAS,ATG7,DIRAS3,SPNS1,FDFT1,SH3GLB1,SLC33A1	2.43057e-07
Proteins/Chemicals Regulating Cell Processes of bone development	Pathway	283	96	33	bone development	FGF2,BCL2,EDN1,DCN,VEGFA,GJA1,HIF1A,MAPK3,RAC1,PRL,AKT1,ADM,IGF2,ELN,CCL2,MMP2,CREB1,THBS2,JUN,CDH2,CTNNB1,LEP,ETS1,PPARG,ILK,IGFBP5,MTOR,NOTCH1,SPP1,CTSK,TNFRSF11B,BMP2,STAT1,FGFR1,GJA5,BMP4,TNC,PKD1,STC1,PRLR,IL18,STC2,IGFBP3,SOX9,BMP6,IGFBP4,PAPPA,PLAT,LOX,PENK,PTH1R,RARRES2,THRA,DKK1,IGFBP2,AHR,COMP,NOG,CHUK,NRP1,FGF18,NPR2,LIFR,HDAC4,LRP5,WISP1,BGN,MMP13,SOCS2,SOX4,CDH11,EPAS1,DDR2,MGP,GRB10…	3.06572e-07
Proteins/Chemicals Regulating Cell Processes of heart function	Pathway	652	190	29	heart function	MME,FGF2,BCL2,EDN1,HBEGF,SRC,AGT,DCN,PTGS2,VEGFA,SLC9A1,GJA1,FAS,HIF1A,HSPA1A,MAPK3,CYCS,VCAM1,RAC1,TLR4,IL6,AKT1,ADM,PTPN11,NRG1,HSPB2,IGF2,PRKCA,SOD1,CASP3,EGFR,MYL2,CAT,CALD1,RHOA,CAV1,ELN,GSK3B,MYLK,AIFM1,DMD,PRKCD,CCL2,MMP2,CREB1,PLCG1,PARP1,OPA1,HSPB1,HSPB6,C5,BCL2L1,FHL2,PPARGC1A,LEP,POSTN,CRYAB,PLAU,SERPINE1,PPARG,EDNRB,ILK,CAST,ACTN1,F2R,SPHK1,HSPA8,CXCL12,STAT3,CALR,FN1,SOD2,MTOR,PLCD1,…	3.74068e-07
Proteins/Chemicals Regulating Cell Processes of myoblast differentiation	Pathway	273	93	33	myoblast differentiation	FGF2,SRC,DCN,GJA1,CASP9,HIF1A,MAPK3,RAC1,IL6,AKT1,MYC,NRG1,IGF2,PRKCA,CASP3,KCNJ2,RHOA,TRPC1,CCND1,CREB1,CDK2,RPS6KB1,JUN,CDH2,SDC4,FHL2,SMAD5,CRYAB,ILK,CAST,IGFBP5,FOXO1,STAT3,FN1,CDKN1B,MTOR,NOTCH1,PRKCQ,SDC1,ITGB1,MAPK7,SMAD3,BMP2,RAF1,FGFR1,HSD11B1,FST,IGFBP3,IL10,STIM1,IGFBP4,TIMP3,CTSB,RB1CC1,RNASEL,THRA,PAX7,CHUK,TGFBR2,HDAC4,LMNA,ABL1,BIN1,IGFBP7,TNFSF12,NOV,MAGED1,TNFRSF12A,SFRP2,BTG1,RA…	3.78751e-07
Proteins/Chemicals Regulating Cell Processes of life span	Pathway	809	228	28	life span	FGF2,BCL2,EDN1,SRC,AGT,PTGS2,VEGFA,FAS,CASP9,HIF1A,SRD5A1,ODC1,HSPA1A,MAPK3,TLR4,IL6,PRL,AKT1,IL8,CDKN1A,MYC,APP,IGF2,PRKCA,PTPRO,SOD1,TNFSF10,CASP3,NEU1,CAT,APOE,RHOA,CAV1,GSK3B,ITGB2,CTTN,DMD,CDC42,CCND1,CREB1,RPS6KB1,JUN,PARP1,CUL1,HSPB1,CTNNB1,BCL2L1,BDNF,PPARGC1A,LEP,POSTN,FGF7,CRYAB,PRNP,SERPINE1,GAPDH,PPARG,RPS6,SGK1,FOXO1,F2R,CXCL12,STAT3,FN1,SOD2,CDKN1B,MTOR,NOTCH1,CDK4,CDK6,ATP2A2,CDKN2…	4.45528e-07
Proteins/Chemicals Regulating Cell Processes of genome instability	Pathway	361	116	32	genome instability	BCL2,SRC,PTGS2,HIF1A,HSPA1A,RAC1,AKT1,CDKN1A,MYC,SOD1,EGFR,CDC42,CCND1,CDK2,PARP1,CRYAB,FLNA,SOD2,CDK4,CDKN2A,ERBB2,PTTG1,TIMP1,ATM,CHEK2,SDHC,MCL1,XRCC6,GADD45A,FOXO3,PKD1,BECN1,PER2,PTEN,CCNA2,SRSF1,CEBPD,CREBBP,SRSF2,MAPK9,APEX1,PPP1R15A,BIRC5,AURKB,KRAS,CHUK,MLH1,PIN1,GPX3,TGFBR2,PCNA,NBN,JUP,TERF1,PRDX1,ABL1,CDC25B,SMAD4,CDK7,AURKA,PIGA,HMGA1,BARD1,RARA,MAD2L1,RAD17,ERCC1,PRKDC,YWHAG,REV1,BM…	4.63087e-07
Proteins/Chemicals Regulating Cell Processes of fibroblast proliferation	Pathway	316	104	32	fibroblast proliferation	FGF2,BCL2,EDN1,HBEGF,SRC,AGT,DCN,PTGS2,VEGFA,FAS,HIF1A,MAPK3,IL6,AKT1,ADM,CDKN1A,MYC,PTPN11,PRKCA,EGFR,CAT,RHOA,GSK3B,CDC42,PRKCD,CCL2,MMP2,CCND1,CREB1,CDK2,RPS6KB1,JUN,DUSP1,CTNNB1,LEP,FGF7,PLAU,PPARG,F2R,PTGS1,STAT3,CALR,FN1,MTOR,SDC1,EGR1,TIMP1,SPP1,MAP2K4,ITGB1,TNFRSF11B,SMAD3,BMP2,CD44,STAT1,FYN,PLAUR,RAF1,BMP4,CTGF,TIMP4,IGFBP3,NCAM1,VCAN,SOCS1,PTEN,CCNA2,TIMP3,PLAT,TGFB3,SKP2,MAPK9,IGFBP2,…	5.19545e-07
Proteins/Chemicals Regulating Cell Processes of muscle fiber development	Pathway	184	68	36	muscle fiber development	SRC,VEGFA,CASP9,VCAM1,RAC1,IL6,AKT1,ANXA5,NRG1,IGF2,CASP3,RHOA,GSK3B,MMP2,FHL1,DUSP1,CTNNB1,BCL2L1,FHL2,PPARG,ILK,FBXO32,FOXO1,STAT3,FN1,MTOR,NOTCH1,CDKN2A,TIMP1,RPL22,HSP90B1,ITGB1,MAPK7,ID2,SMAD3,BMP2,RAF1,PTPRA,LARP6,NEO1,IGFBP3,NCAM1,SOX9,CREBBP,PAPPA,CTSB,TRIO,PAX7,KRAS,NOG,HDAC4,LMNA,SOCS2,BIN1,CD9,TNFSF12,TNFRSF12A,RND3,PITX2,HMGN1,BNIP2,JDP2,RECK,VAMP5,CDH15,FHL3,DMPK,UNC45A	5.48457e-07
Proteins/Chemicals Regulating Cell Processes of response to hypoxia	Pathway	268	91	33	response to hypoxia	MME,BCL2,EDN1,AGT,PTGS2,VEGFA,SLC9A1,FAS,HIF1A,ODC1,MAPK3,RAC1,AKT1,ADM,CDKN1A,MYC,HSPB2,SOD1,EGFR,CAT,RHOA,PRKCD,CREB1,JUN,HSP90AA1,HSPB1,BCL2L1,LEP,CBS,POSTN,PLAU,SERPINE1,GAPDH,EDNRB,PRKAA1,PTGS1,CXCL12,SOD2,CDKN1B,MTOR,NOTCH1,RORA,EGR1,SPP1,HYOU1,BNIP3,MAPK7,TEK,P4HB,NOTCH3,SREBF1,SOD3,SLC2A1,CTGF,IRS2,NCOA1,TGM2,PER2,IL10,CREBBP,NCL,NOX4,APEX1,MDK,PPP1R15A,AHR,IRF1,PTGIS,ANGPTL4,NRP1,MAPKAPK…	5.93774e-07
Proteins/Chemicals Regulating Cell Processes of response to oxidative stress	Pathway	228	80	34	response to oxidative stress	BCL2,SRC,PTGS2,MAPK3,TLR4,IL6,AKT1,CDKN1A,MYC,MAP3K5,SOD1,EGFR,CAT,GSN,PRKCD,PLCG1,PARP1,DUSP1,HSP90AA1,HSPB1,BCL2L1,PPARGC1A,PRKD1,PRNP,FOXO1,STAT3,SOD2,EGR1,G6PD,HSPA5,ATM,TXN,CD44,BAK1,STAT1,SOD3,FOXO3,PKD1,STC1,IGFBP3,PTEN,MAPK9,APEX1,GPX1,AHR,TXNIP,VHL,MUC1,ST13,PIN1,TPM1,PRDX2,ABL1,STK4,GPI,EEF1A1,DHCR24,SUMO2,FOXO4,PRKDC,PARK7,ZMAT3,SUMO3,SIVA1,CCNC,PTP4A1,EPRS,EIF4A1,HTRA1,CLN3,KHDRBS3,GS…	6.56013e-07
Proteins/Chemicals Regulating Cell Processes of chondrocyte differentiation	Pathway	218	77	35	chondrocyte differentiation	FGF2,VEGFA,HIF1A,RAC1,AKT1,IL8,CDKN1A,MYC,PRKCA,EGFR,CDC42,CCND1,CREB1,CDH2,HSP90AA1,CTNNB1,SMAD5,IGFBP5,CDKN1B,NOTCH1,CDK6,ITGB1,SMAD3,BMP2,SMAD7,BMP4,CTGF,TNC,PKD1,RGS2,TGM2,IGFBP3,NCAM1,VCAN,SOX9,BMP6,TGFB3,PTH1R,NOG,WNT5A,FGF18,TGFBR2,MMP13,SNAI2,SPRY1,SMAD6,TNFSF12,DDR2,MGP,BMPR1B,BHLHE40,MAF,TWSG1,HOXD13,FRZB,RUNX3,EXT1,HMGN1,EFEMP1,HTRA1,TWIST1,HAS2,EMP1,WNT5B,DLX5,HOXC8,COL10A1,NKX3-2,NON…	7.91518e-07
Proteins/Chemicals Regulating Cell Processes of quiescence	Pathway	330	107	32	quiescence	FGF2,BCL2,EDN1,AGT,DCN,PTGS2,VEGFA,GJA1,HIF1A,ODC1,PRL,AKT1,ADM,CDKN1A,MYC,SOD1,CASP3,RHOA,CAV1,ELN,MYLK,CDC42,CCND1,CREB1,CDK2,JUN,PARP1,HSPB6,CTNNB1,BCL2L1,KCNK2,CLCN3,PRNP,PPARG,FOXO1,CXCL12,FN1,SOD2,CDKN1B,MTOR,NOTCH1,CDK4,EGR1,SPP1,ITGB1,ATM,MAPK7,TEK,CD44,BAK1,STAT1,SREBF1,CLDN11,FOXO3,OXTR,PTEN,IL10,CEBPD,PENK,SERPINF1,NOX4,DKK1,AHR,PDPK1,BIRC5,KCNIP3,TXNIP,MAPKAPK2,PIN1,ZFP36,HDAC1,DRD4,K…	7.99681e-07
Proteins/Chemicals Regulating Cell Processes of invasive growth	Pathway	155	59	37	invasive growth	SRC,HIF1A,HSPA1A,AKT1,MYC,NRG1,EGFR,CDC42,CCND1,CTNNB1,PLAU,STAT3,ACTN4,FN1,NOTCH1,ERBB2,EGR1,TIMP1,SPP1,FOSL1,RAB27B,ITGB1,CRK,CD44,PLAUR,RAF1,FGFR1,BMP4,TNC,PTPN13,PRLR,CTSB,DKK1,IGFBP2,CTSL1,BIRC5,NOG,MMP7,MUC1,STK24,MMP13,SNAI2,S100A4,MYO6,GPI,AURKA,PLXNB1,PEBP1,CDH13,DDIT4,MTA3,FSCN1,SEMA3E,CDH3,ADAMTS5,GPR1,TPP1,TPK1,MAP4K4	1.02326e-06
Proteins/Chemicals Regulating Cell Processes of endochondral ossification	Pathway	132	52	39	endochondral ossification	FGF2,PTGS2,VEGFA,GJA1,HSPA1A,AKT1,MYC,IGF2,EGFR,CTNNB1,LEP,ENPP1,IGFBP5,FOXO1,FN1,NOTCH1,SPP1,CTSK,BMP2,BMP4,CTGF,STC1,SOX9,BMP6,PTH1R,SERPINF1,ATF4,FGF18,NPR2,HDAC4,WISP1,TGFBI,SMAD4,ACVR1,EPAS1,SMAD6,ENO1,MGP,TWSG1,RUNX3,EXT1,CARM1,DLX5,MBTPS1,THBS3,COL10A1,NKX3-2,EGR2,FLNB,EXT2,AGPS,GPC6	1.3756e-06
Proteins/Chemicals Regulating Cell Processes of dedifferentiation	Pathway	330	106	32	dedifferentiation	MME,FGF2,BCL2,EDN1,HBEGF,SRC,AGT,PTGS2,VEGFA,SLC9A3R1,GJA1,HIF1A,SRD5A1,MAPK3,IL6,PRL,AKT1,MYC,NRG1,IGF2,PRKCA,EGFR,RHOA,CAV1,PRKCD,CCL2,MMP2,CCND1,CREB1,JUN,DUSP1,HSP90AA1,CTNNB1,BCL2L1,FHL2,PPARGC1A,HSPD1,EZR,LRP1,SERPINE1,GAPDH,PPARG,ILK,SGK1,STAT3,FN1,MTOR,NOTCH1,ATP2A2,CDKN2A,ERBB2,SDC1,ENG,EGR1,SPP1,ROCK2,ITGB1,ID2,SMAD3,BMP2,CD44,HOXB7,FYN,RAF1,CTGF,PKD1,C3,ITGA1,CLDN7,TGFB3,AHR,COMP,AURKB…	1.47363e-06
Proteins/Chemicals Regulating Cell Processes of branching morphogenesis	Pathway	309	100	32	branching morphogenesis	MME,FGF2,BCL2,HBEGF,SRC,AGT,VEGFA,MAPK3,RAC1,PRL,MYC,PTPN11,NRG1,IGF2,EGFR,RHOA,SLIT3,CDC42,MMP2,PLCG1,CTNNB1,EZR,FGF7,ILK,SPHK1,CXCL12,STAT3,FLNA,FN1,NOTCH1,ERBB2,TIMP1,ITGB1,CRK,SMAD3,BMP2,CD44,HOXB7,NOTCH3,PALLD,STAT1,SMAD7,FGFR1,BMP4,CTGF,TNC,PKD1,PRLR,ACTB,FST,IGFBP3,PTEN,BMP6,TGFB3,MDK,STX2,NTN1,SLC3A2,DKK1,AHR,KRAS,NRP1,GRB2,VHL,WNT5A,PKD2,TGFBR2,GREM1,EPHA2,TGFBR3,KLF6,FOXD1,S100A4,ITGA3,…	2.01281e-06
Proteins/Chemicals Regulating Cell Processes of ROS generation	Pathway	1317	344	26	ROS generation	MME,FGF2,BCL2,MAPKAP1,EDN1,HBEGF,SRC,AGT,PTGS2,VEGFA,SLC9A1,GJA1,FAS,CASP9,HIF1A,ODC1,HSPA1A,MAPK3,CYCS,VCAM1,RAC1,TLR4,IL6,PRL,AKT1,ADM,IL8,MYC,ANXA5,APP,NRG1,HSPB2,SAT1,MAP3K5,PRKCA,SOD1,TNFSF10,CASP3,SLC4A2,EGFR,CAT,APOE,RHOA,PTGDS,CAV1,ELN,GSK3B,ITGB2,MYLK,CTTN,GSN,VIM,AIFM1,DMD,CDC42,PRKCD,CCL2,MMP2,ARF1,CREB1,THBS2,PLCG1,JUN,PARP1,OPA1,HSP90AA1,HSPB1,C5,BCL2L1,BDNF,PPARGC1A,LEP,ESRRA,HSPD1,…	2.15855e-06
Proteins/Chemicals Regulating Cell Processes of osteocyte function	Pathway	162	60	36	osteocyte function	FGF2,EDN1,SRC,VEGFA,GJA1,IL6,PRL,AKT1,ADM,IL8,IGF2,EGFR,APOE,GSK3B,CDH2,CTNNB1,LPAR1,FHL2,PPARGC1A,LEP,PPARG,IGFBP5,DDIT3,CALR,FN1,SPP1,CTSK,SMAD3,BMP2,STAT1,FGFR1,CTGF,PKD1,COL1A1,BMP6,IGFBP4,PTH1R,DKK1,ATF4,IL11,FGF18,LRP5,GREM1,WISP1,AXIN1,MMP13,NR4A2,SOX4,SMAD4,TNFSF12,MAGED1,TNFRSF6B,TNFRSF12A,MC1R,SFRP1,SIAH1,ITGB1BP1,DLX5,CAPNS1,CLEC2D	2.35341e-06
Proteins/Chemicals Regulating Cell Processes of embryo implantation	Pathway	191	68	35	embryo implantation	HBEGF,PTGS2,VEGFA,ODC1,RAC1,IL6,PRL,ANXA5,IGF2,EGFR,RHOA,GSK3B,CDC42,MMP2,LEP,ZP3,LRP1,PLAU,SERPINE1,STAT3,CALR,FN1,MTOR,HOXA10,CDKN2A,ERBB2,LEPR,TIMP1,SPP1,PLAUR,STC1,PRLR,HSPE1,TIMP4,PTEN,PLAT,SRSF2,DKK1,ADAMTS1,FAU,IL11,NRP1,MUC1,IL1R1,CST3,NME2,LIFR,HLA-G,CYR61,GPI,PCSK5,CD9,TIAL1,TRO,PSMB8,PSMB9,TNFRSF6B,BYSL,MMP19,DAG1,ALCAM,NME1,FBLN1,CST6,HSPH1,DNAJB4,MR1,EMX2	2.54495e-06
Proteins/Chemicals Regulating Cell Processes of cell cycle checkpoint	Pathway	200	70	34	cell cycle checkpoint	BCL2,SRC,AKT1,CDKN1A,MYC,PTPN11,SAT1,PRKCA,CCND1,CDK1,CDK2,PARP1,HSP90AA1,CDK4,CDK6,CDKN2A,PTTG1,ATM,CHEK2,GADD45A,CCNA2,SKP2,BIRC5,GADD45B,MAPKAPK2,MLH1,PCNA,NBN,WISP1,HNRNPK,CDKN2B,TERF1,CDC25B,AURKA,RPA1,TOPBP1,BARD1,BUB1,MAD2L1,CKS1B,RAD17,PRKDC,CUL4A,MSH3,GMNN,CCNG2,MCM2,XPC,MCM6,RINT1,TSG101,CHFR,RASSF1,WTAP,UIMC1,SMG1,TP53BP1,ZAK,CDC5L,AATF,KPNA2,KDM5B,IFI16,RFC4,EEF1D,PCM1,DCLRE1A,PLS3,LE…	3.62219e-06
Proteins/Chemicals Regulating Cell Processes of regulation of cell size	Pathway	450	135	29	regulation of cell size	FGF2,BCL2,EDN1,HBEGF,SRC,AGT,PTGS2,VEGFA,SLC9A1,GJA1,CASP9,CASP2,HIF1A,MAPK3,RAC1,IL6,AKT1,CDKN1A,MYC,ANXA5,PTPN11,IGF2,PRKCA,TNFSF10,CAT,CALD1,RHOA,GSK3B,PRKCD,CCL2,CCND1,CREB1,CDK1,CDK2,RPS6KB1,JUN,DUSP1,CTNNB1,BCL2L1,BDNF,LEP,PPARG,EDNRB,RPS6,FBXO32,SGK1,FOXO1,F2R,DDIT3,HSPA8,STAT3,SOD2,CDKN1B,MTOR,NOTCH1,CDK4,CDKN2A,EGR1,MAP2K4,BNIP3,ATM,DARC,TXN,BMP2,CD44,TFRC,RAF1,SLC2A1,CTGF,FOXO3,PKD1,XBP…	3.71509e-06
Proteins/Chemicals Regulating Cell Processes of mitochondrial depolarization	Pathway	447	134	29	mitochondrial depolarization	FGF2,BCL2,MAPKAP1,EDN1,AGT,PTGS2,SLC9A1,FAS,CASP9,CASP2,HIF1A,HSPA1A,MAPK3,CYCS,RAC1,TLR4,DNM1L,AKT1,MYC,APP,NRG1,HSPB2,PRKCA,SOD1,TNFSF10,CASP3,EGFR,CAT,APOE,CAV1,GSK3B,TRPC1,AIFM1,PRKCD,MMP2,CREB1,PARP1,OPA1,HSP90AA1,BCL2L1,LPAR1,PPARGC1A,LEP,HSPD1,PRNP,PPARG,C4orf14,FOXO1,CXCL12,FN1,SOD2,MTOR,TFAM,NOTCH1,ERBB2,BNIP3,ATM,OAZ1,SLC25A4,TXN,BMP2,CD44,BAK1,BIRC3,MFN2,MCL1,RAF1,FOXO3,BECN1,TGM2,HK2,…	4.20968e-06
Proteins/Chemicals Regulating Cell Processes of inflammatory response	Pathway	1404	362	25	inflammatory response	MME,FGF2,BCL2,EDN1,HBEGF,SRC,AGT,DCN,PTGS2,VEGFA,GJA1,FAS,HIF1A,ODC1,HSPA1A,MAPK3,CYCS,VCAM1,RAC1,TLR4,IL6,PRL,AKT1,ADM,IL8,CDKN1A,MYC,PTPN11,APP,NRG1,HSPB2,IGF2,MAP3K5,PRKCA,SLC7A2,SOD1,TNFSF10,CASP3,NEU1,EGFR,CAT,APOE,RHOA,PTGDS,CAV1,ELN,GSK3B,ITGB2,MYLK,LY96,GSN,VIM,CDC42,PRKCD,CCL2,MMP2,CREB1,THBS2,JUN,PARP1,SDC4,DUSP1,HSP90AA1,HSPB1,C5,CTNNB1,BCL2L1,BDNF,PPARGC1A,LEP,ESRRA,HSPD1,MT1F,CLCN3,C…	4.23693e-06
Proteins/Chemicals Regulating Cell Processes of rRNA processing	Pathway	169	61	35	rRNA processing	HSPA1A,MYC,CDK1,JUN,HSP90AA1,MTOR,CDKN2A,NFKB1,NCL,AURKB,FAU,BYSL,FBL,RPS11,RPS18,RPS19,SBDS,XPO1,NOP10,RPL35A,NME1,GNL3,PAPD7,NHP2,FTSJ1,RPF2,RPL11,EXOSC4,TFB1M,EXOSC10,SUPT4H1,RPS20,ISG20,TFB2M,NMD3,RRS1,RPS16,RPS2,ABCE1,WDR12,NOL8,EBNA1BP2,DDX21,DDX47,RSL24D1,REXO4,NPM3,NOP58,NAT10,RPL35,RPS24,SKIV2L2,RPL28,NOL6,NHP2L1,RPS26,EXOSC8,PNO1,EMG1,NOP56,BRIX1	5.07242e-06
Proteins/Chemicals Regulating Cell Processes of vasculogenesis	Pathway	269	88	32	vasculogenesis	FGF2,AGT,VEGFA,GJA1,HIF1A,ODC1,MAPK3,IL6,AKT1,ADM,IL8,MYC,IGF2,EGFR,RHOA,ELN,SLIT3,PRKCD,MMP2,PLCG1,JUN,CDH2,MAP3K3,BDNF,FHL2,LEP,ETS1,SERPINE1,PPARG,ILK,CXCL12,S1PR1,FN1,NOTCH1,ENG,FOSL1,ITGB1,S1PR3,TNFRSF11B,TEK,BMP2,BMP4,FOXO3,APLN,JAG1,ITGA1,TGFB3,AHR,COMP,KLK1,JUND,ANGPTL4,NRP1,ENTPD1,NOTCH2,VEGFC,TGFBR2,PPAP2B,LAMA5,BMPR2,PDGFRA,KLF6,PTGES,SCG2,VEGFB,CYR61,ANPEP,EPAS1,FBLN5,CD151,EDIL3,EFNB…	5.10032e-06
Proteins/Chemicals Regulating Cell Processes of kinetochore assembly	Pathway	206	71	34	kinetochore assembly	MAPK3,CDC42,CDK1,PARP1,HSP90AA1,ATM,MCL1,CCNA2,CEBPD,CREBBP,CTSL1,BIRC5,AURKB,RBPJ,TERF1,H2AFZ,PPP1CC,AURKA,TPX2,TUBG1,BUB1,MAD2L1,CDC20,SUMO2,VCP,BUB3,DIAPH1,UHRF1,XPO1,CENPF,SUMO3,TTK,TOP2A,RANGAP1,SENP6,FEN1,CENPE,NDC80,CENPA,CDCA8,TP53BP1,MAPK6,NUMA1,CDC34,RAD21,CDC5L,DAD1,PHB2,STRA13,PAFAH1B1,CLIP1,CBX5,KIF2A,SAP30,MIS12,KIF2C,CEBPZ,DCTN2,APITD1,ZWINT,DLGAP5,PSMG2,ZWILCH,RNF4,NSL1,BOD1,DSN1,…	5.71864e-06
Proteins/Chemicals Regulating Cell Processes of regulation of translational fidelity	Pathway	30	18	58	regulation of translational fidelity	HSPA1A,PUM2,EEF1A1,RPL23A,EEF1B2,RPL12,RPL11,RPL27A,RPL3,RPL23,RPS2,RPS4X,SARS2,RPL31,RPL17,RPL39,RPL6,RPS23	7.19689e-06
Proteins/Chemicals Regulating Cell Processes of epithelial cell proliferation	Pathway	378	115	30	epithelial cell proliferation	FGF2,BCL2,EDN1,HBEGF,SRC,PTGS2,VEGFA,ATP2B4,SLC9A3R1,ODC1,HSPA1A,MAPK3,TLR4,IL6,PRL,AKT1,ADM,IL8,CDKN1A,MYC,NRG1,IGF2,EGFR,VIM,CCL2,MMP2,CCND1,CREB1,PLCG1,CDK2,HSPB1,CTNNB1,LEP,HSPD1,PRKD1,FGF7,PLAU,PPARG,EDNRB,ILK,SGK1,SPHK1,CALR,FN1,CDKN1B,MTOR,ITGA5,NOTCH1,CDK4,CDK6,CDKN2A,ERBB2,HSPA5,FOSL1,RGS4,ITGB1,MAPK7,SMAD3,CD44,PLAUR,RAF1,FGFR1,BMP4,TNC,PRLR,APLN,FST,KLF9,IGFBP3,PTEN,DUSP5,IGFBP6,LOX,TG…	9.65053e-06
Proteins/Chemicals Regulating Cell Processes of Respiratory chain	Pathway	771	211	27	Respiratory chain	BCL2,MAPKAP1,EDN1,SRC,AGT,PTGS2,VEGFA,GJA1,FAS,CASP2,HIF1A,HSPA1A,MAPK3,CYCS,RAC1,DNM1L,AKT1,CDKN1A,MYC,APP,NRG1,HSPB2,PRKCA,SOD1,CASP3,CAT,CAV1,AIFM1,PRKCD,CREB1,JUN,PARP1,OPA1,HSP90AA1,BCL2L1,BDNF,PPARGC1A,LEP,ESRRA,MT1F,TEAD2,ABCA1,CRYAB,ETS1,PPARG,C4orf14,FOXO1,DDIT3,STAT3,FN1,SOD2,MTOR,TFAM,PROS1,CA9,ATP5I,G6PD,HSPA5,BNIP3,ATM,FH,P4HB,SLC25A4,CCL5,TXN,NOTCH3,SDHC,TFRC,RAC2,MFN2,SREBF1,SDHD,P…	1.05044e-05
Proteins/Chemicals Regulating Cell Processes of chromosome segregation	Pathway	301	95	31	chromosome segregation	BCL2,MAPK3,KCNJ6,MAP3K5,PRKCA,ARF1,CDK1,CDK2,PARP1,HSP90AA1,SPHK1,PTTG1,SPP1,CHEK2,PKD1,MAPK9,GNB2L1,BANF1,LPIN1,BIRC5,AURKB,MAPKAPK2,LMNA,CSNK1E,H2AFZ,PPP1CC,CCNB2,AURKA,MSN,TOP2B,MAP2K2,BUB1,MAD2L1,CDC20,SUMO2,VCP,BUB3,PPP1R2,BMI1,TOP3A,SBDS,XPO1,CDC16,NUSAP1,SUMO3,ERCC2,TTK,TOP2A,FEN1,CHFR,CENPE,NDC80,RCC1,CENPA,LZTS1,HIP1,CDCA8,CDC37,SMARCA2,CKAP2,MAPK6,LZTFL1,NEK1,RANBP1,RAD21,CDC5L,STRA13,R…	1.15123e-05
Proteins/Chemicals Regulating Cell Processes of necrotic cell death	Pathway	173	61	35	necrotic cell death	BCL2,MAPKAP1,EDN1,PTGS2,SLC9A1,FAS,HSPA1A,MAPK3,CYCS,AKT1,APP,HSPB2,MAP3K5,TNFSF10,CASP3,NEU1,EGFR,ELN,GSK3B,AIFM1,PARP1,HSP90AA1,HSPB1,BCL2L1,BDNF,FGF7,CRYAB,GAPDH,DDIT3,CALR,ENDOG,MTOR,ATP2A2,ADORA3,BNIP3,BAK1,GADD45A,STX1A,IL18,NAMPT,CTSB,MAPK9,SERPINF1,RIPK1,FADD,PAWR,STK24,BGN,PRDX1,PRDX5,ENO1,TNFRSF12A,TNFAIP3,EPRS,C12orf5,SPNS1,MRPL36,SH3GLB1,HEBP2,AGTPBP1,MTX1	1.17594e-05
Proteins/Chemicals Regulating Cell Processes of response to stress	Pathway	317	99	31	response to stress	FGF2,BCL2,MAPKAP1,EDN1,AGT,PTGS2,VEGFA,FAS,CASP9,HIF1A,HSPA1A,MAPK3,CYCS,IL6,PRL,AKT1,ADM,CDKN1A,MYC,APP,NRG1,HSPB2,MYLK,CTTN,JUN,PARP1,DUSP1,HSP90AA1,HSPB1,BCL2L1,BDNF,FHL2,LEP,HSPD1,LRP1,CRYAB,DDIT3,HSPA8,STAT3,SOD2,MTOR,TFAM,NOTCH1,PRKCQ,CDKN2A,ERBB2,PTTG1,NFKB1,EGR1,SPP1,HSPA5,MAP2K4,CCL5,BAK1,STAT1,GADD45A,HSD11B1,BECN1,PLAT,NAMPT,PENK,MAPK9,SIRT2,AHR,GADD45B,ATF4,MAPKAPK2,FKBP5,MUC1,ST13,AT…	1.23364e-05
Proteins/Chemicals Regulating Cell Processes of artery remodeling	Pathway	103	41	39	artery remodeling	MME,FGF2,BCL2,EDN1,HBEGF,AGT,VEGFA,FAS,HIF1A,TLR4,IL6,AKT1,MAP3K5,TNFSF10,RHOA,ELN,MMP2,PLAU,SERPINE1,PPARG,CXCL12,CALR,FN1,NFKB1,SPP1,PLAUR,BMP4,CTGF,TGM2,PTEN,IL10,ACTG2,PDE5A,MDK,PTGIS,CST3,SERPINH1,JAM3,YBX1,PDGFD,EFNB2	1.36839e-05
Proteins/Chemicals Regulating Cell Processes of hepatic regeneration	Pathway	310	97	31	hepatic regeneration	FGF2,BCL2,HBEGF,AGT,PTGS2,VEGFA,FAS,ODC1,MAPK3,TLR4,IL6,AKT1,CDKN1A,MYC,PTPN11,IGF2,SAT1,PRKCA,SOD1,NEU1,EGFR,CAV1,GSK3B,CDC42,PRKCD,MMP2,CCND1,CDK2,JUN,PARP1,C5,CTNNB1,BCL2L1,LEP,FGF7,PLAU,SERPINE1,PPARG,FOXO1,PTGS1,STAT3,FN1,CDKN1B,PTTG1,EGR1,TIMP1,SPP1,STAT1,FOXO3,ACTB,FST,C3,TGM2,SOCS1,IL10,CCNA2,SKP2,MAPK9,AHR,PDPK1,GADD45B,IRF1,TXNIP,RBPJ,FADD,ENTPD1,HTR2A,ATF3,C5AR1,S100A8,NME2,PCNA,IL6ST,…	1.38241e-05
Proteins/Chemicals Regulating Cell Processes of centriole duplication	Pathway	138	51	36	centriole duplication	CDKN1A,RHOA,CDK1,CDK2,PARP1,CUL1,STAT3,CDKN1B,CDK4,CDKN2A,ROCK2,GADD45A,HSPA9,CCNA2,NCL,SKP2,AHR,BIRC5,AURKB,PIN1,PKD2,STK4,AURKA,TUBG1,BARD1,GMNN,XPO1,XPC,MECOM,TTK,RINT1,STIL,PLK4,STK38,HBXIP,RASSF1,NEDD8,CETN2,RHOC,NUMA1,CDC34,RANBP1,STK25,RAE1,SMC3,NDE1,PARP3,UTP6,CETN3,STK38L,ARHGEF10	1.44654e-05
Proteins/Chemicals Regulating Cell Processes of cell-matrix adhesion	Pathway	175	61	34	cell-matrix adhesion	FGF2,HBEGF,SRC,AGT,RAC1,APP,EGFR,CALD1,RHOA,ITGB2,PLCG1,CDH2,EZR,SERPINE1,ILK,ACTN1,ACTN4,FLNA,FN1,SDC1,TLN1,ITGB1,CD44,CLDN11,PLAUR,CTGF,PKD1,AFAP1,TGM2,IGFBP3,NCAM1,VCAN,JAG1,CLDN7,LOX,NTN1,ADAM15,GDF15,MUC1,PKD2,PDCD6IP,LIMS1,FOSB,CD151,RHOB,DAG1,FSCN1,PLEC,RAP1GAP,ITGB1BP1,CRKL,RHOC,FLOT2,RAC3,FERMT2,HRSP12,MRC2,NINJ1,CORO1C,FBLIM1,ARFGEF1	1.75777e-05
Proteins/Chemicals Regulating Cell Processes of fibroblast adhesion	Pathway	68	30	43	fibroblast adhesion	AGT,DCN,FAS,AKT1,RHOA,ELN,THBS2,RPS6KB1,CDH2,SDC4,HSPB1,POSTN,FN1,SDC1,SPP1,ITGB1,CD44,PLAUR,LAMA4,CTGF,TNC,NCAM1,VCAN,FMOD,ACTG2,TGFBI,ITGAV,CYR61,ADAM9,PTPLA	2.11428e-05
Proteins/Chemicals Regulating Cell Processes of lung development	Pathway	237	77	32	lung development	FGF2,BCL2,EDN1,HBEGF,AGT,DCN,VEGFA,GJA1,HIF1A,AKT1,IL8,PTPN11,NRG1,IGF2,SOD1,EGFR,ELN,MMP2,CREB1,PLCG1,JUN,BCL2L1,LEP,FGF7,PPARG,CXCL12,STAT3,FN1,SOD2,NOTCH1,SDC1,EGR1,TIMP1,ROCK2,NOTCH3,SMAD7,SOD3,RAF1,BMP4,CTGF,TNC,COL1A1,PTEN,TIMP3,TGFB3,MDK,DKK1,AHR,KRAS,NOTCH2,FGF18,PCNA,LAMA5,GREM1,TGFBI,KLF2,PDGFRA,TGFBR3,PTGES,ERRFI1,SPRY1,CYR61,HNRNPA2B1,PTN,EPAS1,NPAS1,RARA,NFIB,BCLAF1,RUNX3,SFRP1,COL15…	2.57511e-05
Proteins/Chemicals Regulating Cell Processes of cell-cell adhesion	Pathway	668	184	27	cell-cell adhesion	FGF2,BCL2,EDN1,HBEGF,SRC,VEGFA,ATP2C1,GJA1,FAS,HIF1A,VCAM1,RAC1,IL6,AKT1,PTPN11,APP,NRG1,PRKCA,EGFR,CAT,RHOA,CAV1,GSK3B,ITGB2,CTTN,TRPC1,VIM,CDC42,PRKCD,CCL2,MMP2,CCND1,PLCG1,CDH2,SDC4,TJP1,CTNNB1,LEP,EZR,PRNP,PLAU,PPARG,ILK,ACTN1,CXCL12,STAT3,ACTN4,FLNA,FN1,MTOR,HOXA10,ITGA5,DSP,ATP2A2,ERBB2,SDC1,ENG,CA9,TIMP1,SPP1,ITGB1,ACTR2,CRK,TEK,CD44,FYN,SMAD7,PLAUR,RAF1,FGFR1,BMP4,GADD45A,TNC,PKD1,NCAM1,J…	2.59843e-05
Proteins/Chemicals Regulating Cell Processes of retrograde protein transport ER to cytosol	Pathway	56	26	45	retrograde protein transport ER to cytosol	ARF1,BCL2L1,PRNP,CALR,HSPA5,HSP90B1,P4HB,APOB,HLA-B,VCP,DNAJB1,DERL1,TAPBP,AMFR,HERPUD1,SYVN1,UBE2G2,UBE4B,DERL2,ATXN3,SELS,UBQLN2,BCAP31,ERP29,EDEM1,SEC61B	2.67773e-05
Proteins/Chemicals Regulating Cell Processes of mitochondrial membrane permeability	Pathway	268	85	31	mitochondrial membrane permeability	FGF2,BCL2,SLC9A1,GJA1,FAS,CASP9,CASP2,HIF1A,HSPA1A,CYCS,IL6,DNM1L,AKT1,MYC,APP,HSPB2,SOD1,TNFSF10,CASP3,CAT,GSK3B,AIFM1,CDK1,CDK2,PARP1,HSP90AA1,BCL2L1,LEP,HSPD1,MT1F,CRYAB,GAPDH,C4orf14,CAST,ENDOG,TFAM,HSPA5,BNIP3,SLC25A4,SMAD3,TXN,BAK1,MFN2,MCL1,BECN1,GLS,TGM2,HK2,CTSB,MAPK9,BNIP3L,FKBP1A,STX2,BIRC5,FADD,SLC25A25,BCL2L2,GPX4,NDUFS4,PAWR,PMAIP1,TSPO,VDAC1,NUCB2,PDCD5,SLC25A3,SIGMAR1,MAOB,PIM1,UB…	2.70362e-05
Proteins/Chemicals Regulating Cell Processes of endocytosis	Pathway	1989	487	24	endocytosis	FGF2,MAPKAP1,EDN1,HBEGF,SRC,AGT,DCN,PTGS2,VEGFA,SLC9A1,SLC9A3R1,GJA1,FAS,HSPA1A,MAPK3,VCAM1,RAC1,TLR4,IL6,DNM1L,PRL,AKT1,ADM,IL8,ANXA5,PTPN11,APP,KCNJ6,NRG1,IGF2,PRKCA,TNFSF10,CASP3,NEU1,EGFR,CAT,CALD1,APOE,KCNJ2,RHOA,CAV1,GSK3B,ITGB2,MYLK,LY96,SOS1,CTTN,GSN,CDC42,PRKCD,CCL2,MMP2,CCND1,ARF1,THBS2,PLCG1,CDK2,JUN,CDH2,SDC4,OPA1,TJP1,HSP90AA1,HSPB1,C5,CTNNB1,LPAR1,BDNF,PICALM,LEP,HSPD1,CLCN3,CCR6,PR…	3.67337e-05
Proteins/Chemicals Regulating Cell Processes of ribosome biogenesis and assembly	Pathway	209	69	32	ribosome biogenesis and assembly	FGF2,VEGFA,HSPA1A,AKT1,MYC,ANXA5,EGFR,CDK1,CDK2,RPS6KB1,PARP1,HSP90AA1,RPS6,MTOR,CDKN2A,NFKB1,SLC2A1,NCL,MDK,MGEA5,BYSL,FBL,RPS19,SBDS,ZMAT3,PTBP1,RPL29,RPL23A,HJURP,GNL3,CSDA,ABCF1,RPL12,FTSJ1,RPF2,SSB,RPL11,TFB1M,EXOSC10,SUPT4H1,RPS3,CDIPT,MRPL32,DDX10,NMD3,RRS1,RPL3,RPL23,RPS2,ABCE1,TROVE2,WDR12,RPL34,RPS4X,NOL8,EBNA1BP2,RPS9,RSL24D1,NPM3,NOP58,SKIV2L2,RPL28,NOL6,MRPL33,DHX40,EXOSC8,CIRH1A,EMG…	3.81481e-05
Proteins/Chemicals Regulating Cell Processes of mitotic spindle assembly	Pathway	83	34	40	mitotic spindle assembly	RHOA,STMN1,CDK1,ILK,EGR1,CHEK2,BIRC5,AURKB,KPNB1,AURKA,TPX2,TUBG1,BARD1,BUB1,MAD2L1,CDC20,BUB3,XPO1,NUSAP1,TTK,TOP2A,RANGAP1,CHFR,RUVBL1,CKAP2,NUMA1,RANBP1,CKAP5,RAE1,KPNA2,KIF2C,GPSM2,NDE1,DLGAP5	3.81939e-05
Proteins/Chemicals Regulating Cell Processes of contraction	Pathway	1391	351	25	contraction	MME,FGF2,BCL2,MAPKAP1,EDN1,HBEGF,SRC,AGT,DCN,PTGS2,VEGFA,ATP2B4,SLC9A1,SLC9A3R1,GJA1,FAS,CASP9,HIF1A,HSPA1A,MAPK3,VCAM1,RAC1,TLR4,IL6,PRL,AKT1,ADM,IL8,MYC,ANXA5,PTPN11,APP,HSPB2,IGF2,MAP3K5,PRKCA,SOD1,CASP3,NEU1,EGFR,MYL2,CAT,CALD1,APOE,KCNJ2,RHOA,PTGDS,CAV1,ELN,GSK3B,ITGB2,MYLK,SCT,CTTN,GSN,TRPC1,VIM,DMD,CDC42,PRKCD,CCL2,MMP2,CCND1,ARF1,CDK1,THBS2,PLCG1,RPS6KB1,JUN,PARP1,CDH2,ITPR1,SDC4,HSP90AA1…	4.32142e-05
Proteins/Chemicals Regulating Cell Processes of endothelial cell adhesion	Pathway	330	100	30	endothelial cell adhesion	FGF2,EDN1,SRC,AGT,DCN,PTGS2,VEGFA,GJA1,FAS,VCAM1,RAC1,IL6,PRL,AKT1,ADM,IL8,TNFSF10,NEU1,CAT,RHOA,ELN,GSK3B,ITGB2,CTTN,VIM,PRKCD,CCL2,MMP2,THBS2,C5,HSPD1,EZR,PLAU,ETS1,SERPINE1,PPARG,ILK,CXCL12,S1PR1,FN1,ENG,SPP1,ITGB1,DARC,S1PR3,TNFRSF11B,CD44,GPNMB,ANTXR1,PLAUR,CTGF,TNC,DYSF,LPL,IL18,FOXC2,TGM2,IL10,ITGA1,LYN,PLAT,STXBP3,SERPING1,ADAM15,ANGPTL4,NRP1,MUC1,TMSB4X,S100A8,TGFBI,CXCR7,JUP,KLF2,ZYX,SP…	4.32532e-05
Proteins/Chemicals Regulating Cell Processes of interphase	Pathway	268	84	31	interphase	PTGS2,SLC9A3R1,HSPA1A,MAPK3,CYCS,MYC,PRKCA,STMN1,CDC42,CDK1,CDK2,PARP1,CTNNB1,NOTCH1,HSPA5,ATM,CHEK2,SMAD3,TACC2,FGFR1,PTPRA,HSPA9,TFE3,CCNA2,NCL,BANF1,BIRC5,AURKB,IKBKG,PIN1,INVS,TERF1,CDC25B,PPP1CC,HMMR,KPNB1,AURKA,TPX2,TUBG1,TOP2B,BUB1,MAD2L1,CDC20,BUB3,DIAPH1,GMNN,RALBP1,CDC16,SH3GL1,RACGAP1,REPS2,TTK,TOP2A,DYRK1A,SENP6,PLK4,CHFR,RUVBL1,RCC1,HBXIP,PBK,CENPA,MDH1,CETN2,NEDD9,NUMA1,CDC34,MAP6,E…	4.82129e-05
Proteins/Chemicals Regulating Cell Processes of hair cycle	Pathway	74	31	41	hair cycle	BCL2,ODC1,PRL,AKT1,EGFR,CCND1,CDK2,PDCD4,CTNNB1,BCL2L1,F2R,STAT3,CDKN1B,PLCD1,NOTCH1,CDK4,SPP1,SCD,PRLR,TGFB3,PTH1R,MAP3K7,ITGA3,MMP11,KRT14,RXRA,CDH3,KRT17,S100A6,KRT16,POFUT1	5.13575e-05
Proteins/Chemicals Regulating Cell Processes of myoblast proliferation	Pathway	138	49	35	myoblast proliferation	FGF2,DCN,PTGS2,GJA1,FAS,MAPK3,RAC1,IL6,IGF2,EGFR,ITGB2,CCL2,CCND1,CDK2,JUN,DUSP1,CTNNB1,LEP,PLAU,IGFBP5,SPHK1,STAT3,FN1,CDKN2A,SDC1,ITGB1,ID2,STAT1,RAF1,FGFR1,FST,IGFBP3,IGFBP4,IGFBP6,PAPPA,TIMP3,THRA,IGFBP2,PPP3CA,GRB2,TNFSF12,TNFRSF12A,BTG1,PITX2,NNMT,GPC1,STRA13,FRG1,MEGF10	6.94859e-05
Proteins/Chemicals Regulating Cell Processes of neuronal migration	Pathway	330	99	29	neuronal migration	FGF2,GJB2,HBEGF,SRC,VEGFA,GJA1,ODC1,MAPK3,RAC1,AKT1,PTPN11,APP,KCNJ6,NRG1,PRKCA,EGFR,GSK3B,STMN1,DMD,PRKCD,CUL5,PLCG1,CDH2,HSP90AA1,HSPB1,BDNF,PLAU,CXCL12,S1PR1,FLNA,FN1,CDKN1B,NOTCH1,SDC1,LDLR,MAP2K4,ITGB1,CCL5,OPTN,FYN,FGFR1,PTPRA,TNC,NEO1,NCAM1,PTEN,PLAT,CX3CL1,TRIO,MDK,NTN1,VLDLR,AHNAK,NR1H2,NRP1,MAPKAPK2,GAS6,HDAC2,HDAC1,CXCR7,AXL,UNC5B,ITGA3,ABL1,PTN,GRB10,NR2F1,DAG1,RND3,DDIT4,PITX2,CENPF,…	7.23751e-05
Proteins/Chemicals Regulating Cell Processes of ECM degradation	Pathway	213	69	32	ECM degradation	FGF2,EDN1,SRC,AGT,PTGS2,VEGFA,SLC9A1,HSPA1A,TLR4,IL6,AKT1,IL8,APP,CAV1,MYLK,CTTN,CDC42,MMP2,CREB1,JUN,PLAU,ETS1,SERPINE1,IGFBP5,FN1,TIMP1,CTSK,ITGB1,MAPK7,CCL5,CD44,PLAUR,CTGF,ACTB,IL18,TIMP4,TGM2,IL10,TIMP3,PLAT,CTSB,STX2,CTSL1,ADAMTS1,KLK1,MMP7,CST3,VEGFC,MMP13,S100A4,SLPI,VEGFB,ANPEP,TFPI2,IBSP,A2M,TNFAIP6,MMP19,PITX2,NCK1,SH3GL1,FAP,HTRA1,PPFIA1,RECK,ADAMTS5,AEBP1,SPARCL1,SVIL	7.4222e-05
Proteins/Chemicals Regulating Cell Processes of myoblast fusion	Pathway	153	53	34	myoblast fusion	FGF2,SRC,DCN,GJA1,MAPK3,RAC1,IGF2,CASP3,KCNJ2,RHOA,GSK3B,CDC42,MMP2,FHL1,CDH2,PLAU,ILK,CAST,ACTN1,FOXO1,FN1,MTOR,NOTCH1,KCNH1,SDC1,SPP1,HSP90B1,TLN1,ITGB1,BMP2,DYSF,FST,NCAM1,CTSB,TRIO,MYH9,GNA12,ITGA3,CD9,MYOF,RND3,NRAS,RRAS,RECK,CDH15,MOGS,EHD1,NCKAP1,NACA,UNC45A,DOCK5,SIX4,TLN2	7.49457e-05
Proteins/Chemicals Regulating Cell Processes of S-G2 transition	Pathway	229	73	31	S-G2 transition	EDN1,SRC,FAS,ODC1,HSPA1A,RAC1,AKT1,IL8,CDKN1A,MYC,EGFR,GSK3B,PRKCD,CCND1,CDK1,CDK2,JUN,PARP1,LEP,PLAU,FOXO1,CXCL12,STAT3,SOD2,CDKN1B,NOTCH1,CDK4,CDK6,CDKN2A,ATM,CHEK2,SLC2A1,BMP4,GADD45A,BMP6,CCNA2,NCOA3,STIM1,SKP2,RB1CC1,AHR,BIRC5,AURKB,KRAS,TAGLN,PCNA,NBN,STAT5B,TERF1,CDK7,AKAP12,AURKA,RAD17,TOP3A,GMNN,CCNG2,UHRF1,CCNG1,TSC22D1,TYMS,PLK4,EPS8,LZTS1,MELK,SLBP,BEX1,NSMCE2,HSPA4,S100A13,UBE2L3,C2o…	8.24064e-05
Proteins/Chemicals Regulating Cell Processes of keratinocyte proliferation	Pathway	284	87	30	keratinocyte proliferation	GJB2,HBEGF,SRC,AGT,PTGS2,GJA1,HIF1A,MAPK3,RAC1,IL6,PRL,AKT1,ADM,IL8,CDKN1A,MYC,APP,IGF2,PRKCA,SOD1,TNFSF10,EGFR,CAT,PRKCD,MMP2,CCND1,CDK2,JUN,BDNF,LEP,PRKD1,FGF7,PLAU,ETS1,ILK,CXCL12,STAT3,CDKN1B,PLCD1,NOTCH1,CDK4,CDK6,CDKN2A,SDC1,NFKB1,ITGB1,SMAD3,CD44,FYN,SMAD7,PLAUR,BMP4,FST,IGFBP3,PTEN,IL10,TIMP3,CYP11A1,APEX1,DKK1,CTSL1,NR1H2,CHUK,IL11,UGCG,VHL,S100A8,MAP3K7,JUP,HSPB8,CDKN2B,SMAD4,PTN,IGFBP7…	8.82123e-05
Proteins/Chemicals Regulating Cell Processes of ER-associated protein catabolism	Pathway	143	50	34	ER-associated protein catabolism	ATP2C1,HSPA1A,SOD1,HSP90AA1,DDIT3,HSPA8,CALR,HSPA5,HSP90B1,P4HB,XBP1,HLA-A,ATF4,APOB,INSIG1,CD9,CD82,RARA,VCP,DNAJB1,DERL1,WFS1,AMFR,HERPUD1,SYVN1,UBE2G2,INSIG2,UBE4B,DERL2,NPLOC4,ATXN3,HM13,BCAP31,BACE1,DNAJA1,DNAJC10,ERP29,DNAJB2,EDEM1,MAN1B1,UBXN4,PRKCSH,ERLEC1,UBE2J1,JKAMP,MAN2C1,AHSA1,DNAJB9,TBCE,DNAJB12	9.15581e-05
Proteins/Chemicals Regulating Cell Processes of neuron apoptoses	Pathway	222	71	31	neuron apoptoses	FGF2,BCL2,AGT,PTGS2,VEGFA,FAS,CASP9,CASP2,HIF1A,HSPA1A,MAPK3,CYCS,RAC1,TLR4,IL6,AKT1,ADM,MYC,APP,SOD1,TNFSF10,CASP3,APOE,RHOA,GSK3B,CCND1,CREB1,CDK1,CDK2,JUN,HSP90AA1,HSPB1,BCL2L1,BDNF,PRNP,SERPINE1,GAPDH,F2R,DDIT3,CXCL12,HSP90B1,ATM,MAPK7,BAK1,FOXO3,EIF2AK2,IGFBP3,NCAM1,IL10,CREBBP,TIMP3,PLAT,CX3CL1,PDE5A,FADD,PIN1,RASA1,PAWR,KCNB1,STK4,RTN4,SERPINA3,SH3KBP1,UBB,ZMAT3,SORT1,PPP1R13L,MANF,HSPH1,A…	9.18089e-05
Proteins/Chemicals Regulating Cell Processes of nucleocytoplasmic transport	Pathway	169	57	33	nucleocytoplasmic transport	BCL2,SRC,VEGFA,HSPA1A,MAPK3,CDKN1A,NRG1,GSK3B,PRKCD,CCND1,CDK1,RPS6KB1,PDCD4,PRKD1,CALR,CDKN2A,NFKB1,MAPK7,OAZ1,STAT1,GADD45A,ACTB,SRSF1,NCL,SRSF2,THRA,AHR,YWHAQ,KPNB1,NPC1,VCP,PIM1,MALT1,MVP,XPO1,IRF9,PTBP1,RANGAP1,RCC1,EWSR1,HTATIP2,DACT1,SMYD3,RANBP1,UXT,PRMT2,SLBP,KPNA2,DDX19B,HNRNPAB,HNRNPC,NMD3,NXT1,SNRNP70,SLU7,NCBP2,HCFC1R1	9.33378e-05
Proteins/Chemicals Regulating Cell Processes of tissue regeneration	Pathway	136	48	35	tissue regeneration	MME,FGF2,AGT,DCN,PTGS2,VEGFA,FAS,HSPA1A,MAPK3,VCAM1,TLR4,IL6,PRL,APP,APOE,CCND1,SDC4,BDNF,LEP,FGF7,PLAU,PTGS1,CXCL12,STAT3,FN1,NOTCH1,SPP1,CCL5,BMP2,PLAUR,FGFR1,CTGF,NCAM1,SAA1,PLAT,TGFB3,AHR,CXCR7,LMNA,CYR61,TNFSF12,TNFRSF12A,DIAPH1,SFRP1,NTN4,RRAS,OIP5,FJX1	9.74064e-05
Proteins/Chemicals Regulating Cell Processes of microtubule cytoskeleton assembly	Pathway	381	111	29	microtubule cytoskeleton assembly	FGF2,SRC,AGT,VEGFA,HIF1A,HSPA1A,MAPK3,RAC1,AKT1,SOD1,APOE,RHOA,GSK3B,STMN1,CDC42,CDK1,PLCG1,HSP90AA1,CTNNB1,BDNF,EZR,CRYAB,PRNP,GAPDH,SGK1,HSPA8,STAT3,MTOR,NOTCH1,PRKCQ,CDKN2A,MAP2K4,ITGB1,TACC2,FYN,RGS2,STX1A,LYN,FKBP1A,BIRC5,AURKB,FKBP5,PIK3R1,PIN1,S100A8,AXIN1,INVS,GLRX,UCHL1,TERF1,ABL1,CDC25B,AURKA,TPX2,MSN,TUBG1,EEF1A1,YBX1,BARD1,NIN,RTN4,HCK,STMN2,NUSAP1,TOP2A,RANGAP1,NME1,RUVBL1,CENPE,NDC8…	0.00010224
Proteins/Chemicals Regulating Cell Processes of response to hydrogen peroxide	Pathway	21	13	59	response to hydrogen peroxide	BCL2,EGFR,CAT,GSK3B,PARP1,DUSP1,PRNP,PIN1,PRDX4,TWIST1,CLK1,CSDA,SELM	0.000108817
Proteins/Chemicals Regulating Cell Processes of luteinization	Pathway	193	63	32	luteinization	BCL2,EDN1,HBEGF,VEGFA,GJA1,CASP2,ODC1,MAPK3,IL6,PRL,ADM,IGF2,SOD1,EGFR,SLIT3,CDC42,MMP2,CREB1,CTNNB1,LEP,MT1F,FGF7,SERPINE1,PPARG,EDNRB,SOD2,CDKN1B,HOXA10,LEPR,EGR1,TIMP1,SPP1,SCARB1,SMAD3,BMP2,BMP4,CTGF,OXTR,STC1,PRLR,FASN,FST,STC2,TIMP4,BMP6,CCNA2,IGFBP4,PLAT,LOX,CX3CL1,CYP11A1,CTSL1,MUC1,TGFBR2,PTGFR,STAT5B,SFRP4,SMAD4,IGFBP7,TNFSF12,TNFRSF12A,FZD2,GREM2	0.0001186
Proteins/Chemicals Regulating Cell Processes of chromosome condensation	Pathway	318	95	29	chromosome condensation	FGF2,BCL2,EDN1,PTGS2,FAS,CASP9,CASP7,HSPA1A,MAPK3,CYCS,IL6,AKT1,ANXA5,APP,HSPB2,TNFSF10,CASP3,RHOA,AIFM1,PRKCD,CREB1,CDK1,CDK2,PARP1,HSP90AA1,BCL2L1,FN1,ENDOG,ROCK2,ATM,BAK1,MFN2,MCL1,BECN1,TGM2,CCNA2,CREBBP,NCL,CTSB,BANF1,SIRT2,AURKB,ADC,PIN1,GPX4,HDAC2,ZYX,LMNA,SET,ABL1,CDC25B,SMAD4,STK4,HMGA1,HSPA2,CCND2,MAD2L1,CDC20,PPP1R2,YWHAG,BMI1,BTG1,RBL2,GMNN,CENPF,MCM2,CDC45,TOP2A,NCOR2,CMTM3,HMGN1,CHF…	0.000119228
Proteins/Chemicals Regulating Cell Processes of osteoclast formation	Pathway	304	91	29	osteoclast formation	FGF2,EDN1,SRC,PTGS2,VEGFA,FAS,HIF1A,MAPK3,RAC1,TLR4,IL6,AKT1,IL8,CDKN1A,IGF2,PRKCA,PTPRO,TNFSF10,EGFR,CDC42,CCL2,PLCG1,JUN,HSP90AA1,CTNNB1,FHL2,LEP,HSPD1,CCR6,PPARG,CXCL12,STAT3,FN1,CDKN1B,MTOR,NOTCH1,NFKB1,EGR1,SPP1,DARC,TNFRSF11B,TXN,BMP2,CD44,NOTCH3,FST,IL18,IL10,LYN,PLAT,PTH1R,GPX1,SLC3A2,DKK1,NOG,TXNIP,IL11,PPP3CA,GDF15,UGCG,STAT6,CST3,FGF18,S100A8,TGFBR2,IL6ST,MAP3K7,CD46,PRDM1,SIRPA,PRDX1,…	0.000152504
Proteins/Chemicals Regulating Cell Processes of M phase	Pathway	316	94	29	M phase	EDN1,GJB2,SRC,PTGS2,FAS,RAC1,PRL,AKT1,CDKN1A,MYC,PRKCD,CCND1,CDK1,CDK2,HSP90AA1,LEP,FOXO1,CXCL12,STAT3,SOD2,CDKN1B,NOTCH1,CDK4,CDK6,CDKN2A,PTTG1,ATM,MAPK7,CHEK2,ID2,SLC2A1,BMP4,GADD45A,FOXO3,BMP6,CCNA2,STIM1,SKP2,BANF1,SIRT2,BIRC5,AURKB,KRAS,CHUK,PIN1,TAGLN,PCNA,CFB,PDCD6IP,S100A4,STAT5B,CDC25B,CCNB2,CDK7,AKAP12,AURKA,TPX2,MAD2L1,CDC20,VCP,CKS1B,RAD17,GMNN,CCNG2,UBE2C,UHRF1,CENPF,CCNG1,TSC22D1,RA…	0.000152985
Proteins/Chemicals Regulating Cell Processes of G2 phase	Pathway	219	69	31	G2 phase	FGF2,SRC,ODC1,AKT1,CDKN1A,MYC,CAT,GSK3B,GSN,CCND1,CDK1,PLCG1,CDK2,PARP1,HSP90AA1,MAP3K3,CTNNBIP1,PLAU,ILK,FN1,CDK4,CDKN2A,PTTG1,ATM,CHEK2,XRCC6,GADD45A,PTEN,CCNA2,SRSF1,PLAT,FADD,MLH1,PIN1,PCNA,HDAC4,MAP3K7,HDAC1,CDC25B,CCNB2,AURKA,BTG2,TPX2,TUBG1,CDH13,CDC20,RAD17,CUL4A,NAP1L1,GMNN,IER3,PSMD4,YWHAZ,NUSAP1,NME1,EIF4A1,TK1,FOXN3,NEDD8,NEK1,CSNK2B,RAD21,CDC5L,STK25,CLK1,BRCC3,BRE,GORASP2,UBE2L3	0.000188804
Proteins/Chemicals Regulating Cell Processes of mitotic checkpoint	Pathway	107	39	36	mitotic checkpoint	SRC,CASP9,HIF1A,TNFSF10,CDK1,MTOR,CDKN2A,PTTG1,ATM,CHEK2,SIRT2,BIRC5,AURKB,AURKA,TUBG1,PEBP1,BUB1,MAD2L1,CDC20,RAD17,BUB3,UBE2C,CENPF,TTK,TACC1,CHFR,CENPE,NDC80,MAD2L2,TP53BP1,CLK1,PAFAH1B1,RAE1,NDE1,ZWINT,UBE3C,ZWILCH,DCLRE1A,CCDC99	0.0002067
Proteins/Chemicals Regulating Cell Processes of lymphangiogenesis	Pathway	148	50	33	lymphangiogenesis	FGF2,BCL2,EDN1,SRC,PTGS2,VEGFA,HIF1A,TLR4,AKT1,ADM,MYC,IGF2,PSIP1,EGFR,MMP2,THBS2,HSP90AA1,SERPINE1,EDNRB,S1PR1,ITGA5,NOTCH1,CDKN2A,ERBB2,ITGB1,TEK,FGFR1,FOXC2,NCAM1,NCL,COMP,ANGPTL4,NRP1,PIK3R1,VEGFC,PPAP2B,SPRY1,VEGFB,PDPN,EFNB2,KRT14,LTBR,SPRED2,SPRED1,NTN4,CCBE1,FOXC1,CSDA,NPTX2,DSTN	0.000238042
Proteins/Chemicals Regulating Cell Processes of gastrulation	Pathway	336	98	29	gastrulation	FGF2,VEGFA,ODC1,MAPK3,RAC1,AKT1,PTPN11,EGFR,RHOA,CDC42,CCND1,CDH2,CUL1,DUSP1,CTNNB1,ILK,FOXO1,F2R,CXCL12,STAT3,FN1,NOTCH1,ROCK2,TLN1,ITGB1,ACTR2,SMAD3,BMP2,FGFR1,BMP4,TNC,PRLR,APLN,FST,PTEN,ACVR1B,TIMP3,LOX,MDK,GNB2L1,DKK1,NOG,YWHAQ,RBPJ,GNA12,FGF18,TGFBR2,PPAP2B,LRP5,NBN,AXIN1,BMPR2,ZYX,PRDM1,H2AFZ,SMAD4,ACVR1,AKAP12,CSRP1,CCND2,MAD2L1,CCNH,TPI1,FOXO4,FZD5,YWHAG,TWSG1,CYP26A1,XRCC5,FRZB,TSG101,E…	0.000244958
Proteins/Chemicals Regulating Cell Processes of osteoclast differentiation	Pathway	328	96	29	osteoclast differentiation	FGF2,BCL2,SRC,DCN,PTGS2,VEGFA,CA2,FAS,HIF1A,MAPK3,RAC1,TLR4,IL6,AKT1,IL8,CDKN1A,MYC,IGF2,PTPRO,TNFSF10,CASP3,SLC4A2,EGFR,CDC42,CCL2,JUN,CTNNB1,FHL2,LEP,PPARG,SPHK1,CXCL12,CDKN1B,MTOR,NOTCH1,CDK6,EGR1,SPP1,FOSL1,CTSK,TNFRSF11B,TEK,CCL5,BMP2,RAC2,GPNMB,ENPP2,HSD11B1,IL18,TFE3,SOCS1,PTEN,IL10,LYN,TGFB3,CX3CL1,PTH1R,SERPINF1,CD14,MDK,ATF4,NOG,CHUK,IL11,JUND,PPP3CA,MAPKAPK2,C5AR1,NOTCH2,GAS6,MAP3K7,BG…	0.000247093
Proteins/Chemicals Regulating Cell Processes of membrane ruffling	Pathway	320	94	29	membrane ruffling	FGF2,SRC,AGT,VEGFA,SLC9A3R1,RAC1,PRL,AKT1,IL8,APP,NRG1,PRKCA,NEU1,EGFR,RHOA,MYLK,SOS1,CTTN,GSN,CDC42,CCL2,ARF1,PLCG1,HSP90AA1,HSPB1,CTNNB1,LPAR1,EZR,PRNP,PLAU,CXCL12,STAT3,ACTN4,FLNA,FN1,SDC1,ACTR2,S1PR3,CRK,CD44,MYO1C,RAC2,SMAD7,IRS2,PRLR,ACTB,PTEN,CX3CL1,GNA11,PDPK1,KRAS,PIK3R1,GRB2,GNA12,WNT5A,GAS6,TGFBI,CD46,AXL,JMJD6,ADD1,ABL1,IQGAP1,MSN,EFNB2,RAB5A,PIK3R2,NAP1L1,CYTH1,DAPP1,NRAS,FRZB,NCK1,V…	0.000248821
Proteins/Chemicals Regulating Cell Processes of vein development	Pathway	31	16	50	vein development	VEGFA,EGFR,MMP2,PRKD1,F2R,NOTCH1,AHR,HDAC1,PDGFRA,SPRY1,PITX2,CYP26A1,FBN2,PTPRF,SYNM,RHBDF1	0.000256545
Proteins/Chemicals Regulating Cell Processes of mitochondrial protein transport	Pathway	31	16	50	mitochondrial protein transport	HSPA1A,APP,SOD1,HSP90AA1,HSPD1,HSPA8,HSPA9,TOMM20,TSPO,IMMT,TIMM44,TOMM70A,SAMM50,MTX1,MIPEP,TOMM34	0.000256545
Proteins/Chemicals Regulating Cell Processes of T-cell activation	Pathway	1014	258	25	T-cell activation	MME,BCL2,EDN1,HBEGF,SRC,AGT,PTGS2,VEGFA,SLC9A3R1,FAS,CASP7,HIF1A,ODC1,HSPA1A,MAPK3,CYCS,VCAM1,RAC1,TLR4,IL6,PRL,AKT1,IL8,MYC,PTPN11,APP,PRKCA,TNFSF10,CASP3,NEU1,EGFR,APOE,RHOA,CAV1,GSK3B,ITGB2,MYLK,VIM,CDC42,PRKCD,CCL2,MMP2,CREB1,PLCG1,JUN,PARP1,ITPR1,SDC4,DUSP1,HSP90AA1,C5,CTNNB1,LEP,HSPD1,EZR,SLC39A8,PRNP,PLAU,ETS1,GAPDH,PPARG,EDNRB,BCL3,FOXO1,F2R,PTGS1,CXCL12,STAT3,CALR,FLNA,FN1,CDKN1B,MTOR,NO…	0.000270914
Proteins/Chemicals Regulating Cell Processes of capillary morphogenesis	Pathway	67	27	39	capillary morphogenesis	FGF2,BCL2,EDN1,SRC,VEGFA,HIF1A,AKT1,CDC42,THBS2,PLAU,ILK,CXCL12,CALR,FN1,ENG,ITGB1,TEK,FYN,CYP1B1,SERPINF1,TGFBR2,PPAP2B,EPHA2,NUDT6,PDPN,FES,PFN1	0.000336536
Proteins/Chemicals Regulating Cell Processes of mitotic entry	Pathway	780	203	25	mitotic entry	FGF2,MAPKAP1,EDN1,HBEGF,SRC,AGT,PTGS2,VEGFA,ODC1,HSPA1A,MAPK3,RAC1,IL6,PRL,AKT1,ADM,IL8,CDKN1A,MYC,PTPN11,NRG1,IGF2,SAT1,PRKCA,EGFR,CAT,APOE,RHOA,CAV1,GSK3B,CTTN,STMN1,CDC42,PRKCD,CCL2,MMP2,CCND1,CREB1,CDK1,PLCG1,CDK2,PARP1,SDC4,DUSP1,HSP90AA1,CTNNB1,LPAR1,LEP,PRKD1,LRP1,FGF7,PLAU,PPARG,EDNRB,ILK,IGFBP5,F2R,SPHK1,S1PR1,STAT3,FLNA,FN1,CDKN1B,MTOR,CDK4,GNAI2,PRKCQ,CDKN2A,ERBB2,SDC1,PTTG1,EGR1,TIMP1…	0.000351805
Proteins/Chemicals Regulating Cell Processes of tissue maintenance	Pathway	216	67	30	tissue maintenance	FGF2,BCL2,GJB2,AGT,DCN,PTGS2,VEGFA,FAS,CASP9,HIF1A,TLR4,AKT1,IL8,PTPN11,APP,EGFR,CAV1,CCL2,PARP1,HSPB1,CTNNB1,FGF7,PTGS1,CXCL12,STAT3,FN1,CDKN1B,NOTCH1,TIMP1,ITGB1,CD44,CTGF,TNC,BECN1,TGM2,PTEN,TIMP3,PLAT,LOX,SKP2,SERPINF1,THRA,CTSL1,AHR,ADAMTS1,PDPK1,BIRC5,PLIN2,MMP7,VCL,JMJD6,SFRP4,SMAD4,STK4,WFDC1,MMP19,BMI1,PDCD2,LUM,STK3,CST6,ECM1,UPF2,MMP28,PLRG1,MFAP5,PTRH2	0.000379808
Proteins/Chemicals Regulating Cell Processes of cardiomyocyte proliferation	Pathway	92	34	36	cardiomyocyte proliferation	FGF2,HBEGF,AGT,VEGFA,MAPK3,AKT1,MYC,PTPN11,NRG1,IGF2,EGFR,GSK3B,CCND1,CDK2,ITPR1,LEP,ILK,FOXO1,FN1,CDKN1B,NOTCH1,CDK4,FGFR1,CCNA2,TIMP3,BIRC5,NOG,HDAC2,SMAD4,TNFSF12,MAP2K3,CCND2,RUVBL1,HOPX	0.00039426
Proteins/Chemicals Regulating Cell Processes of lactation	Pathway	320	93	28	lactation	FGF2,BCL2,AGT,VEGFA,ATP2C1,ATP2B4,GJA1,FAS,HIF1A,RAC1,PRL,AKT1,ADM,MYC,ANXA5,PTPN11,NRG1,CASP3,EGFR,APOE,CCND1,BCL2L1,LEP,IGFBP5,PTGS1,STAT3,ITGA5,CDKN2A,ERBB2,LEPR,G6PD,LDLR,ITGB1,SCARB1,CD44,TFRC,SREBF1,SCD,SLC2A1,OXTR,IRS2,STC1,PRLR,LPL,SLC2A3,APLN,KISS1,FASN,ACTB,PCK2,IGFBP3,NCAM1,INHBB,SOCS1,PTEN,IL10,SLC38A2,CEBPD,TIMP3,PENK,TGFB3,PTH1R,BANF1,ACLY,SERPING1,AHR,IRF1,ATF4,CHUK,PLIN2,FADD,SLC1…	0.000398921
Proteins/Chemicals Regulating Cell Processes of BMP receptor signaling pathway	Pathway	29	15	50	BMP receptor signaling pathway	SMAD5,ENG,BMP2,SMAD7,BMP4,XBP1,SOX9,NOG,RBPJ,BMPR2,SMAD4,ACVR1,SMAD6,ECSIT,HOXC8	0.000399137
Proteins/Chemicals Regulating Cell Processes of tissue remodeling	Pathway	325	94	28	tissue remodeling	BCL2,EDN1,AGT,DCN,PTGS2,VEGFA,HIF1A,VCAM1,RAC1,IL6,AKT1,ADM,IL8,NRG1,EGFR,ELN,PRKCD,CCL2,MMP2,CDH2,C5,CTNNB1,FHL2,POSTN,PLAU,ETS1,SERPINE1,PPARG,BCL3,IGFBP5,F2R,CXCL12,STAT3,CALR,FN1,ENG,TIMP1,SPP1,TNFRSF11B,CCL5,CD44,HOXB7,PLAUR,BMP4,CTGF,TNC,ACTB,IL18,TIMP4,TGM2,VCAN,SAA1,SOCS1,CD68,IL10,TIMP3,PLAT,LOX,CLEC3B,SERPINF1,APEX1,GNB2L1,AHR,ADAMTS1,IL11,CFLAR,MMP7,TMSB4X,WNT5A,FGF18,MAP3K7,MMP13,PDGF…	0.000444281
Proteins/Chemicals Regulating Cell Processes of regulation of body size	Pathway	118	41	34	regulation of body size	AKT1,MYC,IGF2,APOE,RPS6KB1,JUN,LPAR1,BDNF,LEP,IGFBP5,SGK1,CDKN1B,CDK4,RORA,RAF1,STC1,ADIPOR1,IGFBP3,NCOA3,ARHGAP1,IGFBP4,SKP2,CS,IGFBP2,TUBG1,PHB,RPS19,XPO1,RAB7A,DYRK1A,GAS1,RPL23A,DEDD,DIRAS3,UPF2,RPS20,UPF3A,FLNB,FRG1,CALU,RPL38	0.000451445
Proteins/Chemicals Regulating Cell Processes of ureteric bud branching	Pathway	82	31	37	ureteric bud branching	BCL2,AGT,VEGFA,MAPK3,AKT1,MYC,EGFR,CAT,GSN,PLCG1,CTNNBIP1,ILK,SPHK1,ITGB1,BMP2,BMP4,FST,CX3CL1,DKK1,IL11,WNT5A,LAMA5,GREM1,NDUFA1,FOXD1,ITGA3,SPRY1,PITX2,GFRA1,DSTN,MRPL47	0.000456095
Proteins/Chemicals Regulating Cell Processes of muscle regeneration	Pathway	175	56	31	muscle regeneration	MME,FGF2,DCN,PTGS2,VEGFA,GJA1,HSPA1A,IL6,AKT1,NRG1,IGF2,RHOA,ITGB2,DMD,CCL2,MMP2,DUSP1,CTNNB1,BDNF,POSTN,PLAU,SERPINE1,FBXO32,SPHK1,MTOR,NOTCH1,SPP1,ID2,CCL5,LAMA4,TNC,DYSF,FST,SYNC,PTEN,TIMP3,MDK,PAX7,TNS1,VAMP2,WNT5A,LIFR,IL6ST,BGN,CD46,SNAI2,LMNA,TNFSF12,MAGED1,DAG1,BVES,STRA13,EMD,FHL3,IFRD1,FOXK1	0.000488185
Proteins/Chemicals Regulating Cell Processes of myelination	Pathway	359	102	28	myelination	FGF2,BCL2,PTGS2,GJA1,RAC1,IL6,PRL,AKT1,PTPN11,APP,NRG1,IGF2,PRKCA,NEU1,EGFR,APOE,RHOA,CAV1,GSK3B,GSN,CDC42,MMP2,CDK2,JUN,CDH2,C5,CTNNB1,BDNF,LEP,ILK,MTOR,NOTCH1,ERBB2,SPP1,ITGB1,CD44,TFRC,SREBF1,FYN,LAMA4,PTPRA,ENPP2,TNC,IL18,NCAM1,JAG1,PTEN,IL10,LYN,PLAT,MYO5A,GNB2L1,LPIN1,HLA-A,IGFBP2,ADK,APOD,IL11,SLC25A12,GAS6,LAMA5,HDAC2,HDAC1,HNRNPK,LAMC1,AKAP12,NQO1,CD9,CD82,SPTAN1,RTN4,CD24,DAG1,LTBR,LAMA…	0.000515943
Proteins/Chemicals Regulating Cell Processes of convergent extension	Pathway	79	30	37	convergent extension	RAC1,PRKCA,RHOA,CDC42,PRKCD,ESRRA,ETS1,FN1,FYN,GNB2L1,WNT5A,LRP5,INVS,CSNK1E,SPRY1,AKAP12,SFRP2,FRZB,SFRP1,DVL3,GPC1,SFRP5,BVES,ANKRD6,PIGP,ARHGEF19,RYK,ROR2,FIBP,GPC4	0.000516961
Proteins/Chemicals Regulating Cell Processes of meiosis	Pathway	730	190	25	meiosis	FGF2,BCL2,SRC,AGT,PTGS2,GJA1,HSPA1A,MAPK3,IL6,PRL,AKT1,CDKN1A,MYC,KCNJ6,IGF2,EGFR,CAV1,GSK3B,MYLK,STMN1,CDC42,PRKCD,ARF1,CREB1,CDK1,PLCG1,CDK2,CDH2,DUSP1,TJP1,HSP90AA1,LEP,PRNP,CAST,CDKN1B,MTOR,NOTCH1,CDKN2A,PTTG1,ITGB1,ATM,CHEK2,CD44,FYN,RAF1,FGFR1,BMP4,XBP1,PTPN13,ACTB,PTEN,CCNA2,CREBBP,STIM1,EIF4G1,CTSB,MGLL,CS,AHR,AURKB,KRAS,PPP3CA,MAPKAPK2,GRB2,MLH1,PIN1,NPR2,PCNA,NBN,NPEPPS,HDAC1,COL4A1,PRK…	0.000537897
Proteins/Chemicals Regulating Cell Processes of chromatin remodeling	Pathway	999	252	25	chromatin remodeling	FGF2,MAPKAP1,SRC,CASP9,HIF1A,ODC1,HSPA1A,CYCS,RAC1,IL6,PRL,MYC,NRG1,SAT1,PSIP1,GSK3B,MYLK,VIM,AIFM1,CCND1,CREB1,CDK1,PLCG1,CDK2,JUN,PARP1,DUSP1,HSP90AA1,CTNNB1,BDNF,PPARGC1A,ESRRA,MT1F,ETS1,GAPDH,PPARG,FOXO1,STAT3,MTOR,TFAM,CDKN2A,PTTG1,NFKB1,RPL22,ITGB1,ATM,MAPK7,OAZ1,CHEK2,SMAD3,BMP2,PALLD,STAT1,MYO1C,MCL1,XRCC6,GADD45A,ENPP2,NCOA1,ACTB,HK2,PER2,HPRT1,TFE3,IL10,CCNA2,NCOA3,SLC38A2,CREBBP,NCL,LO…	0.000550479
Proteins/Chemicals Regulating Cell Processes of glucose import	Pathway	645	170	26	glucose import	FGF2,MAPKAP1,EDN1,SRC,AGT,PTGS2,VEGFA,SLC9A1,GJA1,FAS,HIF1A,HSPA1A,MAPK3,RAC1,IL6,PRL,AKT1,ADM,IL8,MYC,PTPN11,APP,NRG1,HSPB2,IGF2,PRKCA,EGFR,CAT,PTGDS,CAV1,GSK3B,ITGB2,MYLK,AIFM1,CDC42,PRKCD,CCL2,MMP2,PLCG1,RPS6KB1,ARID4B,DUSP1,SMAD5,PPARGC1A,LEP,ESRRA,PRKD1,GFPT1,SERPINE1,GAPDH,PPARG,EDNRB,CAST,PRKAA1,SGK1,FOXO1,FN1,MTOR,GNAI2,PRKCQ,ERBB2,LEPR,EGR1,G6PD,ROCK2,MAP2K4,RPL22,ITGB1,HYOU1,MYO1C,SREBF…	0.000562592
Proteins/Chemicals Regulating Cell Processes of cell redox homeostasis	Pathway	69	27	38	cell redox homeostasis	BCL2,AKT1,MYL2,CAT,GSK3B,PPARG,SOD2,G6PD,ATM,TNFRSF11B,TXN,SOD3,XBP1,NOX4,ATF4,KRAS,GPX4,IDH1,MPST,TXNRD1,GLRX,ERO1L,EPAS1,BMI1,GLRX3,CSTB,RNH1	0.000579217
Proteins/Chemicals Regulating Cell Processes of poly(A)+ mRNA-nucleus export	Pathway	116	40	34	poly(A)+ mRNA-nucleus export	FGF2,HSPA1A,CUL5,SRSF1,SRSF3,NCL,KHDRBS1,PABPC1,HNRNPK,KPNB1,BUB3,NAP1L1,XPO1,ELF1,RANGAP1,DDX3X,HINT1,CETN2,SRSF7,RANBP1,PRMT2,SHFM1,ENY2,SLBP,ITGB3BP,RAE1,USO1,IWS1,XPOT,DDX19B,ILF3,HNRNPC,EXOSC10,THOC4,NXT1,THOC5,SARNP,NCBP2,HNRNPUL1,SP110	0.000627691
Proteins/Chemicals Regulating Cell Processes of hemopoiesis	Pathway	651	171	26	hemopoiesis	FGF2,BCL2,MAPKAP1,SRC,AGT,PTGS2,VEGFA,GJA1,FAS,HIF1A,ODC1,VCAM1,RAC1,IL6,PRL,AKT1,IL8,CDKN1A,MYC,PTPN11,IGF2,SOD1,TNFSF10,CAT,ITGB2,CDC42,CREB1,PLCG1,SLC7A1,ARID4B,CTNNB1,BCL2L1,SMAD5,PICALM,LEP,POSTN,ETS1,PPARG,CXCL12,STAT3,FN1,CDKN1B,MTOR,HOXA10,ITGA5,NOTCH1,CDK6,MYH11,ENG,EGR1,TIMP1,SPP1,HSP90B1,ITGB1,MAPK7,TEK,ID2,CD44,TFRC,BAK1,STAT1,MCL1,SMAD7,RAF1,KTN1,LCLAT1,BMP4,TNC,XBP1,FST,NCAM1,JAG1,H…	0.000642515
Proteins/Chemicals Regulating Cell Processes of dormancy	Pathway	80	30	37	dormancy	FGF2,VEGFA,HSPA1A,MAPK3,AKT1,MYC,CAT,MYLK,CCND1,CTNNB1,BCL2L1,LEP,PLAU,CDKN1B,EGR1,NOTCH3,PLAUR,FOXO3,KISS1,PTEN,IL10,PDPK1,GAS6,AXL,AKAP12,CD82,ALOX15B,NME1,DIRAS3,TCEA3	0.000658232
Proteins/Chemicals Regulating Cell Processes of luteolysis	Pathway	135	45	33	luteolysis	FGF2,BCL2,EDN1,GJB2,AGT,PTGS2,VEGFA,GJA1,FAS,CASP9,HSPA1A,CYCS,PRL,ANXA5,CASP3,CAT,CCL2,MMP2,JUN,CDH2,LEP,FGF7,SERPINE1,PPARG,EDNRB,PTGS1,SOD2,EGR1,TIMP1,LDLR,TEK,OXTR,TNC,PRLR,APLN,RGS2,IGFBP3,TIMP3,PLAT,CYP11A1,SMPD1,MMP13,PTGFR,MMP19,HLA-DMA	0.000668073
Proteins/Chemicals Regulating Cell Processes of axonogenesis	Pathway	276	81	29	axonogenesis	FGF2,BCL2,SRC,DCN,VEGFA,RAC1,IL6,AKT1,CDKN1A,APP,KCNJ6,IGF2,PTPRO,NEU1,EGFR,APOE,RHOA,GSK3B,CDC42,ARF1,CREB1,PLCG1,JUN,CDH2,CTNNB1,BDNF,LEP,ILK,STAT3,FN1,NOTCH1,ITGB1,ACTR2,CD44,FYN,RAF1,FGFR1,PTPRA,TNC,ACTB,NCAM1,SNAP25,TRIO,NTN1,NRP1,WNT5A,LAMB2,ABL1,KPNB1,NID1,PGRMC1,CDH13,RTN4,DAG1,CSPG4,STMN2,ALCAM,FABP5,SFRP1,SEMA3E,PTPRD,RRAS,PCDH10,SPON1,SEMA3C,FLOT2,SEMA5A,ADRM1,LDB2,MACF1,SYN1,DPYSL2,HN…	0.000672175
Proteins/Chemicals Regulating Cell Processes of brain development	Pathway	488	132	26	brain development	FGF2,BCL2,AGT,PTGS2,VEGFA,GJA1,CASP9,CASP7,HIF1A,ODC1,MAPK3,CYCS,RAC1,IL6,IL8,APP,NRG1,IGF2,CASP3,EGFR,APOE,AIFM1,DMD,CDC42,CUL5,CCND1,CREB1,ITPR1,BCL2L1,LPAR1,BDNF,LEP,PRNP,PPARG,IGFBP5,CXCL12,MTOR,NOTCH1,ERBB2,LDLR,FYN,FGFR1,SLC2A1,TNC,XBP1,NCOA1,NCAM1,SOX9,PTEN,CREBBP,PLAT,PENK,MAPK9,STXBP3,MDK,THRA,HLA-A,AHR,PDPK1,VLDLR,NRP1,APOB,SLC1A3,UGCG,C5AR1,BCL2L2,GPX4,GREM1,ATP6AP2,TXNRD1,PDGFRA,RCAN1…	0.000781202
Proteins/Chemicals Regulating Cell Processes of mRNA degradation	Pathway	254	75	29	mRNA degradation	BCL2,EDN1,AGT,PTGS2,VEGFA,FAS,HSPA1A,VCAM1,IL6,AKT1,CDKN1A,MYC,HSPB1,HSPD1,GAPDH,SOD2,MTOR,TFRC,SLC2A1,CTGF,EIF2AK2,COL1A1,ACTB,IL10,SRSF3,EIF4G1,NCL,CTSB,RNASEL,MAPKAPK2,PABPC1,ZFP36,PUM2,PRKAR1A,ABL1,CYR61,ANPEP,BTG2,RPS19,RXRA,GSPT1,PTBP1,UPF1,PAPOLA,UPF2,SLBP,TNRC6B,PAPD7,TNRC6A,SSB,RNH1,EIF1,EXOSC4,EXOSC10,DNAJA1,STAU1,ZFP36L1,LSM4,LSM3,HNRNPR,ISG20,APOBEC3G,NMD3,LSM14A,PNPT1,UPF3A,SMG5,APOB…	0.000868826
Proteins/Chemicals Regulating Cell Processes of translation elongation	Pathway	34	16	45	translation elongation	AGT,CDK1,RPS6KB1,BDNF,MTOR,EEF2,PPP1R15A,EEF2K,EEF1A1,COL1A2,TUFM,RPL11,RPL3,ZNF259,SRP9,SRP14	0.000908703
Proteins/Chemicals Regulating Cell Processes of extrinsic pathway of apoptosis	Pathway	85	31	36	extrinsic pathway of apoptosis	BCL2,FAS,CASP9,CASP7,CYCS,AKT1,HSPB2,MAP3K5,TNFSF10,CASP3,MMP2,JUN,PARP1,HSPB1,BCL2L1,DDIT3,MTOR,PROS1,TIMP1,ITGB1,TIMP3,APEX1,BIRC5,RIPK1,TNFRSF10B,CFLAR,MUC1,TRADD,TNFRSF10D,PHB2,EMILIN2	0.000916241
Proteins/Chemicals Regulating Cell Processes of bone resorption	Pathway	490	132	26	bone resorption	FGF2,EDN1,SRC,AGT,PTGS2,VEGFA,CA2,GJA1,HIF1A,MAPK3,TLR4,IL6,PRL,AKT1,IL8,IGF2,PRKCA,PTPRO,TNFSF10,SLC4A2,EGFR,CAT,RHOA,CTTN,GSN,CDC42,CCL2,MMP2,PLCG1,JUN,PARP1,CTNNB1,BCL2L1,FHL2,LEP,ESRRA,HSPD1,CLCN3,CLCN7,PPARG,ILK,IGFBP5,CXCL12,FLNA,FN1,MTOR,NOTCH1,ERBB2,NFKB1,TIMP1,SPP1,CTSK,TLN1,TNFRSF11B,ID2,CCL5,BMP2,CD44,NOTCH3,SLC4A7,BMP4,CTGF,ENPP2,HSD11B1,IRS2,STC1,HSPE1,COL1A1,FST,IL18,IGFBP3,ALPL,SOC…	0.000928159
Proteins/Chemicals Regulating Cell Processes of endothelial cell differentiation	Pathway	111	38	33	endothelial cell differentiation	FGF2,EDN1,VEGFA,ODC1,RAC1,AKT1,ADM,RHOA,CAV1,CTNNB1,PLAU,PPARG,SPHK1,FN1,NOTCH1,ENG,SPP1,CAV2,TEK,BMP2,STAT1,BMP4,ANGPTL4,TMSB4X,WNT5A,FGF18,VEGFC,KLF2,ADD1,CYR61,CD151,EDIL3,IBSP,CDH13,RARA,FSTL1,EDF1,AZIN1	0.000996255
Proteins/Chemicals Regulating Cell Processes of ER to Golgi transport	Pathway	89	32	35	ER to Golgi transport	AKT1,CDC42,ARF1,CTNNB1,GAPDH,HSPA8,SREBF1,COPB1,APOB,INSIG1,BET1,LMAN1,ARF4,RINT1,EBAG9,PREB,INSIG2,RAB2A,USO1,SCAP,GOLGB1,COL4A3BP,BCAP31,YIF1A,DCTN2,SURF4,YIPF5,GOSR2,SEC24D,TRAPPC3,TRAPPC1,PIGN	0.000998912
Proteins/Chemicals Regulating Cell Processes of alveolus formation	Pathway	82	30	36	alveolus formation	SRC,VEGFA,PRL,IGF2,EGFR,CAV1,ELN,MMP2,CCND1,CTNNB1,LEP,FGF7,F2R,CXCL12,ERBB2,SMAD3,CTGF,TNC,PRLR,APLN,NCOA1,TIMP3,MDK,NTN1,WNT5A,PDPN,CCND2,RARA,SFRP1,CRISPLD2	0.00104518
Proteins/Chemicals Regulating Cell Processes of oxidative phosphorylation	Pathway	192	59	30	oxidative phosphorylation	BCL2,EDN1,VEGFA,FAS,HIF1A,CYCS,AKT1,MYC,APP,PRKCA,SOD1,TNFSF10,AIFM1,OPA1,BCL2L1,PPARGC1A,LEP,ESRRA,ETS1,STAT3,SOD2,MTOR,TFAM,ATP5I,PSEN2,SLC25A4,BAK1,SDHD,ME1,HK2,GPX1,CS,KRAS,OGDH,NRIP1,ANKRD1,TSPO,CFB,ATP5A1,SLC25A3,IER3,TSC22D3,XPC,TYMS,NCOR2,PKM2,COX17,ATP5F1,SLC25A5,NDUFA13,MPV17,ATP5J2,CISD1,MRPL32,PINK1,COX5A,PNPT1,COX4I1,SDHA	0.00107255
Proteins/Chemicals Regulating Cell Processes of osteoclast function	Pathway	236	70	29	osteoclast function	FGF2,BCL2,EDN1,SRC,VEGFA,CA2,MAPK3,RAC1,IL6,PRL,AKT1,IL8,IGF2,PTPRO,TNFSF10,SLC4A2,EGFR,RHOA,CTTN,GSN,CDC42,CCL2,CTNNB1,LEP,PPARG,IGFBP5,CXCL12,CALR,FN1,SPP1,CTSK,TNFRSF11B,BMP2,CD44,PLAUR,ENPP2,STC1,IL18,TFE3,DKK1,IL11,ANGPTL4,STAT6,FGF18,VEGFC,GAS6,IL6ST,LRP5,BMPR2,PDGFRA,AXL,SIRPA,B2M,IBSP,TNFRSF6B,PGK1,CD276,TNFAIP6,TSC22D3,RAB7A,LGMN,TWIST1,QSOX1,WNT5B,TCF4,PTPRE,DKK2,GPR68,CKB,DOCK5	0.00111818
Proteins/Chemicals Regulating Cell Processes of protein-protein cross-linking via L-cystine	Pathway	97	34	34	protein-protein cross-linking via L-cystine	HSPA1A,CYCS,GSN,ABCA1,CALR,FN1,PPP2CB,P4HB,TXN,PTPRA,SNAP25,CX3CL1,PTH1R,COMP,ANGPTL4,APOB,MUC1,GPX3,S100A8,CTH,ASPH,GLRX,HLA-G,PRDX1,ERO1L,B2M,SVEP1,GLRX3,COL10A1,CCS,TXNDC12,TMEM173,CHCHD4,VKORC1	0.00115829
Proteins/Chemicals Regulating Cell Processes of mammary gland development	Pathway	190	58	30	mammary gland development	MME,FGF2,BCL2,SRC,PTGS2,PRL,AKT1,NRG1,IGF2,EGFR,PRKCD,MMP2,CCND1,CDH2,CTNNB1,LEP,FGF7,IGFBP5,NOTCH1,CDK4,CDKN2A,ERBB2,SDC1,TIMP1,SPP1,ITGB1,CRK,HOXB7,NOTCH3,STC1,PRLR,NCOA1,SOCS1,PTEN,NCOA3,ARHGAP1,CEBPD,PTH1R,NTN1,AHR,ATF4,CHUK,KHDRBS1,TGFBR2,AXIN1,USF2,STAT5B,SOCS2,CCND2,BMI1,UBE3A,RPL29,LMO4,PPFIA1,ECM1,HOXC6,ENAH,AZIN1	0.00140087
Proteins/Chemicals Regulating Cell Processes of chemokinesis	Pathway	155	49	31	chemokinesis	FGF2,EDN1,SRC,AGT,VEGFA,MAPK3,VCAM1,IL6,AKT1,IL8,APP,IGF2,PRKCA,EGFR,ITGB2,CDC42,PRKCD,CCL2,CREB1,PLCG1,C5,LEP,PLAU,CAST,F2R,CXCL12,FN1,NOTCH1,SPP1,ITGB1,TYMP,CCL5,FYN,PLAUR,RAF1,CTGF,STC1,TGM2,BMP6,ARHGAP1,PDPK1,GRB2,HMMR,PPAP2A,B2M,CXCL13,CXCL14,SWAP70,RRAS	0.00144494
Proteins/Chemicals Regulating Cell Processes of microtubule/kinetochore interaction	Pathway	26	13	48	microtubule/kinetochore interaction	CDC42,ERBB2,BIRC5,AURKB,IQGAP1,BUB1,MAD2L1,CENPF,CENPE,ARHGEF2,RAD21,CLIP1,MACF1	0.00151637
Proteins/Chemicals Regulating Cell Processes of mesenchyma transformation	Pathway	42	18	41	mesenchyma transformation	FGF2,VEGFA,VCAM1,PTPN11,NRG1,CDH2,CTNNB1,FGF7,ILK,STAT3,NOTCH1,BMP4,CTGF,JAG1,TGFB3,TGFBR3,TWIST1,RRBP1	0.00156763
Proteins/Chemicals Regulating Cell Processes of mitochondrion fusion	Pathway	49	20	40	mitochondrion fusion	BCL2,DNM1L,APP,OPA1,BCL2L1,PPARGC1A,BAK1,MFN2,FOXC2,PHB,PARK7,FIS1,SSBP1,C4orf49,KIF1B,PINK1,MTFP1,CHCHD3,AFG3L2,PARL	0.00171939
Proteins/Chemicals Regulating Cell Processes of placenta development	Pathway	297	84	28	placenta development	FGF2,SRC,AGT,PTGS2,VEGFA,GJA1,HIF1A,VCAM1,RAC1,IL6,PRL,AKT1,ADM,ANXA5,PTPN11,IGF2,EGFR,MMP2,JUN,TJP1,HSPB1,CTNNB1,BDNF,LEP,POSTN,SERPINE1,PPARG,F2R,STAT3,FN1,CDKN1B,MTOR,PLCD1,NOTCH1,ENG,TIMP1,SPP1,FOSL1,TEK,RAF1,CTGF,KISS1,NCAM1,IL10,NTN1,DKK1,CTSL1,IRF1,IL11,NRP1,HTR2A,MUC1,CST3,WNT5A,PKD2,LIFR,IL6ST,ABCC5,HLA-G,SFRP4,CYR61,STK4,TRO,MMP11,HLA-E,MAP2K2,A2M,RXRA,DNAJB6,NCK1,CITED2,BOK,SS18,HTRA1,…	0.00179425
Proteins/Chemicals Regulating Cell Processes of translation termination	Pathway	63	24	37	translation termination	PTPN11,DMD,PRNP,PKD1,RNASEL,APOB,PABPC1,PKD2,ITGA3,ADARB1,GSPT1,AMD1,SMG1,EEF1B2,UPF1,ETF1,UPF2,SLBP,DDX19B,RPL11,SEPN1,UPF3A,STRADB,RPL39	0.00180202
Proteins/Chemicals Regulating Cell Processes of bone calcification	Pathway	81	29	35	bone calcification	FGF2,DCN,VEGFA,HIF1A,IL6,PRL,MMP2,LEP,ENPP1,FN1,SPP1,TNFRSF11B,BMP2,PDLIM5,PRLR,COL1A1,FST,ALPL,CLEC3B,THRA,BGN,S100A4,MAP2K3,MGP,IBSP,SRGN,ECM1,MRC2,PDLIM7	0.00184979
Proteins/Chemicals Regulating Cell Processes of tubulogenesis	Pathway	237	69	28	tubulogenesis	FGF2,BCL2,HBEGF,SRC,AGT,PTGS2,VEGFA,HIF1A,MAPK3,RAC1,IL6,AKT1,IL8,PTPN11,EGFR,RHOA,CAV1,ELN,DMD,CDC42,MMP2,CREB1,PLCG1,SDC4,HSPB1,CTNNB1,LEP,EZR,PLAU,SERPINE1,PPARG,STAT3,FN1,CDKN2A,ERBB2,TIMP1,SPP1,RGS4,ITGB1,TXN,STAT1,SMAD7,BMP4,PKD1,FST,IGFBP3,NCAM1,SAA1,SOX9,ITGA1,STX2,GRB2,GNA12,ATF3,WNT5A,PKD2,ITGA3,ANXA2,BIN1,NID1,PLXNB1,PDPN,RHOB,NCK1,NTN4,RRAS,CLIC4,TSPAN8,LFNG	0.00204507
Proteins/Chemicals Regulating Cell Processes of nerve regeneration	Pathway	177	54	30	nerve regeneration	FGF2,BCL2,SRC,AGT,PTGS2,VEGFA,FAS,ODC1,HSPA1A,IL6,AKT1,NRG1,IGF2,EGFR,CALD1,APOE,RHOA,VIM,CCND1,CREB1,CDK1,JUN,CTNNB1,BDNF,FN1,TIMP1,BMP2,TNC,NCAM1,PTEN,PLAT,MT2A,MDK,NOG,UGCG,ATF3,STK24,TSPO,LAMC1,PTN,B4GALT1,RTN4,TNFRSF12A,GFRA1,SPON1,FLOT2,PSAP,DPYSL2,MT3,MAP1B,MATN2,C5orf13,CNN3,PDLIM1	0.00205017
Proteins/Chemicals Regulating Cell Processes of sarcomere organization	Pathway	86	30	34	sarcomere organization	EDN1,AGT,RAC1,PTPN11,MYL2,RHOA,MYLK,CDC42,CTNNB1,ILK,ACTN1,SGK1,FN1,MAP2K4,TLN1,ITGB1,MAPK7,BMP2,FLNC,PKD1,ACTG1,BIN1,XPO1,EIF2B5,CAPZB,NACA,UNC45A,PPP1R12B,FHOD3,TLN2	0.0024393
Proteins/Chemicals Regulating Cell Processes of nonsense-mediated mRNA catabolism	Pathway	86	30	34	nonsense-mediated mRNA catabolism	HSPA1A,LDLR,SRSF1,EIF4G1,SRSF2,PABPC1,NPR2,PRKAR1A,TPI1,COL7A1,GSPT1,EIF4A3,XPC,SMG1,UPF1,ETF1,UPF2,UPF3B,NCBP1,EIF1,EXOSC10,STAU1,PTPLA,ISCU,UPF3A,AQR,SMG5,COL6A2,RBM23,PNRC2	0.0024393
Proteins/Chemicals Regulating Cell Processes of cardiovascular development	Pathway	120	39	32	cardiovascular development	FGF2,EDN1,AGT,VEGFA,HIF1A,RAC1,AKT1,ADM,NRG1,CDH2,MAP3K3,BDNF,FHL2,CXCL12,FN1,NOTCH1,ENG,BNIP3,MAPK7,TEK,BMP4,APLN,FOXC2,JAG1,IGFBP2,AHR,NRP1,COL3A1,KLF2,SMAD4,ZFPM1,FBLN1,PRRX1,SEMA3C,PRRX2,FOXC1,CCM2,PDCD10,UBR2	0.00251647
Proteins/Chemicals Regulating Cell Processes of hemato-encephalic barrier	Pathway	317	88	27	hemato-encephalic barrier	FGF2,EDN1,SRC,AGT,PTGS2,VEGFA,SLC9A1,HIF1A,ODC1,VCAM1,RAC1,TLR4,IL6,AKT1,ADM,IL8,APP,SOD1,CAT,APOE,CAV1,MYLK,AIFM1,DMD,PRKCD,CCL2,MMP2,PARP1,TJP1,C5,CTNNB1,LEP,MT1F,CLCN3,LRP1,ABCA1,PRNP,PLAU,PPARG,F2R,PTGS1,CXCL12,FN1,ERBB2,PROS1,ENG,LEPR,TIMP1,SPP1,LDLR,ITGB1,SCARB1,TYMP,TEK,SMAD3,CCL5,TFRC,STAT1,PLAUR,SLC2A1,LPL,IL10,SLC38A2,PLAT,NOX4,ABCC4,SLC3A2,ADAMTS1,VLDLR,NRP1,SMPD1,ABCC3,FCGRT,AXL,SLC7A…	0.00255073
Proteins/Chemicals Regulating Cell Processes of cardiomyocyte death	Pathway	79	28	35	cardiomyocyte death	BCL2,AGT,GJA1,FAS,CYCS,AKT1,MAP3K5,CASP3,CCL2,PARP1,HSPB6,SPHK1,ERBB2,ADORA3,HSP90B1,BNIP3,TXN,FOXO3,BECN1,IL18,NCAM1,GDF15,MGEA5,TMSB4X,WISP1,HSPB8,ERRFI1,SFRP2	0.00261492
Proteins/Chemicals Regulating Cell Processes of keratinocyte differentiation	Pathway	297	83	27	keratinocyte differentiation	BCL2,SRC,PTGS2,MAPK3,RAC1,AKT1,CDKN1A,MYC,MAP3K5,PRKCA,TNFSF10,EGFR,TRPC1,PRKCD,CCND1,FHL1,PLCG1,CDK2,JUN,HSPB1,CTNNB1,FGF7,PPARG,ILK,PTGS1,SPHK1,FLNA,CDKN1B,MTOR,NOTCH1,CDK4,CDK6,DSP,CDKN2A,SDC1,ITGB1,SMAD3,CD44,STAT1,MCL1,FYN,SMAD7,RAF1,SCD,BMP4,IGFBP3,PTEN,BMP6,IL10,NCOA3,CEBPD,PLAT,NCL,LOX,PENK,TGFB3,NR1H2,RIPK1,NOG,CHUK,GDF15,UGCG,MAP3K7,TGFBI,SFRP4,ANPEP,IGFBP7,PEBP1,DHCR24,RARA,BMPR1B,ALOX…	0.00273594
Proteins/Chemicals Regulating Cell Processes of nuclear fragmentation	Pathway	113	37	32	nuclear fragmentation	FGF2,BCL2,FAS,CASP9,CASP7,HSPA1A,CYCS,DNM1L,CDKN1A,APP,SOD1,CASP3,CAT,AIFM1,PRKCD,PARP1,PDCD4,CTNNB1,BCL2L1,ENDOG,PLCD1,BMP2,BAK1,MFN2,IL10,SRSF1,CTSB,KRAS,FADD,PIN1,HSPB8,SMAD4,RPA1,UBB,NDUFA13,MT1E,RASSF7	0.00279688
Proteins/Chemicals Regulating Cell Processes of trophoblast growth	Pathway	113	37	32	trophoblast growth	FGF2,EDN1,HBEGF,SRC,AGT,VEGFA,FAS,HIF1A,PRL,IGF2,EGFR,CDK2,FGF7,PPARG,CXCL12,STAT3,SPP1,TEK,BMP4,KISS1,NCOA1,HSPE1,IGFBP3,IL10,NCOA3,TGFB3,STX2,HLA-A,DKK1,CTSL1,IL1R1,RASA1,LIFR,NID1,TRO,CXCL14,ARPC3	0.00279688
Proteins/Chemicals Regulating Cell Processes of response to UV	Pathway	51	20	38	response to UV	BCL2,FAS,MAPK3,EGFR,CDC42,CDK1,JUN,BCL2L1,STAT3,CDKN2A,ATM,MCL1,LYN,MAPK9,PCNA,PMAIP1,TOPBP1,PRKDC,RRM2B,MC1R	0.0029817
Proteins/Chemicals Regulating Cell Processes of spermatogenesis	Pathway	721	182	25	spermatogenesis	FGF2,BCL2,SRC,AGT,PTGS2,VEGFA,GJA1,FAS,CASP9,CASP2,SRD5A1,ODC1,HSPA1A,MAPK3,CYCS,RAC1,IL6,PRL,ADM,ANXA5,KCNJ6,IGF2,CASP3,PTGDS,GSK3B,CTTN,VIM,PRKCD,MMP2,CREB1,CDK1,CDK2,PARP1,CDH2,HSP90AA1,CTNNB1,BCL2L1,LEP,FN1,MTOR,NOTCH1,CDK4,CDKN2A,PTTG1,SPP1,G6PD,ITGB1,ATM,CHEK2,SMAD3,MFN2,XRCC6,FYN,CLDN11,RAF1,LIMS2,FGFR1,BMP4,DYSF,COL1A1,ACTB,FST,IL18,IGFBP3,IL10,CCNA2,NCOA3,PLAT,NCL,NAMPT,TGFB3,GNB2L1,STX2…	0.00304667
Proteins/Chemicals Regulating Cell Processes of ovarian follicle development	Pathway	114	37	32	ovarian follicle development	FGF2,EDN1,AGT,VEGFA,GJA1,IL6,PRL,IGF2,SAT1,CAT,BDNF,PPARGC1A,LEP,FGF7,PLAU,SERPINE1,PPARG,FN1,LEPR,TIMP1,SMAD3,PLAUR,BMP4,FOXO3,OXTR,HSD11B1,IRS2,PRLR,KISS1,FST,IGFBP3,CYP11A1,MUC1,BMPR2,MMP19,CCNG1,GREM2	0.00330455
Proteins/Chemicals Regulating Cell Processes of protein splicing	Pathway	25	12	46	protein splicing	RAF1,SRSF1,SRSF3,SRSF2,SRSF5,RRM1,U2AF2,U2AF1,SF3A2,ATP6V1A,LONP1,SMNDC1	0.0035708
Proteins/Chemicals Regulating Cell Processes of erythrocyte differentiation	Pathway	392	105	26	erythrocyte differentiation	BCL2,SRC,AGT,VEGFA,FAS,HIF1A,HSPA1A,MAPK3,VCAM1,RAC1,IL6,PRL,AKT1,ADM,CDKN1A,MYC,PTPN11,NRG1,IGF2,TNFSF10,CASP3,CDC42,JUN,SLC7A1,BCL2L1,SMAD5,LEP,DDIT3,CXCL12,STAT3,FN1,HOXA10,TIMP1,BNIP3,CCL5,BMP2,PALLD,TFRC,SLC25A37,STAT1,RAC2,MBNL1,SLC2A1,BMP4,FOXO3,SLC2A3,FST,IL10,LYN,ARHGAP1,BNIP3L,THRA,DKK1,BIRC5,ATF4,KRAS,IL11,FADD,PIK3R1,SLC11A2,STAT6,HP,SLC40A1,GAS6,IL6ST,TSPO,KLF2,AXL,HNRNPK,COL4A1,CD59…	0.00358826
Proteins/Chemicals Regulating Cell Processes of chaperone-mediated autophagy	Pathway	19	10	50	chaperone-mediated autophagy	AKT1,EGFR,HSP90AA1,HSPA8,G6PD,LAMP2,UCHL1,ATG7,CTSA,MCOLN1	0.0037632
Proteins/Chemicals Regulating Cell Processes of secretory pathway	Pathway	263	74	28	secretory pathway	FGF2,ATP2C1,GJA1,RAC1,APP,PRKCA,SOD1,CDC42,ARF1,CREB1,CDH2,HSP90AA1,LEP,PRKD1,ZP3,ABCA1,PRNP,GAPDH,F2R,LDLR,TLN1,P4HB,ATP1A1,OPTN,XBP1,LPL,STX1A,LYN,SNAP25,HLA-A,COPB1,MYO6,HLA-G,SCG2,SLPI,ITGAV,INPP5B,CYTH1,HCK,BET1,STEAP3,LMAN1,ARF4,SORT1,WFS1,EBAG9,TAPBP,CREB3L2,PREB,RAB2A,RTN3,EXOC7,BACE1,SCG5,PCSK1N,DPM1,SACM1L,SURF4,TOR1A,PRCP,SLC33A1,SLC30A5,OSBPL2,NACA,YIPF5,STEAP4,SEC24B,CNIH,TMED2,RAB34…	0.00376827
Proteins/Chemicals Regulating Cell Processes of Mitochondrial Ca2+ transport	Pathway	92	31	33	Mitochondrial Ca2+ transport	BCL2,SLC9A1,CYCS,DNM1L,AKT1,APP,HSPB2,DMD,PARP1,BCL2L1,PPARGC1A,PRKD1,CRYAB,CALR,PLCD1,TFAM,HSPA5,ADORA3,BNIP3,SLC25A4,BAK1,MFN2,HSPA9,ATP5A1,AKAP13,CYB5A,ITPR3,HERPUD1,BCAP31,PINK1,SLC24A6	0.00377087
Proteins/Chemicals Regulating Cell Processes of genome stability	Pathway	334	91	27	genome stability	BCL2,HSPA1A,RAC1,AKT1,CDKN1A,MYC,SOD1,CCND1,CREB1,CDK1,CDK2,PARP1,CTNNB1,CRYAB,FLNA,SOD2,CDKN2A,PTTG1,ATM,CHEK2,XRCC6,GADD45A,PTEN,CCNA2,SRSF1,ARHGAP1,SRSF2,APEX1,PPP1R15A,AURKB,KRAS,MLH1,PCNA,NBN,CFB,CDKN2B,PRDX1,H2AFZ,SMAD4,AURKA,PRDX5,TUBG1,HMGA1,TOPBP1,BARD1,BUB1,MAD2L1,IRF7,RAD17,ERCC1,PRKDC,CUL4A,MSH3,TOP3A,GMNN,UHRF1,MC1R,XRCC5,MCM2,RAD51C,MCM6,TSG101,UNG,FEN1,CHFR,DBC1,MAD2L2,RASSF1,SMG1,…	0.00389012
Proteins/Chemicals Regulating Cell Processes of kidney development	Pathway	170	51	29	kidney development	FGF2,BCL2,EDN1,AGT,DCN,PTGS2,VEGFA,IGF2,GSK3B,GSN,FGF7,ETS1,PPARG,ILK,S1PR1,NOTCH1,SDC1,TIMP1,SPP1,BMP4,PKD1,PTEN,PLAT,PTH1R,MDK,AHR,NOG,PPP3CA,TMSB4X,NOTCH2,PKD2,PCNA,LAMA5,STK24,GREM1,KLF6,HDGF,ITGA3,SPRY1,NID1,EPAS1,PDGFD,TSPYL2,FOXQ1,FRAS1,SMC3,CECR1,OXSR1,CRIM1,LETMD1,MRPL47	0.00393714
Proteins/Chemicals Regulating Cell Processes of myeloid cell apoptosis	Pathway	35	15	41	myeloid cell apoptosis	BCL2,MYC,TNFSF10,DDIT3,MYH11,NFKB1,MCL1,RAF1,IL10,GADD45B,ABL1,CDC20,PIM1,HAX1,DPF2	0.00397919
Proteins/Chemicals Regulating Cell Processes of trophoblast differentiation	Pathway	135	42	30	trophoblast differentiation	MME,EDN1,HBEGF,AGT,VEGFA,HIF1A,MAPK3,AKT1,ANXA5,PTPN11,IGF2,EGFR,STMN1,PARP1,HSPB1,PPARG,CALR,FN1,MTOR,SDC1,ENG,TEK,BMP2,BMP4,TGM2,BMP6,IL10,TGFB3,CYP11A1,USF2,HLA-G,CYR61,USF1,ELF2,RXRA,CXCL14,PPP1R13L,HOPX,TGIF1,STRA13,ERF,ATP1B1	0.00425833
Proteins/Chemicals Regulating Cell Processes of neural crest formation	Pathway	42	17	39	neural crest formation	RAC1,MYC,MMP2,SDC4,STAT3,NOTCH1,SOX9,MDK,PAX7,NOG,KHDRBS1,SNAI2,ACVR1,RHOB,RBMX,MKX,TSKU	0.00429367
Proteins/Chemicals Regulating Cell Processes of heat-shock response	Pathway	108	35	32	heat-shock response	HSPA1A,RAC1,HSPB2,EGFR,GSK3B,CREB1,PARP1,HSP90AA1,HSPB1,HSPB6,HSPD1,CRYAB,PLAU,GAPDH,HSPA8,ATM,CCL5,STAT1,SREBF1,HSPE1,EIF2AK2,TPI1,DNAJB1,HTRA1,TCEA3,GUSB,POLR2A,ATXN3,BTAF1,HSBP1,SEC62,H2AFY,TMED4,DNAJA2,GNL1	0.00434368
Proteins/Chemicals Regulating Cell Processes of DNA methylation	Pathway	281	78	27	DNA methylation	BCL2,PTGS2,FAS,IL6,PRL,CDKN1A,MYC,APP,IGF2,CASP3,SLIT3,PRKCD,CREB1,PARP1,ARID4B,PPARGC1A,CBS,ABCA1,PLAU,ENPP1,EDNRB,STAT3,HOXA10,CDKN2A,EGR1,OAZ1,SMAD3,STAT1,XRCC6,HPRT1,SOCS1,IL10,CREBBP,TIMP3,NCL,MLH1,NRIP1,MAT2A,PCNA,HDAC1,CDKN2B,ZBTB16,SET,H2AFZ,COMT,IGFBP7,TOPBP1,CDH13,RARA,GSTM1,RUNX1,RBL2,MAOB,UHRF1,STMN2,ZNF226,RUNX3,TYMS,UNG,SS18,MTAP,SORBS2,RASSF1,NEDD8,MBD3,SMARCA2,TNFRSF21,AHCY,KDM1A,…	0.00436272
Proteins/Chemicals Regulating Cell Processes of viral reproduction	Pathway	592	151	25	viral reproduction	MME,BCL2,SRC,PTGS2,VEGFA,FAS,HSPA1A,MAPK3,TLR4,IL6,AKT1,IL8,CDKN1A,HSPB2,TNFSF10,CASP3,NEU1,EGFR,RHOA,CAV1,ITGB2,VIM,CDC42,CCL2,CCND1,CDK1,CDK2,PARP1,HSP90AA1,HSPB1,C5,LEP,ESRRA,HSPD1,PLAU,ILK,DDIT3,SPHK1,HSPA8,CXCL12,MTOR,ITGA5,CDK4,CDKN2A,NFKB1,EGR1,HSPA5,ATM,P4HB,CCL5,TFRC,BAK1,STAT1,BIRC3,MFN2,PLAUR,RAF1,EIF3F,XBP1,FASN,EIF2AK2,IL18,SOCS1,IL10,LYN,SRSF1,EIF4G1,NCL,CX3CL1,MAPK9,RNASEL,HLA-A,PP…	0.00442877
Proteins/Chemicals Regulating Cell Processes of endothelial cell function	Pathway	467	122	26	endothelial cell function	MME,FGF2,EDN1,SRC,AGT,PTGS2,VEGFA,GJA1,HIF1A,HSPA1A,MAPK3,RAC1,IL6,PRL,AKT1,IL8,ANXA5,APP,PRKCA,SOD1,TNFSF10,CAT,APOE,RHOA,CAV1,GSK3B,PRKCD,MMP2,CREB1,PARP1,DUSP1,HSP90AA1,HSPB1,C5,CTNNB1,LEP,KCNK2,ABCA1,CRYAB,PPARG,EDNRB,PRKAA1,FOXO1,F2R,PTGS1,HSPA8,CXCL12,S1PR1,FN1,SOD2,PRKCQ,ENG,LEPR,NFKB1,ITGB1,BNIP3,S1PR3,TNFRSF11B,MAPK7,TEK,CD44,STAT1,SOD3,FGFR1,CYP1B1,CTGF,STC1,LPL,FST,IL18,PER2,BMP6,IL10,…	0.0044293
Proteins/Chemicals Regulating Cell Processes of insulin sensitivity	Pathway	502	130	25	insulin sensitivity	MAPKAP1,EDN1,HBEGF,SRC,AGT,PTGS2,FAS,MAPK3,TLR4,IL6,PRL,AKT1,ADM,PTPN11,NRG1,HSPB2,IGF2,MAP3K5,SOD1,APOE,CAV1,GSK3B,AIFM1,CDC42,CCL2,CREB1,RPS6KB1,PARP1,CTNNB1,BDNF,PPARGC1A,LEP,ENPP1,SERPINE1,PPARG,EDNRB,RPS6,IGFBP5,FOXO1,STAT3,MTOR,GNAI2,PRKCQ,LEPR,SPP1,G6PD,HSPA5,HYOU1,ATM,MFN2,SREBF1,FYN,SCD,FOXO3,HSD11B1,XBP1,IRS2,PRLR,ADIPOR1,GPAM,LPL,APLN,STX1A,FASN,PCK2,IL18,C3,TGM2,PDK4,IGFBP3,HK2,TRIB3,…	0.00465025
Proteins/Chemicals Regulating Cell Processes of cell dedifferentiation	Pathway	60	22	36	cell dedifferentiation	FGF2,PRL,AKT1,EGFR,RHOA,ELN,PRKCD,JUN,TJP1,CTNNB1,LRP1,FN1,ERBB2,RAF1,HSPE1,COMP,HDAC1,FOXO4,ZEB1,LZTFL1,EGR2,CREG1	0.0047689
Proteins/Chemicals Regulating Cell Processes of response to radiation	Pathway	60	22	36	response to radiation	FGF2,BCL2,PTGS2,VEGFA,FAS,RAC1,EGFR,GSK3B,ITGB2,CDK2,DUSP1,BCL2L1,PTGS1,CALR,NOTCH1,EGR1,ATM,CHEK2,PTEN,RIPK1,SMPD1,KPNA2	0.0047689
[truncated: 122 more rows]

## Sheet: Common pocesses all three
Common elements in "Axolotl", "Human", "Frog" and "All Process":
[truncated: 69 more rows]
