# Supplementary material for: Genome‐wide analysis reveals conserved transcriptional responses downstream of resting potential change in Xenopus embryos, axolotl regeneration, and human mesenchymal cell differentiation
Source: Regeneration (Oxf). 2015 Nov 26;3(1):3–25. doi: 10.1002/reg2.48 (PMC4857752; doi:10.1002/reg2.48)
Supplement: Supplementary file 1 — Figure S1. Subnetwork enrichment analysis of Xenopus dataset identified (A) regulated genes that are involved in adipocyte differentiation and (B) regulated genes that are involved in the immune system. Acronyms can be found in Appendix S5. Gene functions can be found in Table S1. Figure S2. (A) Subnetwork enrichment analysis of the human database identifies regulated genes that are involved in BMP2 signaling. Acronyms can be found in Appendix S4. (B) Subnetwork enrichment analysis of the axolotl database identifies regulated genes that are involved in calcium signaling. Acronyms can be found in Appendix S5. (C) Subnetwork enrichment analysis of the human dataset identifies regulated genes that are involved in calcium signaling. Acronyms can be found in Appendix S5. (D) Subnetwork enrichment analysis of the Xenopus database identifies regulated genes that are involved in chloride transport. Acronyms can be found in Appendix S5. Figure S3. Subnetwork enrichment analysis of the axolotl database identifies (A) regulated genes involved in Huntington disease pathway and (B) regulated genes involved in Parkinson disease pathway. Acronyms can be found in Appendix S5. Table S1. List of genes from subnetwork enrichment analysis of Xenopus genes involved in organogenesis. Table S2. List of cell signaling pathways from subnetwork enrichment analysis that are common to all three (frog, axolotl, and human) datasets. Appendix 1. Entire list of differentially expressed genes in response to depolarization from all three species, frog, axolotl, and human. Appendix 2. Entire list of enriched cell processes in response to depolarization from all three species, frog, axolotl, and human. Appendix 3. Entire list of enriched expression targets in response to depolarization from all three species, frog, axolotl, and human. Appendix 4. Entire list of enriched disease networks in response to depolarization from all three species, frog, axolotl, and human. Appendix 5. Entire list of gene acro [file REG2-3-03-s001.zip › Appendix 3 - ExpressionTargets - all three species.xlsx]

## Sheet: frog
Name	Type	Total # of Neighbors	Overlap	Percent Overlap	Gene Set Seed	Overlapping Entities	p-value	#
Expression Targets of AKT1	Pathway	604	32	5	AKT1	BAX,FOS,P2RY1,JUN,EDNRA,SRF,KAT2B,MDM2,RGS4,SLC25A4,BMP2,IGF1R,SLC5A5,G6PC,TTN,NCAM1,VCAN,AKT2,KL,GATA4,NRP1,SLC1A3,HNF1B,ACVR2B,SREBF2,VTLGL1,CDC25A,DAG1,SDCBP,RRM2,PTGES2,B4GALT5	4.17679e-06	1		only those expression targets that have 10 or more entities associated
Expression Targets of RAF1	Pathway	201	15	7	RAF1	BAX,FOS,MYL2,JUN,EDNRA,SCNN1A,STAT3,MDM2,BMP2,SLC5A5,G6PC,SOCS1,JUNB,TSPO,RET	4.29994e-05	2
Expression Targets of MAPK14	Pathway	600	29	4	MAPK14	BAX,CASP7,FOS,MYL2,PTGDS,JUN,SCNN1A,MDM2,RGS4,ANXA1,BMP2,CD38,SLC5A5,FGFR3,CYP1A1,NCAM1,INHBB,AKT2,SOCS1,LGALS1,F11R,NRP1,JUNB,NKX2-5,CDC25A,PTGES2,PGLYRP2,HBZ,CA6	6.55545e-05	3
Expression Targets of FGF	Pathway	326	19	5	FGF	FOS,MYL2,JUN,EDNRA,SRF,MDM2,BMP2,IGF1R,SST,SOCS1,GATA4,LPCAT1,JUNB,HAND1,NPR3,VEGFB,MAFB,NKX2-5,HOXB6	0.000123077	4
Expression Targets of BMP4	Pathway	309	18	5	BMP4	BAX,FOS,BMP2,TTN,NCAM1,VCAN,GATA4,F11R,NRP1,FSHR,JUNB,HAND1,ACVR2B,KRT19,NKX2-5,CCNG1,NKX3-1,FUS	0.000187029	5
Expression Targets of SP1	Pathway	1326	48	3	SP1	BAX,FOS,MAPK3,PRKCE,JUN,SCNN1A,PTGS1,SRF,HMGB1,MDM2,SLC25A4,BMP2,IGF1R,SLC5A5,FGFR3,G6PC,CYP1A1,VCAN,SOCS1,GATA4,LGALS1,NRP1,SLC1A3,TSPO,RET,KRT19,MAFB,SREBF2,CDC25A,IER3,PTGES2,TOP2A,NKX3-1,PADI2,PKM2,HINFP,C12orf5,EN1,FERMT2,RNU2-1,PPP2R2B,ITIH3,PGLYRP2,B4GALT5,ZFP161,HBZ,GLTP,KCTD10	0.000403379	6
Expression Targets of E2F1	Pathway	309	17	5	E2F1	BAX,CASP7,FOS,SRF,MDM2,IGF1R,NRP1,FSHR,CDC25A,RRM2,MCM4,SUZ12,RASGRP1,HINFP,RHOBTB2,SERTAD2,LRBA	0.000543846	7
Expression Targets of estrogen receptor	Pathway	347	18	5	estrogen receptor	BAX,FOS,MYL2,JUN,PTGS1,SRF,MDM2,BMP2,IGF1R,SLC5A5,FGFR3,CYP1A1,GPX3,VTLGL1,IER3,NCOA4,ITGB3BP,PPP2R2B	0.000747253	8
Expression Targets of HDAC1	Pathway	159	11	6	HDAC1	BAX,FOS,JUN,STAT3,SLC5A5,CYP1A1,NCAM1,GATA4,CDC25A,LMO2,NKX3-1	0.000860509	9
Expression Targets of RNA-directed DNA polymerase	Pathway	135	10	7	RNA-directed DNA polymerase	FOS,JUN,RGS4,SLC5A5,FGFR3,CYP1A1,HNF1B,RGS1,GCNT2,ZNF185	0.000878075	10
Expression Targets of GNRH1	Pathway	242	14	5	GNRH1	BAX,FOS,PRKCE,JUN,SRF,IGF1R,THRB,INHBB,PAPPA,KL,FSHR,JUNB,TSPO,CRY1	0.00103669	11
Expression Targets of histone H3	Pathway	141	10	7	histone H3	FOS,JUN,SCNN1A,SRF,SOCS1,GATA4,LGALS1,RET,CD81,LMO2	0.00122234	12
Expression Targets of HGF	Pathway	363	18	4	HGF	BAX,FOS,MYL2,JUN,SRF,MDM2,SLC20A2,ANXA1,BMP2,CASR,G6PC,SOCS1,GATA4,LGALS1,FSHR,KRT19,NKX2-5,CCNG1	0.00124786	13
Expression Targets of KITLG	Pathway	171	11	6	KITLG	BAX,FOS,PTGDS,JUN,PTGS1,BMP2,IGF1R,SOCS1,FSHR,JUNB,CDC25A	0.00154948	14
Expression Targets of GSK3B	Pathway	200	12	5	GSK3B	BAX,FOS,PTGS1,SRF,MDM2,RGS4,G6PC,NCAM1,VCAN,GATA4,F11R,CDC25A	0.00173143	15
Expression Targets of AVP	Pathway	148	10	6	AVP	SLC26A4,FOS,SCNN1A,PTGS1,SRF,CASR,VCAN,KL,GATA4,JUNB	0.00175567	16
Expression Targets of MAPK3	Pathway	443	20	4	MAPK3	BAX,FOS,MAPK3,FHL1,JUN,EDNRA,SCNN1A,STAT3,RGS4,BMP2,DDR1,TTN,NRP1,SLC1A3,JUNB,TSPO,NKX2-5,CDC25A,B4GALT5,POLR3G	0.00208707	17
Expression Targets of proteasome endopeptidase complex	Pathway	953	35	3	proteasome endopeptidase complex	BAX,FOS,MAPK3,PRKCE,WAS,JUN,MYL12B,EDNRA,PTGS1,STAT3,RGS4,BMP2,IGF1R,G6PC,CYP1A1,TTN,AKT2,SOCS1,NR1I2,NRP1,GPX3,RET,CTNNA1,CDC25A,CCNG1,TOP2A,SPDYA,NCOR2,SORBS2,RHOBTB2,RNF2,ATMIN,SERTAD2,PHF17,GJB3	0.00209572	18
Expression Targets of NR3C1	Pathway	394	18	4	NR3C1	BAX,FOS,PTGDS,JUN,EDNRA,SCNN1A,PTGS1,SRF,ANXA1,BMP2,CD38,SST,G6PC,CYP1A1,THRB,NR1I2,LMO2,AMACR	0.00304796	19
Expression Targets of MYOD1	Pathway	160	10	6	MYOD1	FOS,MYL2,SST,NCAM1,AKT2,JUNB,MAFB,ANK1,MYH4,SMYD1	0.00309698	20
Expression Targets of AR	Pathway	303	15	4	AR	FOS,ALDOB,SCNN1A,STAT3,BMP2,IGF1R,SST,VCAN,SOCS1,FSHR,VTLGL1,SPAM1,NKX3-1,AMACR,SESN1	0.00318757	21
Expression Targets of HIF1A	Pathway	502	21	4	HIF1A	BAX,MYL2,FHL1,JUN,PTGS1,G6PC,TTN,VCAN,SOCS1,GATA4,COX1,LGALS1,SLC40A1,VEGFB,NKX2-5,CDC25A,NKX3-1,PKM2,CIRBP,HS2ST1,ANKRD37	0.0039963	22
Expression Targets of EP300	Pathway	373	17	4	EP300	BAX,FOS,MYL2,JUN,MDM2,BMP2,SLC5A5,SST,FGFR3,G6PC,CYP1A1,THRB,GATA4,SREBF2,IER3,NKX3-1,HINFP	0.004043	23
Expression Targets of AGT	Pathway	715	27	3	AGT	SLC26A4,BAX,FOS,PRKCE,MYL2,FHL1,JUN,SCNN1A,PTGS1,MDM2,RGS4,BMP2,IGF1R,CASR,NCOA1,TTN,VCAN,SOCS1,KL,COX1,LGALS1,JUNB,PPAP2B,RET,CDC25A,IER3,NCOR2	0.00472303	24
Expression Targets of activin	Pathway	173	10	5	activin	BAX,FOS,JUN,BMP2,SST,G6PC,NCAM1,HNF1B,FSHR,JUNB	0.0053633	25
Expression Targets of FSH	Pathway	179	10	5	FSH	BAX,FOS,JUN,IGF1R,FGFR3,VCAN,PAPPA,GATA4,FSHR,ACVR2B	0.00677209	26
Expression Targets of TP53	Pathway	850	30	3	TP53	BAX,CASP7,FOS,PTGDS,JUN,HMGB1,MDM2,ANXA1,BMP2,IGF1R,CD38,SLC5A5,DDR1,VCAN,PAPPA,KL,GATA4,JUNB,KRT19,CDC25A,IER3,CCNG1,TOP2A,NKX3-1,C12orf5,TP53I3,GLS2,SESN1,PANK1,LRBA	0.00761749	27
Expression Targets of EDN1	Pathway	304	14	4	EDN1	BAX,FOS,MYL2,JUN,EDNRA,PTGS1,NCAM1,SOCS1,KL,SLC1A3,GRB2,JUNB,VEGFB,NKX2-5	0.00804164	28
Expression Targets of IL1B	Pathway	1050	35	3	IL1B	SLC26A4,BAX,FOS,PRKCE,PTGDS,JUN,EDNRA,SCNN1A,PTGS1,HMGB1,KAT2B,RGS4,ANXA1,SLC25A4,BMP2,CD38,CASR,SLC5A5,CYP1A1,THRB,NCAM1,VCAN,INHBB,SOCS1,PAPPA,NR1I2,F11R,NRP1,SLC40A1,JUNB,F13A1,SREBF2,ICOSLG,IER3,PTPRG	0.00954881	29
Expression Targets of CSF3	Pathway	219	11	5	CSF3	BAX,FOS,JUN,HMGB1,ANXA1,SOCS1,GATA4,SLC1A3,JUNB,NKX2-5,OLFM4	0.00990154	30
Expression Targets of MAPK1	Pathway	796	28	3	MAPK1	BAX,FOS,MAPK3,MYL2,JUN,SCNN1A,SRF,MDM2,RGS4,SLC25A4,BMP2,SLC5A5,G6PC,DDR1,TTN,VCAN,AKT2,KL,NRP1,SLC1A3,JUNB,TSPO,CTNNA1,MAFB,CDC25A,OLFM4,PLA2G16,POLR3G	0.0102647	31
Expression Targets of PDGF	Pathway	515	20	3	PDGF	FOS,JUN,EDNRA,PTGS1,RGS4,SLC20A2,IGF1R,CD38,VCAN,SOCS1,LGALS1,F11R,JUNB,SMURF2,NPR3,VEGFB,PCSK5,IER3,SUZ12,HMGCS1	0.0108001	32
Expression Targets of BMP2	Pathway	349	15	4	BMP2	FOS,MAPK3,BMP2,FGFR3,TTN,NCAM1,VCAN,INHBB,PAPPA,GATA4,FSHR,JUNB,HAND1,NKX2-5,NKX3-1	0.011246	33
Expression Targets of FGF2	Pathway	626	23	3	FGF2	BAX,FOS,PRKCE,MYL2,JUN,EDNRA,PTGS1,SRF,MDM2,BMP2,IGF1R,FGFR3,NCAM1,VCAN,NRP1,SLC1A3,JUNB,PPAP2B,NPR3,VEGFB,CRYBB1,APLP2,COL5A2	0.012084	34
Expression Targets of EGFR	Pathway	352	15	4	EGFR	BAX,FOS,JUN,SRF,FGFR3,F11R,NRP1,SLC1A3,FSHR,JUNB,CTNNA1,NKX2-5,CDC25A,IER3,EN1	0.0120871	35
Expression Targets of GF	Pathway	783	27	3	GF	FOS,MYL2,JUN,EDNRA,PTGS1,SRF,MDM2,RGS4,BMP2,IGF1R,FGFR3,NCAM1,VCAN,SOCS1,PAPPA,NR1I2,NRP1,SLC1A3,FSHR,JUNB,PPAP2B,NPR3,VEGFB,KRT19,VTLGL1,IER3,FUS	0.0147929	36
Expression Targets of oncogene	Pathway	328	14	4	oncogene	FOS,PRKCE,JUN,PTGS1,MDM2,IGF1R,SLC5A5,SST,SOCS1,NRP1,RET,VEGFB,CDC25A,MGAT2	0.0148917	37
Expression Targets of MAP2K1	Pathway	241	11	4	MAP2K1	FOS,JUN,RGS4,IGF1R,SLC5A5,CYP1A1,LGALS1,JUNB,CTNNA1,KRT19,MAFB	0.0189786	38
Expression Targets of Ras	Pathway	444	17	3	Ras	FOS,MYL2,JUN,SCNN1A,STAT3,SRF,MDM2,BMP2,IGF1R,SLC5A5,G6PC,KL,JUNB,HAND1,CDC25A,B4GALT5,SESN1	0.020456	39
Expression Targets of ESR2	Pathway	217	10	4	ESR2	FOS,PTGDS,JUN,PTGS1,BMP2,IGF1R,COX1,KRT19,VTLGL1,CDC25A	0.0233414	40
Expression Targets of PI3K	Pathway	742	25	3	PI3K	BAX,FOS,JUN,SRF,MDM2,RGS4,SLC25A4,BMP2,SLC5A5,G6PC,TTN,NCAM1,VCAN,AKT2,GATA4,NR1I2,F11R,NRP1,SLC1A3,KRT19,NKX2-5,CDC25A,IER3,MTFP1,B4GALT5	0.0240513	41
Expression Targets of RNA polymerase II	Pathway	316	13	4	RNA polymerase II	BAX,FOS,JUN,SLC5A5,FGFR3,G6PC,CYP1A1,SOCS1,LGALS1,CRY1,IER3,RNU2-1,BTAF1	0.0242975	42
Expression Targets of NF-kB	Pathway	1126	35	3	NF-kB	BAX,FOS,PTGDS,JUN,SCNN1A,PTGS1,STAT3,MDM2,RGS4,SLC25A4,BMP2,IGF1R,CD38,CASR,SLC5A5,G6PC,CYP1A1,THRB,NCAM1,PAPPA,KL,LGALS1,F11R,SLC1A3,JUNB,KRT19,ICOSLG,VTLGL1,IER3,CCNG1,OLFM4,MYH4,PPL,PGLYRP2,HS2ST1	0.0251409	43
Expression Targets of histone deacetylase	Pathway	601	21	3	histone deacetylase	BAX,FOS,JUN,PTGS1,ANXA1,BMP2,SLC5A5,CYP1A1,NCAM1,GATA4,LGALS1,NRP1,HNF1B,NKX2-5,VTLGL1,CDC25A,SUZ12,TOP2A,PLA2G16,TP53I3,HBZ	0.0263955	44
Expression Targets of ubiquitin	Pathway	565	20	3	ubiquitin	BAX,FOS,MAPK3,WAS,JUN,STAT3,MDM2,G6PC,SOCS1,JUNB,SREBF2,CDC25A,LMO2,CCNG1,NKX3-1,SPDYA,RHOBTB2,TIRAP,SERTAD2,ANKRD37	0.0265177	45
Expression Targets of histone	Pathway	320	13	4	histone	FOS,JUN,PTGS1,ANXA1,SLC5A5,G6PC,CYP1A1,NCAM1,GATA4,RET,NKX2-5,VSNL1,PLA2G16	0.026562	46
Expression Targets of SMAD3	Pathway	287	12	4	SMAD3	BAX,FOS,JUN,STAT3,SRF,MDM2,SLC5A5,FGFR3,FSHR,JUNB,NKX2-5,CDC25A	0.0267785	47
Expression Targets of TSH	Pathway	223	10	4	TSH	SLC26A4,FOS,JUN,HMGB1,SLC5A5,SOCS1,COX1,JUNB,VEGFB,NFIB	0.0274918	48
Expression Targets of EGR1	Pathway	324	13	4	EGR1	BAX,PRKCE,JUN,IGF1R,SLC5A5,G6PC,SOCS1,KL,GATA4,LGALS1,RET,CRY1,SUZ12	0.0289782	49
Expression Targets of SMAD	Pathway	291	12	4	SMAD	BAX,JUN,STAT3,SLC25A4,BMP2,SLC5A5,NCOA1,VCAN,FSHR,JUNB,NKX2-5,CDC25A	0.0293631	50
Expression Targets of EPO	Pathway	296	12	4	EPO	BAX,FOS,PRKCE,JUN,BMP2,SOCS1,GATA4,NRP1,SLC40A1,JUNB,IER3,GMFG	0.0328422	51
Expression Targets of gonadotropin	Pathway	510	18	3	gonadotropin	BAX,FOS,JUN,EDNRA,PTGS1,BMP2,IGF1R,SLC5A5,VCAN,INHBB,PAPPA,GATA4,FSHR,ACVR2B,CTNNA1,PCSK5,VTLGL1,PRKG2	0.0351795	52
Expression Targets of mitogen-activated protein kinase	Pathway	850	27	3	mitogen-activated protein kinase	BAX,FOS,MAPK3,FHL1,JUN,EDNRA,SCNN1A,MDM2,BMP2,CD38,SLC5A5,G6PC,DDR1,CYP1A1,TTN,THRB,AKT2,SOCS1,KL,NRP1,FSHR,JUNB,TSPO,NPR3,F13A1,CDC25A,B4GALT5	0.0371467	53
Expression Targets of AGTR1	Pathway	240	10	4	AGTR1	SLC26A4,BAX,FOS,JUN,SCNN1A,STAT3,RGS4,IGF1R,COX1,PRKG2	0.0420662	54
Expression Targets of ESR1	Pathway	490	17	3	ESR1	BAX,FOS,PTGDS,PTGS1,SRF,MDM2,BMP2,IGF1R,SLC5A5,SST,CYP1A1,THRB,COX1,FSHR,RET,KRT19,VTLGL1	0.0457192	55

## Sheet: human - diff
Name	Type	Total # of Neighbors	Overlap	Percent Overlap	Gene Set Seed	Overlapping Entities	p-value	#
Expression Targets of PDGF	Pathway	515	204	39	PDGF	FGF2,EDN1,HBEGF,DCN,PTGS2,VEGFA,MARCKS,GJA1,CASP1,FOS,HIF1A,ODC1,CYCS,IGF2R,VCAM1,IL6,ADM,IL8,CDKN1A,MYC,APP,IGF2,PRKCA,CAT,CALD1,NFKBIA,CAV1,ELN,GSK3B,ITGB2,AGTR1,CCL2,CDK1,JUN,PARP1,SLC7A1,CDH2,SDC4,DUSP1,CTNNB1,BCL2L1,BDNF,FHL2,TIMP2,PPARGC1A,CEBPB,PTPN12,HMOX1,POSTN,ABCA1,FGF7,PLAU,SLC20A1,ETS1,SERPINE1,PPARG,THBS1,IGFBP5,SPHK1,CXCL12,KLF4,FN1,SOD2,GNAQ,CDKN1B,ITGA5,CDK4,MYH11,PPP1R14A,ATP2A2…	1.31051e-18	1
Expression Targets of SP1	Pathway	1326	423	31	SP1	MME,FGF2,HBEGF,KCNMA1,DCN,PTGS2,IRS1,VEGFA,ATP2C1,MARCKS,GJA1,BAX,CASP1,FOS,SLC12A2,HIF1A,SRD5A1,ODC1,HSPA1A,MAPK3,CYCS,VCAM1,IL6,ADM,IL8,CDKN1A,MYC,APP,IGF2,SAT1,PRKCA,SOD1,CAT,APOE,NFKBIA,KCNJ2,CAV1,ELN,ITGB2,MYLK,AGTR1,DMD,PRKCD,SLC19A1,CCL2,CDK1,JUN,PARP1,CDH2,DUSP1,PDCD4,HSPB1,BCL2L1,BDNF,TIMP2,LEP,CEBPB,CBS,ESRRA,MT1F,EZR,HMOX1,SCNN1A,GFPT1,ABCA1,CRYAB,PRNP,PLAU,ETS1,SERPINE1,EDNRB,NTF3,THB…	2.03091e-16	2
Expression Targets of TGFB1	Pathway	1536	465	30	TGFB1	MME,FGF2,EIF2S1,EDN1,HBEGF,KCNMA1,DCN,PTGS2,VEGFA,GJA1,BAX,CASP1,FOS,CAPN2,HIF1A,ODC1,HSPA1A,VCAM1,IL6,BID,ADM,IL8,CDKN1A,MYC,PTPN11,APP,NRG1,HSPB2,IGF2,SOD1,ADRB2,CAT,CALD1,APOE,NFKBIA,FPR1,RHOA,CAV1,ELN,ITGB2,MYLK,GSN,AGTR1,AIFM1,VASP,PRKCD,CCL2,CDK1,JUN,PARP1,SLC7A1,CDH2,DUSP1,PDCD4,TJP1,HSP90AA1,HSPB1,CTNNB1,BCL2L1,BDNF,FHL2,TIMP2,CEBPB,IL15,HSPD1,CCR6,EZR,HMOX1,SCNN1A,POSTN,ABCA1,FGF7,CRYAB,…	1.20728e-13	3
Expression Targets of MIR124-1	Pathway	192	85	44	MIR124-1	APP,CAV1,GSN,SMAD5,PTPN12,SPHK1,CDK4,ITGB1,ARAF,SP1,RUNX2,PGM1,DNM2,CYP1B1,STOM,JAG1,MYH9,STX2,AHR,HES1,SNAI2,CDC14B,CD59,DHCR24,B4GALT1,VAMP3,PTBP1,SWAP70,NFIC,MAD2L2,HTATIP2,DRAM1,CDCA7,PLDN,TNFRSF21,CREB3L2,HADH,LITAF,BTG3,SYPL1,UHMK1,SURF4,NME4,HEBP2,PLP2,VPS37C,ACAA2,CHSY1,TRIP11,TUBB,OSBPL8,SLC30A7,GMCL1,HADHB,SLC15A4,KANK1,CHST14,PTTG1IP,RBMS1,AK2,KLHL24,ATP6V0E1,CCDC99,TARBP1,NECAP2,TSKU,…	2.89603e-11	4
Expression Targets of HIF1A	Pathway	502	176	34	HIF1A	FGF2,EDN1,PTGS2,VEGFA,BAX,HIF1A,HSPA1A,IL6,BID,ADM,IL8,CDKN1A,MYC,CAV1,ITGB2,MYLK,VASP,CCL2,FHL1,JUN,CDH2,HSPB1,BCL2L1,LEP,MT1F,HMOX1,LRP1,ABCA1,PRNP,PLAU,ETS1,SERPINE1,PPARG,EDNRB,THBS1,IGFBP5,SPHK1,CXCL12,CALR,FN1,CDKN1B,ITGA5,ANGPT1,ATP2A2,ENG,RORA,SPP1,PSEN2,ITGB1,BNIP3,TNFRSF11B,TEK,SP1,ANGPT2,ID2,TFRC,MCL1,PGM1,PLAUR,MIF,SLC2A1,BMP4,CTSD,NDRG1,STC1,ADM2,SLC2A3,PCK2,STC2,IGFBP3,HK2,VCAN,TRIB…	1.00149e-10	5
Expression Targets of ERBB2	Pathway	188	82	43	ERBB2	EIF2S1,PTGS2,VEGFA,GJA1,FOS,HIF1A,HSPA1A,AKT1,IL8,CDKN1A,MYC,NFKBIA,CAV1,GSN,JUN,CDH2,PDCD4,TJP1,HSPB1,BCL2L1,PLAU,SERPINE1,PPARG,THBS1,ILK,DDIT3,SPHK1,CDKN1B,MTOR,ITGA5,ERBB2,EGR1,ITGB1,ANGPT2,MCL1,SMAD7,PLAUR,PTPRA,TNC,IRS2,FASN,PDK4,IGFBP3,IL10,NCOA3,TIMP3,SRSF2,LOX,SKP2,SERPINF1,HLA-A,BIRC5,TXNIP,CHUK,MMP7,MUC1,PIN1,FOXM1,VEGFC,TXNRD1,NES,S100A4,HNRNPD,SIRPA,SPRY2,PGK1,RHOB,KRT14,IER3,CSPG4,G…	1.61164e-10	6
Expression Targets of FGF2	Pathway	626	208	33	FGF2	FGF2,DCN,PTGS2,VEGFA,GJA1,BAX,FOS,HIF1A,ODC1,VCAM1,IL6,ADM,IL8,CDKN1A,MYC,APP,IGF2,SOD1,NFKBIA,RHOA,CAV1,ELN,GSK3B,AGTR1,PRKCD,CCL2,JUN,CDH2,SDC4,CTNNB1,BCL2L1,BDNF,TIMP2,CDK5,CEBPB,CBS,POSTN,PLAU,ETS1,SERPINE1,PPARG,EDNRB,NTF3,THBS1,IGFBP5,DDIT3,CXCL12,S1PR1,CALR,KLF4,FN1,CDKN1B,CDK4,ANGPT1,ATP2A2,CDKN2A,SDC1,PTTG1,EGR1,TIMP1,SPP1,CTSK,LDLR,RPL22,ITGB1,NFE2L2,TNFRSF11B,TEK,ANGPT2,ID2,SMAD3,RUNX2…	4.46731e-10	7
Expression Targets of AGT	Pathway	715	232	32	AGT	FGF2,EDN1,HBEGF,PTGS2,IRS1,VEGFA,GJA1,BAX,FOS,HIF1A,HSPA1A,VCAM1,RAC1,IL6,ADM,IL8,CDKN1A,MYC,APP,NRG1,HSPB2,IGF2,CAT,CALD1,APOE,NFKBIA,RHOA,CAV1,ELN,MYLK,AGTR1,AIFM1,PRKCD,CCL2,CDK1,FHL1,JUN,PARP1,SLC7A1,CDH2,DUSP1,HSP90AA1,HSPB1,BCL2L1,BDNF,TIMP2,SMAD5,LEP,HMOX1,SCNN1A,POSTN,LRP1,GFPT1,ABCA1,PLAU,ETS1,SERPINE1,PPARG,EDNRB,THBS1,ILK,FBXO32,CAST,IGFBP5,SGK1,DDIT3,CXCL12,FN1,SOD2,GNAQ,CDKN1B,CDK4,M…	5.00481e-10	8
Expression Targets of EGF	Pathway	766	245	31	EGF	MME,FGF2,EDN1,HBEGF,DCN,PTGS2,IRS1,VEGFA,GJA1,BAX,CASP1,FOS,SLC12A2,HIF1A,ODC1,CYCS,VCAM1,IL6,BID,ADM,IL8,CDKN1A,MYC,ANXA5,APP,IGF2,SOD1,ADRB2,CALD1,NFKBIA,ELN,AGTR1,PRKCD,CCL2,CDK1,JUN,CDH2,DUSP1,HSP90AA1,CTNNB1,BCL2L1,BDNF,LEP,CEBPB,PTPN12,MT1F,EZR,HMOX1,LRP1,GFPT1,FGF7,PRNP,PLAU,ETS1,SERPINE1,PPARG,EDNRB,THBS1,ILK,CAST,IGFBP5,SGK1,DDIT3,SPHK1,FN1,CDKN1B,ITGA5,CDK4,CDK6,ANGPT1,ATP2A2,ERBB2,ID1,…	7.3072e-10	9
Expression Targets of TP53	Pathway	850	265	31	TP53	FGF2,EDN1,HBEGF,PTGS2,VEGFA,BAX,CASP1,FOS,HIF1A,HSPA1A,IL6,BID,IL8,CDKN1A,MYC,APP,IGF2,SAT1,PRKCA,CAT,CALD1,NFKBIA,FPR1,RHOA,PTGDS,CAV1,AGTR1,AIFM1,CDC42,SLC19A1,CCL2,CDK1,JUN,DUSP1,CTNNB1,BCL2L1,FHL2,PPARGC1A,CEBPB,IL15,HMOX1,CRYAB,PRNP,PLAU,ETS1,SERPINE1,THBS1,ILK,FBXO32,SGK1,DDIT3,CXCL12,KLF4,FLNA,FN1,SOD2,CDKN1B,ITGA5,CDK4,ANGPT1,CDKN2A,ERBB2,CHEK1,PTTG1,EGR1,SPP1,ROCK2,CTSK,SHC1,ITGB1,BNIP3,…	2.33948e-09	10
Expression Targets of gonadotropin	Pathway	510	173	33	gonadotropin	DCN,PTGS2,VEGFA,GJA1,BAX,FOS,HIF1A,SRD5A1,IL6,IL8,CDKN1A,MYC,APP,IGF2,SOD1,CAT,APOE,ITGB2,CCL2,CDK1,JUN,CDH2,SDC4,DUSP1,CTNNB1,BCL2L1,BDNF,TIMP2,LEP,CEBPB,HSPD1,MT1F,HMOX1,ABCA1,FGF7,PLAU,SERPINE1,THBS1,IGFBP5,SGK1,HSPA8,FN1,SOD2,HOXA10,ITGA5,ANGPT1,LEPR,EGR1,TIMP1,LDLR,ITGB1,SCARB1,ANGPT2,ID2,RUNX2,CD44,BIRC2,MCL1,PLAUR,MIF,OXTR,HSD11B1,STC1,RGS2,KISS1,FASN,ACTB,FST,STC2,TIMP4,IGFBP3,VCAN,HPRT1,…	2.60214e-09	11
Expression Targets of GF	Pathway	783	246	31	GF	FGF2,EDN1,HBEGF,KCNMA1,DCN,PTGS2,IRS1,VEGFA,MARCKS,GJA1,CASP1,FOS,SLC12A2,HIF1A,ODC1,HSPA1A,IL6,ADM,IL8,CDKN1A,MYC,APP,NRG1,IGF2,SOD1,NFKBIA,CAV1,ELN,AGTR1,CCL2,CDK1,JUN,SLC7A1,CDH2,SDC4,DUSP1,HSP90AA1,CTNNB1,BCL2L1,BDNF,LEP,EZR,HMOX1,POSTN,GFPT1,ABCA1,FGF7,CRYAB,PRNP,PLAU,ETS1,SERPINE1,PPARG,THBS1,CAST,IGFBP5,SGK1,CXCL12,S1PR1,FN1,CDKN1B,CDK4,CDK6,ANGPT1,ATP2A2,CDKN2A,ERBB2,SDC1,PTTG1,EGR1,TIMP1…	4.29942e-09	12
Expression Targets of PI3K	Pathway	742	235	31	PI3K	FGF2,EDN1,PTGS2,VEGFA,GJA1,BAX,FOS,HIF1A,ODC1,HSPA1A,VCAM1,IL6,AKT1,IL8,CDKN1A,MYC,APP,HSPB2,PRKCA,SOD1,CAT,CALD1,NFKBIA,CAV1,ELN,ITGB2,MYLK,AGTR1,CCL2,JUN,DUSP1,PDCD4,HSP90AA1,HSPB1,CTNNB1,BCL2L1,PPARGC1A,LEP,CEBPB,ESRRA,MT1F,HMOX1,POSTN,ABCA1,PLAU,SERPINE1,PPARG,EDNRB,THBS1,FBXO32,IGFBP5,SGK1,DDIT3,FN1,SOD2,CDKN1B,MTOR,HOXA10,CDK4,CDK6,ATP2A2,CDKN2A,ID1,SDC1,ENG,EGR1,TIMP1,CPT1A,SPP1,LDLR,RGS4,…	4.498e-09	13
Expression Targets of FOXO3	Pathway	156	68	43	FOXO3	IRS1,VEGFA,GJA1,BAX,CASP1,HIF1A,HSPA1A,IL6,IL8,CDKN1A,MYC,CAT,CAV1,BCL2L1,PPARGC1A,PLAU,SERPINE1,FBXO32,KLF4,SOD2,CDKN1B,CDKN2A,ID1,EGR1,TIMP1,BNIP3,TXN,RUNX2,SIRT1,CXCL2,GADD45A,FOXO3,IRS2,PCK2,PDK4,IGFBP3,TGFB2,BNIP3L,SOCS3,CTSL1,BIRC5,GADD45B,TXNIP,TNFRSF10B,CFLAR,FOXM1,JUP,KCNMB1,KCNJ8,CYR61,CFH,CDKN1C,BCL6,CCND2,EFNB2,SEPP1,DDIT4,BTG1,TSC22D3,MAP1LC3B,CITED2,ATG12,SRPR,MSRA,PINK1,GALT,GABARA…	6.3418e-09	14
Expression Targets of miR-30	Pathway	91	46	50	miR-30	JUN,SLC7A1,BDNF,GNAI2,ATP2A2,RAB27B,SLC4A7,MBNL1,PGM1,SLC38A2,NCL,TNFRSF10B,WNT5A,MAT2A,SLC12A4,NPR3,P4HA2,NT5C3,ANPEP,NCEH1,PNP,PTPRK,PPP2R4,SYPL1,HNRNPM,LMNB2,SEC62,IFRD1,UAP1,GALNT1,DOCK7,MPDU1,FRG1,NUCB1,SLC38A1,TMED2,RBMS1,TMED10,NUFIP2,FXR2,TMED3,TMCO1,TMEM59,PTRH1,TMEM87A,TMED7	8.33947e-09	15
Expression Targets of AKT1	Pathway	604	196	32	AKT1	FGF2,KCNMA1,PTGS2,IRS1,VEGFA,GJA1,BAX,FOS,HIF1A,ODC1,HSPA1A,VCAM1,IL6,BID,AKT1,IL8,CDKN1A,MYC,HSPB2,SOD1,CAT,CALD1,APOE,NFKBIA,ELN,CCL2,JUN,DUSP1,PDCD4,CTNNB1,BCL2L1,TIMP2,PPARGC1A,LEP,CEBPB,HMOX1,POSTN,ABCA1,PLAU,ENPP1,SERPINE1,PPARG,THBS1,FBXO32,IGFBP5,DDIT3,S1PR1,FN1,SOD2,CDKN1B,CDK4,ATP2A2,CDKN2A,ID1,PTTG1,ENG,EGR1,TIMP1,CPT1A,SPP1,LDLR,RGS4,NFE2L2,BNIP3,SCARB1,SP1,ANGPT2,SLC25A4,RUNX2,CD44,S…	1.21856e-08	16
Expression Targets of SMAD3	Pathway	287	107	37	SMAD3	FGF2,EDN1,DCN,PTGS2,VEGFA,BAX,FOS,IL6,CDKN1A,MYC,APP,PRKCA,ELN,AGTR1,CCL2,JUN,DUSP1,CTNNB1,LEP,HMOX1,PLAU,SERPINE1,PPARG,THBS1,CXCL12,FN1,CDKN1B,MTOR,CDKN2A,ID1,ENG,CSRP2,EGR1,TIMP1,SPP1,ITGB1,TNFRSF11B,SMAD3,RUNX2,SIRT1,PALLD,SMAD7,TNC,FGFR3,FST,TRIB3,JAG1,IL10,CCNA2,TGFB2,TIMP3,ACTG2,TGFB3,SKP2,AHR,BIRC5,GADD45B,CHUK,HES1,ATF3,HP,ZFP36,TAGLN,JUNB,ANKRD1,TGFBR2,GREM1,WISP1,TGFBI,BGN,MMP13,SNAI2,…	1.4466e-08	17
Expression Targets of MIR1-1	Pathway	194	79	40	MIR1-1	EDN1,HSPA1A,SDC4,PDCD4,BCL2L1,BDNF,PICALM,LRP1,THBS1,SLC44A1,FST,YWHAQ,NRP1,TPM1,AXL,TPM2,ANXA2,TH1L,IFT52,RAN,ANPEP,CTSC,CSRP1,CCND2,SFXN1,FBLN2,PNP,PTBP1,ARF4,DHX15,PTPRF,LZTFL1,DDX5,FERMT2,ARHGEF18,SRXN1,TSPAN4,MOV10,PDLIM7,TDP1,UHMK1,CORO1C,ATP6V0A1,RAB11FIP2,LRRC8A,LASP1,TRAPPC3,PTPLAD1,AP3D1,CHSY1,XPNPEP3,SLC25A1,EML4,ANP32B,CDK14,BLCAP,MTHFD2,MTX1,TPM4,PGM2,NETO2,TAGLN2,XPO6,MXD4,GOLGA7,CN…	1.54611e-08	18
Expression Targets of RHOA	Pathway	164	69	41	RHOA	PTGS2,VEGFA,BAX,FOS,HIF1A,VCAM1,IL6,IL8,CDKN1A,IGF2,NFKBIA,RHOA,AGTR1,JUN,CTNNB1,CEBPB,HMOX1,ABCA1,PLAU,SERPINE1,NTF3,THBS1,FN1,CDKN1B,MTOR,CDK4,MYH11,ATP2A2,EGR1,SPP1,HSP90B1,SCARB1,S1PR3,TNFRSF11B,RUNX2,PLAUR,SLC2A1,TNC,IL18,SOX9,CCNA2,PLAT,ACTG2,LOX,SKP2,SLC3A2,BIRC5,MMP7,TAGLN,VCL,TGFBR2,TPM1,KLF2,MMP13,PDGFRA,PTGES,CTNNA1,CYR61,CCNB2,IBSP,RHOB,CD63,SDC2,COL1A2,RHOC,CDH15,FLRT3,COL10A1,LIMA1	2.78418e-08	19
Expression Targets of IGF1	Pathway	643	204	31	IGF1	FGF2,EDN1,PTGS2,IRS1,VEGFA,GJA1,BAX,FOS,CAPN2,HIF1A,ODC1,HSPA1A,IGF2R,VCAM1,IL8,CDKN1A,MYC,APP,NRG1,HSPB2,IGF2,SAT1,PRKCA,CAT,ELN,AGTR1,PRKCD,CDK1,JUN,PARP1,CDH2,DUSP1,TJP1,CTNNB1,BCL2L1,BDNF,TIMP2,PPARGC1A,LEP,EZR,HMOX1,ABCA1,FGF7,PRNP,PLAU,SLC20A1,ETS1,SERPINE1,PPARG,THBS1,FBXO32,CAST,IGFBP5,DDIT3,CXCL12,KLF4,FN1,SOD2,CDKN1B,ITGA5,CDK4,CDK6,ATP2A2,ID1,PTTG1,LEPR,EGR1,TIMP1,SPP1,HSPA5,LDLR,RPL22…	4.38427e-08	20
Expression Targets of EDN1	Pathway	304	110	36	EDN1	FGF2,EDN1,HBEGF,PTGS2,IRS1,VEGFA,SLC4A4,GJA1,BAX,FOS,HIF1A,ODC1,HSPA1A,MAP2K1,VCAM1,IL6,IL8,MYC,NRG1,NFKBIA,CAV1,ITGB2,DMD,CCL2,JUN,CDH2,DUSP1,HSPB1,BCL2L1,BDNF,TIMP2,LEP,CEBPB,EZR,PLAU,SERPINE1,EDNRB,THBS1,ILK,SGK1,FN1,SOD2,GNAQ,ATP2A2,PROS1,EGR1,TIMP1,SPP1,RPL22,ITGB1,SP1,TXN,CD44,SOD3,PLAUR,MIF,SLC2A1,OGT,ADIPOR1,LPL,ACTB,IL18,TGM2,JAG1,SOCS1,IL10,TIMP3,ACTG2,STAT5A,TGFB3,SOCS3,DKK1,BIRC5,SLC1…	5.7606e-08	21
Expression Targets of SRC	Pathway	289	105	36	SRC	DCN,PTGS2,VEGFA,CA2,FOS,HIF1A,VCAM1,IL6,AKT1,IL8,CDKN1A,MYC,APP,PRKCD,CCL2,FHL1,JUN,DUSP1,CTNNB1,BCL2L1,FHL2,ESRRA,PTPN12,HMOX1,PLAU,SERPINE1,CAST,DDIT3,SPHK1,FN1,SOD2,CDKN1B,CDK4,CDK6,ERBB2,ID1,SDC1,PTTG1,EGR1,SPP1,HSPA5,LDLR,HSP90B1,SP1,CD44,STAT1,CXCL2,MCL1,SOD3,PLAUR,SLC2A1,GADD45A,ACTB,IGFBP3,IL10,CCNA2,CREBBP,TIMP3,ACTG2,PENK,TGFB3,CX3CL1,ACAT1,SOCS3,IGFBP2,CTSL1,BIRC5,PDGFRB,MMP7,MUC1,JUNB…	9.16577e-08	22
Expression Targets of PKG	Pathway	89	43	47	PKG	EDN1,PTGS2,GJA1,FOS,HSPA1A,IL6,CDKN1A,CAT,RHOA,CCL2,JUN,DUSP1,CTNNB1,BDNF,PPARGC1A,HMOX1,POSTN,SERPINE1,EDNRB,THBS1,FN1,SOD2,CDK4,ATP2A2,CDKN2A,EGR1,SPP1,TXN,SOD3,PLAUR,RGS2,HK2,CCNA2,SKP2,TAGLN,VCL,MMP13,DDAH2,SLC12A4,PTGES,HNRNPD,ARNTL,BACE1	1.36157e-07	23
Expression Targets of proteasome endopeptidase complex	Pathway	953	282	29	proteasome endopeptidase complex	EDN1,HBEGF,PTGS2,IRS1,VEGFA,GJA1,BAX,FOS,HIF1A,ODC1,HSPA1A,MAPK3,CYCS,VCAM1,RAC1,IL6,AKT1,IL8,CDKN1A,MYC,APP,NRG1,HSPB2,MAP3K5,SOD1,ADRB2,NFKBIA,RHOA,CAV1,ELN,AIFM1,DMD,WASL,PRKCD,SLC19A1,CCL2,CDK1,JUN,ITPR1,DUSP1,PDCD4,TJP1,HSP90AA1,HSPB1,CTNNB1,BCL2L1,BDNF,PPARGC1A,LEP,CEBPB,MYL12B,HSPD1,EZR,ZP3,HMOX1,ABCA1,PRNP,ETS1,ENPP1,PPARG,ILK,CAST,SGK1,PAK1,DDIT3,SPHK1,FLNA,SOD2,CDKN1B,MTOR,CDK4,CDK6,ATP…	1.75973e-07	24
Expression Targets of mitogen-activated protein kinase	Pathway	850	255	29	mitogen-activated protein kinase	EIF2S1,HBEGF,PTGS2,VEGFA,GJA1,BAX,CASP1,FOS,CAPN2,HIF1A,ODC1,HSPA1A,MAPK3,VCAM1,IL6,IL8,CDKN1A,MYC,APP,SAT1,SOD1,NEU1,CAT,APOE,NFKBIA,CAV1,ELN,AGTR1,CCL2,FHL1,JUN,CDH2,SDC4,DUSP1,TJP1,CTNNB1,BCL2L1,BDNF,TIMP2,PPARGC1A,CEBPB,MT1F,EZR,HMOX1,SCNN1A,ABCA1,PLAU,ETS1,SERPINE1,PPARG,THBS1,FBXO32,CAST,IGFBP5,SGK1,DDIT3,CALR,KLF4,FN1,SOD2,ENDOG,CDKN1B,ITGA5,CDK4,CDK6,MYH11,GNAI2,ATP2A2,CDKN2A,ID1,ITGA7,SD…	2.09363e-07	25
Expression Targets of RAF1	Pathway	201	78	38	RAF1	EDN1,HBEGF,DCN,PTGS2,VEGFA,BAX,FOS,HIF1A,ODC1,VCAM1,IL6,IL8,CDKN1A,MYC,APP,NFKBIA,CCL2,CDK1,JUN,DUSP1,HMOX1,SCNN1A,PLAU,SERPINE1,PPARG,DDIT3,CDKN1B,CDK4,MYH11,ATP2A2,CDKN2A,ERBB2,EGR1,SPP1,HSPA5,LDLR,ITGB1,SMAD3,CD44,BIRC2,RAC2,PLAUR,RAF1,SLC2A1,GADD45A,LPL,ACTB,PCK2,STC2,TGM2,SOCS1,IL10,CCNA2,PTH1R,CD14,PPP1R15A,BIRC5,CFLAR,ATF3,JUNB,TPM1,TSPO,EPHA2,MMP13,NES,ERRFI1,ITGAV,PRDX1,PDE4D,CCND2,RND3,…	2.11311e-07	26
Expression Targets of BCL2	Pathway	125	54	42	BCL2	VEGFA,BAX,CASP1,FOS,HIF1A,HSPA1A,IL8,CDKN1A,MYC,CAT,NFKBIA,CCL2,JUN,CDH2,BCL2L1,CRYAB,SPHK1,CDKN1B,CDK4,ATP2A2,CDKN2A,TIMP1,ITGB1,SP1,MCL1,PLAUR,SLC2A1,BMP4,GADD45A,FOXO3,HK2,SOX9,CCNA2,BIRC5,SP7,TRAP1,HES1,CFLAR,KLF2,NES,CCND3,CTNNA1,KCNB1,BCL6,HSPA2,CCND2,TNFRSF12A,DAG1,BTG1,AMD1,KRT10,LDHA,TYMS,KPNA2	3.40711e-07	27
Expression Targets of Rho kinase	Pathway	110	49	44	Rho kinase	EDN1,PTGS2,VEGFA,FOS,HIF1A,VCAM1,IL6,CDKN1A,MYC,PTPN11,APP,NFKBIA,CDC42,CCL2,JUN,CDH2,ABCA1,SERPINE1,PPARG,EDNRB,NTF3,THBS1,CDKN1B,ITGA5,CDK4,CDK6,ATP2A2,SPP1,S1PR3,TNC,STC1,SOX9,CCNA2,TGFB2,ACTG2,LOX,SKP2,ACAT1,TAGLN,MMP13,CCND3,SNAI2,CTNNA1,PDGFD,TNFRSF12A,LUM,COL10A1,PPM1A,LTBP3	4.02399e-07	28
Expression Targets of F2	Pathway	283	101	35	F2	MME,FGF2,EDN1,HBEGF,PTGS2,VEGFA,BAX,FOS,HIF1A,ODC1,HSPA1A,VCAM1,IL6,ADM,IL8,CDKN1A,MYC,APP,APOE,NFKBIA,ITGB2,CCL2,JUN,SLC7A1,SDC4,DUSP1,HSP90AA1,HSPB1,TIMP2,HMOX1,PRNP,PLAU,SERPINE1,THBS1,SGK1,CXCL12,S1PR1,FN1,SOD2,CDKN1B,HOXA10,ITGA5,MYH11,ID1,SDC1,EGR1,TIMP1,ITGB1,S1PR3,TNFRSF11B,TEK,ANGPT2,RUNX2,CD44,TFRC,CXCL2,RAC2,PLAUR,MIF,BMP4,CTSD,TNC,SLC2A3,ACTB,TGM2,IL10,CCNA2,PLAT,ACTG2,CX3CL1,PTH1R,SO…	4.31401e-07	29
Expression Targets of MAPK1	Pathway	796	239	29	MAPK1	HBEGF,DCN,PTGS2,IRS1,VEGFA,CA2,GJA1,BAX,FOS,HIF1A,ODC1,HSPA1A,MAPK3,VCAM1,IL6,IL8,CDKN1A,MYC,SAT1,SOD1,APOE,NFKBIA,ELN,ITGB2,LY96,GSN,CCL2,JUN,CDH2,SDC4,DUSP1,PDCD4,TJP1,HSPB1,CTNNB1,BCL2L1,BDNF,TIMP2,PPARGC1A,CEBPB,ESRRA,EZR,ADORA1,HMOX1,SCNN1A,POSTN,ABCA1,PRNP,PLAU,ETS1,SERPINE1,PPARG,THBS1,RPS6,FBXO32,IGFBP5,SGK1,DDIT3,KLF4,FN1,ENDOG,CDKN1B,ITGA5,CDK4,CDK6,MYH11,GNAI2,ATP2A2,CDKN2A,ID1,SDC1,EG…	4.8516e-07	30
Expression Targets of E2F1	Pathway	309	108	34	E2F1	PTGS2,VEGFA,BAX,FOS,ODC1,VCAM1,IL6,BID,MYC,IGF2,MAP3K5,CDK1,DUSP1,CTNNB1,BCL2L1,PLAU,SERPINE1,PPARG,THBS1,CALR,SOD2,CDKN1B,CDK4,CDKN2A,CHEK1,PTTG1,EGR1,SPP1,HSPA5,BNIP3,CHEK2,SIRT1,SDHC,MCL1,PLAUR,FOXO3,FASN,ACTB,ULK1,PDK4,PTEN,CCNA2,NCOA3,TGFB2,PLAT,SRSF2,SKP2,BIRC5,GADD45B,AURKB,NRP1,CFLAR,PIN1,MAT2A,PDGFRA,CCND3,SNAI2,CDC25B,BIN1,B4GALT1,CCND2,RPA2,FBXO5,E2F3,SNRPN,BMI1,MCM7,AXIN2,TP53BP2,UHRF…	5.57064e-07	31
Expression Targets of LDL	Pathway	230	85	36	LDL	FGF2,EDN1,HBEGF,PTGS2,VEGFA,BAX,FOS,HIF1A,HSPA1A,VCAM1,IL6,ADM,IL8,CDKN1A,MYC,SOD1,RHOA,CAV1,AGTR1,CCL2,JUN,SDC4,DUSP1,CEBPB,HMOX1,LRP1,ABCA1,PLAU,SERPINE1,PPARG,EDNRB,CXCL12,FN1,SOD2,ENDOG,ID1,SDC1,EGR1,TIMP1,CPT1A,HSPA5,LDLR,PSEN2,SHC1,HYOU1,SP1,SIRT1,CXCL2,BIRC2,MIF,ACTB,SAA1,CD68,IL10,TIMP3,PLAT,LOX,CX3CL1,SERPINF1,IGFBP2,PDGFRB,PTGIS,APOB,SLC11A2,NR1H3,TFPI,TGFBR2,IL6ST,LRP5,COL4A1,PTX3,PRDX…	6.97713e-07	32
Expression Targets of TNFSF10	Pathway	118	51	42	TNFSF10	PTGS2,VEGFA,GJA1,BAX,CASP1,FOS,HIF1A,HSPA1A,CYCS,IL6,BID,AKT1,IL8,MYC,NFKBIA,CCL2,JUN,DUSP1,BCL2L1,DDIT3,SOD2,CDKN1B,CDK4,PTTG1,EGR1,TIMP1,HSP90B1,ANXA1,CXCL2,BIRC2,MCL1,GADD45A,SOCS1,SOCS3,PPP1R15A,BIRC5,TNFRSF10B,CFLAR,MMP7,PRDX1,PRDX4,PEBP1,BUB1,PARK7,TYMS,PTBP1,PEA15,IFIT1,IFI16,LZTR1,IFITM1	7.15876e-07	33
Expression Targets of IL1B	Pathway	1050	303	28	IL1B	FGF2,EDN1,HBEGF,DCN,PTGS2,IRS1,VEGFA,GJA1,BAX,FOS,SLC12A2,HIF1A,HSPA1A,CYCS,VCAM1,IL6,BID,ADM,IL8,CDKN1A,MYC,APP,NRG1,SOD1,ADRB2,APOE,NFKBIA,PTGDS,CAV1,ELN,MYLK,LY96,AGTR1,AIFM1,PRKCD,CCL2,JUN,CDH2,ITPR1,SDC4,DUSP1,TJP1,HSP90AA1,BCL2L1,BDNF,TIMP2,PPARGC1A,CEBPB,IL15,MT1F,CCR6,EZR,HMOX1,SCNN1A,LRP1,ABCA1,FGF7,PRNP,PLAU,ETS1,ENPP1,SERPINE1,PPARG,EDNRB,NTF3,THBS1,FBXO32,IGFBP5,SGK1,PAK1,DDIT3,SPHK1,…	7.46628e-07	34
Expression Targets of SRF	Pathway	147	60	40	SRF	DCN,PTGS2,FOS,HIF1A,IL6,MYC,IGF2,CALD1,MYLK,GSN,DMD,JUN,CTNNB1,BCL2L1,FHL2,PPARGC1A,SERPINE1,SGK1,FN1,MYH11,ATP2A2,CSRP2,EGR1,CPT1A,ITGB1,MCL1,SLC2A1,FGFR3,ACTB,ACTG1,PTEN,TGFB2,TIMP3,ACTG2,MYL9,APOD,PDPK1,BIRC5,NR1H2,TAGLN,WNT5A,JUNB,VCL,KLF2,RCAN1,ZYX,KCNMB1,TPM2,TGFB1I1,SMTN,CYR61,FOSB,CNN1,COL1A2,KRT17,PDLIM7,TUFT1,LIMA1,MYOM1,CCT8	7.85891e-07	35
Expression Targets of SMAD7	Pathway	109	48	43	SMAD7	DCN,VEGFA,IL6,CDKN1A,MYC,APP,CCL2,CDK1,JUN,PARP1,CDH2,PDCD4,CTNNB1,TIMP2,HMOX1,SERPINE1,ILK,FN1,ID1,SPP1,TNFRSF11B,TXN,SMAD7,SCD,FST,SOX9,CCNA2,TGFB2,ACTG2,ZFP36,TAGLN,JUNB,BGN,MMP13,CYR61,SMAD6,KRT14,BHLHE40,CITED2,MXD1,PTPRK,PMEPA1,HAS2,COL1A2,RECK,C13orf15,ADH1A,RNF11	7.98198e-07	36
Expression Targets of MAPK8	Pathway	538	170	31	MAPK8	HBEGF,DCN,PTGS2,IRS1,VEGFA,GJA1,BAX,FOS,HIF1A,HSPA1A,VCAM1,IL6,IL8,CDKN1A,MYC,APP,IGF2,SAT1,SOD1,APOE,NFKBIA,PTGDS,ELN,LY96,AGTR1,CCL2,CDK1,JUN,CDH2,SDC4,DUSP1,HSP90AA1,HSPB1,CTNNB1,BCL2L1,PPARGC1A,CASK,CEBPB,PTPN12,MT1F,HMOX1,ABCA1,CRYAB,PLAU,SERPINE1,PPARG,NTF3,THBS1,IGFBP5,DDIT3,SPHK1,CXCL12,FN1,SOD2,ENDOG,CDKN1B,CDK4,PPP1R14A,ATP2A2,CDKN2A,ITGA7,SDC1,CHEK1,ENG,EGR1,TIMP1,SPP1,HSPA5,CTSK,LDLR,…	8.24747e-07	37
Expression Targets of VEGFA	Pathway	405	134	33	VEGFA	EIF2S1,HBEGF,PTGS2,VEGFA,MARCKS,GJA1,BAX,FOS,HSPA1A,VCAM1,IL8,CAV1,ITGB2,VASP,CCL2,DUSP1,TJP1,BCL2L1,LPAR1,TIMP2,MT1F,HMOX1,LRP1,CRYAB,PLAU,ETS1,SERPINE1,THBS1,IGFBP5,CXCL12,S1PR1,CALR,FN1,SOD2,CDKN1B,ITGA5,ANGPT1,ID1,EGR1,TIMP1,SPP1,HSPA5,CTSK,ITGB1,BNIP3,CAV2,S1PR3,TNFRSF11B,TEK,ANGPT2,ID2,MCL1,PLAUR,SLC2A1,GADD45A,ENPP2,STC1,ACTB,IGFBP3,SOX9,CCNA2,DUSP5,PLAT,NCL,ACTG2,LOX,ABCC4,SOCS3,HLA-A,CTS…	8.42991e-07	38
Expression Targets of MYC	Pathway	406	134	32	MYC	EIF2S1,EDN1,HBEGF,VEGFA,BAX,FOS,HIF1A,ODC1,HSPA1A,IGF2R,VCAM1,ADM,IL8,CDKN1A,MYC,IGF2,RHOA,CAV1,CDK1,SLC7A1,CDH2,HSP90AA1,BCL2L1,TIMP2,HSPD1,MT1F,EZR,HMOX1,PLAU,THBS1,RPS6,CAST,SGK1,DDIT3,SOD2,CDKN1B,CDK4,CDKN2A,ID1,ITGA7,SDC1,SPP1,ITGB1,ARAF,SP1,ID2,SIRT1,SLC14A1,TFRC,MCL1,SLC2A1,GADD45A,NDRG1,GLS,ACTB,PCK2,TGM2,HK2,PTEN,CCNA2,TGFB2,SRSF3,EIF4G1,TIMP3,NCL,ACTG2,DKK1,BIRC5,GADD45B,LGALS1,PDGFRB,H…	9.80834e-07	39
Expression Targets of PTHLH	Pathway	132	55	41	PTHLH	EDN1,VEGFA,SLC9A3R1,GJA1,BAX,FOS,ODC1,IL6,IL8,MYC,PRKCA,CCL2,CDK1,JUN,DUSP1,BCL2L1,LEP,FGF7,PLAU,SLC20A1,THBS1,FN1,CDKN1B,ID1,TIMP1,SPP1,TNFRSF11B,RUNX2,CD44,PLAUR,BMP4,OXTR,FGFR3,RGS2,JAG1,SAA1,BMP6,CCNA2,ACTG2,SKP2,PTH1R,ADAMTS1,JUND,CYP27A1,MMP13,SPARC,NFATC1,CDC25B,CDKN1C,SMAD6,MGP,IBSP,PRRX1,COL10A1,CLEC2D	1.06466e-06	40
Expression Targets of SMAD2	Pathway	152	61	39	SMAD2	EDN1,PTGS2,VEGFA,BAX,IL6,CDKN1A,MYC,AGTR1,CDK1,CEBPB,HMOX1,ETS1,SERPINE1,PPARG,THBS1,CXCL12,FN1,MYH11,ID1,CSRP2,TIMP1,ITGB1,TNFRSF11B,SMAD3,RUNX2,TNC,LPL,JAG1,CCNA2,TIMP3,PLAT,ACTG2,AHR,BIRC5,GADD45B,NOG,CHUK,HES1,ATF3,TAGLN,TGFBI,BGN,MMP13,SNAI2,PTX3,FBLN5,CCND2,RHOB,SEPP1,PITX2,COL7A1,MXD1,PTPRK,HAS2,COL1A2,C13orf15,FOXC1,COL10A1,KRT16,ALPP,TNMD	1.24897e-06	41
Expression Targets of BCR-ABL	Pathway	153	61	39	BCR-ABL	VEGFA,HIF1A,HSPA1A,MAP2K1,IL6,MYC,ITGB2,PRKCD,JUN,PDCD4,BCL2L1,HMOX1,SPHK1,HSPA8,CDKN1B,MTOR,EGR1,SPP1,ITGB1,SP1,SIRT1,MCL1,FYN,SLC2A1,FOXO3,EIF5A,PTEN,LYN,SKP2,BIRC5,MLH1,FOXM1,HNRNPK,CCND3,CDH11,HNRNPA2B1,RAN,AURKA,ISG15,NOV,PEBP1,BCL6,MAP3K1,CDH13,CCND2,BUB1,MAD2L1,CDC20,E2F3,RUNX1,POLB,PRKDC,BMI1,MSH3,PIK3CD,SIPA1,MECOM,CBLB,NME1,UBE2T,PHLPP2	1.61605e-06	42
Expression Targets of TGFBR1	Pathway	99	44	44	TGFBR1	EDN1,DCN,PTGS2,VEGFA,HIF1A,CDKN1A,CALD1,ELN,AGTR1,CCL2,PDCD4,CTNNB1,LEP,HMOX1,SERPINE1,PPARG,FN1,ITGA5,GNAI2,ID1,CSRP2,TIMP1,ITGB1,SMAD7,SLC2A1,PTEN,CCNA2,TGFB2,TIMP3,ACTG2,TGFB3,GADD45B,LGALS1,HES1,ZFP36,TAGLN,TGFBI,BGN,MMP13,LAMC1,CDKN1C,RHOB,ARHGEF2,COL10A1	1.72698e-06	43
Expression Targets of BRAF	Pathway	72	35	47	BRAF	HBEGF,VEGFA,HIF1A,CDKN1A,MYC,CCL2,CEBPB,CRYAB,FN1,CDKN1B,CDKN2A,ID1,EGR1,NFE2L2,ARAF,CRK,MCL1,TGM2,IL10,SKP2,AURKB,HES1,TNFRSF10B,MLH1,ATF3,MMP13,PRKAR1A,SERPINE2,IGFBP7,CKS1B,RND3,CST6,MAPK6,MR1,RAB2A	1.76618e-06	44
Expression Targets of E2F	Pathway	291	101	34	E2F	PTGS2,FOS,HSPA1A,IL6,CDKN1A,MYC,MAP3K5,CAV1,CDK1,JUN,HSP90AA1,BCL2L1,PPARGC1A,CEBPB,MT1F,PLAU,ETS1,SERPINE1,PPARG,CDKN2A,CHEK1,PTTG1,EGR1,BNIP3,SP1,MCL1,XRCC6,SMAD7,PLAUR,RAF1,PKD1,NEO1,INPPL1,ACTB,FST,ULK1,PDK4,CCNA2,NCOA3,CREBBP,SKP2,PFKFB3,AHR,ADAMTS1,BIRC5,TXNIP,NRP1,MLH1,PIN1,FOXM1,CCND3,NR4A2,UCHL1,BIN1,AURKA,CCND2,FTL,RPA2,FBXO5,E2F3,SNRPN,ERCC1,PRKDC,CD99,BMI1,MSH3,MCM7,CDKN2D,AXIN2,FANCG…	1.86842e-06	45
Expression Targets of EGFR	Pathway	352	118	33	EGFR	FGF2,PTGS2,VEGFA,BAX,CASP1,FOS,SLC12A2,HIF1A,VCAM1,RAC1,IL6,BID,IL8,CDKN1A,MYC,NFKBIA,ELN,CCL2,JUN,CDH2,DUSP1,CTNNB1,BCL2L1,PPARGC1A,CEBPB,PLAU,SERPINE1,NTF3,PAK1,SPHK1,FN1,CDKN1B,CDK6,ERBB2,PTTG1,EGR1,ITGB1,NFE2L2,S1PR3,TNFRSF11B,ANGPT2,ID2,SMAD3,RUNX2,TFRC,BIRC2,MCL1,SMAD7,FGFR3,IRS2,FASN,ACTB,PCK2,TGM2,IGFBP3,JAG1,SOX9,PTEN,BMP6,KITLG,PLAT,ACTG2,BIRC5,SP7,CHUK,HES1,NRP1,SLC1A3,TNFRSF10B,CFLAR,…	1.87532e-06	46
Expression Targets of KLF4	Pathway	131	54	40	KLF4	PTGS2,BAX,FOS,ODC1,VCAM1,IL6,CDKN1A,MYC,AGTR1,CCL2,HSP90AA1,CTNNB1,CEBPB,SERPINE1,HSPA8,KLF4,SOD2,CDKN1B,CDK4,MYH11,SCARB1,SP1,MFN2,PLAUR,SOCS1,IL10,ACTG2,SKP2,CD14,SOCS3,BIRC5,GADD45B,PDGFRB,GDF15,ATF3,TAGLN,FOXM1,SNAI2,LAMC1,SPARC,CDKN1C,ASS1,ID3,CCND2,TKT,HSP90AB1,BMI1,AXIN2,ALDH3A1,COL8A1,KPNA2,SLC5A6,PFKP,PSG5	1.98063e-06	47
Expression Targets of MIR16-1	Pathway	109	47	42	MIR16-1	FGF2,PTGS2,FOS,SLC12A2,IGF2R,IL6,IL8,MYC,SLC7A1,HMOX1,GFPT1,CDK6,GPAM,VTI1B,ARHGDIA,ZFP36,CCND3,LAMC1,CA12,NPR3,CCNB2,SERPINE2,SQSTM1,RTN4,HSPA1B,PNP,HBXIP,DNAJB4,PISD,SPTLC1,SRPR,PURA,IFRD1,HARS,SLC38A1,IPO4,SLC16A3,RARS,CHORDC1,PSAT1,SRPRB,LUZP1,DTD1,TMEM109,SLC25A22,TOMM34,MRPL20	2.13797e-06	48
Expression Targets of TGFB2	Pathway	185	70	37	TGFB2	EDN1,HBEGF,PTGS2,VEGFA,IL6,IL8,SOD1,RHOA,ELN,ITGB2,CCL2,CDH2,TJP1,HSPB1,CEBPB,HMOX1,POSTN,CRYAB,PLAU,SERPINE1,PPARG,THBS1,IGFBP5,FN1,CDK4,CDKN2A,TIMP1,ITGB1,SMAD3,SMAD7,TNC,TGM2,IGFBP3,VCAN,PTEN,IL10,CCNA2,TGFB2,PLAT,ACTG2,TGFB3,PTH1R,ADAMTS1,TAGLN,GREM1,CFB,BGN,NES,TGFBR3,SPARC,SERPINH1,SPRY2,SMAD4,JAM2,CDKN1C,CCNB2,CYP26B1,PITX2,COL7A1,HAS1,FBN2,HAS2,LUM,TSPYL2,COL1A2,ADAMTS5,UGDH,FOXC1,RPS27,C…	2.60213e-06	49
Expression Targets of CTGF	Pathway	113	48	42	CTGF	DCN,PTGS2,GJA1,BAX,FOS,HIF1A,IL6,AKT1,CDKN1A,MYC,ELN,CCL2,CDH2,DUSP1,BCL2L1,CEBPB,SERPINE1,ILK,FN1,CDKN1B,ITGA5,EGR1,TIMP1,SPP1,ITGB1,BIRC2,SMAD7,PLAUR,CTSD,TNC,SOX9,CCNA2,TIMP3,ACTG2,CX3CL1,BIRC5,HES1,TGFBI,BGN,MMP13,S100A4,SPARC,IQGAP1,MGP,TSPYL2,COL1A2,ADAMTS5,COL10A1	2.76446e-06	50
Expression Targets of TCF7L2	Pathway	110	47	42	TCF7L2	EDN1,PTGS2,IRS1,VEGFA,IL8,CDKN1A,MYC,JUN,PDCD4,CTNNB1,PLAU,SERPINE1,FN1,PTTG1,SPP1,TNFRSF11B,CD44,PLAUR,TNC,FST,VCAN,SOX9,SRSF3,ACTG2,TGFB3,SKP2,DKK1,AHR,BIRC5,MMP7,TAGLN,YY1AP1,FGF18,CD46,UCHL1,AURKA,NR2F2,CD24,AXIN2,ENC1,PMEPA1,NRCAM,COPS5,FZD7,BAMBI,ADAMTS9,STARD7	2.90041e-06	51
Expression Targets of MAP2K1	Pathway	241	86	35	MAP2K1	EDN1,HBEGF,DCN,PTGS2,VEGFA,GJA1,FOS,HIF1A,MAP2K1,IL6,IL8,CDKN1A,MYC,PRKCA,CALD1,NFKBIA,CCL2,JUN,DUSP1,CTNNB1,BCL2L1,BDNF,TIMP2,PRNP,PLAU,ETS1,SERPINE1,PPARG,SGK1,ITGA5,CDKN2A,ERBB2,PTTG1,EGR1,HSPA5,LDLR,RGS4,ITGB1,SCARB1,SP1,ID2,SMAD3,CD44,CXCL2,BIRC2,MCL1,PLAUR,SLC2A1,IRS2,FASN,TGM2,IGFBP3,SOX9,IL10,CCNA2,SOCS3,CTSL1,BIRC5,SP7,LGALS1,PDGFRB,JUND,TAGLN,JUNB,TGFBR2,PDGFRA,SNAI2,NR4A2,DAB2,SCG2,ERR…	3.15351e-06	52
Expression Targets of RUNX2	Pathway	146	58	39	RUNX2	DCN,PTGS2,VEGFA,BAX,AKT1,CDKN1A,PTGDS,CAV1,CDH2,SDC4,CDKN1B,CDKN2A,TIMP1,SPP1,RGS4,TNFRSF11B,RUNX2,CD44,GNAS,BMP4,TNC,FGFR3,RGS2,IL18,SOX9,GPER,ATF6,BIRC5,SP7,GADD45B,NOG,GDF15,TAGLN,FGF18,LGALS3,MMP13,CCND3,SNAI2,SPARC,PIP,SMAD4,SMAD6,MGP,IBSP,NR2F2,RUNX1,PIK3R2,AXIN2,COL1A2,C13orf15,ADAMTS5,COL10A1,DHCR7,OXSR1,TRAM2,HAPLN1,PTTG1IP,OSR1	3.34354e-06	53
Expression Targets of STAT1	Pathway	270	94	34	STAT1	FGF2,EDN1,PTGS2,VEGFA,BAX,CASP1,FOS,HIF1A,HSPA1A,VCAM1,IL6,IL8,CDKN1A,MYC,APP,RHOA,CAV1,LY96,CCL2,JUN,HSP90AA1,HSPB1,BCL2L1,CEBPB,IL15,MT1F,HMOX1,ABCA1,SERPINE1,PPARG,KLF4,FN1,CDKN1B,LEPR,EGR1,TIMP1,SCARB1,SP1,STAT1,CXCL2,MCL1,SMAD7,PLAUR,LPL,GLS,SOCS1,IL10,NCL,STAT5A,CX3CL1,SKP2,CD14,SOCS3,HLA-A,BIRC5,SP7,MMP7,MUC1,ZFP36,FCGRT,KLF2,MMP13,PDGFRA,S100A4,SOCS2,CFH,STAT4,PTN,ISG15,B2M,PSMB8,PSMB9,HL…	3.67705e-06	54
Expression Targets of MAPK14	Pathway	600	183	30	MAPK14	MME,HBEGF,DCN,PTGS2,VEGFA,CA2,BAX,FOS,HIF1A,HSPA1A,VCAM1,IL6,IL8,CDKN1A,MYC,IGF2,APOE,NFKBIA,PTGDS,CAV1,ELN,ITGB2,MYLK,AGTR1,CCL2,CDK1,RPS6KB1,JUN,SLC7A1,DUSP1,TJP1,HSPB1,BCL2L1,BDNF,FHL2,TIMP2,PPARGC1A,LEP,HMOX1,SCNN1A,POSTN,ABCA1,PRNP,PLAU,SERPINE1,PPARG,EDNRB,THBS1,FBXO32,SGK1,DDIT3,FLNA,FN1,SOD2,CDKN1B,ATP2A2,CDKN2A,CHEK1,PTTG1,ENG,EGR1,TIMP1,SPP1,HSPA5,CTSK,LDLR,RGS4,NFE2L2,ARAF,SCARB1,TNFRS…	3.98209e-06	55
Expression Targets of SP3	Pathway	390	127	32	SP3	PTGS2,VEGFA,GJA1,BAX,FOS,SRD5A1,ODC1,CDKN1A,MYC,APP,KCNJ2,ELN,AGTR1,DMD,SLC19A1,CCL2,JUN,PARP1,CDH2,DUSP1,PDCD4,CBS,HMOX1,SCNN1A,ABCA1,SERPINE1,NTF3,SGK1,KLF4,SOD2,PPP1R14A,ATP2A2,CDKN2A,PROS1,PTTG1,EGR1,HSPA5,LDLR,SCARB1,SP1,ANGPT2,SMAD3,TFRC,STAT1,RAC2,SOD3,PLAUR,CYP1B1,SLC2A1,TNC,LPL,SLC2A3,FASN,BCAT2,IGFBP3,ALPL,HK2,IL10,EIF4G1,PLAT,CTSB,CD14,FKBP1A,SOCS3,CTSL1,ADAMTS1,BIRC5,GDF15,ATF3,MAT2A,…	4.08136e-06	56
Expression Targets of FGF	Pathway	326	109	33	FGF	FGF2,PTGS2,IRS1,VEGFA,GJA1,FOS,CYCS,VCAM1,RAC1,IL6,ADM,CDKN1A,MYC,PTPN11,APP,IGF2,MAP3K5,NFKBIA,ELN,AGTR1,JUN,DUSP1,CTNNB1,BCL2L1,PTPN12,EZR,POSTN,CRYAB,ETS1,SERPINE1,PPARG,CAST,IGFBP5,CXCL12,FN1,CDKN1B,ANGPT1,SDC1,EGR1,TIMP1,SPP1,ITGB1,NFE2L2,TEK,ANGPT2,RUNX2,ANTXR1,PLAUR,BMP4,GADD45A,FOXO3,ENPP2,TNC,JAG1,SOX9,SOCS1,CCNA2,MSX1,DUSP5,ACTG2,SOCS3,IGFBP2,AHR,ATF4,NOG,MMP7,TAGLN,FGF18,JUNB,VEGFC,GAS…	5.31255e-06	57
Expression Targets of TNF	Pathway	1732	466	26	TNF	MME,FGF2,MAPKAP1,EDN1,HBEGF,DCN,PTGS2,IRS1,VEGFA,CA2,MARCKS,GJA1,BAX,CASP1,FOS,SLC12A2,HIF1A,HSPA1A,VCAM1,RAC1,IL6,AKT1,ADM,IL8,CDKN1A,MYC,NRG1,HSPB2,IGF2,SAT1,SOD1,CAT,APOE,NFKBIA,FPR1,PTGDS,CAV1,ELN,ITGB2,MYLK,LY96,AGTR1,AIFM1,DMD,VASP,CCL2,CDK1,JUN,PARP1,SLC7A1,CDH2,ITPR1,SDC4,DUSP1,TJP1,HSPB1,CTNNB1,BCL2L1,BDNF,FHL2,TIMP2,PPARGC1A,LEP,CEBPB,CBS,CCR6,EZR,ADORA1,HMOX1,LRP1,ABCA1,FGF7,PRNP,PLAU,…	5.34973e-06	58
Expression Targets of INSR	Pathway	66	32	47	INSR	EDN1,HBEGF,VEGFA,FOS,HIF1A,MYC,APP,ELN,DUSP1,BCL2L1,PPARGC1A,PLAU,SERPINE1,CDKN1B,CDK4,EGR1,PLAUR,SLC2A1,FOXO3,FASN,ACTB,PCK2,TIMP3,PENK,IGFBP2,MMP7,VAMP2,ERRFI1,ERCC1,PHLDA1,ERCC2,MBNL2	5.38518e-06	59
Expression Targets of CAV1	Pathway	106	45	42	CAV1	FGF2,PTGS2,IRS1,VEGFA,BAX,FOS,HSPA1A,VCAM1,RAC1,IL6,IL8,CDKN1A,APP,CAV1,CCL2,TJP1,CTNNB1,BDNF,HMOX1,ABCA1,SERPINE1,FN1,ITGA5,CDK4,EGR1,NFE2L2,CAV2,TNC,SLC2A3,FASN,IL10,CCNA2,CD14,BIRC5,HES1,TGFBR2,NFATC1,ANXA2,CYR61,MMP11,HSP90AB1,RALA,FLOT1,S100A6,ALPP	5.81436e-06	60
Expression Targets of PTH	Pathway	220	79	35	PTH	FGF2,DCN,PTGS2,IRS1,VEGFA,CA2,GJA1,FOS,IL6,CDKN1A,IGF2,CCL2,CDK1,JUN,DUSP1,CTNNB1,TIMP2,PPARGC1A,CEBPB,PLAU,IGFBP5,CXCL12,FN1,CDKN1B,ANGPT1,ATP2A2,SPP1,CTSK,ITGB1,TNFRSF11B,SMAD3,RUNX2,GNAS,BMP4,STC1,LPL,RGS2,PCK2,IL18,STC2,IGFBP3,KITLG,TGFB2,PLAT,LOX,PTH1R,DKK1,IGFBP2,SP7,ATF4,JUNB,VEGFC,PPAP2B,IL6ST,TGFBI,BGN,MMP13,NR4A2,SFRP4,IGFBP7,SMAD6,FOSB,MGP,IBSP,PDGFD,EFNB2,BHLHE40,OSBPL1A,HAS2,GPC1,WNT…	6.0935e-06	61
Expression Targets of SMAD	Pathway	291	99	33	SMAD	EDN1,DCN,PTGS2,VEGFA,BAX,IL6,CDKN1A,MYC,APP,NFKBIA,ELN,CCL2,JUN,CDH2,DUSP1,CEBPB,HMOX1,POSTN,FGF7,SERPINE1,PPARG,THBS1,CXCL12,FN1,CDK4,ID1,SDC1,ENG,EGR1,TIMP1,SPP1,TNFRSF11B,SP1,SLC25A4,SMAD3,RUNX2,PALLD,CXCL2,UCP2,MCL1,SMAD7,SOD3,CLDN11,SCD,FST,VCAN,JAG1,SOX9,PTEN,IL10,MSX1,ACTG2,STAT5A,SKP2,SOCS3,AHR,BIRC5,SP7,GADD45B,NOG,PTGER1,ANGPTL4,GDF15,ATF3,HP,ZFP36,TAGLN,JUNB,ANKRD1,BGN,MMP13,LAMC1,S100…	6.32218e-06	62
Expression Targets of anti-oncogene	Pathway	100	43	42	anti-oncogene	FGF2,PTGS2,VEGFA,BAX,HIF1A,ODC1,HSPA1A,IL6,CDKN1A,MYC,PRKCA,CDK1,JUN,CTNNB1,BCL2L1,SERPINE1,THBS1,ERBB2,TYMP,SIRT1,EEF2,SLC2A1,NDRG1,STC1,CCNA2,IGFBP2,BIRC5,GDF15,ABCC3,KLF6,TPM2,CA12,CD47,CTNNA1,SLC6A6,EPAS1,DIAPH1,KRT10,STEAP3,NME1,YAP1,ARHGEF2,UPP1	6.39098e-06	63
Expression Targets of NFE2L2	Pathway	224	80	35	NFE2L2	HBEGF,PTGS2,VEGFA,SLC4A4,FOS,CYCS,VCAM1,IL6,IL8,NRG1,SAT1,SOD1,CAT,NFKBIA,CCL2,JUN,IL15,HMOX1,ETS1,SERPINE1,PPARG,EDNRB,DDIT3,SOD2,CDKN1B,GNAI2,ERBB2,NFE2L2,TXN,RUNX2,CYP1B1,FOXO3,CREBBP,TGFB2,AKR1C3,ABCC4,GPX1,SLC3A2,AHR,ATF4,ATF3,ABCC3,SLC40A1,TOMM20,GLO1,CFB,TXNRD1,AXL,ADSL,STIP1,SLPI,PRDX1,AKR1B1,NQO1,EPHX1,SQSTM1,TKT,GSTM3,PSMB5,PSMD4,SULT1A1,COX17,ALDH3A2,SF3A3,S100A6,SSBP1,SRXN1,AOX1,MTERF…	6.72326e-06	64
Expression Targets of PRKG1	Pathway	21	15	68	PRKG1	EDN1,IL6,RHOA,CCL2,DUSP1,HMOX1,SERPINE1,THBS1,SPP1,SLC2A3,RGS2,ACTG2,SKP2,MMP13,STMN2	6.84064e-06	65
Expression Targets of TXNIP	Pathway	19	14	70	TXNIP	PTGS2,VEGFA,HIF1A,VCAM1,IL6,CXCL12,FN1,CDKN1B,SLC2A1,CCNA2,TXNIP,KLF2,COL4A1,BCL6	8.77662e-06	66
Expression Targets of TIMP2	Pathway	19	14	70	TIMP2	EDN1,VEGFA,CDKN1A,CCL2,CDH2,DUSP1,TIMP2,CDKN1B,TIMP1,ITGB1,TEK,TGM2,FBN2,RECK	8.77662e-06	67
Expression Targets of LEF	Pathway	213	76	35	LEF	EDN1,PTGS2,IRS1,VEGFA,GJA1,FOS,MAP2K1,AKT1,IL8,CDKN1A,MYC,IGF2,GSK3B,ITGB2,CCL2,FHL1,JUN,CDH2,TJP1,CTNNB1,BCL2L1,BDNF,PLAU,SGK1,KLF4,FN1,CDKN1B,ATP2A2,ERBB2,PTTG1,EGR1,SPP1,TNFRSF11B,RUNX2,CD44,BMP4,TNC,PKD1,VCAN,JAG1,SOX9,IL10,LYN,MSX1,IGFBP6,TGFB3,SKP2,DKK1,IGFBP2,BIRC5,MMP7,MUC1,ATF3,FGF18,WISP1,SNAI2,UCHL1,SFRP4,IQGAP1,CCND2,CD24,AXIN2,PITX2,FSCN1,TWIST1,NRCAM,COPS5,NEDD9,SPEN,NUMB,COL10A1,EG…	1.1869e-05	68
Expression Targets of SAT1	Pathway	13	11	78	SAT1	HIF1A,MAPK3,SAT1,HMOX1,SP1,IGFBP3,CCNA2,IGFBP2,SMOX,AMD1,CALML4	1.466e-05	69
Expression Targets of MAPK3	Pathway	443	138	31	MAPK3	HBEGF,DCN,PTGS2,IRS1,VEGFA,BAX,FOS,HIF1A,HSPA1A,MAPK3,VCAM1,IL6,IL8,CDKN1A,MYC,SOD1,NFKBIA,ELN,GSN,CCL2,FHL1,JUN,CDH2,SDC4,DUSP1,TJP1,HSPB1,CTNNB1,BCL2L1,BDNF,TIMP2,EZR,ADORA1,HMOX1,SCNN1A,POSTN,ABCA1,PRNP,PLAU,ETS1,SERPINE1,PPARG,THBS1,FBXO32,DDIT3,KLF4,FN1,SOD2,ENDOG,CDKN1B,MYH11,CDKN2A,EGR1,TIMP1,SPP1,LDLR,RGS4,ITGB1,TYMP,SMAD3,RUNX2,CD44,PALLD,CXCL2,MCL1,PLAUR,SCD,SLC2A1,GADD45A,PTPRA,TNC,IRS…	2.03713e-05	70
Expression Targets of EGR1	Pathway	324	106	32	EGR1	FGF2,PTGS2,VEGFA,BAX,HIF1A,ODC1,CYCS,RAC1,IL6,IL8,CDKN1A,MYC,IGF2,SOD1,CAT,GSN,AGTR1,CCL2,JUN,TIMP2,CEBPB,CBS,PLAU,SERPINE1,PPARG,THBS1,SGK1,FN1,SOD2,GNAQ,CDKN1B,CDK4,ATP2A2,ID1,EGR1,TIMP1,SPP1,LDLR,BNIP3,TNFRSF11B,ID2,CD44,SIRT1,CXCL2,FYN,SOD3,PLAUR,GADD45A,NDRG1,TNC,RGS2,PCK2,SOCS1,PTEN,TIMP3,ACTG2,PENK,CD14,APEX1,CTSL1,ADAMTS1,BIRC5,GADD45B,LGALS1,ATF4,GNAI1,TNS1,CFLAR,GDF15,ADA,STAT6,ATF3,ZFP…	2.06121e-05	71
Expression Targets of PPARG	Pathway	627	186	29	PPARG	FGF2,EDN1,HBEGF,DCN,PTGS2,IRS1,VEGFA,BAX,FOS,HSPA1A,VCAM1,IL6,IL8,CDKN1A,MYC,PTPN11,APP,SAT1,SOD1,ADRB2,CAT,CALD1,APOE,NFKBIA,CAV1,GSK3B,ITGB2,AGTR1,CCL2,RPS6KB1,CDH2,DUSP1,CTNNB1,PPARGC1A,LEP,CBS,ESRRA,IL15,HMOX1,POSTN,LRP1,ABCA1,PLAU,SERPINE1,PPARG,EDNRB,THBS1,ILK,SGK1,DDIT3,CALR,KLF4,FN1,SOD2,CDKN1B,ITGA5,MYH11,PPP1R14A,ATP2A2,CDKN2A,SDC1,PTTG1,LEPR,EGR1,CPT1A,SPP1,HSPA5,LDLR,SCARB1,CAV2,TNFRS…	2.14416e-05	72
Expression Targets of EIF4EBP1	Pathway	30	18	58	EIF4EBP1	VEGFA,FOS,HIF1A,ODC1,DUSP1,BCL2L1,PPARGC1A,CEBPB,FBXO32,DDIT3,CDKN1B,HSPA5,SLC2A1,SLC1A5,CCNA2,ATF4,LAMB1,ISG15	2.23226e-05	73
Expression Targets of EPAS1	Pathway	79	35	43	EPAS1	EDN1,PTGS2,IRS1,VEGFA,HIF1A,VCAM1,ADM,IL8,FHL1,SERPINE1,SPHK1,CXCL12,FN1,SOD2,CDKN1B,BNIP3,TEK,ANGPT2,RUNX2,PLAUR,SLC2A1,BMP4,PCK2,VCAN,GPX1,ANGPTL4,SLC11A2,SLC31A1,MMP13,EPAS1,ENO1,LDHA,ACSL5,CITED2,COL10A1	2.24191e-05	74
Expression Targets of PKC	Pathway	768	222	28	PKC	MME,FGF2,EDN1,HBEGF,PTGS2,IRS1,VEGFA,GJA1,BAX,FOS,CAPN2,SLC12A2,HIF1A,SRD5A1,ODC1,HSPA1A,CYCS,VCAM1,IL6,BID,ADM,IL8,CDKN1A,MYC,APP,HSPB2,IGF2,SAT1,MAP3K5,PRKCA,ADRB2,CAT,NFKBIA,KCNJ2,PTGDS,CAV1,ELN,ITGB2,GSN,PRKCD,SLC19A1,CCL2,JUN,SLC7A1,CDH2,DUSP1,PDCD4,TJP1,HSP90AA1,CTNNB1,BCL2L1,TIMP2,CEBPB,IL15,MT1F,HMOX1,SCNN1A,LRP1,ABCA1,PLAU,SLC20A1,ETS1,SERPINE1,PPARG,EDNRB,THBS1,IGFBP5,SGK1,DDIT3,FN1,SOD…	2.26399e-05	75
Expression Targets of AMPK	Pathway	196	70	35	AMPK	EDN1,PTGS2,VEGFA,FOS,HIF1A,HSPA1A,CYCS,VCAM1,IL6,IL8,CDKN1A,APP,NFKBIA,DUSP1,CTNNB1,BCL2L1,BDNF,PPARGC1A,CEBPB,ESRRA,HMOX1,SERPINE1,PPARG,FBXO32,DDIT3,CAMK2G,CXCL12,SOD2,ATP2A2,CDKN2A,CPT1A,RPL22,HYOU1,ANGPT2,TXN,RUNX2,UCP2,SLC2A1,HSD11B1,OGT,IRS2,SLC2A3,KISS1,FASN,PCK2,PDK4,HK2,SOX9,PTEN,IL10,CCNA2,SLC16A4,PFKFB3,LPIN1,BIRC5,TXNIP,GAS6,KLF2,MMP13,SPARC,NFATC1,AURKA,SQSTM1,CCND2,DDIT4,CLOCK,ASNS,…	2.53185e-05	76
Expression Targets of OSM	Pathway	172	63	36	OSM	FGF2,EDN1,DCN,PTGS2,VEGFA,BAX,FOS,VCAM1,IL6,IL8,CDKN1A,MYC,APP,CCL2,CDH2,PLAU,SERPINE1,PPARG,THBS1,CXCL12,FN1,CDKN1B,ID1,EGR1,TIMP1,LDLR,BNIP3,TNFRSF11B,ANGPT2,CXCL2,MCL1,TIMP4,TIMP3,PLAT,ACTG2,LBP,SOCS3,GADD45B,NRP1,ATF3,HP,ZFP36,VEGFC,IL6ST,MMP13,CCND3,PTGES,S100A4,SPARC,SOCS2,PTX3,CYR61,OSMR,ACSL3,NR2F2,CCND2,CDC20,SERPINA3,A2M,FAP,COL1A2,ADAMTS5,CCL13	2.6858e-05	77
Expression Targets of TFAP2A	Pathway	155	58	37	TFAP2A	PTGS2,VEGFA,ADM,IL8,CDKN1A,PRKCA,APOE,CDH2,HMOX1,ABCA1,SERPINE1,ILK,IGFBP5,SOD2,CDKN1B,CDK4,CDK6,ERBB2,SP1,ANGPT2,CXCL2,PLAUR,SCD,BMP4,KISS1,IGFBP3,SAA1,PTEN,ACADVL,PLAT,TGFB3,CTSL1,ADA,MLH1,WNT5A,MMP13,ADRA1B,PRKAR1A,NQO1,KRT14,PITX2,CRABP2,KRT10,MGMT,TALDO1,PPP2R1A,TACSTD2,PVR,COL10A1,DCBLD2,BFSP1,MIB2,PPP2CA,SLC5A6,FXR2,C3orf54,CTNNAL1,KCTD10	2.76176e-05	78
Expression Targets of MECP2	Pathway	115	46	39	MECP2	VEGFA,CA2,VCAM1,IL6,NFKBIA,HSPB1,BDNF,MT1F,PPARG,THBS1,ILK,SGK1,CDKN2A,ID1,EGR1,ANXA1,SP1,ID2,CD44,SOD3,GADD45A,GLS,ACTB,IGFBP3,ACTG1,HPRT1,CCNA2,ACTG2,FKBP5,MLH1,JUNB,ID3,CCND2,SNRPN,MGMT,VAMP3,UBE3A,RASSF1,MEG3,DLX5,PLA2G16,EGR2,RNASEH2A,TUBA1A,UQCRC1,PRR14	2.87071e-05	79
Expression Targets of INS	Pathway	1005	281	27	INS	FGF2,EDN1,HBEGF,PTGS2,IRS1,VEGFA,CASP1,FOS,CAPN2,HIF1A,SRD5A1,ODC1,HSPA1A,VCAM1,IL6,AKT1,ADM,IL8,CDKN1A,MYC,PTPN11,APP,NRG1,HSPB2,IGF2,PRKCA,CAT,CALD1,APOE,CAV1,ELN,MYLK,AGTR1,PRKCD,CCL2,JUN,SLC7A1,CDH2,DUSP1,PDCD4,HSP90AA1,CTNNB1,BCL2L1,BDNF,PPARGC1A,LEP,CEBPB,CBS,HSPD1,ADORA1,HMOX1,SCNN1A,LRP1,ABCA1,PRNP,PLAU,SERPINE1,PPARG,EDNRB,THBS1,FBXO32,IGFBP5,SGK1,DDIT3,HSPA8,CALR,FLNA,FN1,SOD2,CDKN1B,MY…	2.91535e-05	80
Expression Targets of TGF family	Pathway	218	76	34	TGF family	FGF2,EDN1,HBEGF,DCN,PTGS2,VEGFA,FOS,HIF1A,VCAM1,CDKN1A,MYC,APP,PRKCA,ELN,PRKCD,CCL2,CDK1,CDH2,CTNNB1,BCL2L1,POSTN,PLAU,ENPP1,SERPINE1,PPARG,THBS1,CAST,SGK1,FN1,CDKN1B,ANGPT1,CDKN2A,ERBB2,EGR1,TIMP1,SPP1,LDLR,TNFRSF11B,SP1,SMAD3,RUNX2,SMAD7,SLC2A1,LPL,IGFBP3,VCAN,PTEN,IL10,TIMP3,ACTG2,SLC3A2,MMP7,TAGLN,WNT5A,JUNB,BGN,MMP13,SPRY2,ANXA2,STAT4,IGFBP7,SMAD6,FBLN5,RUNX1,COL7A1,ADAMTS2,HAS1,TSC22D1,FSCN…	2.98159e-05	81
Expression Targets of PGR	Pathway	204	72	35	PGR	HBEGF,PTGS2,IRS1,VEGFA,GJA1,FOS,HIF1A,VCAM1,IL6,ADM,IL8,CDKN1A,MYC,SOD1,NFKBIA,CCL2,JUN,PARP1,DUSP1,BCL2L1,POSTN,FGF7,SERPINE1,PPARG,THBS1,IGFBP5,SGK1,SPHK1,KLF4,FN1,ERBB2,SPP1,SP1,RUNX2,SIRT1,OXTR,HSD11B1,IRS2,STC1,KISS1,CREBBP,PAPPA,TIMP3,ACTG2,PFKFB3,THRA,DKK1,CTSL1,ADAMTS1,NRP1,FKBP5,MUC1,JUNB,CCND3,PTGES,ZBTB16,SLPI,CYR61,COMT,PGRMC1,BCL6,CD63,RUNX1,CRABP2,SULT1A1,HAS2,CST6,NEDD9,C13orf15,PM…	3.04734e-05	82
Expression Targets of HDAC1	Pathway	159	59	36	HDAC1	PTGS2,VEGFA,BAX,FOS,HIF1A,VCAM1,IL6,IL8,CDKN1A,MYC,GSK3B,AIFM1,CDK1,JUN,CTNNB1,BCL2L1,BDNF,PLAU,PPARG,S1PR1,KLF4,SOD2,CDKN1B,ERBB2,SPP1,HSPA5,BNIP3,PPP2CB,RUNX2,SIRT1,GADD45A,LPL,TGM2,IGFBP3,CCNA2,MSX1,SOCS3,COMP,BIRC5,TXNIP,TNFRSF10B,HP,TAGLN,VEGFC,TGFBR2,MMP13,NFATC1,TNFAIP1,PDGFD,EFNB2,IRF7,RHOB,LSS,COL1A2,STRA13,HLA-DRA,GBP2,MMP28,DPT	3.13189e-05	83
Expression Targets of ubiquitin	Pathway	565	169	29	ubiquitin	PTGS2,IRS1,GJA1,BAX,FOS,HIF1A,MAPK3,CYCS,RAC1,IL6,BID,AKT1,IL8,CDKN1A,MYC,APP,SAT1,MAP3K5,PRKCA,NFKBIA,RHOA,GSK3B,CDC42,JUN,DUSP1,PDCD4,HSP90AA1,CTNNB1,SMAD5,PPARGC1A,CEBPB,HMOX1,ABCA1,PRNP,PPARG,FBXO32,SGK1,PAK1,FLNA,FN1,CDKN1B,MTOR,CDK4,ERBB2,ID1,CHEK1,PTTG1,LDLR,ITGB1,NFE2L2,MAP4K2,OAZ1,SP1,ID2,SMAD3,RUNX2,STAT1,BIRC2,MFN2,UCP2,MCL1,XRCC6,SMAD7,RAF1,SCD,FOXO3,IRS2,ACTB,PCK2,IGFBP3,RPS27A,TRIB3…	3.14666e-05	84
Expression Targets of PTEN	Pathway	149	56	37	PTEN	IRS1,VEGFA,BAX,FOS,HIF1A,VCAM1,IL6,AKT1,CDKN1A,MYC,CCL2,BCL2L1,TIMP2,HMOX1,PLAU,SERPINE1,THBS1,FBXO32,CXCL12,FN1,SOD2,CDKN1B,MTOR,CDK4,TIMP1,SPP1,CXCL2,SMAD7,SCD,SLC2A1,NDRG1,FASN,ACTB,PCK2,IGFBP3,VCAN,PTEN,IL10,SRSF1,ACTG2,STAT5A,SKP2,IGFBP2,BIRC5,APOB,KLF2,CCND3,SMAD4,SERPINE2,PTN,NQO1,CCND2,NEDD4,CFD,FDFT1,EGR2	3.29116e-05	85
Expression Targets of PTK2	Pathway	90	38	41	PTK2	EDN1,PTGS2,IRS1,BAX,FOS,HIF1A,MAP2K1,IL6,AKT1,CDKN1A,MYC,CAV1,AIFM1,CCL2,JUN,CDH2,HSPB1,CTNNB1,TIMP2,PLAU,CDKN1B,MTOR,CDK4,EGR1,LDLR,TNFRSF11B,SP1,RUNX2,PALLD,IRS2,ACTG2,SKP2,BIRC5,TAGLN,MMP13,CCND3,CDKN1C,FZD4	3.65124e-05	86
Expression Targets of ANGPT1	Pathway	103	42	40	ANGPT1	EDN1,VEGFA,BAX,HIF1A,MAPK3,VCAM1,AKT1,IL8,CDKN1A,PRKCA,CCL2,TJP1,HMOX1,PLAU,ETS1,CXCL12,FN1,CDK4,ANGPT1,CDKN2A,EGR1,ITGB1,TEK,ANGPT2,SMAD3,CXCL2,SMAD7,RAF1,JAG1,IL10,CCNA2,ACTG2,BIRC5,BMPR1A,CD46,KLF2,ANPEP,CCND2,EFNB2,EGLN1,RECK,CDH15	3.79268e-05	87
Expression Targets of TSH	Pathway	223	77	34	TSH	FGF2,EDN1,PTGS2,VEGFA,FOS,IL6,IL8,MYC,APP,CAV1,JUN,DUSP1,CTNNB1,ADORA1,PRNP,THBS1,IGFBP5,DDIT3,CALR,CDKN1B,CDK4,CDK6,ANGPT1,ATP2A2,PTTG1,EGR1,HSPA5,SHC1,TEK,ANGPT2,RUNX2,GNAS,SLC2A1,CTSD,RGS2,ACTB,IL18,IGFBP3,SOCS1,PTEN,BMP6,CCNA2,DUSP5,TGFB2,STAT5A,APEX1,SOCS3,THRA,HLA-A,IGFBP2,JUND,JUNB,CCND3,ADRA1B,PAX8,PRKAR1A,CD59,PRDX1,VEGFB,FOSB,PDE4D,CCND2,HMGB2,KRT14,NFIB,TRIB2,RAB5A,PDE4B,RPLP0,NFIC,GRK…	3.84547e-05	88
Expression Targets of SMAD4	Pathway	209	73	34	SMAD4	EDN1,PTGS2,VEGFA,BAX,CYCS,MAP2K1,IL6,IL8,CDKN1A,MYC,AGTR1,CCL2,JUN,CDH2,DUSP1,CTNNB1,LEP,HMOX1,SCNN1A,PLAU,ETS1,SERPINE1,PPARG,THBS1,FN1,ID1,ENG,TIMP1,SPP1,ITGB1,TNFRSF11B,RUNX2,UCP2,SMAD7,SCD,TNC,FST,IL10,MSX1,TIMP3,AHR,SP7,GADD45B,GDF15,MMP7,ATF3,HP,TAGLN,JUNB,TGFBI,BGN,MMP13,LAMC1,SPARC,SMAD4,JAM2,ITGB5,SEPP1,FSTL3,COL7A1,FANCD2,CITED2,PTPRK,HAS2,COL1A2,TGIF1,CDH3,C13orf15,NET1,DPYSL2,COL10A1,…	3.98262e-05	89
Expression Targets of HBEGF	Pathway	110	44	39	HBEGF	FGF2,HBEGF,PTGS2,VEGFA,GJA1,FOS,VCAM1,IL6,IL8,MYC,ELN,CTNNB1,BCL2L1,SERPINE1,EDNRB,ILK,FN1,HOXA10,EGR1,LDLR,ITGB1,LPL,FASN,PDK4,IGFBP3,HK2,SOCS1,CCNA2,KITLG,PLAT,ACTG2,SOCS3,ADAMTS1,NRP1,MMP13,SNAI2,FOSB,CD82,BCL6,CCND2,COL7A1,TWIST1,ENO2,CNIH	4.29236e-05	90
Expression Targets of ROCK1	Pathway	97	40	40	ROCK1	EDN1,PTGS2,VEGFA,BAX,FOS,HIF1A,VCAM1,IL6,IL8,CDKN1A,CALD1,CCL2,POSTN,CRYAB,PLAU,SERPINE1,EDNRB,ILK,FN1,CDKN1B,MYH11,SPP1,ROCK2,PLAUR,TNC,ACTB,IL18,JAG1,TGFB2,ACTG2,ACAT1,TAGLN,TGFBI,CCND3,PTX3,ITGAV,MGP,TNFRSF12A,LAMA2,COL1A2	4.31718e-05	91
Expression Targets of ERN1	Pathway	45	23	50	ERN1	VEGFA,DDIT3,CALR,SOD2,HSPA5,HSP90B1,MCL1,XBP1,FASN,ATF6,ANG,SP7,TXNIP,ATF3,CD59,MAP1LC3B,DERL1,ASNS,HERPUD1,UBQLN1,EDEM1,UBXN4,DNAJB9	4.48531e-05	92
Expression Targets of ATF4	Pathway	91	38	41	ATF4	PTGS2,VEGFA,IL6,IL8,CDKN1A,APOE,CCL2,SLC7A1,CEBPB,HMOX1,PRNP,PLAU,FBXO32,DDIT3,HSPA5,RUNX2,GADD45A,TNC,XBP1,TRIB3,PTEN,CCNA2,SLC38A2,ATF6,PPP1R15A,ATF4,TNFRSF10B,ATF3,ANKRD1,PDGFRA,NFATC1,DDR2,NUPR1,IBSP,DDIT4,MAP1LC3B,ASNS,HERPUD1	4.87439e-05	93
Expression Targets of MTOR	Pathway	297	97	32	MTOR	FGF2,PTGS2,IRS1,VEGFA,BAX,FOS,HIF1A,ODC1,IL6,IL8,CDKN1A,MYC,IGF2,RHOA,DMD,PDCD4,HSP90AA1,HSPB1,CTNNB1,LEP,CEBPB,HMOX1,ETS1,PPARG,THBS1,FBXO32,IGFBP5,DDIT3,HSPA8,CXCL12,KLF4,CDKN1B,MTOR,ID1,ENG,EGR1,SPP1,ANGPT2,ID2,CD44,TFRC,MCL1,PLAUR,SCD,SLC2A1,HSD11B1,SLC1A5,IRS2,LPL,SLC2A3,KISS1,FASN,IGFBP3,JAG1,IL10,SKP2,SOCS3,SLC3A2,IGFBP2,ACLY,BIRC5,PDGFRB,APOB,PABPC1,TAGLN,JUNB,LAMB2,VEGFC,NUCB2,SLC7A5,CCN…	4.96875e-05	94
Expression Targets of E2F3	Pathway	63	29	45	E2F3	MYC,MAP3K5,CDK1,PLAU,SERPINE1,CDKN2A,PTTG1,PLAUR,NEO1,TFE3,CCNA2,BIRC5,PIN1,CDC25B,JAM2,BIN1,CCNB2,AURKA,BUB1,CDC20,FBXO5,E2F3,MCM7,TP53BP2,TYMS,BOK,TK1,KPNA2,MCM8	5.06385e-05	95
Expression Targets of EIF2AK3	Pathway	60	28	45	EIF2AK3	EIF2S1,VEGFA,HSPA1A,CDKN1A,MYC,FHL2,DDIT3,CALR,CDKN1B,EGR1,HSPA5,HSP90B1,MCL1,SCD,XBP1,FASN,ATF6,ACTG2,PPP1R15A,ANG,ACLY,ATF4,PDGFRB,ATF3,MAP1LC3B,IFNAR1,PEA15,MR1	5.10289e-05	96
Expression Targets of Ras	Pathway	444	136	30	Ras	FGF2,EDN1,HBEGF,DCN,PTGS2,VEGFA,GJA1,FOS,HIF1A,ODC1,HSPA1A,CYCS,VCAM1,IL6,IL8,CDKN1A,MYC,APP,IGF2,NFKBIA,CAV1,MYLK,GSN,CCL2,JUN,CDH2,DUSP1,CTNNB1,BCL2L1,CEBPB,HMOX1,SCNN1A,POSTN,ABCA1,PLAU,ETS1,SERPINE1,PPARG,THBS1,DDIT3,CXCL12,FN1,CDKN1B,CDK4,MYH11,GNAI2,ATP2A2,CDKN2A,ID1,EGR1,SPP1,HSP90B1,BNIP3,TNFRSF11B,CD44,STAT1,MCL1,SLC2A1,FOXO3,TNC,PCK2,TGM2,PTEN,CCNA2,TGFB3,PTH1R,SOCS3,HLA-A,PPP1R15A,GPX1…	5.70295e-05	97
Expression Targets of TGFB3	Pathway	105	42	39	TGFB3	FGF2,DCN,VEGFA,GJA1,IL6,CDKN1A,MYC,ELN,GSK3B,CDK1,CDH2,TJP1,POSTN,PLAU,SERPINE1,FN1,CLDN11,TNC,SOX9,PTEN,TGFB2,ACTG2,TGFB3,AHR,COMP,WNT5A,TGFBI,BGN,JUP,MMP13,SNAI2,NR4A2,ITGA3,SMAD4,EGLN1,TSC22D1,FBN2,TSPYL2,COL10A1,EGR2,XYLT1,UBE2J1	6.42167e-05	98
Expression Targets of ETS1	Pathway	194	68	34	ETS1	PTGS2,CASP1,MYC,CAV1,ITGB2,JUN,PARP1,CDH2,BCL2L1,TIMP2,HMOX1,CRYAB,PLAU,ETS1,SERPINE1,FN1,ITGA5,MYH11,CDKN2A,ERBB2,EGR1,TIMP1,SPP1,SP1,ANGPT2,CD44,TFRC,STAT1,FYN,BMP4,TNC,FASN,IL18,IGFBP3,IL10,TIMP3,PDPK1,CHUK,NRP1,MMP7,JUNB,TGFBR2,LGALS3,MMP13,PDGFRA,CCND3,FOXD1,ABCC5,ITGA3,ANXA6,SMAD4,ANPEP,PDGFD,ERCC1,ARHGDIB,DIAPH1,ELF1,FES,MTA3,SRGN,COL1A2,RHOC,CSNK2B,CD248,ARPC2,PRELP,LAPTM4B,TAF12	6.44867e-05	99
Expression Targets of FGF1	Pathway	122	47	38	FGF1	FGF2,DCN,BAX,FOS,VCAM1,IL8,CDKN1A,MYC,IGF2,APOE,NFKBIA,CAV1,CCL2,JUN,HSPB1,BCL2L1,HMOX1,POSTN,PLAU,ETS1,SERPINE1,FN1,ATP2A2,EGR1,TIMP1,SPP1,NFE2L2,RUNX2,PLAUR,BMP4,TNC,FASN,JAG1,PLAT,ACTG2,GSTA4,COMP,MMP7,NR1H3,GJC1,NPR3,GAP43,SPRY2,TNFAIP1,IBSP,TNFRSF12A,CH25H	7.08746e-05	100
Expression Targets of COL18A1	Pathway	58	27	45	COL18A1	EDN1,PTGS2,VEGFA,BAX,HIF1A,VCAM1,IL6,IL8,JUN,CTNNB1,PLAU,SERPINE1,THBS1,KLF4,ANGPT1,ENG,TIMP1,TEK,ANGPT2,RUNX2,IL18,ACTG2,APEX1,BIRC5,VEGFC,ITGAV,TUBB	7.38184e-05	101
Expression Targets of IL6R	Pathway	99	40	40	IL6R	PTGS2,VEGFA,HIF1A,VCAM1,IL6,IL8,CCL2,C5,BCL2L1,PPARGC1A,ADORA1,PLAU,SERPINE1,IGFBP5,SOD2,CDKN1B,PROS1,EGR1,TIMP1,TNFRSF11B,SP1,MFN2,SMAD7,SAA1,IL10,KITLG,AKR1C3,PLAT,CX3CL1,CTSB,SOCS3,AKR1C2,IRAK1,HP,ABCC3,IL6ST,MMP13,NFATC1,SERPINA3,RALGDS	7.41023e-05	102
Expression Targets of FOXO1	Pathway	220	75	33	FOXO1	EDN1,DCN,BAX,HIF1A,VCAM1,IL6,IL8,CDKN1A,PTPN11,IGF2,CAT,CAV1,CCL2,BCL2L1,PPARGC1A,ABCA1,SERPINE1,PPARG,FBXO32,DDIT3,S1PR1,KLF4,SOD2,CDKN1B,MTOR,CDKN2A,ERBB2,EGR1,HSPA5,HYOU1,BNIP3,SCARB1,SP1,ANGPT2,RUNX2,GADD45A,IRS2,ADIPOR1,LPL,FASN,PCK2,PDK4,HK2,TRIB3,IL10,CCNA2,NCOA3,BNIP3L,CTSL1,BIRC5,TXNIP,HES1,APOB,FADD,CYP27A1,VEGFC,KLF2,CCND3,MAOA,KCNJ8,TRADD,CDKN1C,BCL6,NR2F2,CCND2,TKT,A2M,SEPP1,BTG1,NDN…	7.78109e-05	103
Expression Targets of HRAS	Pathway	167	60	35	HRAS	HBEGF,PTGS2,VEGFA,GJA1,FOS,HIF1A,ODC1,HSPA1A,VCAM1,IL6,IL8,CDKN1A,MYC,CAT,NFKBIA,GSN,PRKCD,CDK1,JUN,CTNNB1,BCL2L1,TIMP2,CEBPB,HMOX1,PLAU,SERPINE1,THBS1,CDKN1B,CDK4,ATP2A2,SDC1,EGR1,ITGB1,BNIP3,SCARB1,PLAUR,SLC2A1,TNC,SLC2A3,TGM2,AHR,BIRC5,PDGFRB,NRP1,PIN1,TAGLN,JUNB,TGFBR2,LGALS3,AXL,SMAD4,HMGA1,RHOB,ERCC1,ST6GAL1,HAS2,MTDH,STRA13,NEXN,RASSF7	7.88465e-05	104
Expression Targets of COMP	Pathway	35	19	52	COMP	HIF1A,CCL2,THBS1,FN1,EGR1,ITGB1,TEK,SMAD3,RUNX2,BIRC2,SMAD7,TNC,IL10,ACTG2,COMP,BIRC5,CD46,KLF2,GAP43	8.00953e-05	105
Expression Targets of protein tyrosine kinase	Pathway	242	81	33	protein tyrosine kinase	EDN1,PTGS2,VEGFA,FOS,HIF1A,VCAM1,IL6,IL8,CDKN1A,MYC,HSPB2,MAP3K5,NFKBIA,KCNJ2,CCL2,JUN,DUSP1,BCL2L1,BDNF,TIMP2,IL15,HMOX1,PLAU,SERPINE1,PPARG,DDIT3,KLF4,FN1,ATP2A2,ID1,SDC1,EGR1,TIMP1,SPP1,LDLR,NFE2L2,TNFRSF11B,ANGPT2,CXCL2,MCL1,SOD3,PLAUR,MIF,GADD45A,LPL,RGS2,ACTB,FST,VCAN,JAG1,IL10,TIMP3,ACTG2,PENK,GPX1,AHR,BIRC5,SLC1A3,MUC1,ZFP36,JUNB,VEGFC,BGN,MMP13,NR4A2,SERPINH1,SIRPA,PROCR,IRF7,RHOB,A2M,ER…	8.26496e-05	106
Expression Targets of HSF2	Pathway	17	12	66	HSF2	FOS,HIF1A,HSPA1A,HSPB2,HSP90AA1,HSPB1,CRYAB,TXN,SERPINH1,HSPA2,HSPA1B,HSF2	8.37415e-05	107
Expression Targets of APP	Pathway	297	96	32	APP	MME,FGF2,PTGS2,IRS1,VEGFA,GJA1,BAX,HIF1A,ODC1,VCAM1,IL6,IL8,APP,IGF2,PRKCA,SOD1,CAT,APOE,GSK3B,CCL2,JUN,OPA1,HSPB1,C5,CTNNB1,BCL2L1,BDNF,TIMP2,LEP,CBS,HMOX1,PRNP,PLAU,SERPINE1,EDNRB,CAST,DDIT3,PLCD1,EGR1,SPP1,LDLR,SCARB1,CHEK2,MCL1,SMAD7,PLAUR,CTSD,XBP1,SLC2A3,ACTB,IFNGR1,IL18,IGFBP3,PTEN,BMP6,CD68,PLAT,PENK,DKK1,APOD,HES1,SLC1A3,NR1H3,BCL2L2,TAGLN,WNT5A,IL6ST,CFB,LGALS3,MMP13,NES,RCAN1,PTGES,GAP…	8.41717e-05	108
Expression Targets of PTTG1	Pathway	38	20	51	PTTG1	FGF2,VEGFA,BAX,IL8,CDKN1A,MYC,TIMP2,THBS1,PTTG1,TIMP1,CCNA2,BIRC5,LGALS1,CCND3,KLF6,S100A4,ID3,ECT2,ARHGEF2,PTTG1IP	8.87512e-05	109
Expression Targets of CEBPB	Pathway	414	127	30	CEBPB	HBEGF,DCN,PTGS2,IRS1,VEGFA,FOS,IL6,ADM,IL8,CDKN1A,MYC,APP,IGF2,SOD1,CAT,NFKBIA,ELN,LY96,SLC19A1,CCL2,JUN,SLC7A1,DUSP1,PDCD4,HSP90AA1,CTNNB1,BCL2L1,BDNF,TIMP2,PPARGC1A,LEP,CEBPB,HSPD1,PPARG,EDNRB,FBXO32,IGFBP5,DDIT3,CXCL12,KLF4,SOD2,ITGA5,CDKN2A,EGR1,TIMP1,SPP1,HSPA5,LDLR,SCARB1,ID2,RUNX2,CD44,SIRT1,STAT1,CXCL2,SCD,OXTR,HSD11B1,LPL,HSPE1,PCK2,IFNGR1,PDK4,TRIB3,SAA1,IL10,CCNA2,SLC38A2,EIF4G1,PLAT,A…	9.3138e-05	110
Expression Targets of ODC1	Pathway	41	21	50	ODC1	VEGFA,FOS,ODC1,IL6,CDKN1A,CCL2,CDK1,JUN,SLC7A1,CDK4,BIRC2,NDRG1,IL10,CCNA2,SLC3A2,SMOX,SLC7A5,AMD1,SRM,SMS,RPL34	9.56552e-05	111
Expression Targets of STK11	Pathway	41	21	50	STK11	PTGS2,VEGFA,GJA1,HIF1A,CDKN1A,MYC,CDC42,TJP1,BCL2L1,SERPINE1,SLC2A1,CTSD,PCK2,HK2,TRIB3,CCNA2,SLC3A2,TAGLN,GJC1,CD24,CAB39	9.56552e-05	112
Expression Targets of PGGT1B	Pathway	41	21	50	PGGT1B	PTGS2,AKT1,CDKN1A,AGTR1,CCL2,BCL2L1,ABCA1,PLAU,SERPINE1,TNFRSF11B,SMAD3,MCL1,CCNA2,SOCS3,BIRC5,CFLAR,KLF2,ANPEP,TNFRSF12A,RHOB,NCOR2	9.56552e-05	113
Expression Targets of vitronectin receptor (integrin)	Pathway	47	23	47	vitronectin receptor (integrin)	PTGS2,VEGFA,BAX,FOS,IL6,CDKN1A,NFKBIA,CDK1,JUN,PLAU,ILK,IGFBP5,TIMP1,TNFRSF11B,CD44,IL10,LYN,ACTG2,VEGFC,MMP13,NFATC1,HAS2,COL1A2	0.000104372	114
Expression Targets of TGFBR2	Pathway	50	24	47	TGFBR2	FGF2,PTGS2,VEGFA,MAPK3,IL6,IL8,CDKN1A,SERPINE1,PPARG,FN1,CDK4,SPP1,CCNA2,TIMP3,LGALS1,NOG,TGFBR2,MMP13,SMAD4,PITX2,CSPG4,FBN2,COL1A2,ATXN1	0.000106432	115
Expression Targets of IL1A	Pathway	366	114	31	IL1A	MME,FGF2,EDN1,DCN,PTGS2,IRS1,VEGFA,GJA1,FOS,HIF1A,HSPA1A,VCAM1,IL6,ADM,IL8,MYC,APP,HSPB2,PRKCA,ADRB2,CAT,NFKBIA,ELN,CCL2,JUN,HSPB1,TIMP2,PPARGC1A,LEP,MT1F,CCR6,HMOX1,FGF7,PLAU,SLC20A1,SERPINE1,PPARG,FBXO32,CAST,IGFBP5,CXCL12,FN1,SOD2,CDK4,ATP2A2,EGR1,TIMP1,SPP1,CTSK,ITGB1,TYMP,TNFRSF11B,CD44,CXCL2,SOD3,PLAUR,SLC2A1,OXTR,HSD11B1,TNC,SLC2A3,FST,IL18,IGFBP3,SAA1,KITLG,TIMP3,PLAT,LOX,PENK,CX3CL1,SOCS…	0.00010733	116
Expression Targets of VEGFC	Pathway	33	18	52	VEGFC	VEGFA,RHOA,PLAU,SERPINE1,ENG,ROCK2,ITGB1,ANGPT2,PLAUR,PLAT,PTGIS,VEGFC,MSN,HLA-E,EFNB2,ESM1,NME1,AMFR	0.000116972	117
Expression Targets of EPO	Pathway	296	95	31	EPO	MME,EDN1,PTGS2,VEGFA,BAX,FOS,ODC1,HSPA1A,IL6,MYC,APP,IGF2,SOD1,CAT,NFKBIA,RHOA,GSK3B,DMD,CCL2,CDK1,JUN,DUSP1,BCL2L1,BDNF,TIMP2,LEP,MT1F,HMOX1,ABCA1,PLAU,SERPINE1,THBS1,DDIT3,CXCL12,FN1,CDK4,ANGPT1,ID1,LEPR,EGR1,TIMP1,ROCK2,HSPA5,CTSK,HSP90B1,HYOU1,SCARB1,TEK,ANGPT2,SMAD3,SIRT1,TFRC,MCL1,BMP4,CTSD,HSPE1,TIMP4,TRIB3,HSPA9,SOCS1,IL10,LYN,PLAT,ACTG2,STAT5A,SOCS3,GPX1,BIRC5,VLDLR,GNAI1,NRP1,GDF15,SLC1…	0.000122525	118
Expression Targets of CD82	Pathway	28	16	55	CD82	DCN,VEGFA,HIF1A,RAC1,ITGB2,CCL2,CTNNB1,TIMP2,SPHK1,FN1,ERBB2,TIMP1,ITGB1,LYN,CD82,AMFR	0.000147701	119
Expression Targets of FOXO4	Pathway	28	16	55	FOXO4	VEGFA,HIF1A,CAT,BCL2L1,SERPINE1,FBXO32,SOD2,CDKN1B,ERBB2,SLC2A1,GADD45A,AHR,BCL6,CCND2,EGLN1,CITED2	0.000147701	120
Expression Targets of RNA polymerase II	Pathway	316	100	31	RNA polymerase II	PTGS2,VEGFA,BAX,FOS,SLC12A2,HSPA1A,IGF2R,IL6,IL8,CDKN1A,MYC,IGF2,NFKBIA,CCL2,JUN,CDH2,HSP90AA1,HSPB1,BCL2L1,BDNF,PPARGC1A,CEBPB,MT1F,HMOX1,ABCA1,PLAU,CXCL12,CALR,SOD2,CDKN1B,ATP2A2,CDKN2A,ERBB2,EGR1,SPP1,ATP1A1,STAT1,CXCL2,EEF2,MCL1,SOD3,NDRG1,HSD11B1,FGFR3,IRS2,ACTB,PCK2,HK2,SOCS1,CCNA2,NCL,ACTG2,SKP2,SOCS3,DKK1,LGALS1,TXNIP,HES1,PABPC1,SLC39A14,ATF3,ZFP36,LAMC1,CRY1,PTGES,SLPI,PTX3,NQO1,FOSB,CC…	0.000147812	121
Expression Targets of ncRNA	Pathway	279	90	32	ncRNA	FGF2,PTGS2,IRS1,GJA1,RAC1,MYC,APP,HSPB2,IGF2,PRKCA,APOE,CAV1,AGTR1,PARP1,CDH2,CTNNB1,CEBPB,PPARG,HSPA8,FN1,SOD2,ANGPT1,CDKN2A,ERBB2,EGR1,HSPA5,PSEN2,SHC1,ITGB1,HYOU1,ATP1A1,TXN,CD44,PDLIM5,PLAUR,RAF1,GNAS,BMP4,SLC1A5,ACTB,IL18,VCAN,HSPA9,PTEN,IL10,MSX1,PLAT,APEX1,RNASEL,THRA,STX2,IGFBP2,BIRC5,GADD45B,PIN1,JUNB,SPARC,ITGA3,GAP43,CDKN1C,CCNB2,SERPINE2,CD9,MSN,HMGA1,BCL6,SQSTM1,CDC20,ERCC1,PRKDC,SDC…	0.000150953	122
Expression Targets of ATF6	Pathway	51	24	46	ATF6	VEGFA,FOS,IL6,PPARGC1A,DDIT3,CALR,ATP2A2,HSPA5,LDLR,HSP90B1,HYOU1,MCL1,XBP1,PCK2,ATF6,PPP1R15A,ATF3,RCAN1,MAP1LC3B,DAPK1,LMAN1,PDIA6,ASNS,HERPUD1	0.000155484	123
Expression Targets of ITGB1	Pathway	112	43	38	ITGB1	PTGS2,CASP1,RAC1,IL6,IL8,CDKN1A,MYC,IGF2,CCL2,CDH2,BCL2L1,PLAU,FLNA,CDKN1B,ITGA5,ENG,TIMP1,ROCK2,ITGB1,RUNX2,RAC2,SOX9,IL10,CCNA2,ACTG2,SKP2,IGFBP2,WNT5A,FOXM1,VEGFC,LAMA5,MMP13,CTNNA1,HMMR,SMAD4,ITGB5,RHOB,KRT14,RECK,COL10A1,EHD1,DAAM1,PEPD	0.000157681	124
Expression Targets of KDR	Pathway	76	32	41	KDR	PTGS2,GJA1,VCAM1,IL6,IL8,CCL2,LPAR1,BDNF,PLAU,S1PR1,LDLR,S1PR3,ANGPT2,CXCL2,MCL1,ENPP2,ACTB,JAG1,IL10,CTSB,BIRC5,ADAM15,TAGLN,MMP13,NES,RCAN1,ANXA2,GPI,ID3,VASH1,E2F3,OCIAD1	0.000163274	125
Expression Targets of CCAAT factors	Pathway	225	75	33	CCAAT factors	PTGS2,MARCKS,BAX,HSPA1A,CAT,KCNJ2,CDK1,TIMP2,CEBPB,CBS,THBS1,DDIT3,CALR,FN1,CDKN1B,ID1,PROS1,PTTG1,TIMP1,CPT1A,SPP1,HSPA5,LDLR,HSP90B1,ANXA1,CHEK2,SP1,ID2,HOXB7,SDHC,SCD,GADD45A,GPAM,LPL,FASN,SOX9,IL10,CCNA2,PENK,LPIN1,ACLY,CTSL1,GADD45B,VLDLR,PDGFRB,ELOVL6,TXNIP,MLH1,SLC11A2,C5AR1,GPX4,TGFBR2,ALDH2,SOX18,CCNB2,EPHX1,MGP,IBSP,RHOB,HSD17B7,AIRE,LMAN1,TOP2A,RBM14,DBI,COL1A2,FDPS,PHGDH,HLA-DRA,FDFT1…	0.000174172	126
Expression Targets of MEK1/2	Pathway	175	61	34	MEK1/2	EIF2S1,EDN1,PTGS2,VEGFA,CASP1,FOS,CAPN2,VCAM1,IL6,IL8,CDKN1A,MYC,SOD1,APOE,CAV1,CCL2,CDH2,SDC4,CTNNB1,BCL2L1,CEBPB,EZR,HMOX1,POSTN,PLAU,SERPINE1,THBS1,FBXO32,FN1,CDKN2A,ERBB2,EGR1,TIMP1,SPP1,HSPA5,SCARB1,ATP1A1,SLC2A1,SOX9,PLAT,ACTG2,SOCS3,ANGPTL4,GDF15,MMP7,MUC1,ATF3,JUNB,TGFBR2,TSPO,MMP13,S100A4,DAB2,MGP,MAP2K2,IBSP,CCND2,ATG12,MAPK6,COL10A1,CCT8	0.000181733	127
Expression Targets of GSK3B	Pathway	200	68	33	GSK3B	PTGS2,IRS1,VEGFA,BAX,FOS,HIF1A,HSPA1A,VCAM1,IL6,BID,IL8,CDKN1A,MYC,APP,HSPB2,SOD1,CAT,NFKBIA,GSK3B,MYLK,CCL2,PARP1,CTNNB1,BCL2L1,PPARGC1A,HMOX1,POSTN,FBXO32,DDIT3,CDKN1B,MYH11,ATP2A2,PTTG1,SPP1,RGS4,SP1,CD44,MCL1,PLAUR,SLC2A1,VCAN,SOX9,IL10,ACTG2,SKP2,BIRC5,RBPJ,GDF15,ATF3,TAGLN,JUP,MMP13,CCND3,SNAI2,GLI3,CDH11,LAMB1,ACSL3,NUPR1,ARNTL,MGP,IBSP,PDE4D,CCND2,PMP22,KLF13,LETMD1,STARD7	0.000182297	128
Expression Targets of AR	Pathway	303	96	31	AR	MME,PTGS2,VEGFA,FOS,ODC1,HSPA1A,VCAM1,CDKN1A,MYC,SAT1,NFKBIA,CAV1,GSN,CCL2,CDH2,TJP1,CTNNB1,BCL2L1,LEP,EZR,SCNN1A,FGF7,PLAU,SERPINE1,THBS1,IGFBP5,SGK1,CALR,HOXA10,ID1,EGR1,HSPA5,TNFRSF11B,SP1,BIRC2,CLDN11,NDRG1,LPL,KISS1,IGFBP3,VCAN,JAG1,SOCS1,PTEN,ACTG2,SKP2,PDE5A,SOCS3,JUND,CFLAR,FKBP5,MMP7,MUC1,CYP27A1,ATF3,HP,VEGFC,NTRK2,GAS6,TGFBR2,LAMA5,NES,SLC7A5,MAOA,PIP,CDH11,HMMR,CDKN1C,DHCR24,IBSP,CYP2…	0.0001905	129
Expression Targets of MIR155	Pathway	137	50	36	MIR155	MME,EDN1,CASP1,HIF1A,IL6,AKT1,IL8,CDKN1A,CTNNB1,PICALM,HMOX1,ETS1,FN1,CDKN1B,RAB27B,PDLIM5,LCLAT1,LPL,SCAMP1,CD68,IL10,SOCS3,MLH1,TXNRD1,ATP6V1C1,NUPR1,SDCBP,VAMP3,RAB23,HSD17B12,TACSTD2,SYPL1,PPL,FAR1,TBCA,DPP7,RAB5C,CDK5RAP3,TXNDC12,UBE2J1,RAB34,TRAM1,TRIP13,NARS,MATR3,RAI14,SH3BP4,RCN2,POLE4,BRPF3	0.00020099	130
Expression Targets of PTGS2	Pathway	237	78	32	PTGS2	PTGS2,VEGFA,BAX,HIF1A,HSPA1A,VCAM1,IL6,IL8,CDKN1A,APP,NRG1,HSPB2,CCL2,BCL2L1,ABCA1,FGF7,PLAU,SERPINE1,FBXO32,IGFBP5,DDIT3,CXCL12,FN1,CDKN1B,MTOR,ITGA5,CDKN2A,TIMP1,PSEN2,ITGB1,TNFRSF11B,TEK,ANGPT2,RUNX2,CD44,CXCL2,MCL1,XRCC6,PLAUR,CYP1B1,CTSD,OXTR,HSD11B1,KISS1,ACTB,IGFBP3,SOX9,BMP6,CD68,CCNA2,ACTG2,LOX,SKP2,SOCS3,BIRC5,SP7,PTGIS,PTGER1,TNFRSF10B,CFLAR,VEGFC,TGFBR2,ATP6AP2,MMP13,NR4A2,PTGES,S100A…	0.000205029	131
Expression Targets of BMP2	Pathway	349	108	30	BMP2	EIF2S1,PTGS2,VEGFA,CA2,GJA1,FOS,HIF1A,MAPK3,IL6,CDKN1A,MYC,IGF2,APOE,NFKBIA,KCNJ2,CDH2,CTNNB1,BCL2L1,TIMP2,CEBPB,POSTN,SERPINE1,PPARG,NTF3,IGFBP5,CXCL12,FN1,CDKN1B,CDK4,CDK6,ID1,TIMP1,SPP1,CTSK,ITGB1,TNFRSF11B,RUNX2,GPNMB,SMAD7,BMP4,ENPP2,TNC,FGFR3,FST,KLF9,TGM2,ALPL,VCAN,SOX9,PTEN,BMP6,CCNA2,MSX1,PAPPA,TGFB2,TIMP3,ATF6,ACTG2,LOX,TGFB3,PTH1R,FKBP1A,DKK1,SP7,GADD45B,ATF4,NOG,HES1,TAGLN,WNT5A,JUNB,…	0.000214021	132
Expression Targets of TGM2	Pathway	40	20	48	TGM2	CDKN1A,NFKBIA,CDH2,ABCA1,ITGA5,TIMP1,SPP1,ITGB1,TNFRSF11B,TFRC,TGM2,PTEN,PDGFRB,CFLAR,MGP,IFI6,TWIST1,ZEB2,COL10A1,PPP2CA	0.000215224	133
Expression Targets of FN1	Pathway	169	59	34	FN1	PTGS2,IRS1,GJA1,FOS,IL6,IL8,CDKN1A,MYC,SOD1,CAT,CALD1,APOE,CCL2,PARP1,CDH2,TJP1,CEBPB,PLAU,SERPINE1,IGFBP5,FN1,CDKN1B,ITGA5,TIMP1,CTSK,CXCL2,SOD3,SLC2A1,CTSD,TNC,IRS2,PTEN,IL10,TIMP3,ACTG2,VTI1B,CD14,HLA-A,BIRC5,PDGFRB,CFLAR,TAGLN,VEGFC,TPM1,EPHA2,MMP13,SPARC,HMMR,LAMB1,MMP11,IBSP,SDCBP,RPL23A,NFIC,FZD7,COL1A2,SULF1,ADAMTS5,COL10A1	0.000220658	134
Expression Targets of FGF9	Pathway	43	21	47	FGF9	PTGS2,VEGFA,GJA1,IL6,MYC,CTNNB1,HMOX1,FGF7,CXCL12,SPP1,RUNX2,BMP4,SOX9,DKK1,NOG,VEGFC,VEGFB,PITX2,SPRY4,SPRED2,SPRED1	0.000221915	135
Expression Targets of XBP1	Pathway	71	30	41	XBP1	VEGFA,VCAM1,IL6,SOD1,CAT,CCL2,CEBPB,PPARG,DDIT3,HSPA5,LDLR,HSP90B1,RUNX2,BMP4,XBP1,FASN,PCK2,SP7,TNFRSF10B,ERO1L,DERL1,ASNS,HERPUD1,SYVN1,HLA-DRA,ERP29,EDEM1,SLC30A5,NCSTN,DNAJB9	0.000244675	136
Expression Targets of Jun/Fos	Pathway	808	225	27	Jun/Fos	FGF2,EDN1,HBEGF,DCN,PTGS2,IRS1,VEGFA,CA2,GJA1,BAX,FOS,HIF1A,ODC1,CYCS,VCAM1,IL6,ADM,IL8,CDKN1A,MYC,APP,PTPRO,NEU1,APOE,PTGDS,CAV1,ELN,MYLK,AGTR1,SLC19A1,CCL2,JUN,ITPR1,DUSP1,TJP1,BCL2L1,BDNF,TIMP2,LEP,CDK5,CEBPB,EZR,ADORA1,HMOX1,POSTN,FGF7,PRNP,PLAU,SERPINE1,PPARG,EDNRB,NTF3,THBS1,FBXO32,IGFBP5,SGK1,DDIT3,SPHK1,CXCL12,CALR,FN1,SOD2,CDKN1B,ITGA5,CDK4,ANGPT1,CDKN2A,EGR1,TIMP1,SPP1,HSPA5,CTSK,LDLR,P…	0.000246582	137
Expression Targets of endothelin	Pathway	104	40	38	endothelin	FGF2,EDN1,DCN,PTGS2,VEGFA,GJA1,FOS,HIF1A,VCAM1,IL6,MYC,APP,NRG1,CALD1,CAV1,CCL2,JUN,BDNF,TIMP2,LEP,EZR,PLAU,SERPINE1,NTF3,FN1,ATP2A2,EGR1,TIMP1,SPP1,LDLR,RUNX2,SOD3,NCL,ACTG2,SLC1A3,IL6ST,EPHA2,CCND3,KCNB1,MSN	0.000256079	138
Expression Targets of estrogen receptor	Pathway	347	107	30	estrogen receptor	MME,FGF2,EDN1,PTGS2,IRS1,VEGFA,SLC9A3R1,GJA1,BAX,FOS,ODC1,VCAM1,IL6,ADM,IL8,CDKN1A,MYC,HSPB2,IGF2,APOE,MYLK,AGTR1,CCL2,JUN,CDH2,HSPB1,LEP,ESRRA,FGF7,PRNP,PPARG,THBS1,CXCL12,FN1,HOXA10,CDK6,MYH11,ANGPT1,ERBB2,PTTG1,EGR1,SPP1,LDLR,HSP90B1,ITGB1,CAV2,TNFRSF11B,TEK,SP1,ID2,TXN,GPNMB,SCD,SLC2A1,CTSD,GADD45A,OXTR,TNC,FGFR3,STC1,LPL,KISS1,STC2,IGFBP3,GPER,IGFBP6,TGFB2,PLAT,PENK,MDK,AHR,MUC1,GPX3,C5AR1,V…	0.000265184	139
Expression Targets of HSP90AA1	Pathway	128	47	36	HSP90AA1	PTGS2,IRS1,VEGFA,BAX,HIF1A,HSPA1A,IL6,AKT1,IL8,APP,HSPB2,CDK1,HSP90AA1,HSPB1,BCL2L1,SCNN1A,SERPINE1,CXCL12,ERBB2,PTTG1,TYMP,MCL1,RAF1,MIF,CYP1B1,NDRG1,IRS2,HSPA9,CD14,IGFBP2,BIRC5,VLDLR,PDGFRB,APOB,IRAK1,ATF3,MMP13,SERPINH1,ITGAV,BCL6,HSPA2,PGK1,ERCC1,RNF216,NME1,RFWD2,MICB	0.000265307	140
Expression Targets of WNT3A	Pathway	142	51	35	WNT3A	VEGFA,GJA1,BAX,MYC,CAV1,JUN,CDH2,CTNNB1,BDNF,FHL2,PPARG,FN1,CDK4,ID1,SPP1,TNFRSF11B,RUNX2,BMP4,FST,SOX9,BMP6,CCNA2,DKK1,AHR,BIRC5,PDGFRB,HES1,FGF18,PDGFRA,SPARC,CYR61,CCNB2,HMGA1,IBSP,CCND2,AXIN2,PITX2,CXXC5,HAS2,TUBB3,FZD7,CRIP2,NEDD9,DLX5,CTBP1,HAS3,FLRT3,COL10A1,EGR2,LFNG,LBH	0.000272223	141
Expression Targets of AGTR2	Pathway	91	36	39	AGTR2	FGF2,EDN1,PTGS2,VEGFA,BAX,FOS,IL6,ANXA5,PRKCA,NFKBIA,AGTR1,CCL2,JUN,PARP1,HMOX1,SERPINE1,PPARG,FN1,GNAQ,CDK4,EGR1,TIMP1,SPP1,ANGPT2,SOD3,GADD45A,FASN,ACTB,CD68,ACTG2,TGFBR2,ATP6AP2,SPRY1,SERPINE2,TUBB3,PRCP	0.000278298	142
Expression Targets of HGF	Pathway	363	111	30	HGF	MME,EIF2S1,EDN1,HBEGF,DCN,PTGS2,VEGFA,BAX,FOS,HIF1A,ODC1,VCAM1,IL6,IL8,MYC,APP,NRG1,SAT1,CAT,NFKBIA,CAV1,AGTR1,AIFM1,WASL,CCL2,CDK1,JUN,CDH2,DUSP1,TJP1,CTNNB1,BCL2L1,TIMP2,IL15,HMOX1,FGF7,PLAU,ETS1,SERPINE1,THBS1,ILK,CXCL12,FN1,ITGA5,ERBB2,PTTG1,EGR1,TIMP1,SPP1,LDLR,NFE2L2,TNFRSF11B,ANXA1,SP1,RUNX2,CD44,CXCL2,BIRC2,MCL1,SMAD7,PLAUR,SLC2A1,GADD45A,TNC,PKD1,STC1,KISS1,PCK2,JAG1,SOCS1,IL10,CCNA2,KIT…	0.000291991	143
Expression Targets of NF-kB	Pathway	1126	303	26	NF-kB	MME,FGF2,EDN1,HBEGF,DCN,PTGS2,VEGFA,GJA1,BAX,CASP1,FOS,HIF1A,ODC1,HSPA1A,VCAM1,IL6,IL8,CDKN1A,MYC,PTPN11,APP,IGF2,SAT1,SOD1,ADRB2,APOE,NFKBIA,PTGDS,CAV1,ELN,MYLK,CTTN,AGTR1,VASP,CCL2,JUN,SLC7A1,CDH2,ITPR1,SDC4,DUSP1,TJP1,BCL2L1,BDNF,TIMP2,PPARGC1A,CEBPB,IL15,ADORA1,HMOX1,SCNN1A,GFPT1,ABCA1,PLAU,SERPINE1,PPARG,EDNRB,THBS1,FBXO32,SGK1,DDIT3,CXCL12,FN1,SOD2,CDKN1B,MTOR,ITGA5,PLCD1,CDK4,CDK6,DSP,GNAI…	0.000296193	144
Expression Targets of ATF3	Pathway	88	35	39	ATF3	EDN1,DCN,IRS1,VEGFA,BAX,IL6,CDKN1A,JUN,HSPB1,CTNNB1,BCL2L1,HMOX1,DDIT3,FN1,ID1,LDLR,NFATC4,STAT1,GADD45A,TNC,IRS2,PCK2,CCNA2,SLC38A2,PENK,PPP1R15A,TNFRSF10B,GDF15,ATF3,MMP13,SCG2,EPAS1,CD82,TWIST1,ASNS	0.000300558	145
Expression Targets of TORC1	Pathway	53	24	44	TORC1	PTGS2,IRS1,VEGFA,HIF1A,HSPA1A,IL6,IL8,MYC,IGF2,BDNF,PPARGC1A,PPARG,CXCL2,MCL1,SLC2A1,SLC1A5,IRS2,HK2,PTEN,IL10,PDPK1,CCND2,RPL30,RPN1	0.000316681	146
Expression Targets of PLC	Pathway	136	49	35	PLC	HBEGF,PTGS2,FOS,CAPN2,HIF1A,HSPA1A,VCAM1,IL6,IL8,CDKN1A,MYC,APP,APOE,NFKBIA,CCL2,JUN,BCL2L1,KCNK2,HMOX1,SERPINE1,PPARG,SGK1,CALR,FN1,MTOR,ATP2A2,ERBB2,EGR1,SP1,PLAUR,MIF,LPL,NCL,SERPING1,ADAMTS1,SP7,ATF3,TFPI,TPM1,MMP13,CCND3,SPRY2,CD59,ANPEP,CD9,CCND2,E2F3,CD58,SRR	0.000329042	147
Expression Targets of ARAF	Pathway	14	10	66	ARAF	HBEGF,PTGS2,FOS,MAPK3,JUN,CDKN2A,EGR1,ARAF,CRK,RAB2A	0.000340816	148
Expression Targets of JUP	Pathway	14	10	66	JUP	MYC,CTNNB1,BCL2L1,FN1,PLAUR,DKK1,BIRC5,JUP,NME1,NRCAM	0.000340816	149
Expression Targets of ternary complex factor	Pathway	14	10	66	ternary complex factor	FOS,RAC1,IL6,JUN,CTNNB1,HMOX1,EGR1,MCL1,RAF1,CCT8	0.000340816	150
Expression Targets of PLAU	Pathway	69	29	41	PLAU	FOS,IL6,IL8,CDKN1A,MYC,APP,BCL2L1,TIMP2,PLAU,SERPINE1,ILK,CXCL12,FN1,ANGPT1,TIMP1,TEK,CXCL2,BIRC2,PLAUR,TNC,CCNA2,PLAT,BIRC5,PON2,C5AR1,ITGB5,HAS2,HNRNPC,LASP1	0.000346599	151
Expression Targets of ING4	Pathway	19	12	60	ING4	HBEGF,VEGFA,BAX,HIF1A,IL6,IL8,CDKN1A,NFKBIA,CXCL12,SPP1,BNIP3,TYMP	0.000357787	152
Expression Targets of ACVRL1	Pathway	19	12	60	ACVRL1	EDN1,VEGFA,SERPINE1,ID1,ENG,SMAD7,ACTG2,BMPR2,MMP13,MGP,EFNB2,COL10A1	0.000357787	153
Expression Targets of CCND1	Pathway	99	38	38	CCND1	PTGS2,VEGFA,BAX,SRD5A1,CDKN1A,MAP3K5,CTTN,CCL2,CDK1,BCL2L1,THBS1,CDKN1B,RPL22,RUNX2,PLAUR,SLC2A1,GADD45A,LPL,ACTB,HK2,CCNA2,TGFB2,SKP2,FADD,TNFRSF10B,MMP7,TGFBR2,JUP,CCND3,CCNB2,RHOB,CKS1B,IER3,CRABP2,KRT10,TYMS,PPFIA1,CDC34	0.000382694	154
Expression Targets of HSF1	Pathway	89	35	38	HSF1	PTGS2,BAX,FOS,HSPA1A,VCAM1,IL6,IL8,APP,HSPB2,SOD1,NFKBIA,HSP90AA1,HSPB1,BCL2L1,HMOX1,FGF7,CRYAB,PLAU,SERPINE1,MCL1,IL10,SOCS3,ATF3,STIP1,SERPINH1,HSPA2,HSPA1B,HSP90AB1,RALBP1,PHLDA1,LDHA,HSPH1,MICB,NFIX,ZFAND2A	0.000385915	155
Expression Targets of TNFSF11	Pathway	169	58	34	TNFSF11	PTGS2,CA2,FOS,VCAM1,RAC1,CDKN1A,MYC,SLC4A2,NFKBIA,CAV1,CCL2,JUN,DUSP1,BCL2L1,FHL2,TIMP2,SMAD5,CEBPB,IL15,HMOX1,CLCN7,SPHK1,CDKN1B,ID1,TIMP1,SPP1,CTSK,SIRT1,MCL1,MIF,BMP4,TRPV2,JAG1,SOCS1,IL10,TGFB2,CD14,SOCS3,CTSL1,GADD45B,STAT6,JUNB,VEGFC,MAP3K7,CCND3,ATP6V1C1,NFATC1,ITGAV,DUSP10,CD9,MAFB,MGP,AIRE,ADAM9,RGS10,TANK,OSTM1,RGS18	0.000411084	156
Expression Targets of SOD2	Pathway	57	25	43	SOD2	PTGS2,VEGFA,BAX,FOS,HIF1A,VCAM1,IL6,IL8,APP,SAT1,SOD1,CAT,CCL2,JUN,SERPINE1,DDIT3,SOD2,ERBB2,SOD3,CCNA2,CS,GPX4,ANPEP,COL1A2,IL1R2	0.000425342	157
Expression Targets of HDAC3	Pathway	73	30	40	HDAC3	BAX,FOS,VCAM1,IL8,CDKN1A,MYC,CCL2,JUN,PPARGC1A,ESRRA,SERPINE1,PPARG,CDKN2A,ERBB2,PTTG1,SPP1,LDLR,HOXB7,ENPP2,STC1,LPL,PCK2,SKP2,IGFBP2,NR1H3,ARNTL,IBSP,LSS,TLE4,MTA2	0.000431073	158
Expression Targets of mitogen-activated protein kinase kinase	Pathway	141	50	35	mitogen-activated protein kinase kinase	EDN1,HBEGF,DCN,PTGS2,VEGFA,BAX,FOS,HIF1A,ODC1,IL6,IL8,MYC,ANXA5,IGF2,CCL2,JUN,CEBPB,ADORA1,HMOX1,PLAU,SERPINE1,CDKN1B,ATP2A2,EGR1,SPP1,ANGPT2,CD44,MCL1,SOD3,PLAUR,MIF,SLC2A1,VCAN,GPER,TIMP3,ACAT1,SOCS3,BIRC5,CFLAR,TFPI,GREM1,LGALS3,EPHA2,MMP13,COL4A1,SPRY1,RUNX1,BTG1,TUBB3,ATP1B1	0.000438877	159
Expression Targets of ITG	Pathway	134	48	35	ITG	EDN1,PTGS2,IRS1,VEGFA,GJA1,BAX,FOS,IL6,IL8,CDKN1A,MYC,IGF2,CALD1,CCL2,JUN,CTNNB1,BCL2L1,BDNF,PLAU,CDKN1B,ITGA5,ERBB2,EGR1,TIMP1,BIRC2,UCP2,SOCS1,CCNA2,LYN,TIMP3,ACTG2,LOX,CTSB,SOCS3,BIRC5,MMP7,JUNB,TGFBR2,MMP13,SNAI2,DAB2,PTN,ITGB5,RHOB,BCAR3,DAP3,DAAM1,FLNB	0.000439594	160
Expression Targets of PRKCB	Pathway	103	39	37	PRKCB	FGF2,EDN1,PTGS2,VEGFA,BAX,FOS,VCAM1,IL6,CDKN1A,MYC,APP,SAT1,PRKCA,NFKBIA,CCL2,JUN,HSPB1,CTNNB1,PLAU,SERPINE1,FN1,SOD2,CDKN1B,MTOR,ATP2A2,EGR1,TIMP1,SPP1,LDLR,SMAD3,SLC2A1,BMP6,IL10,CD14,SOCS3,ADAMTS1,ZFP36,TGFBR2,MAPK6	0.000440858	161
Expression Targets of oxidized LDL	Pathway	321	99	30	oxidized LDL	FGF2,EDN1,HBEGF,PTGS2,VEGFA,GJA1,BAX,FOS,HSPA1A,CYCS,VCAM1,IL6,IL8,MYC,CAT,APOE,NFKBIA,CAV1,AGTR1,AIFM1,PRKCD,CCL2,CDK1,PARP1,BCL2L1,TIMP2,CEBPB,HSPD1,HMOX1,ABCA1,PLAU,SERPINE1,PPARG,EDNRB,ILK,DDIT3,CXCL12,FN1,SOD2,CDKN1B,CDK4,GNAI2,EGR1,TIMP1,SPP1,HSPA5,LDLR,HSP90B1,HYOU1,NFE2L2,SCARB1,SMAD3,RUNX2,SIRT1,CXCL2,BIRC2,MCL1,MIF,SLC2A1,TNC,ACTB,TRIB3,CD68,IL10,CCNA2,PAPPA,PLAT,RARRES2,SERPINF1,CD14,I…	0.000442897	162
Expression Targets of NOS2	Pathway	124	45	36	NOS2	PTGS2,IRS1,VEGFA,GJA1,BAX,CASP1,ODC1,VCAM1,IL8,MYC,SOD1,NFKBIA,RHOA,GSK3B,OPA1,HSPB1,PPARGC1A,ABCA1,SERPINE1,DDIT3,BNIP3,TNFRSF11B,ANGPT2,SIRT1,TFRC,CXCL2,UCP2,PLAUR,IRS2,HSPE1,IGFBP3,JAG1,BIRC5,ATF4,TXNIP,ATF3,VEGFC,TGFBR2,BGN,GAP43,PRDX1,ASS1,SLC1A4,TNFAIP1,CNOT1	0.000480117	163
Expression Targets of ATF5	Pathway	17	11	61	ATF5	FOS,CTNNB1,DDIT3,MTOR,EGR1,MCL1,ATF3,NES,CCND3,TUBB3,ASNS	0.000510461	164
Expression Targets of MIRLET7B	Pathway	94	36	37	MIRLET7B	PTGS2,MYC,THBS1,CDK4,DSP,CDKN2A,TIMP1,AURKB,PGRMC1,SLC1A4,RHOB,SIGMAR1,NEDD4,TYMS,CDC34,GYS1,MTRR,AKAP8,ATP6V0A1,IFRD1,IPO4,PRIM1,SLC25A1,PXDN,DOCK5,CHMP2A,DUSP23,CARHSP1,NXN,COMMD9,SPCS3,MRPS24,SPRYD4,MRPS33,GRPEL2,AARSD1	0.000572273	165
Expression Targets of LRP1	Pathway	58	25	42	LRP1	PTGS2,VEGFA,APP,CTNNB1,HMOX1,LRP1,ABCA1,PLAU,PPARG,THBS1,FN1,ATP2A2,ITGB1,PLAUR,TGFB2,PLAT,SERPINF1,SERPING1,PDGFRB,APOB,TFPI,MMP13,ITGAV,SORT1,C1R	0.000580835	166
Expression Targets of P2Y receptor	Pathway	28	15	51	P2Y receptor	EDN1,PTGS2,FOS,IL6,MYC,CCL2,CDH2,BDNF,SERPINE1,THBS1,SPP1,GNAS,IL10,SLC29A1,ADRA1B	0.000600482	167
Expression Targets of oncogene	Pathway	328	100	30	oncogene	FGF2,DCN,PTGS2,VEGFA,MARCKS,FOS,HIF1A,ODC1,HSPA1A,IL6,IL8,CDKN1A,MYC,NRG1,IGF2,PRKCA,CAV1,CCL2,CDK1,JUN,SDC4,BCL2L1,TIMP2,LEP,MT1F,HMOX1,PLAU,SERPINE1,THBS1,IGFBP5,DDIT3,FN1,CDKN1B,CDKN2A,EGR1,SPP1,ITGB1,NFE2L2,TYMP,CD44,SIRT1,TFRC,STAT1,MCL1,SMAD7,PLAUR,SLC2A1,GADD45A,NDRG1,FASN,IL18,IGFBP3,SOCS1,CCNA2,NCOA3,TGFB2,LOX,PENK,SERPINF1,HLA-A,PPP1R15A,CTSL1,BIRC5,ATF4,PDGFRB,NRP1,MUC1,ABCC3,VEGFC,TGF…	0.000644491	168
Expression Targets of PKA	Pathway	581	165	28	PKA	FGF2,EIF2S1,HBEGF,PTGS2,VEGFA,GJA1,BAX,FOS,ODC1,HSPA1A,MAP2K1,VCAM1,IL6,IL8,CDKN1A,MYC,APP,SOD1,CAT,APOE,FPR1,CAV1,ITGB2,AGTR1,CCL2,JUN,CDH2,DUSP1,BCL2L1,BDNF,TIMP2,PPARGC1A,LEP,CEBPB,HMOX1,ABCA1,PLAU,ENPP1,SERPINE1,PPARG,NTF3,IGFBP5,SGK1,DDIT3,HSPA8,KLF4,FN1,CDKN1B,MYH11,ANGPT1,ERBB2,ID1,SDC1,EGR1,TIMP1,SPP1,HSPA5,LDLR,NFE2L2,SCARB1,CAV2,TNFRSF11B,SP1,ANGPT2,SMAD3,RUNX2,CD44,TFRC,MFN2,UCP2,SMAD7…	0.000646093	169
Expression Targets of CDK9	Pathway	31	16	50	CDK9	EDN1,HSPA1A,IL8,CDKN1A,CCL2,DUSP1,PPARGC1A,CDKN1B,ATP2A2,SDHC,CXCL2,MCL1,NR4A2,BUB1,HIST1H2BD,HIST1H2AC	0.000646302	170
Expression Targets of RIPK1	Pathway	31	16	50	RIPK1	IL6,IL8,APP,NFKBIA,LEP,IL15,SERPINE1,CDKN1B,MTOR,ENG,SOCS1,PTEN,STAT5A,PDGFRB,CCND2,IER3	0.000646302	171
Expression Targets of TSC2	Pathway	31	16	50	TSC2	IRS1,VEGFA,CDKN1A,PRKCA,CCL2,CTNNB1,PPARG,DDIT3,CDKN1B,HSPA5,STAT1,SLC2A1,BIRC5,ATF4,HES1,ISG15	0.000646302	172
Expression Targets of histone deacetylase	Pathway	601	170	28	histone deacetylase	MME,FGF2,EDN1,PTGS2,VEGFA,CA2,GJA1,BAX,FOS,HIF1A,ODC1,HSPA1A,VCAM1,IL6,IL8,CDKN1A,MYC,APP,NFKBIA,ELN,GSN,AGTR1,AIFM1,CCL2,CDK1,JUN,DUSP1,CTNNB1,BCL2L1,BDNF,PPARGC1A,CEBPB,MT1F,EZR,PLAU,SERPINE1,PPARG,THBS1,ILK,CXCL12,FN1,CDKN1B,CDK4,GNAI2,CDKN2A,ERBB2,ID1,CHEK1,PTTG1,EGR1,TIMP1,SPP1,HSPA5,SHC1,BNIP3,TYMP,ANXA1,ID2,SIRT1,STAT1,CXCL2,BIRC2,MCL1,SMAD7,SOD3,RAF1,MIF,CYP1B1,SLC2A1,GADD45A,NDRG1,ENPP2,…	0.00065672	173
Expression Targets of NFKBIA	Pathway	98	37	37	NFKBIA	DCN,PTGS2,VEGFA,BAX,FOS,HIF1A,VCAM1,IL6,IL8,MYC,SAT1,NFKBIA,CCL2,BCL2L1,HMOX1,ABCA1,PLAU,FN1,SOD2,ITGA5,ERBB2,RGS4,ITGB1,HOXB7,BIRC2,GADD45A,TRIB3,SOX9,PTEN,CX3CL1,CAPN1,PTGES,TRADD,STAT4,TNFAIP1,A2M,IER3	0.000657648	174
Expression Targets of APC/C	Pathway	49	22	44	APC/C	OPA1,PTTG1,SMAD7,TRIB3,CCNA2,SKP2,AURKB,FOXM1,CCNB2,AURKA,TPX2,CDH13,E2F3,RUNX1,TK1,PPFIA1,CKAP2,HSF2,RPL30,RPS6KA4,CDCA3,FBXW5	0.000658778	175
Expression Targets of RHOC	Pathway	20	12	57	RHOC	VEGFA,BAX,RAC1,RHOA,CDC42,TIMP2,FN1,CAV2,IGFBP2,VEGFC,RHOB,RHOC	0.000662927	176
Expression Targets of MAPK9	Pathway	105	39	36	MAPK9	PTGS2,VEGFA,GJA1,FOS,VCAM1,IL6,IL8,CDKN1A,SAT1,CCL2,CDK1,JUN,CTNNB1,BCL2L1,HMOX1,PLAU,SERPINE1,FN1,CHEK1,EGR1,SPP1,CTSK,CHEK2,SP1,CD44,CXCL2,TNC,PTEN,IL10,CCNA2,JUND,TNFRSF10B,MMP7,ATF3,MMP13,PTGES,PTX3,RHOB,GAB2	0.00068255	177
Expression Targets of ANGPT2	Pathway	43	20	45	ANGPT2	BAX,VCAM1,IL8,CDKN1A,TJP1,TIMP2,ETS1,THBS1,S1PR3,TNFRSF11B,ANGPT2,PLAUR,BMP4,IL10,STAT5A,SERPINF1,PDGFRB,SLIT2,TUBB3,SEMA3C	0.00069058	178
Expression Targets of EIF2S1	Pathway	43	20	45	EIF2S1	EIF2S1,HIF1A,HSPA1A,NFKBIA,SLC7A1,CEBPB,HMOX1,PPARG,FBXO32,DDIT3,HSPA5,HSP90B1,XBP1,TRIB3,SLC38A2,SOCS3,ATF4,PHLDA1,BACE1,IFRD1	0.00069058	179
Expression Targets of SHC1	Pathway	37	18	47	SHC1	VEGFA,BAX,FOS,HIF1A,CDKN1A,MYC,CAT,CTNNB1,PLAU,SERPINE1,SOD2,EGR1,SPP1,SHC1,IGFBP3,PIN1,KLF2,PTGES	0.000691872	180
Expression Targets of SIRT1	Pathway	176	59	33	SIRT1	PTGS2,BAX,IL6,IL8,CDKN1A,MYC,APP,CAT,AGTR1,CTNNB1,BCL2L1,PPARGC1A,SCNN1A,ABCA1,PRNP,SERPINE1,SOD2,CDKN1B,ATP2A2,CDKN2A,LDLR,SHC1,HYOU1,BNIP3,SP1,TXN,RUNX2,SIRT1,UCP2,SMAD7,SCD,GADD45A,NDRG1,ADIPOR1,PCK2,PDK4,SOX9,TIMP3,ACTG2,DKK1,BIRC5,HES1,VEGFC,KLF2,CCND3,MAOA,CRY1,H2AFZ,ERO1L,CFH,ARNTL,CCND2,EGLN1,BCLAF1,XPC,MECOM,MDH1,CFD,SAP30	0.000719699	181
Expression Targets of EDNRA	Pathway	75	30	39	EDNRA	EDN1,PTGS2,VEGFA,FOS,HIF1A,VCAM1,IL6,ADM,IL8,MYC,AGTR1,CCL2,CDH2,CTNNB1,TIMP2,LEP,PLAU,THBS1,ILK,FN1,ANGPT1,ATP2A2,SPP1,ITGB1,CD44,CXCL2,IL18,TGM2,TPM1,ITGAV	0.000732922	182
Expression Targets of BCL6	Pathway	85	33	38	BCL6	IL6,MYC,PTPRO,CCL2,BCL2L1,CDKN1B,CDKN2A,SDC1,CHEK1,SPP1,CTSK,RGS4,CD44,MCL1,GADD45A,IL18,IL10,CCNA2,CREBBP,SOCS3,JUNB,NFATC1,SOCS2,PRDM1,BCL6,CCND2,CD63,BMI1,MAF,PDCD2,SAP30,VGLL4,PGM2L1	0.000738118	183
Expression Targets of SREBF2	Pathway	85	33	38	SREBF2	PTGS2,VEGFA,FOS,IL8,CDKN1A,HMOX1,LRP1,ABCA1,PPARG,LDLR,SCARB1,SP1,UCP2,FYN,SCD,IRS2,LPL,FASN,ACTG2,PENK,ACLY,NR1H2,ELOVL6,NR1H3,DDAH2,NPC1,HSD17B7,DBI,FDPS,FDFT1,BACE1,ALPP,ACOT7	0.000738118	184
Expression Targets of CYR61	Pathway	59	25	41	CYR61	PTGS2,VEGFA,BAX,HIF1A,IL6,IL8,MYC,CCL2,TIMP2,SERPINE1,FN1,CDKN1B,ITGA5,ERBB2,TIMP1,CTSK,RAF1,MMP7,VEGFC,TGFBR2,MMP13,ITGA3,ITGAV,CYR61,ITGB5	0.000783729	185
Expression Targets of ESR2	Pathway	217	70	32	ESR2	MME,EDN1,PTGS2,VEGFA,GJA1,FOS,HIF1A,VCAM1,IL6,IL8,CDKN1A,MYC,PTPRO,APOE,PTGDS,CAV1,GSN,CCL2,CDK1,JUN,PARP1,CDH2,BCL2L1,ESRRA,HMOX1,ETS1,SERPINE1,THBS1,CXCL12,SOD2,CDKN1B,CDK4,CDKN2A,ERBB2,EGR1,SPP1,ITGB1,SCARB1,CAV2,TNFRSF11B,STAT1,CYP1B1,BMP4,CTSD,GADD45A,OXTR,KISS1,CCNA2,TGFB2,PENK,TGFB3,MDK,ADAMTS1,BIRC5,PDGFRB,MUC1,CYP27A1,GPX4,BGN,MMP13,PDGFRA,RCAN1,TGFBR3,GLRX,TUBG1,DHCR24,CCND2,NME1,WISP2,…	0.000802326	186
Expression Targets of NPPC	Pathway	56	24	42	NPPC	EDN1,PTGS2,FOS,ODC1,VCAM1,IL6,ADM,CDKN1A,PTPN11,CDH2,SERPINE1,ATP2A2,EGR1,RUNX2,RAF1,ACTG2,BGN,KLF2,MMP13,DDAH2,EIF4A1,COL10A1,XYLT1,CHST3	0.000828664	187
Expression Targets of p70RSK	Pathway	56	24	42	p70RSK	VEGFA,FOS,HIF1A,IL6,IL8,CDKN1A,PRKCA,JUN,CDH2,DUSP1,PDCD4,SERPINE1,IGFBP5,FN1,CDKN1B,CDK4,EGR1,EIF4B,HK2,IGFBP2,LGALS1,CCND3,ERCC2,EIF4A1	0.000828664	188
Expression Targets of ARNT	Pathway	69	28	40	ARNT	EDN1,PTGS2,VEGFA,HIF1A,VCAM1,LEP,HMOX1,CXCL12,CDKN1B,SPP1,BNIP3,TFRC,CYP1B1,SLC2A3,TGFB3,PFKFB3,AHR,LGALS1,SOCS2,NPC1,PGK1,PARK7,SPRY4,EGLN2,LDHA,ALDH3A1,STRA13,CD248	0.000850521	189
Expression Targets of JAK2	Pathway	159	54	33	JAK2	FGF2,PTGS2,VEGFA,BAX,FOS,HIF1A,HSPA1A,IL6,IL8,CDKN1A,MYC,APP,IGF2,MAP3K5,NFKBIA,LY96,CCL2,DUSP1,HSP90AA1,BCL2L1,CEBPB,HMOX1,CRYAB,ID1,EGR1,TIMP1,BIRC2,MCL1,SAA1,TIMP3,ACTG2,RARRES2,HLA-A,BIRC5,JUNB,MMP13,GAP43,CYR61,CD9,OSMR,CCND2,SERPINA3,A2M,SH2B3,PARP9,PFN1,NFIC,FZD7,HAS3,ADAMTS5,FZD1,BACE1,PFN2,STEAP4	0.000853344	190
Expression Targets of NAD(P)H oxidase	Pathway	113	41	35	NAD(P)H oxidase	FGF2,EDN1,HBEGF,PTGS2,IRS1,VEGFA,FOS,HIF1A,VCAM1,IL6,IL8,MYC,ELN,AIFM1,CCL2,JUN,TJP1,HMOX1,ETS1,SERPINE1,EDNRB,FN1,SOD2,ATP2A2,ERBB2,TIMP1,SPP1,PSEN2,ANGPT2,RUNX2,CD44,UCP2,GADD45A,ACTG2,GAS6,BGN,MMP13,AXL,EPAS1,TNFRSF14,IFIT1	0.000856012	191
Expression Targets of PRKCE	Pathway	89	34	37	PRKCE	PTGS2,VEGFA,BAX,FOS,HSPA1A,IL6,AKT1,CDKN1A,MYC,APP,CAV1,GSN,CCL2,JUN,DUSP1,BCL2L1,PLAU,ATP2A2,EGR1,SPP1,HSPA5,LDLR,ITGB1,RAF1,TNC,ACTB,BNIP3L,BIRC5,FADD,JUNB,TSPO,CCND3,GAP43,TNFAIP1	0.000856386	192
Expression Targets of WNT5A	Pathway	96	36	37	WNT5A	EDN1,PTGS2,BAX,MAPK3,IL6,AKT1,IL8,MYC,PRKCA,CDH2,SDC4,CTNNB1,IL15,PPARG,SPP1,TEK,RUNX2,CD44,BMP4,LPL,KISS1,BMP6,IL10,MSX1,CAPN1,DKK1,WNT5A,WISP1,MMP13,AXIN2,PITX2,KRT10,WNT5B,COL10A1,NKX3-2,DLX1	0.000896843	193
Expression Targets of JUNB	Pathway	103	38	36	JUNB	PTGS2,VEGFA,FOS,IL6,IL8,MYC,AGTR1,JUN,BCL2L1,PPARGC1A,HMOX1,FGF7,PLAU,SERPINE1,PPARG,FBXO32,CDKN2A,TIMP1,SPP1,RUNX2,XBP1,IL10,CCNA2,TIMP3,MYL9,LGALS1,ATF4,HES1,ZFP36,JUNB,MMP13,PRDX1,NQO1,CD82,COL7A1,MAF,COL1A2,DNAJB4	0.000924618	194
Expression Targets of PRKAA1	Pathway	18	11	57	PRKAA1	PTGS2,VEGFA,HIF1A,IL6,ADM,IL8,PPARGC1A,PRKAA1,SOD2,IL10,BIRC5	0.000964408	195
Expression Targets of phosphodiesterase	Pathway	63	26	40	phosphodiesterase	PTGS2,VEGFA,FOS,HSPA1A,VCAM1,IL6,IL8,CDKN1A,PTPN11,ITGB2,BDNF,ABCA1,SERPINE1,ADCY6,CDKN1B,BIRC2,IL10,TGFB2,ACTG2,PENK,ABCC4,NTRK2,COMT,PPT1,PDE4B,TPP1	0.00097858	196
Expression Targets of small monomeric GTPase	Pathway	32	16	48	small monomeric GTPase	PTGS2,FOS,HIF1A,HSPA1A,VCAM1,IL8,APP,JUN,PLAU,SERPINE1,CDKN1B,HSPA5,IL18,HLA-A,TNFRSF12A,LRRN3	0.000992492	197
Expression Targets of Ang II receptor	Pathway	73	29	39	Ang II receptor	FGF2,EDN1,HBEGF,PTGS2,VEGFA,GJA1,FOS,HIF1A,VCAM1,IL6,AGTR1,CCL2,BDNF,SERPINE1,FN1,CDKN1B,ITGA5,CDK4,TIMP1,SPP1,ANGPT2,CXCL2,SMAD7,IL18,ACTG2,PENK,SOCS3,SERPINE2,PRMT5	0.00102176	198
Expression Targets of HDL	Pathway	107	39	36	HDL	FGF2,EDN1,PTGS2,VEGFA,FOS,CYCS,VCAM1,IL6,IL8,MYC,APP,APOE,CAV1,ITGB2,AGTR1,CCL2,BDNF,LEP,SERPINE1,PPARG,ENG,LDLR,SCD,CTSD,FASN,TGFB2,PLAT,CX3CL1,CD14,ADAMTS1,PDGFRB,NR1H3,ATF3,NTRK2,PTX3,ACVR1,DHCR24,DLX5,HNRNPAB	0.00103454	199
Expression Targets of CSF1	Pathway	249	78	31	CSF1	KCNMA1,PTGS2,VEGFA,BAX,FOS,HIF1A,HSPA1A,VCAM1,IL6,IL8,MYC,APP,PRKCA,PTPRO,APOE,RHOA,ITGB2,CCL2,JUN,DUSP1,HSP90AA1,BCL2L1,CEBPB,HSPD1,HMOX1,CLCN7,LRP1,PLAU,SERPINE1,PPARG,THBS1,SPHK1,HSPA8,FN1,CDKN1B,MTOR,CDK4,EGR1,SPP1,CTSK,TNFRSF11B,CXCL2,GPNMB,FYN,SLC2A1,LPL,IL18,HK2,JAG1,CD68,CCNA2,DUSP5,CD14,ACAT1,HLA-A,SERPING1,BIRC5,ATF4,JUNB,LGALS3,ATP6V1C1,NFATC1,ANXA2,DHCR24,CCND2,RUNX1,CDKN2D,HCK,FES,SF…	0.00107406	200
Expression Targets of JUN	Pathway	508	145	28	JUN	FGF2,EDN1,HBEGF,DCN,PTGS2,VEGFA,GJA1,BAX,CASP1,FOS,HIF1A,CYCS,VCAM1,IL6,BID,IL8,CDKN1A,MYC,APP,PTPRO,APOE,ELN,CCL2,CDK1,JUN,DUSP1,TJP1,HSPB1,BCL2L1,PPARGC1A,CEBPB,MT1F,EZR,HMOX1,FGF7,PLAU,ETS1,SERPINE1,NTF3,THBS1,CAST,SPHK1,CXCL12,FN1,ENDOG,CDKN1B,ITGA5,CDK4,CDKN2A,ERBB2,EGR1,TIMP1,SPP1,LDLR,ITGB1,TNFRSF11B,SP1,ANGPT2,SMAD3,SDHC,STAT1,CXCL2,MCL1,SMAD7,PLAUR,SCD,BMP4,NDRG1,ENPP2,TNC,PCK2,FST,KLF9,…	0.00108578	201
Expression Targets of caspase	Pathway	139	48	34	caspase	MME,FOS,VCAM1,IL6,AKT1,IL8,CDKN1A,APP,NFKBIA,CDC42,CCL2,JUN,CTNNB1,BCL2L1,LEP,PLAU,PPARG,CAST,SPHK1,CDKN1B,SPP1,ROCK2,HSP90B1,CXCL2,MCL1,GADD45A,IL18,PTEN,IL10,EIF4G1,TIMP3,ACTG2,GPX1,MMP7,VAMP8,STAT6,GLRX,SPTAN1,BUB1,UBB,PSMD4,CD74,CBLB,HTRA1,DBC1,BACE1,USP5,AZI2	0.00109999	202
Expression Targets of KRAS	Pathway	139	48	34	KRAS	PTGS2,VEGFA,FOS,IL8,CDKN1A,MYC,SAT1,CAT,NFKBIA,CAV1,GSN,JUN,CDH2,CTNNB1,POSTN,PLAU,THBS1,CDKN2A,ITGB1,NFE2L2,PALLD,STAT1,PLAUR,SLC2A1,BMP4,PTEN,SLC3A2,IGFBP2,CTSL1,BIRC5,FADD,TNFRSF10B,MMP7,TPM1,EPHA2,NES,LAMP2,ERRFI1,CD9,CCND2,RHOB,STAT2,PHLDA1,ST6GAL1,RASSF1,TUBB3,PLA2G16,PVR	0.00109999	203
Expression Targets of RELA	Pathway	257	80	31	RELA	PTGS2,VEGFA,BAX,FOS,HIF1A,HSPA1A,VCAM1,IL6,IL8,CDKN1A,MYC,APP,SAT1,NFKBIA,CAV1,MYLK,CTTN,PRKCD,CCL2,JUN,SDC4,DUSP1,BCL2L1,IL15,ABCA1,PLAU,SERPINE1,SGK1,HSPA8,FN1,SOD2,EGR1,BNIP3,TNFRSF11B,ID2,HOXB7,CXCL2,BIRC2,MCL1,SMAD7,GNAS,BMP4,OXTR,TNC,FASN,PCK2,TGM2,JAG1,SAA1,PTEN,IL10,CX3CL1,SKP2,HLA-A,HES1,TNFRSF10B,GDF15,SLC11A2,PIN1,FCGRT,TGFBR2,MMP13,SNAI2,NR4A2,NFATC1,GLRX,SLPI,SERPINE2,PDGFD,IER3,MGMT…	0.00114038	204
Expression Targets of FSH	Pathway	179	59	32	FSH	FGF2,PTGS2,VEGFA,GJA1,BAX,FOS,HIF1A,MYC,NRG1,PRKCA,JUN,CDH2,SDC4,TIMP2,LEP,CEBPB,FGF7,PLAU,PPARG,SGK1,FN1,SDC1,TIMP1,LDLR,SCARB1,ID2,SMAD3,CD44,TFRC,SMAD7,CLDN11,FGFR3,FST,IGFBP3,VCAN,PTEN,KITLG,PAPPA,TGFB2,PLAT,PENK,BIRC5,PIN1,NTRK2,TGFBR2,BMPR2,DRD4,PDGFRA,PTGES,ACVR1,SMAD6,PGRMC1,MAGED1,ID3,CCND2,TSC22D1,GPC1,HSF2,CLIP1	0.00114546	205
Expression Targets of DACH1	Pathway	21	12	54	DACH1	FOS,IL8,CDKN1A,CDK1,JUN,KLF4,CDKN1B,CDK4,CDK6,CCNA2,JUNB,CDC25B	0.00115871	206
Expression Targets of SREBF1	Pathway	183	60	32	SREBF1	PTGS2,VEGFA,BAX,IL6,IL8,CDKN1A,PTGDS,CAV1,CCL2,LEP,CEBPB,HMOX1,ABCA1,SERPINE1,PPARG,CDK4,GNAI2,CPT1A,LDLR,SCARB1,S1PR3,SP1,UCP2,FYN,SCD,GNAS,IRS2,GPAM,LPL,FASN,PCK2,HK2,TRIB3,PTEN,GOT2,LPIN1,ACLY,AHR,ELOVL6,GPX3,PLTP,INSIG1,DDAH2,NPC1,HSD17B7,ACSL5,RDH11,DBI,FDPS,ADH1A,FDFT1,DHCR7,PGD,COL6A1,ALPP,ACSS2,SLC25A1,HMGCS1,SCD5,PGRMC2	0.00120508	207
Expression Targets of IGF1R	Pathway	115	41	35	IGF1R	HBEGF,PTGS2,IRS1,VEGFA,BAX,FOS,HIF1A,HSPA1A,VCAM1,IL8,CDKN1A,APP,PRKCA,ELN,AGTR1,TJP1,BCL2L1,MT1F,PLAU,SERPINE1,IGFBP5,ITGB1,RUNX2,PLAUR,IRS2,KISS1,CCNA2,KITLG,PLAT,PTH1R,SOCS3,BIRC5,MMP7,VEGFC,MMP13,PRDM1,CYR61,ERCC1,AXIN2,TSC22D1,WISP2	0.00126571	208
Expression Targets of STAT3	Pathway	443	128	28	STAT3	FGF2,PTGS2,VEGFA,GJA1,BAX,FOS,HIF1A,HSPA1A,AKT1,IL8,CDKN1A,MYC,APP,IGF2,CAV1,GSK3B,ITGB2,CCL2,CDK1,CDH2,HSP90AA1,HSPB1,C5,CTNNB1,BCL2L1,PPARGC1A,CEBPB,MT1F,HMOX1,CRYAB,SERPINE1,IGFBP5,CXCL12,S1PR1,KLF4,FN1,SOD2,CDKN1B,ATP2A2,CDKN2A,ERBB2,ID1,PROS1,RORA,EGR1,TIMP1,SPP1,ITGB1,STAT1,CXCL2,BIRC2,MCL1,SMAD7,FOXO3,ENPP2,SLC2A3,FASN,PCK2,HK2,SAA1,SOCS1,IL10,LYN,ACTG2,STAT5A,CTSB,SKP2,LBP,CD14,APEX1,SOCS…	0.00128195	209
Expression Targets of PRKCD	Pathway	191	62	32	PRKCD	HBEGF,PTGS2,VEGFA,BAX,FOS,ODC1,VCAM1,IL6,AKT1,IL8,CDKN1A,HSPB2,MAP3K5,PRKCA,ELN,CDC42,PRKCD,CCL2,JUN,DUSP1,PDCD4,HMOX1,PLAU,SERPINE1,IGFBP5,CXCL12,KLF4,FN1,SOD2,CDK6,ATP2A2,CDKN2A,EGR1,SPP1,SP1,SMAD3,RUNX2,CXCL2,MCL1,TNC,TGM2,IL10,CCNA2,SLC16A4,SKP2,SP7,IRAK1,TNFRSF10B,GDF15,ZFP36,JUNB,MMP13,CCND3,ZBTB16,COL4A1,PRDX1,NQO1,B4GALT1,PRMT5,KRT10,NEDD4,COL1A2	0.00132468	210
Expression Targets of MYCN	Pathway	98	36	36	MYCN	VEGFA,BAX,ODC1,IL6,IL8,CDKN1A,MYC,CDC42,CCL2,CDKN1B,CDKN2A,ITGB1,ID2,CD44,CTSD,NDRG1,TGM2,IGFBP6,TGFB2,NCL,ABCC4,APEX1,HLA-A,DKK1,NTRK2,TGFBR2,NES,HMGA1,CCND2,BMI1,MCM7,CRABP2,NME1,SFRP1,DKK3,LRRN3	0.00137287	211
Expression Targets of MAX	Pathway	61	25	40	MAX	EIF2S1,EDN1,VEGFA,ODC1,CYCS,IL6,MYC,HSP90AA1,HMOX1,ABCA1,SERPINE1,DDIT3,CDK4,ID1,GADD45A,NDRG1,NCL,PDGFRB,AURKA,DDR2,HMGA1,ENO1,CCND2,MCM7,MTDH	0.00137949	212
Expression Targets of PPARD	Pathway	192	62	32	PPARD	HBEGF,PTGS2,VEGFA,CA2,VCAM1,IL6,IL8,SAT1,SOD1,CAT,APOE,ELN,CCL2,BCL2L1,PPARGC1A,LEP,CEBPB,HMOX1,ABCA1,PPARG,ILK,FBXO32,CALR,FN1,SOD2,ANGPT1,CPT1A,SPP1,CTSK,RGS4,SCARB1,SP1,TXN,SIRT1,MFN2,UCP2,SLC2A1,GPAM,LPL,FASN,PDK4,PTEN,TIMP3,ACTG2,PDPK1,ANGPTL4,APOB,MUC1,CYP27A1,INSIG1,CDKN1C,BCL6,ACSL3,TNFRSF12A,SERPINA3,LDHA,TWIST1,PPP3CB,RAB9A,CERK,LDHB,ALDH9A1	0.00152752	213
Expression Targets of ILK	Pathway	78	30	37	ILK	PTGS2,VEGFA,HIF1A,IL6,MYC,NFKBIA,PARP1,CDH2,TJP1,CTNNB1,BDNF,PLAU,ILK,FN1,MTOR,CDK4,MYH11,ERBB2,PLAUR,CCNA2,CHUK,HES1,TAGLN,OSGEP,EPAS1,CCND2,EGLN1,NME1,TWIST1,CDH3	0.00152821	214
Expression Targets of CTNNB1	Pathway	449	129	28	CTNNB1	EDN1,PTGS2,IRS1,VEGFA,GJA1,BAX,FOS,SLC12A2,AKT1,IL8,CDKN1A,MYC,PTPRO,SOD1,NFKBIA,CCL2,FHL1,JUN,PDCD4,TJP1,CTNNB1,BCL2L1,PPARGC1A,LEP,CEBPB,POSTN,PLAU,SERPINE1,PPARG,IGFBP5,SGK1,KLF4,FN1,SOD2,CDKN2A,PTTG1,EGR1,SPP1,HSPA5,TNFRSF11B,CPS1,ANGPT2,ID2,RUNX2,CD44,PLAUR,SLC2A1,BMP4,TNC,FST,VCAN,JAG1,SOX9,SOCS1,IL10,CCNA2,MSX1,SRSF1,IGFBP6,SRSF3,ACTG2,STAT5A,TGFB3,SKP2,DKK1,IGFBP2,AHR,BIRC5,SP7,PDGFRB,NOG…	0.0015487	215
Expression Targets of NGFR	Pathway	52	22	41	NGFR	VEGFA,FOS,IL6,CDKN1A,NFKBIA,DMD,BCL2L1,PLAU,PTTG1,TIMP1,ITGB1,BIRC2,CCNA2,PLAT,BIRC5,CHUK,VEZF1,CCND2,A2M,CRABP2,SORT1,DHCR7	0.00168219	216
Expression Targets of IGFBP3	Pathway	49	21	42	IGFBP3	VEGFA,BAX,AKT1,CDKN1A,CDK1,BCL2L1,PLAU,SERPINE1,PPARG,FBXO32,IGFBP5,SPHK1,STAT1,SMAD7,RAF1,IGFBP3,IGFBP6,PLAT,IGFBP2,NES,SDC2	0.00178367	217
Expression Targets of APEX1	Pathway	49	21	42	APEX1	PTGS2,VEGFA,BAX,HIF1A,CYCS,VCAM1,IL6,AKT1,IL8,MYC,APP,CAT,BCL2L1,SERPINE1,CDK4,CD44,GADD45A,APEX1,NQO1,POLB,TDG	0.00178367	218
Expression Targets of MAP2K6	Pathway	89	33	36	MAP2K6	PTGS2,IRS1,VEGFA,FOS,VCAM1,IL6,IL8,CALD1,RHOA,CCL2,JUN,HMOX1,CRYAB,PLAU,FLNA,ATP2A2,CDKN2A,HSPA5,LDLR,SMAD7,SLC2A1,GADD45A,IRS2,PCK2,CCNA2,SOCS3,SP7,GDF15,BGN,MMP13,NFATC1,MC1R,TUBB3	0.00181838	219
Expression Targets of inflammatory cytokine	Pathway	610	169	27	inflammatory cytokine	FGF2,EDN1,PTGS2,VEGFA,GJA1,CAPN2,HSPA1A,VCAM1,IL6,BID,ADM,IL8,SOD1,CAT,APOE,FPR1,ELN,ITGB2,LY96,CCL2,JUN,SLC7A1,CTNNB1,BDNF,TIMP2,LEP,HMOX1,ABCA1,FGF7,CRYAB,PRNP,PLAU,ENPP1,SERPINE1,THBS1,FBXO32,CXCL12,SOD2,PROS1,RORA,TIMP1,SPP1,HSPA5,CTSK,LDLR,BNIP3,TYMP,TNFRSF11B,ATP1A1,CD44,TFRC,BIRC2,RAC2,MCL1,SOD3,PLAUR,LAMA4,OXTR,HSD11B1,TNC,LPL,GLS,SLC2A3,PCK2,TGM2,VCAN,SAA1,SOX9,BMP6,NCOA3,PAPPA,TIMP3,PLA…	0.00184658	220
Expression Targets of SCF	Pathway	46	20	42	SCF	HIF1A,IL6,IL8,MYC,NFKBIA,CCL2,FLNA,CDKN1B,SP1,STAT1,STAT5A,GNB2L1,SMAD4,CTSC,PDE4D,FBXO5,FBXW11,HNRNPU,DLGAP5,CDCA3	0.00188189	221
Expression Targets of S1PR3	Pathway	22	12	52	S1PR3	PTGS2,FOS,VCAM1,IL6,CCL2,JUN,PAK1,SPHK1,MYH11,S1PR3,ACTG2,PTX3	0.00192588	222
Expression Targets of RASSF1	Pathway	22	12	52	RASSF1	FOS,CDKN1A,CDH2,CTNNB1,CDKN1B,FOXO3,TGM2,CCNA2,SKP2,LGALS1,SPARC,RASSF1	0.00192588	223
Expression Targets of HSPA1A	Pathway	128	44	34	HSPA1A	DCN,PTGS2,FOS,HIF1A,HSPA1A,IL6,AKT1,IL8,CDKN1A,MAP3K5,PRKCD,CCL2,CDK1,CTNNB1,BCL2L1,IL15,SCNN1A,ENPP1,SERPINE1,FBXO32,DDIT3,HSPA8,HSPA5,HSP90B1,TXN,SCD,SLC2A1,FOXO3,XBP1,IL10,CCNA2,NCL,GSTA4,APOB,FADD,TH1L,AURKA,TNFRSF14,TRIM5,NEDD4,TYMS,HERPUD1,MICB,RPS3	0.00194443	224
Expression Targets of adrenoceptor	Pathway	43	19	43	adrenoceptor	VEGFA,GJA1,FOS,HIF1A,HSPA1A,IL6,APP,DUSP1,PPARGC1A,HMOX1,SERPINE1,PLCD1,MFN2,SLC2A1,LPL,IL10,PENK,ANKRD1,PLA2G16	0.00197368	225
Expression Targets of A2M	Pathway	40	18	43	A2M	PTGS2,FOS,MYC,JUN,CDH2,CTNNB1,FN1,ATP2A2,EGR1,LDLR,SHC1,RAF1,ACTB,GADD45B,GRB2,PDGFRA,A2M,STMN2	0.00205495	226
Expression Targets of CX3CL1	Pathway	40	18	43	CX3CL1	DCN,VEGFA,IL6,CCL2,HMOX1,THBS1,TIMP1,SPP1,TXN,RUNX2,CXCL2,ACTG2,CX3CL1,ADAMTS1,CTNNA1,ITGB5,LUM,ECM1	0.00205495	227
Expression Targets of SOD3	Pathway	25	13	50	SOD3	EDN1,HBEGF,VEGFA,VCAM1,IL6,SOD1,ELN,CCL2,SOD2,SDC1,CXCL2,SOD3,PDE5A	0.00206953	228
Expression Targets of IFNG	Pathway	1254	326	25	IFNG	MME,FGF2,EDN1,HBEGF,DCN,PTGS2,IRS1,VEGFA,BAX,CASP1,FOS,SLC12A2,HIF1A,ODC1,HSPA1A,IGF2R,VCAM1,IL6,BID,ADM,IL8,CDKN1A,MYC,PTPN11,APP,HSPB2,IGF2,MAP3K5,CAT,APOE,NFKBIA,FPR1,CAV1,ELN,ITGB2,MYLK,LY96,CCL2,CDK1,JUN,SLC7A1,CDH2,DUSP1,TJP1,HSP90AA1,HSPB1,BCL2L1,BDNF,CEBPB,CCR6,HMOX1,LRP1,ABCA1,FGF7,PRNP,PLAU,SERPINE1,PPARG,NTF3,THBS1,FBXO32,IGFBP5,DDIT3,HSPA8,CXCL12,KLF4,FN1,SOD2,CDKN1B,CDK6,ATP2A2,CDKN2…	0.00209857	229
Expression Targets of SMAD6	Pathway	37	17	44	SMAD6	CDKN1A,CCL2,SERPINE1,PPARG,ID1,SPP1,TNFRSF11B,RUNX2,SMAD7,PCK2,SOX9,TGFB3,TAGLN,ANKRD1,FOXD1,SMAD6,COL10A1	0.00212046	230
Expression Targets of FLT3	Pathway	37	17	44	FLT3	VEGFA,IL6,IL8,MYC,HSP90AA1,BCL2L1,CEBPB,CDKN1B,NFATC4,MCL1,IL10,SOCS3,BIRC5,SOCS2,CCND2,TSC22D1,S100A6	0.00212046	231
Expression Targets of GAPDH	Pathway	66	26	38	GAPDH	EDN1,PTGS2,BAX,FOS,HSPA1A,IL6,IGF2,SOD1,AGTR1,SMAD5,PICALM,CEBPB,HOXA10,ATP2A2,EGR1,SPP1,SCARB1,MCL1,GADD45A,ACTB,IL10,PLAT,SLC40A1,MAOA,ATG12,PAAF1	0.00214584	232
Expression Targets of PDGFRB	Pathway	31	15	46	PDGFRB	PTGS2,VEGFA,BAX,FOS,HIF1A,IL8,BCL2L1,BDNF,SPHK1,CXCL12,SOD2,GPX1,PDGFRB,VEGFC,LAMB1	0.0021764	233
Expression Targets of E2F4	Pathway	73	28	37	E2F4	CDKN1A,MYC,MAP3K5,CDK1,PPARGC1A,PPARG,BNIP3,MCL1,CCNA2,BIRC5,FOXM1,CDC25B,CCNB2,BUB1,MAD2L1,CDC20,E2F3,MCM7,TP53BP2,UBE2C,XPC,TYMS,TTK,TBX2,RRM1,DIRAS3,KPNA2,MCM8	0.00229748	234
Expression Targets of MAP3K7	Pathway	63	25	39	MAP3K7	PTGS2,MAPK3,VCAM1,IL6,IL8,MYC,CCL2,BCL2L1,HMOX1,SERPINE1,PPARG,SPHK1,FN1,SOD2,ITGB1,MAP4K2,SMAD3,MCL1,SMAD7,CCNA2,MSX1,KITLG,SP7,MAP3K7,NFATC1	0.0023287	235
Expression Targets of GDF2	Pathway	50	21	41	GDF2	EDN1,VEGFA,FOS,IL8,POSTN,SERPINE1,NTF3,ID1,ENG,SPP1,TEK,RUNX2,SMAD7,PCK2,TGFBR2,BMPR2,SERPINH1,CDH11,SMAD6,YWHAH,RASL11B	0.00239306	236
Expression Targets of NRG1	Pathway	173	56	32	NRG1	KCNMA1,PTGS2,VEGFA,BAX,FOS,HIF1A,HSPA1A,CYCS,IL8,CDKN1A,MYC,APP,NRG1,NFKBIA,CCL2,CDK1,JUN,PARP1,CTNNB1,PPARGC1A,ESRRA,HSPD1,ABCA1,PLAU,NTF3,DDIT3,CDK6,ERBB2,EGR1,ANGPT2,BIRC2,PLAUR,SLC2A1,SLC2A3,FASN,GPER,CCNA2,ACAT1,ATF4,NRP1,MMP7,JUNB,VEGFC,BMPR2,GJC1,HNRNPK,CCND3,ERRFI1,CYR61,GPI,COMT,HMGA1,CKS1B,MTA3,LMO4,EGR2	0.00239491	237
Expression Targets of WNT1	Pathway	87	32	36	WNT1	PTGS2,VEGFA,GJA1,HIF1A,IL8,MYC,CTNNB1,BDNF,SERPINE1,PPARG,ILK,FN1,CDKN1B,ENG,SPP1,RUNX2,DKK1,BIRC5,NOG,VEGFC,WISP1,PAX8,GRN,FOSB,RSPO1,AXIN2,STMN2,GAS1,NRCAM,RHOC,DLX5,EGR2	0.00246559	238
Expression Targets of TIMP1	Pathway	44	19	42	TIMP1	VEGFA,BAX,MYC,CDH2,BCL2L1,TIMP2,PLAU,SERPINE1,CDKN1B,TIMP1,PLAUR,TIMP4,IGFBP3,TIMP3,PLAT,CST3,SNAI2,CCND2,TWIST1	0.00269928	239
Expression Targets of TAU	Pathway	44	19	42	TAU	PTGS2,IL6,CTNNB1,PRNP,SPP1,STAT1,SLC2A1,OXTR,GLO1,IL6ST,EPAS1,ISG15,B2M,STAT2,STMN2,IRF9,HTRA1,IFIT1,GBP2	0.00269928	240
Expression Targets of HSPB1	Pathway	57	23	39	HSPB1	FGF2,PTGS2,HSPA1A,MAPK3,IL6,IL8,HSPB2,SOD1,NFKBIA,AIFM1,DUSP1,HSPB1,FBXO32,SOD2,ITGB1,PTEN,IL10,CAPN1,TAGLN,PRDX1,KRT10,PSME1,HSF2	0.00272854	241
Expression Targets of NCOR1	Pathway	98	35	35	NCOR1	PTGS2,CA2,CDKN1A,MYC,NFKBIA,CTNNB1,PPARGC1A,HMOX1,ABCA1,SERPINE1,PPARG,ERBB2,CPT1A,SP1,CD44,CTSD,XBP1,PCK2,IL10,SERPINF1,DKK1,HES1,MUC1,HP,MMP13,ARNTL,B2M,MMP11,KRT14,AXIN2,MTA2,NCOR2,HAS2,KRT17,TNFAIP8	0.00275196	242
Expression Targets of superoxide dismutase	Pathway	98	35	35	superoxide dismutase	EDN1,PTGS2,VEGFA,BAX,FOS,HIF1A,HSPA1A,MAPK3,VCAM1,IL6,IL8,MYC,SOD1,ITGB2,AGTR1,CCL2,CTNNB1,HMOX1,SERPINE1,FN1,SOD2,UCP2,GNAS,TNC,JAG1,IL10,PLAT,PDE5A,AHR,GDF15,MMP7,WNT5A,MMP13,ITGA3,TNFAIP1	0.00275196	243
Expression Targets of NFYA	Pathway	81	30	36	NFYA	HSPA1A,CAT,CDK1,CDH2,TJP1,CBS,CDKN1B,ID1,SPP1,CHEK2,ID2,SDHC,GADD45A,FASN,CCNA2,LPIN1,APOD,PDGFRB,TGFBR2,CCND3,S100A4,CCNB2,EPHX1,COL1A2,FDFT1,COL11A1,COX4I1,HOXC4,FXR2,UQCRQ	0.00297972	244
Expression Targets of calcium channel	Pathway	88	32	35	calcium channel	PTGS2,VEGFA,FOS,IL6,IL8,CAT,AGTR1,CCL2,JUN,BDNF,TIMP2,CEBPB,ABCA1,SERPINE1,PPARG,NTF3,FN1,GNAQ,SDC1,EGR1,LDLR,LPL,ACTG2,PENK,TXNIP,SCG2,TNFAIP1,GSTT1,GPC1,DHCR7,EPN2,CERK	0.00302696	245
Expression Targets of MTDH	Pathway	23	12	50	MTDH	VEGFA,HIF1A,IL6,IL8,NFKBIA,CDKN1B,ANGPT1,ERBB2,TEK,TYMS,MTDH,BCCIP	0.00306348	246
Expression Targets of PRKAA2	Pathway	35	16	44	PRKAA2	PTGS2,VEGFA,HIF1A,IL6,ADM,IL8,BCL2L1,PPARGC1A,ESRRA,PPARG,UCP2,SCD,FOXO3,LPL,PCK2,PRKAB2	0.00308451	247
Expression Targets of ELK1	Pathway	32	15	45	ELK1	BAX,FOS,IL8,MYLK,EZR,HMOX1,EGR1,MCL1,SLC2A1,JUNB,FOSB,RND3,RALGDS,RALA,CCT8	0.00316299	248
Expression Targets of MECOM	Pathway	32	15	45	MECOM	FOS,JUN,BCL2L1,SERPINE1,PPARG,CALR,ANGPT1,ANGPT2,SIRT1,SMAD7,CCNA2,MSX1,ZBTB16,ISG15,MECOM	0.00316299	249
Expression Targets of ENG	Pathway	32	15	45	ENG	PTGS2,MYC,CALD1,MYLK,PLAU,SERPINE1,FN1,ID1,ENG,EGR1,CRK,ACTG2,TAGLN,NR2F2,CNN1	0.00316299	250
Expression Targets of GFPT1	Pathway	26	13	48	GFPT1	PTGS2,HSPA1A,VCAM1,IL6,LEP,CEBPB,GFPT1,SERPINE1,PPARG,THBS1,FN1,SLC2A3,FASN	0.00317054	251
Expression Targets of S1PR2	Pathway	26	13	48	S1PR2	PTGS2,VEGFA,FOS,HIF1A,JUN,ABCA1,SERPINE1,SPHK1,FN1,PLAUR,ACTG2,TAGLN,CYR61	0.00317054	252
Expression Targets of Glu receptor	Pathway	48	20	40	Glu receptor	PTGS2,FOS,IL6,IL8,JUN,BDNF,CEBPB,HMOX1,PLAU,NTF3,SGK1,EGR1,PLAT,LGALS1,SLC1A3,JUNB,NTRK2,GAP43,FOSB,EXOC7	0.00340025	253
Expression Targets of EIF4E	Pathway	68	26	37	EIF4E	FGF2,PTGS2,VEGFA,HIF1A,ODC1,HSPA1A,IL8,MYC,IGF2,RHOA,HSP90AA1,BCL2L1,CEBPB,ETS1,DDIT3,MCL1,PLAUR,SCD,CCNA2,SKP2,BIRC5,VEGFC,RPL18A,EPAS1,IRF7,KLF13	0.00345911	254
Expression Targets of IL6ST	Pathway	58	23	38	IL6ST	VEGFA,VCAM1,MYC,APP,CCL2,HSP90AA1,C5,CEBPB,SERPINE1,CXCL12,ID1,EGR1,SAA1,TGFB2,AKR1C3,SOCS3,AKR1C2,HP,JUNB,IL6ST,SLPI,SERPINA3,A2M	0.00352716	255
Expression Targets of IL24	Pathway	75	28	36	IL24	HBEGF,PTGS2,VEGFA,BAX,HIF1A,HSPA1A,IL6,IL8,GSK3B,BCL2L1,DDIT3,TXN,MCL1,XRCC6,GADD45A,ACTB,SOCS1,IL10,LYN,SOCS3,PPP1R15A,GADD45B,CFLAR,MUC1,PRDM1,BCL6,MVP,LASS6	0.00359718	256
Expression Targets of G-protein	Pathway	75	28	36	G-protein	PTGS2,VEGFA,FOS,HSPA1A,VCAM1,IL6,IL8,HSPB2,CCL2,JUN,DUSP1,CCR6,HMOX1,SERPINE1,SOD2,MYH11,ATP2A2,EGR1,HSPA5,CXCL2,IL18,IL10,ACTG2,PENK,ACAT1,AXL,ISG15,GRK5	0.00359718	257
Expression Targets of MKL1	Pathway	45	19	41	MKL1	MME,FOS,IL6,MYC,CALD1,MYLK,CXCL12,MYH11,CSRP2,EGR1,MCL1,TNC,ACTG2,TAGLN,VCL,KCNMB1,RUNX1,WISP2,COL1A2	0.0036351	258
Expression Targets of IL1 family	Pathway	575	158	27	IL1 family	FGF2,EDN1,HBEGF,DCN,PTGS2,VEGFA,GJA1,FOS,CAPN2,HIF1A,HSPA1A,VCAM1,IL6,ADM,IL8,CDKN1A,MYC,APP,SAT1,PTPRO,ADRB2,APOE,NFKBIA,ELN,ITGB2,CCL2,JUN,DUSP1,BCL2L1,BDNF,TIMP2,PPARGC1A,LEP,CEBPB,IL15,EZR,HMOX1,ABCA1,FGF7,PLAU,ETS1,ENPP1,SERPINE1,PPARG,NTF3,CAST,IGFBP5,DDIT3,SPHK1,CXCL12,FN1,SOD2,PROS1,LEPR,EGR1,TIMP1,SPP1,CTSK,LDLR,SCARB1,TYMP,TNFRSF11B,OAZ1,ANXA1,CD44,TFRC,CXCL2,BIRC2,SMAD7,SOD3,PLAUR,LAMA…	0.00364556	259
Expression Targets of JUND	Pathway	89	32	35	JUND	VEGFA,GJA1,HIF1A,IL6,IL8,CDKN1A,MYC,SAT1,JUN,TJP1,HMOX1,PLAU,FN1,CDK4,TIMP1,SP1,SDHC,TNC,HK2,SOCS1,IL10,PENK,JUND,MMP13,SPARC,NQO1,BCL6,IBSP,COL1A2,DNAJB4,KPNA2,COL10A1	0.00369377	260
Expression Targets of ID1	Pathway	65	25	37	ID1	PTGS2,VEGFA,BAX,HIF1A,IL8,CDKN1A,TJP1,SERPINE1,THBS1,ILK,CXCL12,FN1,ANGPT1,CDKN2A,ID1,SPP1,ITGB1,ID2,ACTG2,BIRC5,AURKA,BMI1,IFI6,TWIST1,PCGF2	0.00378314	261
Expression Targets of BRCA1	Pathway	107	37	34	BRCA1	IRS1,VEGFA,BAX,FOS,HIF1A,HSPA1A,CDKN1A,MYC,CAV1,HSPB1,CTNNB1,DDIT3,CDKN1B,CDKN2A,EGR1,SPP1,HSPA5,NFE2L2,SP1,SMAD3,SIRT1,CYP1B1,GADD45A,PTEN,CREBBP,STAT5A,BIRC5,GADD45B,NR1H3,GPX3,ATF3,ZFP36,GPX7,HNRNPA2B1,MAD2L1,XPC,NTHL1	0.00391497	262
Expression Targets of PTGER2	Pathway	100	35	34	PTGER2	FGF2,PTGS2,VEGFA,GJA1,BAX,FOS,HIF1A,IL6,IL8,MYC,APP,CCL2,BDNF,PLAU,SERPINE1,TNFRSF11B,SMAD3,CYP1B1,GNAS,IL18,IL10,PLAT,ACTG2,LOX,CD14,BIRC5,JUND,VEGFC,MMP13,PTGES,CYR61,ADCY3,FOSB,IBSP,HAS2	0.00400109	263
Expression Targets of ABL1	Pathway	93	33	35	ABL1	EIF2S1,PTGS2,VEGFA,BAX,FOS,BID,CDKN1A,MYC,APP,NFKBIA,GSK3B,PRKCD,JUN,CTNNB1,BCL2L1,CEBPB,FGF7,HSPA8,HOXA10,CDK6,CDKN2A,EGR1,NFE2L2,MCL1,GADD45A,FOXO3,CCNA2,VCL,ABL1,PEBP1,CCND2,PITX1,PHLPP2	0.00405722	264
Expression Targets of TEK	Pathway	39	17	42	TEK	EDN1,IL8,CDKN1A,CTNNB1,ETS1,THBS1,ENG,EGR1,ITGB1,TEK,PTEN,BIRC5,TAGLN,KLF2,ANPEP,TUBB3,CDH15	0.00409544	265
Expression Targets of PDGFB	Pathway	39	17	42	PDGFB	VEGFA,FOS,IL6,MYC,APP,CCL2,BDNF,FGF7,ETS1,FN1,CDKN1B,ANGPT1,CXCL2,IL10,CCNA2,ACTG2,WISP1	0.00409544	266
Expression Targets of MAPK11	Pathway	52	21	39	MAPK11	PTGS2,BAX,IL6,CDKN1A,MYC,CAV1,CEBPB,HMOX1,PPARG,DDIT3,EGR1,TIMP1,SCARB1,GADD45A,IL10,CCNA2,TGFBR2,CCND3,PTGES,PRDX1,MC1R	0.00414458	267
Expression Targets of CAT	Pathway	151	49	32	CAT	EDN1,PTGS2,VEGFA,BAX,FOS,HIF1A,HSPA1A,VCAM1,IL6,ADM,IL8,MYC,APP,CAT,NFKBIA,ITGB2,GSN,AGTR1,CCL2,SDC4,HSP90AA1,BCL2L1,ADORA1,HMOX1,ETS1,SERPINE1,THBS1,DDIT3,FN1,SOD2,CDKN1B,ATP2A2,EGR1,TIMP1,TFRC,MIF,CD68,IL10,PLAT,ACTG2,PPP1R15A,GPX1,AHR,TNFRSF10B,MMP7,MMP13,NQO1,COL1A2,AOX1	0.00415733	268
Expression Targets of XIAP	Pathway	18	10	52	XIAP	PTGS2,BAX,IL8,MYC,SERPINE1,CDK4,PTEN,CCND2,COMMD1,CTBP1	0.00423897	269
Expression Targets of HSPB2	Pathway	18	10	52	HSPB2	HIF1A,HSPA1A,IL6,IL8,HSPB2,HSPA8,CXCL2,SMAD7,RAF1,ACTG2	0.00423897	270
Expression Targets of pancreatic ribonuclease	Pathway	18	10	52	pancreatic ribonuclease	DCN,FOS,IL6,BDNF,PLAU,THBS1,NCL,HNRNPA2B1,ADARB1,LDHA	0.00423897	271
Expression Targets of TMEM8B	Pathway	18	10	52	TMEM8B	PTGS2,FOS,MYC,RHOA,JUN,EZR,ETS1,CD9,NME1,TMEM8B	0.00423897	272
Expression Targets of CREB1	Pathway	557	153	27	CREB1	DCN,PTGS2,VEGFA,GJA1,FOS,HIF1A,CYCS,VCAM1,RAC1,IL6,IL8,CDKN1A,NFKBIA,CAV1,SLC19A1,CCL2,JUN,CDH2,ITPR1,SDC4,DUSP1,TJP1,BCL2L1,BDNF,PPARGC1A,LEP,CEBPB,HSPD1,HMOX1,POSTN,ABCA1,PLAU,SERPINE1,PPARG,DDIT3,KLF4,FN1,SOD2,ATP2A2,ID1,PROS1,EGR1,CPT1A,SPP1,HSPA5,LDLR,RGS4,NFE2L2,SCARB1,TNFRSF11B,ANXA1,ATP1A1,RUNX2,SIRT1,CXCL2,BIRC2,UCP2,ANTXR1,MCL1,MIF,CYP1B1,SCD,SLC2A1,IRS2,STC1,LPL,SLC2A3,RGS2,KISS1,PCK2,…	0.00425171	273
Expression Targets of KEAP1	Pathway	36	16	43	KEAP1	VCAM1,BCL2L1,HMOX1,PPARG,CDKN1B,NFE2L2,TXN,ABCC4,AHR,ATF4,ABCC3,SLC40A1,ABCC5,PRDX1,NQO1,CBR3	0.00430597	274
Expression Targets of PGF	Pathway	49	20	40	PGF	EDN1,PTGS2,VEGFA,FOS,HIF1A,VCAM1,IL6,IL8,NFKBIA,ITGB2,AIFM1,CCL2,SERPINE1,EDNRB,SP1,MCL1,SOCS3,RCAN1,FOSB,GNL3	0.00447797	275
Expression Targets of CLU	Pathway	33	15	44	CLU	VCAM1,IL6,IL8,NFKBIA,CCL2,BCL2L1,SERPINE1,FN1,EGR1,CX3CL1,CD14,SPARC,COMMD1,KLK3,AKAP2	0.00448882	276
Expression Targets of KLF2	Pathway	83	30	35	KLF2	EDN1,VEGFA,HIF1A,ODC1,VCAM1,ADM,CDKN1A,MYC,CAT,NFKBIA,PTGDS,CAV1,CBS,HMOX1,SERPINE1,PPARG,THBS1,S1PR1,SOD2,ERBB2,NFE2L2,ANGPT2,SLC2A1,CD14,KLF2,SERPINH1,CD59,NQO1,KPNA2,DPP7	0.00449477	277
Expression Targets of MAPK12	Pathway	21	11	50	MAPK12	PTGS2,CDKN1A,IGF2,JUN,PPARGC1A,HMOX1,PLAU,SLC2A1,GADD45A,MMP13,GAP43	0.00454735	278
Expression Targets of CCKBR	Pathway	21	11	50	CCKBR	HBEGF,PTGS2,FOS,AKT1,IL8,RHOA,LEP,ITGB1,CD44,MMP7,ITGAV	0.00454735	279
Expression Targets of GSK3	Pathway	148	48	32	GSK3	PTGS2,VEGFA,GJA1,FOS,HIF1A,HSPA1A,VCAM1,IL6,IL8,CDKN1A,MYC,APP,NFKBIA,GSK3B,CCL2,JUN,CTNNB1,PPARGC1A,PPARG,DDIT3,CDKN1B,ATP2A2,ITGB1,NFE2L2,ANTXR1,MCL1,SCD,SLC2A1,BMP4,TNC,FASN,PCK2,IL10,SKP2,BIRC5,FGF18,JUNB,JUP,CCND3,PTGES,CDH11,FOSB,TSC22D3,TWIST1,RASSF1,TUBB3,ANTXR2,MICB	0.00459365	280
Expression Targets of NOS	Pathway	126	42	33	NOS	FGF2,EDN1,PTGS2,VEGFA,FOS,IL6,BID,IL8,CDKN1A,HSPB2,AGTR1,CCL2,DUSP1,TIMP2,HMOX1,SERPINE1,THBS1,C4orf14,FN1,SOD2,EGR1,TIMP1,BNIP3,RUNX2,TFRC,SOD3,PLAUR,SLC2A1,RASD1,TGM2,IL10,TIMP3,GPX1,HES1,VCL,MMP13,GAP43,SERPINE2,ASS1,DPYSL3,GCHFR,DMPK	0.00459549	281
Expression Targets of NCF1	Pathway	24	12	48	NCF1	EDN1,HIF1A,VCAM1,IL6,AIFM1,HMOX1,SOD2,ID1,ANGPT2,CD44,BMP4,ID3	0.0046883	282
Expression Targets of CDKN2A	Pathway	66	25	37	CDKN2A	VEGFA,FOS,CDKN1A,MYC,CAV1,CCL2,CDK1,JUN,BCL2L1,CEBPB,THBS1,FN1,ITGA5,CDKN2A,ERBB2,PTEN,CCNA2,TIMP3,SKP2,PDGFRB,GDF15,HNRNPD,CKS1B,TYMS,GNL3	0.00475773	283
Expression Targets of MAPKAP1	Pathway	46	19	40	MAPKAP1	MAPKAP1,PTGS2,FOS,HIF1A,HSPA1A,IL6,IL8,APP,CAT,JUN,HMOX1,PPARG,DDIT3,EGR1,HSPA5,HSP90B1,NFE2L2,ADORA2B,PHLDA1	0.00482479	284
Expression Targets of PRKCA	Pathway	182	57	31	PRKCA	EDN1,HBEGF,PTGS2,VEGFA,FOS,HSPA1A,CYCS,VCAM1,IL6,IL8,CDKN1A,MYC,HSPB2,PRKCA,NFKBIA,PTGDS,CAV1,PRKCD,CCL2,JUN,BCL2L1,IL15,HMOX1,LRP1,ETS1,SERPINE1,IGFBP5,SPHK1,FN1,SOD2,CDKN1B,CDKN2A,EGR1,LDLR,CXCL2,PLAUR,STC1,LPL,IGFBP3,PTEN,BMP6,GOT2,BNIP3L,THRA,BIRC5,TNFRSF10B,GDF15,NR1H3,C5AR1,PDGFRA,COL4A1,SLPI,CYR61,USP8,SDCBP,COL1A2,BFSP1	0.00488845	285
Expression Targets of TERT	Pathway	56	22	38	TERT	BAX,FOS,ODC1,BID,IL8,SAT1,ELN,SLC7A1,BCL2L1,NTF3,SOD2,MYH11,MCL1,HLA-A,BIRC5,LGALS1,CCND3,MGMT,NEDD4,RAB9A,BFSP1,CCNDBP1	0.00492031	286
Expression Targets of TP73	Pathway	112	38	33	TP73	FGF2,PTGS2,VEGFA,BAX,CASP1,BID,CDKN1A,CDK1,CTNNB1,THBS1,PTTG1,EGR1,SPP1,SP1,GADD45A,FGFR3,FASN,IGFBP3,PTEN,SERPINF1,APOD,BIRC5,PDGFRB,CHUK,ADA,EPHA2,CCND3,CDC25B,CDKN1C,CCNB2,PPAP2A,RRM2B,UHRF1,FLOT2,TP53I3,HAGH,STX6,TRIM22	0.00498244	287
Expression Targets of AHR	Pathway	243	73	29	AHR	EDN1,PTGS2,VEGFA,BAX,FOS,CYCS,IL6,IL8,CDKN1A,MYC,RHOA,SOS1,CCL2,CDK1,JUN,HSPB1,CTNNB1,BDNF,FHL2,CRYAB,SLCO3A1,PLAU,PPARG,THBS1,CDKN1B,CDK6,CDKN2A,EGR1,TIMP1,SPP1,NFE2L2,RAF1,CYP1B1,SLC2A1,CTSD,LPL,PCK2,TGM2,SAA1,SOX9,IL10,CCNA2,KITLG,TGFB2,TGFB3,ABCC4,AHR,HES1,UGCG,ABCC3,TGFBR2,TGFBI,MMP13,ABCC5,SOCS2,PRDM1,NQO1,CDH13,RSPO1,NPC1,GSTM3,FSCN1,BOK,SULT1A1,MGST1,ALDH3A1,STRA13,FMO2,FMO3,SMOC2,SLC35A2…	0.004986	288
Expression Targets of SPARC	Pathway	63	24	37	SPARC	VEGFA,BAX,IL6,IL8,CDKN1A,CCL2,HSPB1,BDNF,CEBPB,SERPINE1,PPARG,ITGA5,TNFRSF11B,SMAD3,RUNX2,CCNA2,MMP7,NES,SNAI2,SPARC,FOSB,COL1A2,CDH3,COL11A1	0.0052171	289
Expression Targets of MAP3K1	Pathway	98	34	34	MAP3K1	DCN,PTGS2,IRS1,VEGFA,FOS,MAPK3,IL6,IL8,CDKN1A,MYC,APP,APOE,NFKBIA,JUN,DUSP1,BDNF,HMOX1,PLAU,SERPINE1,LDLR,RGS4,BIRC2,PLAUR,GADD45A,IRS2,FST,CCNA2,KITLG,CFLAR,ATF3,JUNB,MMP13,PRDX1,MAP3K1	0.00529629	290
Expression Targets of ADCY	Pathway	164	52	31	ADCY	PTGS2,VEGFA,GJA1,BAX,FOS,HIF1A,VCAM1,IL6,MYC,APP,AGTR1,JUN,DUSP1,BDNF,PPARGC1A,FGF7,PLAU,SERPINE1,SGK1,DDIT3,FN1,ANGPT1,LDLR,SP1,CD44,SOD3,PLAUR,CYP1B1,SLC2A1,OXTR,STC1,IL10,CCNA2,PLAT,ACTG2,PENK,IGFBP2,ENTPD1,SLC2A5,PDGFRA,RCAN1,NR4A2,PTGES,NFATC1,GAP43,SCG2,CD9,RUNX1,GRK5,DPYSL3,ALDH3A1,SLC38A1	0.00538425	291
Expression Targets of Rho	Pathway	70	26	36	Rho	EDN1,PTGS2,VEGFA,FOS,HIF1A,VCAM1,IL8,CDKN1A,BCL2L1,ABCA1,SERPINE1,PPARG,FN1,CDKN1B,ITGA5,CDKN2A,EGR1,TNC,TGM2,ACTG2,SKP2,PDGFRA,CYR61,IBSP,TSC22D3,SORBS1	0.00539242	292
Expression Targets of AGTR1	Pathway	240	72	29	AGTR1	MME,FGF2,EDN1,PTGS2,VEGFA,GJA1,BAX,FOS,HIF1A,HSPA1A,VCAM1,RAC1,IL6,ADM,IL8,MYC,ANXA5,PRKCA,APOE,NFKBIA,KCNJ2,AGTR1,VASP,CCL2,JUN,DUSP1,HSP90AA1,CTNNB1,BCL2L1,LEP,HSPD1,HMOX1,SCNN1A,POSTN,ABCA1,SERPINE1,EDNRB,THBS1,FN1,ENG,EGR1,TIMP1,SPP1,RGS4,ANGPT2,UCP2,MIF,SLC2A1,GADD45A,LPL,ACTB,IL18,BMP6,ACTG2,PTH1R,CD14,ACAT1,NOG,TGFBR2,BGN,MMP13,DDAH2,AXL,ADRA1B,PTGES,RAMP1,SMAD4,PDGFD,ITGB5,SDC2,MYH10,PFN1	0.00546642	293
Expression Targets of GLI1	Pathway	84	30	35	GLI1	PTGS2,VEGFA,CDKN1A,IGF2,JUN,CTNNB1,SPP1,ITGB1,RUNX2,BMP4,FST,SOX9,IGFBP6,STAT5A,CFLAR,FOXM1,GREM1,JUP,PDGFRA,PRDM1,MMP11,CCND2,CD24,BMI1,FRZB,SFRP1,IL1R2,PVR,RARRES3,PHTF1	0.00546784	294
Expression Targets of THPO	Pathway	84	30	35	THPO	VEGFA,BAX,FOS,HIF1A,IL8,CDKN1A,MYC,CDK1,BCL2L1,SERPINE1,CDKN1B,EGR1,TIMP1,TNFRSF11B,SP1,BMP4,CTSD,KITLG,NCL,STAT5A,BIRC5,BMPR1A,CCND3,CDKN1C,CCND2,CD63,CDKN2D,MEIS1,IER3,LILRB1	0.00546784	295
Expression Targets of xanthine oxidase	Pathway	40	17	41	xanthine oxidase	EDN1,HIF1A,VCAM1,IL6,IL8,CDKN1A,SOD1,CAT,AGTR1,CCL2,HMOX1,SOD2,CDKN1B,TIMP1,CD44,SIRT1,PLAT	0.00554079	296
Expression Targets of JNK	Pathway	60	23	37	JNK	HBEGF,PTGS2,VEGFA,FOS,HSPA1A,VCAM1,IL6,IL8,CAT,CCL2,JUN,BCL2L1,PLAU,CDK4,ATP2A2,SPP1,TNC,TGFB3,CFLAR,MMP13,PTX3,DIAPH1,SRR	0.00571696	297
Expression Targets of CDH1	Pathway	95	33	34	CDH1	MME,VEGFA,BAX,MAPK3,NRG1,JUN,CDH2,CTNNB1,BCL2L1,PLAU,SERPINE1,FN1,CDKN1B,DSP,CDKN2A,SDC1,EGR1,ITGB1,PLAUR,PTEN,ACTG2,SKP2,DKK1,BIRC5,JUND,MMP7,JUB,CDH11,CDH13,CDC20,ECT2,PTPRF,NEDD9	0.00585975	298
Expression Targets of FGFR2	Pathway	37	16	42	FGFR2	VEGFA,BAX,IGF2,PRKCA,RHOA,FN1,ITGA5,EGR1,SPP1,RUNX2,FYN,BMP4,LYN,MSX1,NOG,SPRY2	0.00589542	299
Expression Targets of CTSB	Pathway	67	25	36	CTSB	VEGFA,HIF1A,RAC1,AKT1,MYC,APP,SAT1,ELN,TIMP2,PRNP,FN1,CDK4,TIMP1,ANGPT2,FOXO3,IGFBP3,PENK,CTSB,MYH9,PDGFRB,GRB2,TGFBR2,M6PR,CD74,COL10A1	0.00593295	300
Expression Targets of NFKBI	Pathway	195	60	30	NFKBI	PTGS2,VEGFA,BAX,FOS,HIF1A,VCAM1,IL6,IL8,MYC,APP,NFKBIA,CAV1,ITGB2,CCL2,CTNNB1,BCL2L1,PPARGC1A,IL15,HMOX1,PLAU,SERPINE1,EDNRB,FN1,SOD2,EGR1,CTSK,ITGB1,SCARB1,TYMP,TNFRSF11B,HOXB7,OPTN,CXCL2,BIRC2,SMAD7,PLAUR,MIF,STC1,IL18,PDK4,SAA1,PTEN,IL10,CX3CL1,CTSB,THRA,CFB,MMP13,PDGFRA,PTGES,KCNJ8,CDC25B,CYR61,CCNB2,BMI1,IER3,HAS1,TWIST1,MTDH,S100A6	0.00601457	301
Expression Targets of NR3C1	Pathway	394	111	28	NR3C1	FGF2,EDN1,DCN,PTGS2,VEGFA,BAX,FOS,HSPA1A,IL6,ADM,IL8,CDKN1A,MYC,HSPB2,IGF2,SOD1,SLC4A2,CALD1,NFKBIA,PTGDS,CAV1,ITGB2,MYLK,CCL2,JUN,DUSP1,BCL2L1,BDNF,FHL2,MT1F,ADORA1,HMOX1,SCNN1A,ABCA1,CRYAB,PLAU,SERPINE1,PPARG,THBS1,FBXO32,SGK1,FN1,CDKN1B,CDK4,TIMP1,SPP1,BNIP3,SCARB1,TNFRSF11B,ANXA1,ATP1A1,CD44,TFRC,UCP2,MCL1,MIF,SLC2A1,HSD11B1,LPL,SLC2A3,RASD1,PCK2,KLF9,TGM2,PDK4,IGFBP3,TRIB3,SAA1,IL10,TGFB2,TI…	0.00622926	302
Expression Targets of RPS6K	Pathway	34	15	42	RPS6K	PTGS2,GJA1,HIF1A,VCAM1,IL6,CTNNB1,BCL2L1,PPARG,DSP,NFATC4,SLC2A1,PCK2,PTEN,TNFRSF10B,EIF4A1	0.00623268	303
Expression Targets of KL	Pathway	34	15	42	KL	EDN1,BAX,VCAM1,CEBPB,EDNRB,CAST,SOD2,SPP1,TNFRSF11B,RUNX2,SOX9,ACTG2,MMP7,WNT5A,COL10A1	0.00623268	304
Expression Targets of DCN	Pathway	47	19	39	DCN	DCN,VEGFA,CASP1,IL8,MYLK,CCL2,DUSP1,PDCD4,CTNNB1,BDNF,CAMK2G,SDC1,TIMP1,ITGB1,FST,VCAN,ACTG2,BGN,LUM	0.00631674	305
Expression Targets of TGFA	Pathway	226	68	29	TGFA	FGF2,HBEGF,DCN,PTGS2,VEGFA,BAX,FOS,IL8,CDKN1A,MYC,NRG1,CAV1,ELN,CCL2,JUN,BCL2L1,CEBPB,ZP3,ABCA1,FGF7,PLAU,SERPINE1,FN1,CDK4,ERBB2,SDC1,PTTG1,EGR1,TIMP1,CAV2,TNFRSF11B,CD44,PLAUR,CYP1B1,CTSD,IGFBP3,SOX9,GPER,DUSP5,KITLG,PLAT,SOCS3,BIRC5,HES1,SLC1A3,MMP7,TAGLN,WNT5A,JUNB,VEGFC,TGFBR2,MMP13,NES,SLPI,ERRFI1,CDC25B,GPI,CTSC,KRT10,TSC22D1,LDHA,FSCN1,TWIST1,KRT17,CFD,BFSP1,HAPLN1,CHST3	0.00634776	306
Expression Targets of HMGCR	Pathway	92	32	34	HMGCR	EDN1,PTGS2,VEGFA,VCAM1,IL6,CDKN1A,APP,APOE,RHOA,CAV1,AGTR1,CCL2,JUN,HSPB1,HMOX1,ABCA1,SERPINE1,PPARG,FN1,HSPA5,LDLR,TGM2,BIRC5,NR1H2,APOB,NR1H3,CCND3,CD59,TNFRSF12A,RHOB,MYH10,SC5DL	0.00648446	307
Expression Targets of EGR2	Pathway	64	24	36	EGR2	FGF2,CDKN1A,MYC,CEBPB,PPARG,IGFBP5,ERBB2,EGR1,SDHC,MCL1,SOCS1,PTEN,IL10,TGFB2,BNIP3L,THRA,ZBTB16,PRDM1,SERPINE2,MAFB,CBLB,EGR2,DPT,SCD5	0.00652557	308
Expression Targets of DDIT3	Pathway	78	28	35	DDIT3	PTGS2,BAX,HSPA1A,IL6,IL8,CDKN1A,CCL2,JUN,PPARGC1A,HSPD1,HMOX1,DDIT3,ATP2A2,ID1,HSP90B1,HYOU1,MCL1,HSPE1,TRIB3,STAT5A,PPP1R15A,JUND,TNFRSF10B,GDF15,ANKRD1,MAP1LC3B,ASNS,RTN3	0.00667424	309
Expression Targets of CYBA	Pathway	19	10	50	CYBA	VEGFA,HIF1A,CCL2,HMOX1,SERPINE1,FN1,SOD2,CDKN1B,SOD3,EPAS1	0.00677211	310
Expression Targets of protein serine/threonine phosphatase inhibitor	Pathway	19	10	50	protein serine/threonine phosphatase inhibitor	PTGS2,FOS,IL6,NFKBIA,JUN,ABCA1,EGR1,PCK2,JUND,JUNB	0.00677211	311
Expression Targets of VTN	Pathway	25	12	46	VTN	PTGS2,IRS1,BAX,ITGB2,TIMP2,PLAU,ITGA5,TIMP1,SPP1,TIMP3,ACTG2,MMP13	0.00693296	312
Expression Targets of GNA12	Pathway	25	12	46	GNA12	PTGS2,FOS,MAP2K1,IL6,HMOX1,EGR1,TNFRSF11B,CCNA2,SKP2,PDGFRA,IQGAP1,CYR61	0.00693296	313
Expression Targets of HSD11B1	Pathway	22	11	47	HSD11B1	IL6,CCL2,HMOX1,SERPINE1,FBXO32,SGK1,UCP2,SCD,HSD11B1,PCK2,NQO1	0.00695037	314
Expression Targets of CSDA	Pathway	22	11	47	CSDA	VEGFA,FOS,MYC,CAT,JUN,KLF4,ERBB2,EGR1,MUC1,VEGFC,RUNX1	0.00695037	315
Expression Targets of PDE5A	Pathway	22	11	47	PDE5A	EDN1,VEGFA,IL6,PTPN11,APP,CTNNB1,THBS1,ACTG2,PDE5A,MMP13,BACE1	0.00695037	316
Expression Targets of RAC1	Pathway	140	45	31	RAC1	PTGS2,VEGFA,GJA1,FOS,HIF1A,HSPA1A,VCAM1,RAC1,IL6,IL8,CDKN1A,APP,NFKBIA,AGTR1,CCL2,CDK1,JUN,CDH2,DUSP1,CTNNB1,TIMP2,HMOX1,PLAU,SERPINE1,THBS1,SOD2,CDKN1B,TIMP1,SHC1,NFE2L2,SOX9,CCNA2,SKP2,PDE5A,MMP7,WNT5A,BGN,MMP13,IBSP,CCND2,TNFRSF12A,RHOB,DVL3,COL1A2,UHMK1	0.0071497	317
Expression Targets of MSX2	Pathway	61	23	37	MSX2	GJA1,BAX,CALD1,PPARG,SPP1,RUNX2,GPNMB,MSX1,TGFB2,TGFB3,DKK1,SP7,TAGLN,WNT5A,LRP5,ACVR1,IBSP,PITX2,TWIST1,DLX5,COL10A1,GTF2F1,ALPP	0.0071746	318
Expression Targets of BHLHE40	Pathway	41	17	40	BHLHE40	MYC,BDNF,PPARGC1A,PPARG,ID1,RUNX2,PCK2,BIRC5,HES1,GDF15,NR1H3,ARNTL,BHLHE40,CDH15,COL10A1,HOXC4,NPAS2	0.00737486	319
Expression Targets of HNRNPD	Pathway	41	17	40	HNRNPD	EDN1,PTGS2,VEGFA,IL6,MYC,LDLR,GADD45A,GLS,PCK2,IL10,PENK,JUND,KLF2,CRY1,HNRNPD,RAB23,MATR3	0.00737486	320
Expression Targets of EP300	Pathway	373	105	28	EP300	EDN1,PTGS2,VEGFA,BAX,FOS,HIF1A,HSPA1A,VCAM1,IL6,IL8,CDKN1A,MYC,SLC4A2,NFKBIA,RHOA,ITGB2,CCL2,CDK1,JUN,DUSP1,CTNNB1,SMAD5,LEP,CEBPB,MT1F,HMOX1,ABCA1,SERPINE1,PPARG,FBXO32,DDIT3,CXCL12,FN1,MYH11,CDKN2A,ERBB2,PTTG1,EGR1,CPT1A,SPP1,ATP5I,HSPA5,PPP2CB,SP1,SMAD3,TXN,SIRT1,SDHC,CXCL2,SMAD7,SCD,BMP4,CTSD,FGFR3,GPAM,PCK2,IL18,PDK4,IGFBP3,SOX9,PTEN,CCNA2,MSX1,TGFB2,STAT5A,SOCS3,DKK1,COMP,BIRC5,SP7,PDGFRB,T…	0.00787027	321
Expression Targets of THBS1	Pathway	58	22	37	THBS1	VEGFA,BAX,VCAM1,IL6,CCL2,TIMP2,LRP1,PLAU,SERPINE1,THBS1,FN1,ANGPT1,TIMP1,SPP1,CD44,PLAUR,LAMA4,IL10,ACTG2,COL4A1,FOSB,DDIT4	0.0078845	322
Expression Targets of aldehyde reductase	Pathway	58	22	37	aldehyde reductase	PTGS2,VEGFA,MAPK3,VCAM1,IL6,MYC,PRKCA,SOD1,CAT,CCL2,CTNNB1,FN1,CDK4,CPT1A,RAF1,SLC2A3,TGFB2,TIMP3,ACTG2,STAT6,ST6GAL1,BFSP1	0.0078845	323
Expression Targets of MAP2K7	Pathway	38	16	41	MAP2K7	PTGS2,IRS1,FOS,HSPA1A,IL6,MYC,CCL2,CDK1,CDH2,HMOX1,SOD2,CDKN2A,EGR1,IRS2,JUNB,MMP13	0.00792725	324
Expression Targets of P2RX7	Pathway	38	16	41	P2RX7	PTGS2,BAX,FOS,IL6,NFKBIA,ITGB2,CCL2,PARP1,PPARG,EGR1,LPL,ALPL,IL10,ACLY,SP7,SLC1A3	0.00792725	325
Expression Targets of GDF9	Pathway	48	19	38	GDF9	PTGS2,VEGFA,CDH2,PLAU,CDKN2A,SMAD7,CLDN11,FST,KITLG,LOX,GREM1,SPRY2,ITGAV,SMAD4,CCND2,NBL1,FSTL3,HAS2,RHOC	0.00816385	326
Expression Targets of histone H3	Pathway	141	45	31	histone H3	PTGS2,FOS,HSPA1A,IGF2R,VCAM1,IL6,IL8,CDKN1A,IGF2,ADRB2,NFKBIA,MYLK,CCL2,JUN,BDNF,SCNN1A,CDKN1B,CDKN2A,EGR1,LDLR,GNAS,SOCS1,IL10,LGALS1,NOG,TAGLN,NES,SLPI,PRDX4,CDKN1C,NPC1,RHOB,HOXA5,RUNX1,SNRPN,SMARCB1,TP53BP2,TBX2,RASSF1,ADH1B,ADH1A,MICB,BACE1,IL18R1,OSBPL5	0.00821637	327
Expression Targets of CRP	Pathway	141	45	31	CRP	EDN1,PTGS2,HIF1A,VCAM1,IL8,APP,NFKBIA,ELN,ITGB2,AGTR1,CCL2,HSP90AA1,HSPB1,ABCA1,SERPINE1,PPARG,THBS1,DDIT3,SOD2,CDK4,CDK6,TIMP1,SCARB1,TEK,TFRC,CXCL2,LPL,PCK2,IL18,IGFBP3,SAA1,PTEN,IL10,PAPPA,ACTG2,BIRC5,NR1H3,HP,CST3,TFPI,CD46,CD59,PROCR,BACE1,DYNLL1	0.00821637	328
Expression Targets of MUC1	Pathway	55	21	37	MUC1	VEGFA,BAX,HIF1A,IL8,MYC,SOD1,CAT,NFKBIA,CCL2,CTNNB1,BCL2L1,PLAU,KLF4,SOD2,RUNX2,CTSD,MUC1,LGALS3,MMP13,GCNT1,RAB31	0.00865971	329
Expression Targets of PLAUR	Pathway	45	18	39	PLAUR	MYC,ITGB2,C5,BCL2L1,SERPINE1,CXCL12,CDKN1B,CDK4,ANGPT1,TEK,CXCL2,PLAUR,FOXO3,TIMP3,GRB2,C5AR1,ITGB5,RHOB	0.00889297	330
Expression Targets of TWIST1	Pathway	76	27	35	TWIST1	VEGFA,FOS,IL6,CDKN1A,CCL2,CDH2,CTNNB1,POSTN,THBS1,CDKN2A,ERBB2,TIMP1,SPP1,RUNX2,FGFR3,DKK1,MMP7,FGF18,PDGFRA,SNAI2,ZYX,GLI3,CDH11,IBSP,BMI1,TWIST1,TNMD	0.00895354	331
Expression Targets of LIF	Pathway	241	71	29	LIF	FGF2,PTGS2,VEGFA,CA2,CASP1,FOS,IL6,BID,IL8,MYC,SAT1,MAP3K5,DMD,VASP,CCL2,JUN,CDH2,CTNNB1,BCL2L1,LEP,CEBPB,PLAU,SERPINE1,PPARG,NTF3,CXCL12,KLF4,FN1,SOD2,ATP2A2,ID1,LEPR,EGR1,TIMP1,SPP1,LDLR,TNFRSF11B,CD44,SMAD7,TNC,IGFBP3,SOCS1,CCNA2,KITLG,TIMP3,PENK,SOCS3,HLA-A,PTGER1,ADA,HP,JUNB,IL6ST,MMP13,NES,PTGES,SOCS2,GAP43,PTX3,CD9,B2M,IBSP,SERPINA3,A2M,RALGDS,CRABP2,KRT17,ZEB2,DUSP22,PHLPP2,PFKP	0.00912662	332
Expression Targets of GAST	Pathway	105	35	33	GAST	HBEGF,PTGS2,VEGFA,CA2,BAX,FOS,HIF1A,ODC1,VCAM1,IL8,MYC,SLC4A2,NFKBIA,RHOA,MYLK,JUN,TJP1,CTNNB1,LEP,EZR,PLAU,SERPINE1,PPARG,KLF4,EGR1,ITGB1,MCL1,TNC,BIRC5,ATF4,MMP7,ITGAV,LTBR,S100A6,CKB	0.00936091	333
Expression Targets of CTSD	Pathway	29	13	43	CTSD	HSPA1A,APOE,C5,ABCA1,PPARG,TXN,CTSD,SAA1,PDGFRB,RAB5A,IFI6,FBLN1,PSAP	0.00951943	334
Expression Targets of IGFBP5	Pathway	29	13	43	IGFBP5	NFKBIA,BCL2L1,IGFBP5,FN1,CDKN2A,TIMP1,SPP1,SMAD3,LAMA4,IGFBP6,ACTG2,LAMB2,LAMC1	0.00951943	335
Expression Targets of MAPKAPK2	Pathway	42	17	39	MAPKAPK2	PTGS2,FOS,VCAM1,IL6,IL8,NFKBIA,CCL2,PLAU,PLAUR,GADD45A,IL10,CX3CL1,SOCS3,ZFP36,ARNTL,MAF,CLOCK	0.00966719	336
Expression Targets of ETV4	Pathway	80	28	34	ETV4	PTGS2,VEGFA,BAX,FOS,IL8,CDKN1A,CAV1,JUN,PLAU,SERPINE1,PPARG,ERBB2,TIMP1,SPP1,SP1,PLAUR,PPP1R15A,MMP7,ABCC3,TGFBR2,MMP13,CCND3,SLC6A6,B4GALT1,MAP3K1,NR2F1,C13orf15,B4GALT5	0.00974618	337
Expression Targets of FGFR1	Pathway	59	22	36	FGFR1	PTGS2,FOS,CDKN1A,BCL2L1,PLAU,CDKN1B,EGR1,SPP1,ITGB1,ANGPT2,RUNX2,MCL1,BMP4,CREBBP,ACTG2,MMP7,MMP13,SPARC,PTN,CCND2,ENO2,EGR2	0.00983658	338
Expression Targets of EDNRB	Pathway	59	22	36	EDNRB	MME,EDN1,VEGFA,FOS,HIF1A,ADM,RHOA,AGTR1,CCL2,JUN,BDNF,SERPINE1,EDNRB,FN1,TIMP1,SPP1,OXTR,TIMP3,TAGLN,VEGFC,TPM1,EGLN1	0.00983658	339
Expression Targets of HDAC4	Pathway	59	22	36	HDAC4	PTGS2,VEGFA,HIF1A,VCAM1,CDKN1A,JUN,HSP90AA1,PPARG,NTF3,CDKN2A,RUNX2,FST,YWHAQ,KLF2,MMP13,PTGES,ZBTB16,BCL6,TGIF1,HLA-DRA,COL10A1,MUSK	0.00983658	340
Expression Targets of SERPINF1	Pathway	73	26	35	SERPINF1	VEGFA,BAX,IL6,IL8,SOD1,RHOA,CDC42,CCL2,CTNNB1,BCL2L1,BDNF,CEBPB,PPARG,THBS1,CXCL12,FN1,SOD2,ANGPT1,TNFRSF11B,PLAUR,IL18,IL10,SERPINF1,SLC1A3,CFLAR,MLPH	0.00990988	341
Expression Targets of alpha6beta4 integrin	Pathway	26	12	44	alpha6beta4 integrin	PTGS2,VEGFA,BAX,IL6,CDKN1A,NFKBIA,JUN,ERBB2,ENPP2,ATF3,S100A4,GPI	0.00994289	342
Expression Targets of PARK7	Pathway	26	12	44	PARK7	BAX,HIF1A,HSPA1A,IL8,BCL2L1,SOD2,LDLR,NFE2L2,TXN,ACTB,BIRC5,PARK7	0.00994289	343
Expression Targets of GPCR	Pathway	91	31	33	GPCR	HBEGF,PTGS2,IRS1,VEGFA,FOS,VCAM1,IL6,IL8,MYC,MAP3K5,FHL1,JUN,TIMP2,HMOX1,SERPINE1,S1PR1,PTTG1,EGR1,ITGB1,ANGPT2,CD44,RGS2,ACTG2,ANGPTL4,ATF3,VEGFC,PDGFRA,AXL,CYR61,EFNB2,CNN1	0.0101787	344
Expression Targets of ENPP2	Pathway	20	10	47	ENPP2	VEGFA,MAPK3,AKT1,LPAR1,PLAU,S1PR1,SPP1,S1PR3,ENPP2,VEGFC	0.0103349	345
Expression Targets of WNT2	Pathway	20	10	47	WNT2	MYC,GSK3B,CTNNB1,STC1,FST,BIRC5,MMP7,WNT5A,NAV3,FZD4	0.0103349	346
Expression Targets of phospholipase D	Pathway	49	19	38	phospholipase D	PTGS2,FOS,HIF1A,VCAM1,IL6,CDKN1A,CCL2,JUN,BCL2L1,PLAU,FN1,EGR1,LDLR,CD44,TNC,LPL,PTEN,PDGFRB,EPAS1	0.0104229	347
Expression Targets of STAT	Pathway	309	88	28	STAT	EDN1,PTGS2,VEGFA,GJA1,BAX,CASP1,FOS,HIF1A,HSPA1A,VCAM1,IL6,BID,IL8,CDKN1A,MYC,APP,IGF2,CAV1,LY96,CCL2,HSP90AA1,BCL2L1,CEBPB,MT1F,HMOX1,ABCA1,CRYAB,SERPINE1,IGFBP5,SPHK1,CXCL12,FN1,CDKN1B,ID1,EGR1,TIMP1,LDLR,ARAF,TNFRSF11B,STAT1,MCL1,SMAD7,SOD3,LPL,IFNGR1,PDK4,SOCS1,IL10,TIMP3,ACTG2,PENK,SKP2,SOCS3,BIRC5,TNFRSF10B,MUC1,SLC39A14,STAT6,ZFP36,JUNB,DICER1,MMP13,NES,CCND3,PRDM1,SFRP4,ISG15,BCL6,ARNTL,T…	0.0104448	348
Expression Targets of IL11	Pathway	95	32	33	IL11	BAX,FOS,CYCS,VCAM1,IL6,IL8,NFKBIA,JUN,LEP,EZR,PPARG,IGFBP5,SOD2,TIMP1,TNFRSF11B,IGFBP3,PTH1R,SOCS3,DKK1,BIRC5,JUNB,IL6ST,GREM1,MMP13,CCND3,ANXA2,IBSP,SERPINA3,A2M,MAF,GAS1,SFRP1	0.0108461	349
Expression Targets of ESR1	Pathway	490	133	27	ESR1	MME,FGF2,EDN1,KCNMA1,PTGS2,IRS1,VEGFA,CA2,SLC9A3R1,GJA1,BAX,FOS,CYCS,IL6,IL8,CDKN1A,MYC,HSPB2,PTPRO,SOD1,APOE,PTGDS,CAV1,MYLK,AGTR1,CCL2,HSPB1,SMAD5,PPARGC1A,LEP,ESRRA,HMOX1,ABCA1,FGF7,PLAU,SERPINE1,PPARG,THBS1,CXCL12,FN1,CDKN1B,ERBB2,PROS1,PTTG1,EGR1,SPP1,LDLR,NFE2L2,SCARB1,CAV2,TNFRSF11B,SP1,CD44,SIRT1,PLAUR,MIF,CYP1B1,SCD,BMP4,CTSD,GADD45A,NDRG1,OXTR,STC1,KISS1,FASN,ACTB,FST,ALPL,PTEN,BMP6,CD6…	0.0111947	350
Expression Targets of LXR	Pathway	247	72	29	LXR	PTGS2,VEGFA,FOS,SRD5A1,VCAM1,IL6,MYC,ANXA5,APP,APOE,PTGDS,CAV1,AGTR1,CCL2,JUN,BCL2L1,PPARGC1A,LRP1,ABCA1,PPARG,CDKN1B,ENG,TIMP1,CPT1A,SPP1,LDLR,SCARB1,SP1,SMAD3,UCP2,SCD,SLC2A1,BMP4,HSD11B1,ADIPOR1,LPL,FASN,PCK2,TGM2,PDK4,CD68,IL10,CCNA2,TIMP3,ACTG2,SKP2,SOCS3,ACLY,AHR,APOD,VLDLR,JUND,APOB,MMP7,NR1H3,HP,PLTP,INSIG1,PTGES,DHCR24,NPC1,FSCN1,NPC2,FDPS,CSNK2B,INSIG2,IFIT1,DHCR7,BACE1,AKR1C4,ACOT1,PCY…	0.0112633	351
Expression Targets of NCL	Pathway	36	15	40	NCL	BAX,CDKN1A,MYC,APP,SAT1,BCL2L1,LEP,GADD45A,NCL,GPX4,TXNRD1,KLF2,MMP13,CD59,P4HA1	0.0113282	352
Expression Targets of ADORA1	Pathway	36	15	40	ADORA1	VEGFA,BAX,FOS,HIF1A,APP,BDNF,LEP,ADORA1,HMOX1,FN1,EGR1,PENK,ADORA2B,NFATC1,ALPP	0.0113282	353
Expression Targets of PML-RAR	Pathway	36	15	40	PML-RAR	FOS,CDKN1A,MYC,CAT,CEBPB,ID1,LEPR,ID2,JAG1,HLA-A,JUP,PRDX4,BHLHE40,TSC22D3,HIPK2	0.0113282	354
Expression Targets of RB1	Pathway	151	47	30	RB1	VEGFA,FOS,HIF1A,ODC1,IL6,IL8,MYC,IGF2,ELN,CDK1,JUN,PPARGC1A,PPARG,PAK1,CALR,CDKN1B,CDKN2A,PTTG1,BNIP3,RUNX2,CD44,PCK2,CCNA2,TGFB2,SKP2,CD14,SOCS3,BIRC5,SP7,PDGFRB,JUNB,NTRK2,TGFBI,PAX8,BIN1,GPI,AURKA,MAD2L1,GAB2,TYMS,RANBP1,DIRAS3,ATAD2,HLA-DRA,KARS,NCAPD2,H1F0	0.0114228	355
Expression Targets of POMC	Pathway	263	76	28	POMC	FGF2,EDN1,PTGS2,VEGFA,GJA1,BAX,FOS,SRD5A1,HSPA1A,VCAM1,IL6,IL8,MYC,IGF2,CAT,APOE,NFKBIA,CCL2,JUN,DUSP1,BCL2L1,PPARGC1A,KCNK2,HMOX1,PPARG,THBS1,SOD2,GNAQ,CDKN1B,ANGPT1,CDKN2A,ID1,TIMP1,SPP1,LDLR,NFE2L2,SCARB1,TEK,ANGPT2,SMAD3,CXCL2,GPNMB,CYP1B1,SCD,GNAS,ACTB,IL18,SOX9,TFE3,IL10,TGFB2,PENK,MYO5A,APEX1,MDK,APOB,TGFBR2,TSPO,EPHA2,MMP13,NUCB2,MAOA,S100A4,SPARC,CDKN1C,PCSK5,FOSB,DHCR24,ACSL4,IBSP,A2M,S…	0.0116562	356
Expression Targets of HTT	Pathway	53	20	37	HTT	CASP1,HSPA1A,IL6,CDKN1A,CCL2,CTNNB1,BDNF,PPARGC1A,ABCA1,TFRC,ACTB,CTSB,SLC1A3,NR1H3,COL4A1,SYVN1,COL6A3,COL6A1,HMGCS1,COL16A1	0.0119442	357
Expression Targets of NAMPT	Pathway	74	26	34	NAMPT	FGF2,PTGS2,VEGFA,HIF1A,CYCS,VCAM1,IL6,IL8,CALD1,CCL2,TIMP2,ABCA1,SERPINE1,PPARG,TIMP1,CXCL2,SLC2A1,GADD45A,LPL,IL10,ACAT1,MMP13,DDAH2,PTGES,SMTN,ADAMTS5	0.0119671	358
Expression Targets of ALOX15	Pathway	33	14	41	ALOX15	PTGS2,IL6,CDKN1A,AGTR1,CCL2,PPARG,CALR,FN1,CD68,GDF15,NR1H3,MMP13,MAOA,COL4A5	0.0121924	359
Expression Targets of cytokine	Pathway	1359	342	25	cytokine	FGF2,EDN1,HBEGF,DCN,PTGS2,VEGFA,ATP2C1,CA2,MARCKS,GJA1,BAX,CASP1,FOS,SLC12A2,HIF1A,ODC1,HSPA1A,CYCS,VCAM1,IL6,BID,ADM,IL8,CDKN1A,MYC,APP,NRG1,IGF2,SAT1,SOD1,CAT,APOE,NFKBIA,FPR1,PTGDS,CAV1,ELN,ITGB2,LY96,AGTR1,AIFM1,VASP,CCL2,JUN,SLC7A1,SDC4,DUSP1,TJP1,HSP90AA1,HSPB1,CTNNB1,BCL2L1,BDNF,TIMP2,LEP,IL15,MT1F,CCR6,EZR,HMOX1,POSTN,LRP1,ABCA1,FGF7,CRYAB,PRNP,PLAU,ETS1,SERPINE1,NTF3,THBS1,CAST,IGFBP5,SG…	0.0124874	360
Expression Targets of PAK1	Pathway	43	17	38	PAK1	PTGS2,VEGFA,FOS,HIF1A,IL8,MYC,DUSP1,CTNNB1,PAK1,CDKN1B,SCARB1,UCP2,LPL,ACTG2,BIRC5,HES1,DYNLL1	0.0124918	361
Expression Targets of F-actin	Pathway	85	29	33	F-actin	PTGS2,FOS,CAPN2,MAPK3,CYCS,AKT1,PTGDS,ITGB2,MYH11,ITGA7,CTSK,CAV2,TNC,ACTB,ACTG1,SOX9,ACTG2,CTSB,BIRC5,SLC1A3,GPX4,OSGEP,LAMC1,NFATC1,CYR61,COL1A2,SORBS1,LIMA1,PTCD2	0.012515	362
Expression Targets of ATF2	Pathway	148	46	30	ATF2	PTGS2,BAX,FOS,HIF1A,IL6,IL8,MYC,PRKCD,JUN,DUSP1,PPARGC1A,CEBPB,HMOX1,PLAU,SERPINE1,PPARG,THBS1,DDIT3,FN1,CDK4,CSRP2,EGR1,TIMP1,LDLR,PLAUR,RAF1,GADD45A,PCK2,PTEN,CCNA2,DUSP5,TGFB2,PLAT,TGFB3,APEX1,SOCS3,ATF3,PDGFRA,NR4A2,DUSP10,RHOB,POLB,RALGDS,ANGPTL2,ENO2,MAP4K4	0.0126002	363
Expression Targets of laminin complex	Pathway	107	35	32	laminin complex	PTGS2,VEGFA,GJA1,FOS,HSPA1A,IL6,IL8,CDKN1A,CALD1,ITGB2,CDC42,CCL2,JUN,HSP90AA1,PLAU,SERPINE1,ITGA5,TIMP1,SP1,MCL1,GNAS,JAG1,TIMP3,SKP2,MMP7,BGN,GJC1,SPARC,ITGAV,ANPEP,BMI1,TMEM8B,NFIC,ECM1,GJC2	0.012741	364
Expression Targets of EGFR ligand	Pathway	30	13	41	EGFR ligand	HBEGF,PTGS2,VEGFA,ELN,BCL2L1,PLAU,PTTG1,EGR1,CD44,SLPI,A2M,TWIST1,SLC27A3	0.0130519	365
Expression Targets of SMURF2	Pathway	30	13	41	SMURF2	GSK3B,CDH2,HSPB1,FN1,ID1,RUNX2,SMAD7,ACTG2,NRP1,ACVR1,NFIC,TGIF1,DAZAP2	0.0130519	366
Expression Targets of KLF6	Pathway	50	19	37	KLF6	VEGFA,CDKN1A,MYC,JUN,BCL2L1,PLAU,PPARG,CDKN1B,ENG,SP1,TXNIP,ATF3,TAGLN,TGFBR2,KLF6,SERPINH1,MSRA,PSG3,PSG5	0.0131541	367
Expression Targets of TNFRSF1B	Pathway	50	19	37	TNFRSF1B	VEGFA,BAX,IL6,IL8,MAP3K5,ITGB2,CCL2,ITPR1,BCL2L1,LEP,SERPINE1,PLCD1,TIMP1,TYMP,SOCS3,BIRC5,APOB,ZFP36,FSCN1	0.0131541	368
Expression Targets of histone	Pathway	320	90	28	histone	MME,PTGS2,VEGFA,GJA1,FOS,HSPA1A,IGF2R,IL6,IL8,CDKN1A,MYC,APP,IGF2,ADRB2,CCL2,JUN,BDNF,LEP,MT1F,THBS1,DDIT3,CXCL12,KLF4,FN1,SOD2,ENDOG,CDKN1B,CDKN2A,PTTG1,EGR1,SHC1,BNIP3,ANXA1,CXCL2,SOD3,NDRG1,STC1,KISS1,IGFBP3,PTEN,IL10,PLAT,CD14,BIRC5,TXNIP,PTGIS,TNS1,ADA,MLH1,TAGLN,MAT2A,TGFBR2,CFB,LGALS3,JUP,DDAH2,NES,MAOA,PAX8,DAB2,ERRFI1,ABL1,CDKN1C,CD9,OSMR,FOSB,ARNTL,CDH13,CCND2,MAD2L1,SNRPN,CSPG4,LILRB1,…	0.0135861	369
Expression Targets of interferon	Pathway	404	111	27	interferon	PTGS2,VEGFA,BAX,FOS,HIF1A,ODC1,HSPA1A,VCAM1,IL6,IL8,CDKN1A,MYC,IGF2,NEU1,NFKBIA,CDK1,SLC7A1,TIMP2,IL15,PPARG,IGFBP5,FN1,SOD2,CDKN1B,CDK4,ANGPT1,CDKN2A,ERBB2,TIMP1,SPP1,HSP90B1,TYMP,TNFRSF11B,ANGPT2,OPTN,SDHC,TFRC,STAT1,MIF,CTSD,GADD45A,OXTR,HSD11B1,LPL,ACTB,TGM2,IGFBP3,SOCS1,IL10,CCNA2,AKR1C3,ACTG2,LOX,SOCS3,RNASEL,MYH9,HLA-A,SERPING1,CTSL1,TNFRSF10B,ZFP36,CST3,VEGFC,CFB,PTGES,SOCS2,DAB2,TERF1,AD…	0.0136181	370
Expression Targets of PTN	Pathway	27	12	42	PTN	VEGFA,IL6,ELN,CCL2,CDH2,SERPINE1,RUNX2,NRP1,NR4A2,GAP43,PTN,TOP2A	0.0138722	371
Expression Targets of UPF1	Pathway	27	12	42	UPF1	SAT1,JUN,SERPINE1,DDIT3,CPS1,SRSF2,GPX1,ATF3,RCAN1,HNRNPD,APRT,IFRD1	0.0138722	372
Expression Targets of proteinase activated receptor	Pathway	27	12	42	proteinase activated receptor	PTGS2,FOS,IL6,IL8,MYC,CCL2,JUN,PLAU,SERPINE1,MIF,TGM2,CYR61	0.0138722	373
Expression Targets of semenogelase	Pathway	24	11	44	semenogelase	MME,EDN1,SPP1,HSPA5,TNFRSF11B,RUNX2,IGFBP3,FKBP5,GCNT1,PMEPA1,AMACR	0.0146007	374
Expression Targets of EDN3	Pathway	24	11	44	EDN3	FGF2,EDN1,PTGS2,VEGFA,FOS,HIF1A,IL6,TIMP2,EDNRB,EGR1,EGLN1	0.0146007	375
Expression Targets of ERK1/3	Pathway	24	11	44	ERK1/3	PTGS2,FOS,IL6,CDKN1A,CAV1,JUN,EGR1,LDLR,CD44,SOD3,SLC2A1	0.0146007	376
Expression Targets of RETN	Pathway	68	24	34	RETN	EDN1,PTGS2,VEGFA,FOS,VCAM1,IL6,AKT1,IL8,CCL2,TIMP2,ABCA1,SERPINE1,TIMP1,MIF,SCD,SLC2A1,ADIPOR1,FASN,PCK2,SOCS1,PTEN,CX3CL1,SOCS3,APOB	0.014712	377
Expression Targets of MIR373	Pathway	68	24	34	MIR373	TGFBR2,TNFAIP1,NIN,CD24,CENPF,PRC1,ADAM9,HERPUD1,INSIG2,KIF23,FYCO1,ARHGEF3,CNOT6,GLTP,TMEM9B,UBXN1,TBC1D2,C13orf27,SLC25A23,FAM13B,C9orf78,C2orf18,CMTM4,RNF149	0.014712	378
Expression Targets of KLF10	Pathway	21	10	45	KLF10	CDKN1A,PTTG1,TNFRSF11B,SP1,RUNX2,SMAD7,PCK2,SMAD6,ARNTL,TMBIM6	0.0151579	379
Expression Targets of CSNK2A1	Pathway	21	10	45	CSNK2A1	VEGFA,AKT1,MYC,NFKBIA,CTNNB1,BCL2L1,HMOX1,SMAD3,BIRC5,JUP	0.0151579	380
Expression Targets of GADD45B	Pathway	21	10	45	GADD45B	VEGFA,CEBPB,THBS1,DDIT3,RUNX2,IL10,GADD45B,BGN,MMP13,COL10A1	0.0151579	381
Expression Targets of VLA-3 receptor (integrin)	Pathway	21	10	45	VLA-3 receptor (integrin)	EDN1,PTGS2,VEGFA,MYC,CTNNB1,PLAU,SERPINE1,CDKN1B,SMAD7,ACTG2	0.0151579	382
Expression Targets of ribosome	Pathway	184	55	29	ribosome	MME,FGF2,EIF2S1,PTGS2,VEGFA,GJA1,HIF1A,ODC1,IL6,MYC,APP,PRKCD,JUN,SLC7A1,PDCD4,BCL2L1,BDNF,CEBPB,CDKN1B,ERBB2,TEK,RUNX2,BIRC2,GADD45A,XBP1,ACTB,SOX9,EIF5A,PTEN,SLC38A2,EIF4G1,PLAT,PPP1R15A,CTSL1,BIRC5,ATF4,SLC40A1,HSD17B10,SERPINE2,LAMB1,MMP11,TPI1,RUNX1,ARIH2,EBF1,MGMT,EIF4A1,EIF4G2,CYB5R3,ZEB2,MICB,SSB,KCNE4,RBKS,EIF4G3	0.0152599	383
Expression Targets of IGF2	Pathway	127	40	31	IGF2	PTGS2,VEGFA,BAX,FOS,HIF1A,IL8,IGF2,NFKBIA,CDK1,JUN,BCL2L1,TIMP2,PLAU,PPARG,IGFBP5,DDIT3,FN1,GNAQ,RUNX2,TFRC,PLAUR,MIF,CTSD,SLC2A3,IGFBP3,VCAN,PTEN,TIMP3,PPP1R15A,IGFBP2,SLC1A3,MMP7,MMP13,GAP43,CDKN1C,NOV,CD24,M6PR,ASNS,DMPK	0.0155037	384
Expression Targets of BMP7	Pathway	165	50	30	BMP7	EDN1,VEGFA,GJA1,FOS,IL6,IL8,CDKN1A,MYC,CCL2,TJP1,TIMP2,EZR,ADORA1,HMOX1,IGFBP5,FN1,ID1,TIMP1,SPP1,ID2,RUNX2,CD44,SDHC,SMAD7,BMP4,IGFBP3,SOX9,BMP6,MSX1,ACTG2,PENK,DKK1,COMP,BIRC5,SP7,NOG,GREM1,BGN,S100A4,SMAD4,SMAD6,MGP,IBSP,HYAL2,TWIST1,HAS2,COL1A2,DLX5,COL10A1,MATN2	0.0156188	385
Expression Targets of ETS2	Pathway	101	33	32	ETS2	HBEGF,VEGFA,BAX,FOS,VCAM1,IL6,IL8,CDKN1A,MYC,APP,CCL2,CDK1,BCL2L1,HMOX1,PLAU,CDKN2A,ERBB2,SPP1,TEK,TFRC,TNC,IL10,CCNA2,JUNB,TGFBR2,MMP13,AURKA,ANPEP,NR2F2,AIRE,COL1A2,SETDB1,TMEM158	0.0156504	386
Expression Targets of SP	Pathway	90	30	32	SP	PTGS2,VEGFA,AGTR1,PRKCD,SCNN1A,PLAU,SOD2,GNAI2,LDLR,KISS1,INPPL1,AKR1C3,CD14,CTSL1,AHR,NRP1,GDF15,MAT2A,SPARC,JAM2,MGP,MVP,FBLN1,HAS2,COL1A2,RECK,ABCA2,ATP1B1,MMP28,GPC4	0.0156834	387
Expression Targets of S100A4	Pathway	44	17	37	S100A4	IL6,RHOA,PLAU,THBS1,FN1,TIMP1,SPP1,ITGB1,BNIP3,CD44,OPTN,MMP13,S100A4,CYR61,MMP11,CCND2,NME1	0.015926	388
Expression Targets of TNC	Pathway	44	17	37	TNC	VEGFA,FOS,IL6,IL8,ITGB2,CCL2,PLAU,CXCL12,CXCL2,TNC,IL10,DKK1,PDGFRB,YWHAQ,KHDRBS1,TPM1,PDGFRA	0.015926	389
Expression Targets of PTK2B	Pathway	44	17	37	PTK2B	PTGS2,FOS,VCAM1,IL8,CDKN1A,CCL2,JUN,BCL2L1,ETS1,ATP2A2,SPP1,IL10,ACTG2,NTRK2,MMP13,NEDD9,COL10A1	0.015926	390
Expression Targets of GRP	Pathway	72	25	34	GRP	FGF2,PTGS2,VEGFA,MARCKS,FOS,IL8,MYC,HSPB2,PRKCA,SOD1,CAT,JUN,DUSP1,PLAU,MTOR,CDK4,ERBB2,EGR1,TIMP1,SHC1,PLAUR,PTEN,IL10,JUNB,HMGA1	0.0159318	391
Expression Targets of TNFRSF1A	Pathway	116	37	31	TNFRSF1A	EDN1,PTGS2,VEGFA,BAX,HSPA1A,VCAM1,IL6,IL8,CDKN1A,HSPB2,NFKBIA,CCL2,BCL2L1,LEP,SERPINE1,SOD2,CDK4,ERBB2,ENG,TIMP1,CPT1A,TYMP,CXCL2,LPL,SOCS1,LOX,SOCS3,MMP7,MUC1,ZFP36,PRDM1,AIRE,DAPK1,FSCN1,BACE1,MAP4K4,CLEC11A	0.0160018	392
Expression Targets of LPAR1	Pathway	34	14	40	LPAR1	PTGS2,VEGFA,HIF1A,IL6,IL8,CCL2,LPAR1,POSTN,SPHK1,CXCL12,S1PR3,ACTG2,TGFBI,PTX3	0.0161656	393
Expression Targets of ubiquitin-protein ligase	Pathway	243	70	28	ubiquitin-protein ligase	IRS1,HIF1A,CDKN1A,MYC,HSPB2,SOD1,NFKBIA,JUN,CTNNB1,PPARG,PAK1,KLF4,FN1,CDKN1B,ERBB2,PTTG1,RGS4,NFE2L2,SMAD3,RUNX2,STAT1,MCL1,FYN,IRS2,PTEN,CCNA2,LYN,NCOA3,STAT5A,SKP2,SOCS3,PPP1R15A,LGALS1,TXNIP,APOB,CFLAR,JUNB,MAT2A,BMPR2,KLF2,HNRNPK,SIRPA,EEF2K,SMAD4,CDKN1C,AURKA,EPAS1,CDH13,IRF7,RUNX1,PRKDC,MCM7,DAPK1,NUSAP1,TTK,FBXW11,CHFR,CDC34,NUMB,BACE1,SNCAIP,SMG5,FLNB,TIMELESS,TRIM37,UBE2J1,CDCA3,CKB,TBC…	0.0162323	394
Expression Targets of CFTR	Pathway	51	19	36	CFTR	SLC12A2,IL6,IL8,NFKBIA,RHOA,CAV1,HSPB1,SCNN1A,ATP2A2,TNFRSF11B,CXCL2,XBP1,MYL9,APOB,MUC1,ADORA2B,RAB5A,SPTLC1,ATP6V1B2	0.0164199	395
Expression Targets of MYOCD	Pathway	58	21	35	MYOCD	GJA1,FOS,CALD1,MYLK,CDK1,PPARGC1A,CALR,MYH11,CSRP2,EGR1,PALLD,VCAN,ACTG2,TAGLN,JUNB,KCNMB1,TGFB1I1,SMTN,KCNJ8,CNN1,AEBP1	0.0165121	396
Expression Targets of CALR	Pathway	58	21	35	CALR	PTGS2,VEGFA,GJA1,VCAM1,IL6,IL8,PRKCA,CTTN,AGTR1,CDH2,CTNNB1,CEBPB,HSPA8,CALR,FN1,SPP1,HSPA5,TXN,SLC2A1,LPL,VCL	0.0165121	397
Expression Targets of TAC1	Pathway	158	48	30	TAC1	MME,FGF2,PTGS2,VEGFA,BAX,CASP1,FOS,SLC12A2,HIF1A,VCAM1,IL6,ADM,IL8,MYC,NEU1,ITGB2,CCL2,JUN,TJP1,CTNNB1,BDNF,HMOX1,FGF7,SERPINE1,PPARG,CXCL12,EGR1,SPP1,HSPA5,TNFRSF11B,RUNX2,CXCL2,MIF,CTSD,ENPP2,LPL,IFNGR1,IL18,IL10,KITLG,PLAT,BIRC5,SP7,NTRK2,TGFBR2,IBSP,CD74,ADAM9	0.0168432	398
Expression Targets of F2R	Pathway	109	35	31	F2R	EDN1,DCN,PTGS2,VEGFA,GJA1,FOS,HSPA1A,VCAM1,IL6,IL8,SOD1,CCL2,JUN,DUSP1,CTNNB1,PLAU,SERPINE1,THBS1,ERBB2,BIRC2,PLAUR,MIF,TNC,TGM2,IL10,ACTG2,PENK,CX3CL1,SOCS3,RCAN1,CYR61,SERPINE2,TNFAIP1,CD63,HAS2	0.017053	399
Expression Targets of NR1H3	Pathway	143	44	30	NR1H3	PTGS2,VEGFA,BAX,HIF1A,IL6,MYC,APP,APOE,PTGDS,AGTR1,CCL2,JUN,CTNNB1,BCL2L1,ABCA1,PPARG,ENG,SPP1,LDLR,SCARB1,SP1,SMAD3,SCD,BMP4,HSD11B1,LPL,FASN,PCK2,CCNA2,ACTG2,SKP2,PFKFB3,AHR,APOD,MMP7,NR1H3,PLTP,BHLHE40,FBLN2,FSCN1,FDFT1,AKR1C4,AKR1B10,SCD5	0.0173518	400
Expression Targets of ALB	Pathway	193	57	29	ALB	EDN1,PTGS2,VEGFA,GJA1,FOS,HIF1A,VCAM1,IL6,IL8,CDKN1A,ITGB2,PRKCD,CCL2,JUN,C5,BCL2L1,LEP,IL15,SERPINE1,FN1,SOD2,CDKN1B,CDK4,SDC1,TIMP1,CPT1A,HSPA5,HYOU1,SMAD3,RUNX2,CXCL2,BIRC2,SCD,FASN,SAA1,IL10,ACTG2,CX3CL1,SERPINF1,CD14,NRP1,APOB,FADD,CST3,TGFBR2,LGALS3,DDAH2,DAB2,COL4A1,GAP43,HMMR,SMAD4,LAMB1,CCND2,UBE2A,HAS2,SIL1	0.0174652	401
Expression Targets of PPARGC1B	Pathway	41	16	38	PPARGC1B	VEGFA,SOD1,PPARGC1A,PPARG,FBXO32,SOD2,CPT1A,MFN2,UCP2,SCD,FASN,PCK2,TRIB3,GPX1,CS,APOB	0.017502	402
Expression Targets of BMPR1A	Pathway	41	16	38	BMPR1A	VEGFA,CDKN1A,PPARG,CDKN1B,ID1,TNFRSF11B,RUNX2,SOX9,TGFB2,LOX,DKK1,BMPR1A,CDKN2D,DLX5,COL10A1,BAMBI	0.017502	403
Expression Targets of P2RY2	Pathway	31	13	40	P2RY2	PTGS2,BAX,FOS,VCAM1,IL8,CCL2,THBS1,EGR1,SPP1,ADRA1B,NFATC1,ITGA3,GAP43	0.0175105	404
Expression Targets of SPHK1	Pathway	48	18	36	SPHK1	PTGS2,HIF1A,VCAM1,IL6,GSK3B,CCL2,PLAU,SERPINE1,SPHK1,FN1,TIMP1,S1PR3,PLAUR,IL10,ACTG2,LAMP2,GAP43,COL1A2	0.0181456	405
Expression Targets of ADORA2A	Pathway	80	27	33	ADORA2A	PTGS2,VEGFA,FOS,HIF1A,VCAM1,IL6,ITGB2,CCL2,SLC7A1,BCL2L1,BDNF,ADORA1,THBS1,FN1,EGR1,TIMP1,SPP1,TFRC,CXCL2,SLC2A1,IL18,IL10,PENK,SLC1A3,CYP27A1,NTRK2,COX7C	0.018241	406
Expression Targets of XDH	Pathway	55	20	35	XDH	EDN1,PTGS2,FOS,HIF1A,HSPA1A,VCAM1,IL8,MYC,CCL2,JUN,ABCA1,PPARG,DDIT3,PSEN2,SIRT1,CXCL2,SLC2A1,HK2,TNFRSF10B,C1R	0.0182993	407
Expression Targets of FGF4	Pathway	55	20	35	FGF4	VEGFA,FOS,IGF2,PLAU,SERPINE1,CXCL12,CDK4,PTTG1,RUNX2,PLAUR,RAF1,BMP4,TNC,ACTB,JAG1,SOX9,MSX1,PLAT,CCND3,SPRY1	0.0182993	408
Expression Targets of EWS-FLI1	Pathway	55	20	35	EWS-FLI1	VEGFA,CDKN1A,MYC,THBS1,CDKN1B,TNC,IGFBP3,LYN,SKP2,DKK1,AURKB,NTRK2,TGFBR2,CCND3,CDKN1C,AURKA,CD99,UPP1,RPS26,STYXL1	0.0182993	409
Expression Targets of JAK	Pathway	178	53	29	JAK	FGF2,EDN1,PTGS2,VEGFA,BAX,CASP1,FOS,HIF1A,HSPA1A,VCAM1,IL6,IL8,CDKN1A,MYC,CCL2,BCL2L1,HMOX1,SERPINE1,PPARG,FN1,CDKN1B,ID1,EGR1,TIMP1,TYMP,TNFRSF11B,MCL1,LPL,FASN,IL10,TIMP3,ACTG2,SOCS3,BIRC5,TNFRSF10B,SLC39A14,ATF3,DICER1,CCND3,PTX3,PTN,ISG15,BCL6,ARNTL,IRF7,BTG1,MVP,HAS2,DNAJB4,CCL13,IFIT1,CH25H,ALPP	0.0183802	410
Expression Targets of MDK	Pathway	28	12	41	MDK	BAX,IL8,CDKN1A,PTPN11,CCL2,PLAU,SERPINE1,CDK4,CDK6,CXCL2,CCNA2,MDK	0.0188786	411
Expression Targets of AXIN1	Pathway	28	12	41	AXIN1	BAX,IL6,MYC,CTNNB1,SMAD3,SMAD7,CCND2,AXIN2,PITX2,ENC1,TUBB3,PGAP2	0.0188786	412
Expression Targets of MTA1	Pathway	38	15	38	MTA1	RNF144A,VEGFA,HIF1A,CDKN1A,BCL2L1,GNAI2,SIRT1,CXCL2,PTEN,VEGFC,SNAI2,HMMR,SUMO2,RRM2B,MTA3	0.0192115	413
Expression Targets of KLF5	Pathway	59	21	35	KLF5	VEGFA,FOS,IL6,CDKN1A,MYC,CCL2,CDK1,DUSP1,CTNNB1,PPARG,ILK,KLF4,SP1,FASN,KLF9,ACTG2,BIRC5,TAGLN,E2F3,MYH10,HMGCS1	0.0201065	414
Expression Targets of insulin-like growth factor	Pathway	99	32	32	insulin-like growth factor	IRS1,VEGFA,BAX,FOS,HIF1A,IL8,IGF2,CALD1,NFKBIA,ELN,AGTR1,JUN,BCL2L1,PLAU,FBXO32,IGFBP5,DDIT3,CDKN1B,CDK4,ERBB2,EGR1,SPP1,ITGB1,BIRC2,BMP4,TGFB3,IGFBP2,ATF4,MMP7,MUC1,IBSP,DMPK	0.0201096	415
Expression Targets of ferritin	Pathway	25	11	42	ferritin	APP,TFRC,BMP6,ACTG2,GDF15,SLC11A2,HP,CST3,SLC40A1,ACO2,FTL	0.0202238	416
Expression Targets of TP63	Pathway	25	11	42	TP63	VEGFA,BAX,HIF1A,CDKN1A,FASN,APOD,CHUK,DICER1,KRT14,FLOT2,TP53I3	0.0202238	417
Expression Targets of HOXA1	Pathway	25	11	42	HOXA1	MAPK3,MAP2K1,MYC,MYLK,POSTN,GRB2,TAGLN,WISP1,SERPINA3,A2M,EGR2	0.0202238	418
Expression Targets of CD74	Pathway	25	11	42	CD74	PTGS2,IL8,APP,NFKBIA,AGTR1,CCL2,BCL2L1,BDNF,IFNGR1,MDK,CD74	0.0202238	419
Expression Targets of YBX1	Pathway	52	19	35	YBX1	HBEGF,BAX,VCAM1,MYC,CCL2,ERBB2,SPP1,CPS1,CD44,CXCL2,SLC2A3,ACTB,CCNA2,PDPK1,MMP13,PROCR,IBSP,MVP,MGMT	0.0202844	420
Expression Targets of JAK1	Pathway	35	14	38	JAK1	PTGS2,VEGFA,MYC,CCL2,TIMP1,SMAD7,SOCS3,MUC1,MMP13,OSMR,ISG15,PSMB9,IFIT1,IFI16	0.0210555	421
Expression Targets of laminin-111	Pathway	35	14	38	laminin-111	FGF2,VEGFA,CA2,IL8,RHOA,PLAU,SERPINE1,NTF3,ITGA7,ACTB,JAG1,MMP13,NES,TUBB3	0.0210555	422
Expression Targets of SMAD9	Pathway	22	10	43	SMAD9	SMAD5,CDKN2A,ID1,RUNX2,SMAD7,TNC,MSX1,PTH1R,SP7,MMP13	0.0214714	423
Expression Targets of HOXC8	Pathway	22	10	43	HOXC8	APP,SPP1,TNFRSF11B,TIMP3,SERPINF1,NOG,WNT5A,CDH11,SMAD6,NKD2	0.0214714	424
Expression Targets of CDC20	Pathway	22	10	43	CDC20	CDKN1A,CDKN1B,PTTG1,CCNA2,BIRC5,AURKB,CDC20,RUNX1,AXIN2,TK1	0.0214714	425
Expression Targets of ADIPOQ	Pathway	199	58	28	ADIPOQ	HBEGF,PTGS2,VEGFA,CASP1,FOS,VCAM1,IL6,IL8,SOD1,CAT,CAV1,CCL2,JUN,DUSP1,PPARGC1A,HMOX1,ABCA1,SERPINE1,FN1,ANGPT1,CDKN2A,EGR1,TIMP1,CPT1A,SPP1,TNFRSF11B,SP1,UCP2,SCD,IRS2,ADIPOR1,LPL,SLC2A3,FASN,PCK2,PDK4,IL10,SLC38A2,ACTG2,ACAT1,SOCS3,SP7,VLDLR,APOB,NR1H3,WNT5A,TFPI,GAS6,TXNRD1,MMP13,HNRNPK,PTGES,TNFAIP1,CDH13,HAS2,DEGS1,STEAP4,SLC38A1	0.0216297	426
Expression Targets of SNAI1	Pathway	63	22	34	SNAI1	HBEGF,VEGFA,IL8,CDKN1A,CDH2,PLAU,SERPINE1,FN1,RUNX2,FGFR3,PTEN,DKK1,MMP7,JUP,SNAI2,CCND2,ENC1,TWIST1,PA2G4,KRT17,ZEB2,INSC	0.0218353	427
Expression Targets of BTRC	Pathway	63	22	34	BTRC	MYC,NFKBIA,PDCD4,CTNNB1,FN1,PTTG1,SP1,STAT1,MCL1,FOXO3,CCNA2,ATF4,MAP3K7,GLI3,CDC25B,SMAD4,CDC20,FBXO5,BMI1,PSMB5,FBXW11,IFNAR1	0.0218353	428
Expression Targets of retinoid-X receptor	Pathway	302	84	27	retinoid-X receptor	FGF2,PTGS2,VEGFA,CA2,FOS,MAPK3,IL6,MYC,ANXA5,APP,PRKCA,APOE,CAV1,ITGB2,CCL2,CDK1,DUSP1,HSPB1,CTNNB1,BCL2L1,PPARGC1A,LEP,HMOX1,ABCA1,CRYAB,PLAU,ETS1,SERPINE1,FN1,CDK4,ATP2A2,ID1,ENG,EGR1,SPP1,LDLR,SCARB1,SMAD3,UCP2,FYN,SCD,NDRG1,HSD11B1,PKD1,SLC1A5,ADIPOR1,LPL,FASN,PCK2,TGM2,PDK4,TRIB3,PTEN,CCNA2,PTH1R,SERPINF1,CD14,ACLY,AHR,ANGPTL4,CIDEC,NR1H3,CYP27A1,ABCC3,SLC2A5,PLTP,LRP5,ALDH2,MMP13,MGP,CCND2,…	0.0219585	429
Expression Targets of PBX1	Pathway	42	16	37	PBX1	FGF2,DCN,CDKN1A,ANXA5,BCL2L1,PPARGC1A,PLAU,ANGPT2,SMAD3,RUNX2,BMP4,IL10,SP7,SMAD4,BMI1,COL5A2	0.0221448	430
Expression Targets of SERPINE1	Pathway	42	16	37	SERPINE1	PTGS2,VCAM1,CCL2,SMAD5,LEP,SERPINE1,FN1,SOD2,SPP1,CXCL2,PLAUR,PLAT,TGFBR2,TGFBI,GAP43,ITGAV	0.0221448	431
Expression Targets of nAChR	Pathway	42	16	37	nAChR	FGF2,VEGFA,FOS,IL8,CDH2,FN1,EGR1,SPP1,IL18,IL10,CD14,PDGFRB,TXNIP,BACE1,HSPB11,GABBR2	0.0221448	432
Expression Targets of FYN	Pathway	56	20	35	FYN	PTGS2,FOS,IL8,APP,CCL2,DUSP1,BCL2L1,CDKN1B,SPP1,NFE2L2,FYN,PLAUR,MIF,SOCS1,IL10,LGALS1,EPHA2,HNRNPA2B1,IRF7,MR1	0.0223308	433
Expression Targets of GDF15	Pathway	32	13	39	GDF15	VEGFA,FOS,HIF1A,IL6,PRKCA,CTNNB1,PLAU,ERBB2,PLAUR,NDRG1,GDF15,KRT10,MT1E	0.0230292	434
Expression Targets of glutathione peroxidase	Pathway	32	13	39	glutathione peroxidase	VEGFA,BAX,HIF1A,HSPA1A,VCAM1,SAT1,CCL2,HMOX1,DDIT3,SOD2,CXCL2,GPX1,MMP13	0.0230292	435
Expression Targets of SFRP1	Pathway	32	13	39	SFRP1	VEGFA,BAX,MYC,CTNNB1,FN1,CDK4,TIMP1,RUNX2,BMP6,ACTG2,CD24,FRZB,SFRP1	0.0230292	436
Expression Targets of SRSF1	Pathway	32	13	39	SRSF1	VEGFA,RAC1,BCL2L1,ENG,STAT1,GNAS,SRSF1,SRSF3,GPX1,BIRC5,KLF6,TPM2,BIN1	0.0230292	437
Expression Targets of SMURF1	Pathway	32	13	39	SMURF1	VEGFA,RHOA,SMAD5,SMAD3,RUNX2,SMAD7,BMP4,SP7,JUNB,BMPR1A,KLF2,SMAD6,NFIC	0.0230292	438
Expression Targets of CDC42	Pathway	67	23	33	CDC42	PTGS2,VEGFA,FOS,IL6,IL8,CDKN1A,NFKBIA,CDC42,CCL2,JUN,CTNNB1,PLAU,TGM2,SOX9,CCNA2,ACTG2,STAT5A,MMP7,JUP,CD47,RHOB,SDCBP,PFN1	0.0234822	439
Expression Targets of collagen type I	Pathway	104	33	31	collagen type I	PTGS2,VCAM1,IL6,IL8,APOE,ELN,CDH2,CTNNB1,HMOX1,PLAU,SERPINE1,MYH11,SPP1,MCL1,TNC,DDR1,SOX9,ACTG2,PTH1R,COMP,JUNB,PPAP2B,BMPR2,LGALS3,MMP13,DDR2,BMI1,KRT10,COL1A2,RECK,ZEB2,GPR124,DPT	0.0240549	440
Expression Targets of MET	Pathway	60	21	34	MET	HBEGF,PTGS2,VEGFA,MYC,CAT,AIFM1,JUN,PLAU,SERPINE1,THBS1,FN1,CDKN1B,ITGA5,SPP1,MCL1,PLAUR,ACTB,BIRC5,BCL2L2,BUB1,SLC27A3	0.0242782	441
Expression Targets of interleukin	Pathway	93	30	31	interleukin	EDN1,DCN,PTGS2,VEGFA,CASP1,VCAM1,IL6,ADM,IL8,APP,PDCD4,LEP,HMOX1,PLAU,ETS1,MCL1,OXTR,SOCS1,PAPPA,PTH1R,APOD,MMP7,SLC40A1,PIP,ITGA3,PTX3,MAFB,SERPINA3,HAS2,HAS3	0.0247417	442
Expression Targets of LPL	Pathway	46	17	36	LPL	VCAM1,APP,NFKBIA,PPARGC1A,ABCA1,SOD2,HSPA5,LDLR,ITGB1,SCARB1,XBP1,LPL,FASN,HK2,LPIN1,VLDLR,INSIG1	0.0249395	443
Expression Targets of PTGER1	Pathway	46	17	36	PTGER1	FGF2,PTGS2,VEGFA,FOS,HIF1A,IL6,IL8,BDNF,SCNN1A,SERPINE1,FN1,ERBB2,TNFRSF11B,PTGER1,ANGPTL4,VEGFC,NR4A2	0.0249395	444
Expression Targets of AKT2	Pathway	29	12	40	AKT2	AKT1,IGF2,CCL2,HMOX1,SPHK1,ITGB1,PALLD,SLC2A1,PCK2,BIRC5,RHOB,LETMD1	0.0251181	445
Expression Targets of NCOA3	Pathway	97	31	31	NCOA3	IRS1,IL6,AKT1,MYC,IGF2,NFKBIA,RPS6KB1,JUN,PPARG,CXCL12,ERBB2,NFE2L2,SMAD3,SDHC,CYP1B1,SCD,CTSD,IRS2,IGFBP3,CCNA2,NCOA3,AHR,MMP7,STAT6,MMP13,MMP11,NR2F2,IER3,MTA3,EBAG9,KAT2A	0.0257234	446
Expression Targets of RNA-directed DNA polymerase	Pathway	135	41	30	RNA-directed DNA polymerase	PTGS2,VEGFA,GJA1,FOS,IL6,MYC,CALD1,AGTR1,CCL2,JUN,BCL2L1,HMOX1,ABCA1,PPARG,EDNRB,RGS4,SCARB1,SLC2A1,FGFR3,XBP1,RGS2,ACTB,IGFBP3,HPRT1,TIMP3,ZDHHC17,BIRC5,MLH1,ATF3,GPX4,GREM1,PDGFRA,NES,PTGES,PGK1,RGS3,LOXL3,KARS,POFUT1,TRIP11,DPT	0.0262054	447
Expression Targets of SAPK	Pathway	75	25	32	SAPK	PTGS2,VEGFA,FOS,HIF1A,HSPA1A,IL6,IL8,SAT1,CCL2,JUN,SDC4,DUSP1,SERPINE1,FBXO32,FN1,ATP2A2,EGR1,GADD45A,TNC,ATF3,ABCC3,ZFP36,MMP13,MC1R,IFIT1	0.0265264	448
Expression Targets of CD44	Pathway	101	32	31	CD44	PTGS2,VEGFA,BAX,VCAM1,IL6,AKT1,MYC,GSK3B,CTTN,CCL2,JUN,SDC4,BCL2L1,PLAU,CXCL12,S1PR1,CD44,MCL1,PLAUR,ACTB,IL10,CCNA2,SKP2,BIRC5,KLF2,MMP13,SNAI2,PTGES,ZYX,HYAL2,ADD3,TOLLIP	0.0266525	449
Expression Targets of MAP2K3	Pathway	57	20	34	MAP2K3	PTGS2,IL6,IL8,NEU1,RHOA,PPARGC1A,HMOX1,PLAU,SERPINE1,SGK1,CDKN2A,ENG,SLC2A1,GADD45A,PCK2,CCNA2,CD14,MMP13,NFATC1,COL10A1	0.0270095	450
Expression Targets of GHRH	Pathway	57	20	34	GHRH	PTGS2,FOS,AKT1,IL8,IGF2,SOD1,AGTR1,LEP,ERBB2,LEPR,TXN,SCD,SLC2A1,LPL,FASN,KITLG,STAT5A,GPX1,CCND3,CTBP1	0.0270095	451
Expression Targets of IRF1	Pathway	174	51	29	IRF1	EDN1,PTGS2,CASP1,FOS,MAP2K1,VCAM1,IL6,AKT1,IL8,CDKN1A,NFKBIA,CDK1,IL15,SLC26A6,SPP1,SP1,GADD45A,OXTR,IFNGR1,IL18,SOCS1,IL10,LOX,SOCS3,MYH9,HLA-A,BIRC5,BCL2L2,SLPI,ISG15,PSMB8,PSMB9,PDGFD,IRF7,OGN,STAT2,PARP9,HAS1,IRF9,IFI6,TAPBP,PSME1,PLA2G16,C1R,PSMB10,MRPL36,GBP1,IFIT1,GBP2,TRIM22,PSME2	0.0272517	452
Expression Targets of PPAR	Pathway	229	65	28	PPAR	EDN1,PTGS2,IRS1,VEGFA,BAX,MAPK3,VCAM1,IL6,IL8,MYC,SAT1,CAT,CALD1,APOE,NFKBIA,CAV1,CCL2,CDK1,JUN,HSP90AA1,PPARGC1A,LEP,EZR,HMOX1,LRP1,ABCA1,SERPINE1,PPARG,IGFBP5,FN1,CDK4,LEPR,SPP1,SCARB1,CAV2,TXN,UCP2,SCD,LPL,PCK2,FST,IL18,PDK4,HK2,PTEN,CCNA2,AKR1C3,ACTG2,CD14,ADAMTS1,VLDLR,ANGPTL4,NR1H3,PLTP,INSIG1,ALDH2,MMP13,DDAH2,NR2F2,CCND2,HAS1,TSC22D1,HAS2,ALDH3A2,UNC45A	0.0272542	453
Expression Targets of FGFR3	Pathway	26	11	40	FGFR3	FOS,CDKN1A,CTNNB1,BCL2L1,EGR1,SPP1,BMP4,FGFR3,SOX9,PTH1R,SPRY1	0.0272919	454
Expression Targets of ALK	Pathway	26	11	40	ALK	EDN1,VEGFA,HIF1A,IGF2,BCL2L1,CEBPB,TIMP1,IL10,CCNA2,JUNB,STMN2	0.0272919	455
Expression Targets of HIPK2	Pathway	26	11	40	HIPK2	VEGFA,BAX,HIF1A,CDKN1A,MYC,CTNNB1,BCL2L1,BDNF,PTEN,TNFRSF10B,HIPK2	0.0272919	456
Expression Targets of atypical PKC	Pathway	26	11	40	atypical PKC	PTGS2,VEGFA,FOS,VCAM1,IL6,CDKN1A,HMOX1,SPP1,MIF,PCK2,NCOA3	0.0272919	457
Expression Targets of KNG1	Pathway	105	33	31	KNG1	EDN1,PTGS2,VEGFA,FOS,VCAM1,IL6,ADM,IL8,MYC,AGTR1,CCL2,JUN,ITPR1,LEP,HMOX1,SERPINE1,CALR,FN1,EGR1,SPP1,ANXA1,MIF,IL10,PLAT,ACTG2,CAPN1,SERPING1,TGFBR2,MMP13,PTGES,COL1A2,DGKA,ADCY4	0.0275308	458
Expression Targets of receptor protein-tyrosine kinase	Pathway	50	18	35	receptor protein-tyrosine kinase	PTGS2,GJA1,FOS,HIF1A,IL6,IL8,APP,DUSP1,BCL2L1,HMOX1,PLAU,ERBB2,EGR1,EFNB2,TSC22D1,SLC27A3,BCAR3,BACE1	0.0275817	459
Expression Targets of FHL2	Pathway	43	16	36	FHL2	PTGS2,IL8,CDKN1A,IGF2,RHOA,FHL2,IGFBP5,RUNX2,CTSD,ACTG2,BIRC5,TAGLN,ZBTB16,CDKN1C,NRCAM,HIPK2	0.0276609	460
Expression Targets of CSH1	Pathway	43	16	36	CSH1	IL6,IGF2,SOD1,PRKCD,BCL2L1,LEP,SOD2,SPP1,STC1,IGFBP3,IGFBP2,FOXM1,SOCS2,PIP,A2M,PSAP	0.0276609	461
Expression Targets of ATF1	Pathway	68	23	33	ATF1	PTGS2,FOS,IL6,CAT,RHOA,JUN,CEBPB,HMOX1,PPARG,THBS1,EGR1,HSPA5,ATP1A1,IL10,CCNA2,TGFB2,ATF3,JUNB,TGFBR2,ENO1,B2M,LDHA,NCOA4	0.0278673	462
Expression Targets of TFAP2B	Pathway	23	10	41	TFAP2B	IRS1,IL6,APOE,PTGDS,CCL2,LEP,CRYAB,SOD2,ERBB2,IRAK2	0.0294943	463
Expression Targets of KLF11	Pathway	23	10	41	KLF11	MYC,CAT,CAV1,BCL2L1,SOD2,SP1,SMAD3,SMAD7,MAOA,KLF13	0.0294943	464
Expression Targets of USF1	Pathway	171	50	29	USF1	DCN,PTGS2,BAX,ODC1,IGF2R,APP,APOE,PTGDS,SLC19A1,CDK1,DUSP1,BDNF,PPARGC1A,MT1F,HMOX1,ABCA1,SERPINE1,THBS1,CPT1A,SPP1,LDLR,HOXB7,UCP2,SLC2A1,CTSD,GPAM,FASN,PCK2,IGFBP3,PTEN,IL10,TGFB2,CTSB,HLA-A,TXNIP,SLC2A5,B2M,ERCC1,TSC22D3,MC1R,LDHA,TYMS,TBX2,S100A6,HSF2,GTF3A,HLA-DRA,HOXC4,CES2,P4HA1	0.0298533	465
Expression Targets of SMARCA4	Pathway	171	50	29	SMARCA4	VEGFA,FOS,HIF1A,HSPA1A,IL6,CDKN1A,MYC,NRG1,IGF2,MYLK,CCL2,CDK1,JUN,HMOX1,ABCA1,CRYAB,CDKN2A,CSRP2,EGR1,SP1,CD44,STAT1,CXCL2,SMAD7,GADD45A,FGFR3,PTEN,CCNA2,HLA-A,AHR,ADAMTS1,TAGLN,DICER1,SNAI2,ZBTB16,SPARC,NQO1,IBSP,MMP16,SMARCB1,MC1R,NDN,STMN2,NME1,HLA-DRA,IFIT1,IFI16,TRIM22,ST7,IFITM1	0.0298533	466
Expression Targets of DNA (cytosine-5-)-methyltransferase	Pathway	102	32	31	DNA (cytosine-5-)-methyltransferase	CDKN1A,BDNF,MT1F,PLAU,CXCL12,CDKN2A,STAT1,FYN,HK2,PTEN,CCNA2,STAT5A,HLA-A,STAT6,TAGLN,JUP,ERRFI1,STAT4,BCL6,CCND2,STAT2,DAPK1,FRZB,MGMT,CHFR,RASSF1,HTATIP2,RECK,SULF1,TRIM25,LDHB,NPTX2	0.0304897	467
Expression Targets of BCL2L1	Pathway	47	17	35	BCL2L1	VEGFA,BAX,CASP1,FOS,IL8,CDKN1A,BCL2L1,BDNF,FN1,ATP2A2,CXCL2,GADD45A,FOXO3,TGFB2,CFLAR,NES,CCND2	0.0306759	468
Expression Targets of PDGF receptor	Pathway	47	17	35	PDGF receptor	PTGS2,VEGFA,FOS,VCAM1,IL6,CDKN1A,APP,CCL2,SDC4,HMOX1,FGF7,EGR1,TEK,SOCS1,CCNA2,ACTG2,BIRC5	0.0306759	469
Expression Targets of collagen type IV	Pathway	47	17	35	collagen type IV	DCN,PTGS2,HSPA1A,VCAM1,IL6,IL8,CALD1,HSP90AA1,PLAU,THBS1,MYH11,TIMP1,ITGB1,TNC,MMP13,SERPINH1,LAMB1	0.0306759	470
Expression Targets of TFCP2	Pathway	40	15	36	TFCP2	FOS,ODC1,HSPA1A,MYC,SOD1,GSK3B,FN1,SPP1,BMP4,SAA1,STAT4,A2M,DAPK1,TYMS,UROS	0.0306831	471
Expression Targets of WNT	Pathway	400	107	26	WNT	PTGS2,VEGFA,GJA1,BAX,FOS,HIF1A,VCAM1,AKT1,IL8,MYC,IGF2,PTPRO,CAV1,WASL,JUN,SDC4,CTNNB1,BCL2L1,BDNF,PPARGC1A,PLAU,PPARG,NTF3,THBS1,SGK1,CXCL12,FN1,CDKN1B,MTOR,CDKN2A,ID1,TIMP1,SPP1,HSPA5,TNFRSF11B,ID2,RUNX2,CD44,PLAUR,SLC2A1,BMP4,FST,JAG1,SOX9,IL10,CCNA2,MSX1,ACTG2,TGFB3,SKP2,AHR,BIRC5,PDGFRB,NOG,HES1,MMP7,TAGLN,YY1AP1,FGF18,JUNB,VEGFC,WISP1,CXCR7,MMP13,PDGFRA,SNAI2,S100A4,PAX8,GLI3,PRDM1,FOSB,CSR…	0.0316179	472
Expression Targets of WT1	Pathway	129	39	30	WT1	HBEGF,VEGFA,BAX,ODC1,HSPA1A,CDKN1A,MYC,IGF2,SOD1,CAT,BCL2L1,ETS1,THBS1,IGFBP5,SDC1,EGR1,SMAD3,GADD45A,FASN,SOX9,IL10,MDK,PDGFRB,VEGFC,NTRK2,PDGFRA,NES,FOXD1,ZYX,SPRY1,IGFBP7,NOV,CCND2,SULF2,ITGB1BP1,SQLE,SULF1,KPNA2,SMOC1	0.0318333	473
Expression Targets of MYOD1	Pathway	160	47	29	MYOD1	HBEGF,VEGFA,FOS,CDKN1A,HSPB2,IGF2,NEU1,DMD,DUSP1,PPARGC1A,TEAD2,CRYAB,IGFBP5,ID1,ITGA7,SDC1,SPP1,SLC44A1,SP1,RUNX2,OPTN,UCP2,SMAD7,SLC2A1,XBP1,INPPL1,CCNA2,ACTG2,CTSB,SP7,JUNB,TPM1,CCND3,TGFBR3,SLC6A6,BIN1,MAFB,MAGED1,RUNX1,ACSL5,FSTL1,RECK,STRA13,CDH15,DMPK,IFRD1,CAND2	0.0320396	474
Expression Targets of SPP1	Pathway	110	34	30	SPP1	PTGS2,VEGFA,CA2,BAX,HIF1A,IL6,NFKBIA,ELN,CCL2,JUN,BCL2L1,PLAU,ENPP1,SERPINE1,ILK,CXCL12,CDKN1B,TIMP1,SPP1,ITGB1,TNFRSF11B,CD44,STAT1,TNC,IL10,CCNA2,ACTG2,INSIG1,MMP13,S100A4,NFATC1,B4GALT1,HAS2,COL1A2	0.0322235	475
Expression Targets of PIN1	Pathway	58	20	33	PIN1	PTGS2,VEGFA,BAX,IL8,MYC,APP,RHOA,CDH2,CTNNB1,CDKN1B,CDK4,ERBB2,ITGB1,SMAD3,NCOA3,BIRC5,PIN1,ADARB1,DPYSL2,CDK10	0.0323927	476
Expression Targets of deacetylase	Pathway	58	20	33	deacetylase	PTGS2,BAX,CDKN1A,MYC,BCL2L1,SOD2,SHC1,SOD3,FST,SOX9,PTEN,STAT5A,BIRC5,CFH,AIRE,MCM7,NDN,XPC,PHB2,PRKCDBP	0.0323927	477
Expression Targets of FGFR	Pathway	58	20	33	FGFR	PTGS2,VEGFA,JUN,BCL2L1,HMOX1,ID1,SPP1,RUNX2,PLAUR,SOCS1,SOCS3,BIRC5,NOG,LAMA5,SPRY2,PTN,CD9,SPRY4,SPRED2,SPRED1	0.0323927	478
Expression Targets of RA receptor	Pathway	235	66	27	RA receptor	FGF2,EDN1,PTGS2,VEGFA,FOS,IL6,IL8,CDKN1A,ITGB2,JUN,DUSP1,PDCD4,CEBPB,HMOX1,ABCA1,CRYAB,PLAU,ETS1,SERPINE1,DDIT3,CDKN1B,ERBB2,EGR1,SPP1,NFE2L2,SP1,TXN,SCD,BMP4,HSD11B1,PKD1,RGS2,PCK2,TGM2,IGFBP3,SOX9,IL10,ACTG2,SERPINF1,CD14,AHR,KCNIP3,PTGIS,GDF15,CYP27A1,MMP13,TGFBR3,LAMC1,TGFB1I1,LAMB1,MMP11,MGP,CYP26B1,TNFRSF12A,KRT14,HOXA5,CDKN2D,IER3,COL7A1,CD1C,HAS2,GSS,EMP1,NEDD9,KRT17,UNC45A	0.0324742	479
Expression Targets of COPS5	Pathway	30	12	38	COPS5	VEGFA,HIF1A,JUN,CTNNB1,EDNRB,CDKN1B,CDKN2A,SMAD7,SKP2,SMAD4,BCL6,COPS5	0.0327388	480
Expression Targets of MMP1	Pathway	30	12	38	MMP1	DCN,PTGS2,IL8,CDKN1A,APOE,IGFBP5,TIMP1,TNFRSF11B,SP7,MMP13,DIAPH1,ECM1	0.0327388	481
Expression Targets of PLA2G4A	Pathway	30	12	38	PLA2G4A	PTGS2,VCAM1,MYC,ITGB2,ABCA1,FN1,CXCL2,CCNA2,ACTG2,S100A11,CHKA,CHKB	0.0327388	482
Expression Targets of HSPA5	Pathway	30	12	38	HSPA5	HSPA1A,DDIT3,ATP2A2,HSPA5,LDLR,MCL1,PTEN,PPP1R15A,APOB,WNT5A,INSIG1,INSIG2	0.0327388	483
Expression Targets of ITGB3	Pathway	30	12	38	ITGB3	PTGS2,FOS,RHOA,PLAU,SPP1,ITGB1,BIRC2,PLAUR,TNC,ITGAV,IBSP,MARCKSL1	0.0327388	484
Expression Targets of SOD1	Pathway	69	23	32	SOD1	PTGS2,VEGFA,HIF1A,IL8,SOD1,CAT,GSN,CCL2,HSP90AA1,PPARGC1A,CEBPB,DDIT3,TIMP1,SIRT1,TFRC,GADD45A,RGS2,PCK2,GPX1,SCG2,B2M,DPYSL3,SRR	0.0328483	485
Expression Targets of RARB	Pathway	51	18	34	RARB	PTGS2,VEGFA,CA2,MYC,JUN,CRYAB,STAT1,TGM2,IGFBP3,RARRES2,DAB2,IGFBP7,NR2F2,HOXA5,NR2F1,CRABP2,COL1A2,NCKAP1	0.0334909	486
Expression Targets of CASR	Pathway	51	18	34	CASR	EDN1,PTGS2,BAX,CYCS,IL8,MYC,CCL2,PTTG1,TNFRSF11B,RUNX2,TIMP3,BIRC5,NOG,WNT5A,MMP13,NQO1,TYMS,GLA	0.0334909	487
Expression Targets of DKK1	Pathway	84	27	31	DKK1	VEGFA,VCAM1,IL6,AKT1,MYC,PRKCA,GSK3B,CTNNB1,PPARG,FN1,CDKN2A,TNFRSF11B,RUNX2,CD44,BMP4,BMP6,ACTG2,LPIN1,DKK1,BIRC5,HES1,P4HA2,CCNB2,TUBB3,STX5,COL10A1,MLPH	0.0338608	488
Expression Targets of CDKN1B	Pathway	37	14	36	CDKN1B	BAX,PLAU,THBS1,CDKN1B,SPP1,SP1,RUNX2,MCL1,GADD45A,CCNA2,BIRC5,CDKN1C,MAGED1,CDKN2C	0.0340377	489
Expression Targets of HMGA2	Pathway	37	14	36	HMGA2	VEGFA,LEP,IL15,CDKN2A,EGR1,ACTB,CCNA2,JUNB,SNAI2,CCNB2,FOSB,ERCC1,TWIST1,IMPA2	0.0340377	490
Expression Targets of RPS6KB1	Pathway	37	14	36	RPS6KB1	PTGS2,IRS1,VEGFA,HIF1A,CDKN1A,IGF2,RPS6KB1,FBXO32,CDKN2A,MCL1,SLC1A5,IRS2,BIRC5,LGALS1	0.0340377	491
Expression Targets of SKP2	Pathway	44	16	35	SKP2	CDKN1A,MYC,RHOA,DUSP1,KLF4,CDKN1B,SP1,SLC2A1,FOXO3,EIF4G1,SKP2,CFB,SMAD4,CDKN1C,ISG15,RASSF1	0.0341353	492
Expression Targets of beta adrenoceptor	Pathway	149	44	29	beta adrenoceptor	FGF2,PTGS2,VEGFA,GJA1,BAX,FOS,HSPA1A,CYCS,IL6,IL8,IGF2,APOE,NFKBIA,PRKCD,CCL2,JUN,DUSP1,BDNF,TIMP2,PPARGC1A,LEP,HMOX1,ENPP1,DDIT3,GNAI2,ERBB2,TIMP1,HSPA5,ITGB1,BIRC2,UCP2,IL18,IGFBP3,PTEN,IL10,ADRA2A,ANKRD1,TSPO,HNRNPD,ADCY3,AGTRAP,PDE4B,HOPX,CFD	0.0343498	493
Expression Targets of protein-tyrosine-phosphatase	Pathway	62	21	33	protein-tyrosine-phosphatase	PTGS2,FOS,IL8,CDKN1A,NFKBIA,CCL2,DUSP1,PLAU,PPARG,DDIT3,CDKN1B,MTOR,HSP90B1,CXCL2,PLAUR,PTEN,SOCS3,EPHA2,ACSL4,IBSP,PTPRE	0.0345648	494
Expression Targets of CBFB	Pathway	27	11	39	CBFB	CDKN1A,CALR,CDK4,MYH11,ANGPT1,SPP1,SP7,MMP13,IBSP,EBF1,COL10A1	0.0359752	495
Expression Targets of MSX1	Pathway	27	11	39	MSX1	GJA1,CALD1,CDH2,SDC1,RUNX2,BMP4,MSX1,DKK1,TAGLN,ACVR1,CDKN2D	0.0359752	496
Expression Targets of CCNA2	Pathway	27	11	39	CCNA2	HSPA1A,MYC,ELN,CDK1,HSPD1,SP1,HK2,CCNA2,AURKA,FBXO5,COL5A2	0.0359752	497
Expression Targets of LCN2	Pathway	27	11	39	LCN2	IRS1,VEGFA,HIF1A,SOD1,CCL2,CDH2,HMOX1,PPARG,THBS1,CXCL12,COL10A1	0.0359752	498
Expression Targets of telomerase	Pathway	27	11	39	telomerase	CASP1,IL8,SOD2,CDKN2A,IL10,ACTG2,MGMT,KHDRBS3,RAD21,SSB,RAB9A	0.0359752	499
Expression Targets of NDRG1	Pathway	27	11	39	NDRG1	VEGFA,IL8,NFKBIA,CDH2,CDK4,HSP90B1,NDRG1,ATF3,CTSC,CD82,RTN4	0.0359752	500
Expression Targets of PLD2	Pathway	27	11	39	PLD2	PTGS2,CDKN1A,BCL2L1,CEBPB,ABCA1,MTOR,EGR1,RGS2,PDGFRB,CCND3,GAP43	0.0359752	501
Expression Targets of FOXM1	Pathway	169	49	28	FOXM1	PTGS2,VEGFA,IL6,AKT1,IL8,CDKN1A,MYC,CAT,CAV1,CDK1,CTNNB1,CEBPB,PLAU,SOD2,CDKN1B,CDK4,CDKN2A,ERBB2,PROS1,CHEK1,LAMA4,PCK2,PTEN,CCNA2,SKP2,PFKFB3,ANG,BIRC5,AURKB,APOB,MMP7,FOXM1,CDC25B,CCNB2,AURKA,NIN,CDC20,SERPINA3,CKS1B,BMI1,AXIN2,NEDD4,RPL23A,CENPB,CEP55,RHOC,SKP1,UHMK1,RNASE4	0.0361077	502
Expression Targets of ACE	Pathway	169	49	28	ACE	FGF2,EDN1,PTGS2,VEGFA,GJA1,FOS,HIF1A,VCAM1,IL6,ADM,IL8,CDKN1A,MYC,PTPN11,APP,HSPB2,SOD1,NFKBIA,AGTR1,CCL2,BCL2L1,LEP,HMOX1,LRP1,SERPINE1,PPARG,EDNRB,HSPA8,FN1,SOD2,CDKN1B,ATP2A2,CDKN2A,PROS1,SPP1,SMAD3,UCP2,SLC2A1,IL18,IGFBP3,IL10,PLAT,ACTG2,HLA-A,TGFBI,MMP13,PTGES,COL4A1,KCNJ8	0.0361077	503
Expression Targets of CTF1	Pathway	55	19	33	CTF1	EDN1,PTGS2,VEGFA,FOS,HSPA1A,IL6,GSK3B,MYLK,CCL2,HSP90AA1,BCL2L1,FN1,MYH11,SOCS1,ACTG2,SOCS3,TAGLN,SOCS2,RALGDS	0.0361086	504
Expression Targets of casein kinase II	Pathway	55	19	33	casein kinase II	PTGS2,VEGFA,FOS,IL6,CDKN1A,APOE,NFKBIA,CCL2,CTNNB1,BCL2L1,MT1F,HMOX1,CDKN1B,MCL1,LPL,PTEN,BIRC5,ZFP36,FOSB	0.0361086	505
Expression Targets of adenosine nucleotide receptor	Pathway	66	22	32	adenosine nucleotide receptor	EDN1,VEGFA,FOS,HIF1A,IL6,IL8,NFKBIA,ITGB2,BCL2L1,ABCA1,SPP1,RGS4,TNFRSF11B,CXCL2,RGS2,FASN,IL10,LOX,PFKFB3,FADD,NR4A2,NT5C3	0.0365878	506
Expression Targets of RET	Pathway	48	17	34	RET	FOS,HSPA1A,CDKN1A,CTNNB1,IL15,SPHK1,CDKN1B,CD44,STC1,IGFBP6,SPRY1,PTN,CDKN2C,RASSF1,DHRS3,MR1,GEM	0.0373327	507
Expression Targets of APOE	Pathway	81	26	31	APOE	MME,PTGS2,VEGFA,FOS,VCAM1,IL6,APP,APOE,CCL2,LPAR1,ABCA1,PLAU,KLF4,EGR1,CD44,PLAUR,HSPA9,IL10,CCNA2,IGFBP6,CTSB,APOB,MAOA,SERPINA3,M6PR,COL8A1	0.0376266	508
Expression Targets of SCD	Pathway	34	13	37	SCD	IRS1,ABCA1,DDIT3,CDK6,PTTG1,HSPA5,SCD,SLC2A1,FASN,PCK2,ATF4,AGPAT2,PSMA5	0.0377575	509
Expression Targets of PIK3CA	Pathway	34	13	37	PIK3CA	HBEGF,BAX,HIF1A,IL6,IL8,MYC,PLAU,CDKN1B,ID2,PTEN,DDIT4,KRT10,ALDH3A2	0.0377575	510
Expression Targets of GCG	Pathway	217	61	27	GCG	VEGFA,BAX,FOS,HSPA1A,VCAM1,IL6,AKT1,APP,IGF2,ADRB2,CCL2,JUN,PDCD4,BCL2L1,PPARGC1A,LEP,CEBPB,HMOX1,SERPINE1,IGFBP5,CPT1A,HSPA5,LDLR,SCARB1,CPS1,UCP2,SCD,SLC2A1,SLC1A5,IRS2,LPL,RGS2,FASN,PCK2,IL18,TRIB3,IL10,SLC38A2,KITLG,SKP2,SOCS3,LPIN1,IGFBP2,HP,JUNB,SLC2A5,NES,CCND3,NR4A2,ANPEP,ASS1,HMGA1,SLC1A4,CCND2,FES,DUSP14,PHGDH,SMEK1,SLC6A9,IFRD1,PYGL	0.0381263	511
Expression Targets of IL8	Pathway	150	44	29	IL8	PTGS2,VEGFA,GJA1,BAX,VCAM1,IL6,IL8,ITGB2,AGTR1,VASP,CCL2,HSP90AA1,TIMP2,EZR,SLC20A1,MTOR,HOXA10,TIMP1,SPP1,CD44,CXCL2,PLAUR,TGM2,SOCS1,PTEN,TIMP3,CX3CL1,SOCS3,BIRC5,NRP1,CFLAR,MMP7,MUC1,C5AR1,CXCR7,MMP13,S100A11,CD59,TNFAIP1,TNFRSF10D,EFNB2,SERPINA3,IL10RB,COL10A1	0.0381353	512
Expression Targets of KAT2B	Pathway	70	23	32	KAT2B	PTGS2,MAPK3,IL6,IL8,CDKN1A,MYC,NFKBIA,CCL2,CTNNB1,DDIT3,SP1,XBP1,CCNA2,PDGFRB,TAGLN,TGFBR2,KLF2,MMP13,MAD2L1,COL1A2,KAT2A,KLF13,EDEM1	0.0384684	513
Expression Targets of NOS3	Pathway	70	23	32	NOS3	PTGS2,IRS1,HIF1A,VCAM1,IL8,SOD1,CCL2,BCL2L1,BDNF,THBS1,CXCL12,CALR,FN1,ANGPT2,RUNX2,SIRT1,MFN2,IRS2,TIMP3,ATF3,MMP13,ARNTL,COL10A1	0.0384684	514
Expression Targets of CITED2	Pathway	24	10	40	CITED2	VEGFA,HIF1A,KLF4,SMAD3,MMP13,BMI1,PITX2,STAT2,CITED2,PCGF2	0.0394233	515
Expression Targets of BMPR2	Pathway	24	10	40	BMPR2	VEGFA,CDKN1B,ID1,ITGB1,TNFRSF11B,SMAD7,ALPL,BMPR2,SMAD6,COL10A1	0.0394233	516
Expression Targets of Luteinizing hormone	Pathway	131	39	29	Luteinizing hormone	DCN,PTGS2,VEGFA,GJA1,CDKN1A,ANXA5,APP,PRKCD,CCL2,CDK5,CEBPB,LRP1,PPARG,IGFBP5,SGK1,FN1,ERBB2,TIMP1,LDLR,SCARB1,CD44,CYP1B1,HSD11B1,IGFBP3,VCAN,GPER,PTEN,PLAT,PENK,IGFBP2,ADAMTS1,VEGFC,PTGES,ACVR1,ARNTL,PDGFD,SLIT2,RUNX1,C13orf15	0.0398955	517
Expression Targets of NOG	Pathway	108	33	30	NOG	PTGS2,VEGFA,HSPA1A,VCAM1,MYC,BCL2L1,PPARG,CDKN1B,ID1,ID2,RUNX2,BMP4,IRS2,FST,SOX9,PTEN,BMP6,MSX1,KITLG,TGFB2,DKK1,SP7,NOG,MMP13,NES,ACVR1,IBSP,TSC22D1,TUBB3,DACT1,CFD,DPYSL2,DAZAP2	0.0403149	518
Expression Targets of CDKN1A	Pathway	63	21	32	CDKN1A	BAX,IL8,CDKN1A,CCL2,CDK1,PLAU,CXCL12,SOD2,CDKN1B,BIRC2,CCNA2,CREBBP,BIRC5,TXNIP,LRP5,MAD2L1,CD63,TYMS,TTK,SFRP1,WISP2	0.0407815	519
Expression Targets of methyltransferase	Pathway	63	21	32	methyltransferase	PTGS2,VEGFA,CA2,APP,RHOA,CDH2,NTF3,CDKN1B,CDKN2A,HSPA5,BNIP3,MLH1,TGFBR3,SPRY1,STAT4,CCND2,CITED2,SFRP1,CHFR,RASSF1,GYS1	0.0407815	520
Expression Targets of COL2A1	Pathway	45	16	34	COL2A1	PTGS2,VEGFA,IL8,ADRB2,CCL2,CDH2,TIMP1,CTSK,SHC1,IL10,PTH1R,MMP13,FAP,MAPK13,COL1A2,COL10A1	0.0416481	521
Expression Targets of RPS6KA5	Pathway	45	16	34	RPS6KA5	HBEGF,PTGS2,FOS,HSPA1A,IL6,IL8,NFKBIA,JUN,PPARGC1A,PLAU,IL10,KITLG,ZFP36,NR4A2,CYR61,HMGN2	0.0416481	522
Expression Targets of MMP3	Pathway	31	12	37	MMP3	PTGS2,VEGFA,RAC1,IL8,APP,FGF7,IGFBP5,ITGA5,IGFBP3,IGFBP2,TLE4,SEMA3C	0.0418758	523
Expression Targets of ERBB3	Pathway	31	12	37	ERBB3	PTGS2,VEGFA,CDKN1A,APP,JUN,EZR,ERBB2,GPER,MUC1,BGN,SPARC,MICB	0.0418758	524
Expression Targets of GNB2L1	Pathway	31	12	37	GNB2L1	FGF2,VEGFA,FOS,HIF1A,MYC,BCL2L1,BDNF,ACTB,GNB2L1,VEGFB,EPAS1,COL1A2	0.0418758	525
Expression Targets of sGC	Pathway	38	14	35	sGC	PTGS2,GJA1,FOS,HIF1A,CYCS,IL6,AGTR1,BDNF,SERPINE1,NTF3,CXCL12,PLAUR,SLC12A4,PDE4B	0.0423403	526
Expression Targets of TSHR	Pathway	38	14	35	TSHR	VEGFA,MYC,CAV1,RPS6KB1,PTTG1,SHC1,TNFRSF11B,HLA-A,CCND3,RAB5A,HAS1,TUBB2A,HLA-DRA,TUBB	0.0423403	527
Expression Targets of ZFP36	Pathway	56	19	33	ZFP36	PTGS2,VEGFA,HIF1A,IL6,IL8,MYC,CCL2,DUSP1,SMAD7,IL10,SOCS3,ZFP36,B4GALT1,IER3,UBE3A,LATS2,ZFP36L2,EYA2,MARCKSL1	0.0429975	528
Expression Targets of DUSP1	Pathway	86	27	31	DUSP1	PTGS2,BAX,FOS,VCAM1,IL6,IL8,MYC,CCL2,JUN,DUSP1,PPARGC1A,CEBPB,PLAU,SERPINE1,PPARG,CDKN1B,EGR1,SLC2A1,IL10,TGFB2,CD14,SP7,ATF3,STAT4,IBSP,MAPK6,COL10A1	0.0447145	529
Expression Targets of TXN	Pathway	86	27	31	TXN	PTGS2,VEGFA,FOS,HIF1A,IL6,IL8,MYC,SAT1,MAP3K5,NFKBIA,CCL2,CDK1,JUN,HMOX1,SOD2,CDKN1B,TXN,CXCL2,MIF,CYP1B1,SLC2A1,KISS1,CD14,CDH13,SERPINA3,MC1R,DCBLD2	0.0447145	530
Expression Targets of EZH2	Pathway	71	23	31	EZH2	CDKN1A,MYC,ADRB2,TIMP2,PPARG,FBXO32,CDKN1B,HOXA10,CDKN2A,ID2,CCNA2,TIMP3,DKK1,ADAMTS1,VCL,CRY1,CDKN1C,PSMD4,RASSF1,PPP1R8,PHB2,FOXC1,PIP5K1C	0.0447687	531
Expression Targets of KIT	Pathway	49	17	34	KIT	PTGS2,VEGFA,HIF1A,MYC,CCL2,HSPB1,BCL2L1,FHL2,HMOX1,MCL1,CCNA2,STAT5A,BIRC5,GDF15,PDGFRA,CD63,GNL3	0.0449791	532
Expression Targets of gamma-secretase	Pathway	90	28	30	gamma-secretase	MME,FGF2,PTGS2,IL6,AKT1,MYC,APP,CCL2,BCL2L1,PRNP,KLF4,CDK4,CDK6,ERBB2,CD44,MCL1,IL10,SKP2,BIRC5,GADD45B,HES1,WNT5A,MMP13,CCND3,EFNB2,CFD,BACE1,MIPEP	0.045994	533
Expression Targets of AVP	Pathway	148	43	28	AVP	EDN1,PTGS2,FOS,SLC12A2,HSPA1A,IL6,HSPB2,PRKCA,CAV1,CDK1,DUSP1,HMOX1,SCNN1A,POSTN,CRYAB,EDNRB,FN1,GNAQ,CDKN1B,EGR1,SLC14A1,SOD3,GNAS,STC1,RGS2,VCAN,IL10,PLAT,PENK,ATF3,TAGLN,JUNB,SPARC,NFATC1,SCG2,SFRP4,ITPR3,ECM1,S100A6,COL10A1,AVPI1,USP10,ADCY4	0.0462902	534
Expression Targets of NQO1	Pathway	28	11	37	NQO1	PTGS2,ODC1,VCAM1,IL8,BCL2L1,HMOX1,BIRC2,BIRC5,NQO1,MGMT,POR	0.0464232	535
Expression Targets of LDLR	Pathway	42	15	34	LDLR	PTGS2,VEGFA,VCAM1,APP,APOE,CCL2,ABCA1,SERPINE1,SPP1,LDLR,SCARB1,PLAT,APOD,APOB,COG2	0.046503	536
Expression Targets of F7	Pathway	42	15	34	F7	EDN1,HBEGF,VEGFA,IL6,IL8,NFKBIA,BCL2L1,EGR1,CXCL2,EEF2,PLAUR,IL10,MMP7,CYR61,DAPK1	0.046503	537
Expression Targets of HES1	Pathway	75	24	31	HES1	IL6,CDKN1A,PTGDS,PRNP,PPARG,KLF4,CDKN1B,SPP1,ROCK2,LDLR,RUNX2,FOXO3,PTEN,HES1,TAGLN,RCAN1,SMTN,CDKN1C,KRT10,HEYL,TUBB3,GAA,CFD,C21orf33	0.0465311	538
Expression Targets of PLG	Pathway	75	24	31	PLG	EDN1,PTGS2,VEGFA,FOS,IL8,MYC,APP,ELN,CCL2,CDK5,THBS1,FN1,EGR1,HSPA5,TNFRSF11B,TNC,IGFBP3,IL10,SERPINF1,IGFBP2,APOB,TFPI,LAMC1,CYR61	0.0465311	539
Expression Targets of microtubule	Pathway	75	24	31	microtubule	PTGS2,VEGFA,HIF1A,VCAM1,IL8,SLC19A1,PPARGC1A,PLAU,SERPINE1,EDNRB,FLNA,FN1,LDLR,TFRC,CXCL2,ACTB,SOCS1,PLAT,KLF2,RHOB,PFN1,CHFR,TUBB,SLC5A6	0.0465311	540
Expression Targets of CYP1A1	Pathway	35	13	36	CYP1A1	FGF2,PTGS2,VEGFA,CYCS,IL8,HMOX1,SCNN1A,THBS1,ATP1A1,CYP1B1,NQO1,CDH13,SULT1A1	0.0471978	541
Expression Targets of ZEB2	Pathway	35	13	36	ZEB2	GJA1,CDH2,CTNNB1,FN1,DSP,BMP4,OXTR,ALPL,CTNNA1,SFRP1,COL1A2,CDH3,ZEB2	0.0471978	542
Expression Targets of PDCD4	Pathway	35	13	36	PDCD4	FGF2,CA2,FOS,IL6,CDKN1A,MYC,CDK1,PDCD4,BCL2L1,TIMP2,CDKN1B,PLAUR,LOX	0.0471978	543
Expression Targets of DAXX	Pathway	35	13	36	DAXX	HSPA1A,IL8,CDKN1A,BCL2L1,SERPINE1,BIRC2,SOCS3,BIRC5,CFLAR,SMAD4,TSC22D3,DAPK1,PGAP2	0.0471978	544
Expression Targets of NR3C2	Pathway	98	30	30	NR3C2	FGF2,PTGS2,VEGFA,BAX,FOS,VCAM1,IL6,CDKN1A,AGTR1,CCL2,TJP1,BCL2L1,BDNF,LEP,SCNN1A,SERPINE1,PPARG,SGK1,FN1,SPP1,GADD45A,PCK2,IL18,KLF9,RARRES2,ADAMTS1,GAS6,ZBTB16,TUBB3,ATP1B1	0.0482625	545
Expression Targets of matrix metalloproteinase	Pathway	98	30	30	matrix metalloproteinase	HBEGF,DCN,PTGS2,VEGFA,APP,APOE,ELN,CCL2,CTNNB1,BDNF,SERPINE1,IGFBP5,TNFRSF11B,TEK,TNC,TGM2,IGFBP3,LOX,SERPINF1,CD14,CST3,VEGFC,CXCL16,CD46,SERPINH1,DDR2,MMP11,MYH10,DKK3,NINJ1	0.0482625	546
Expression Targets of NPPA	Pathway	102	31	30	NPPA	FGF2,EDN1,PTGS2,VEGFA,FOS,MAPK3,ADRB2,ITGB2,CCL2,DUSP1,PPARGC1A,LEP,HMOX1,POSTN,SERPINE1,PPARG,FN1,CDKN1B,GNAI2,ATP2A2,CDKN2A,EGR1,SPP1,TXN,UCP2,MCL1,IL10,MMP13,RCAN1,CCND2,COL15A1	0.049264	547
Expression Targets of PARP1	Pathway	137	40	28	PARP1	EDN1,PTGS2,VEGFA,FOS,HIF1A,HSPA1A,VCAM1,IL6,IL8,MYC,CCL2,PARP1,ITPR1,SDC4,TIMP2,LEP,PLAU,PPARG,CDKN1B,ERBB2,TIMP1,CXCL2,BIRC2,MCL1,ADIPOR1,LPL,IL10,CCNA2,TGFB2,TGFB3,SERPINF1,APOD,STAT6,TGFBR2,SOCS2,SMAD6,BCL6,CASP4,SERINC3,BACE1	0.0498967	548

## Sheet: axolotyl
Name	Type	Total # of Neighbors	Overlap	Percent Overlap	Gene Set Seed	Overlapping Entities	p-value	#
Expression Targets of SP1	Pathway	1326	544	40	SP1	FGF2,HBEGF,KCNMA1,NOS2,AGT,DCN,PTGS2,IRS1,ATP2C1,ATP2B1,SLC9A2,ARG1,PTK2,TEAD1,GJA1,PTHLH,CASP1,CASP8,FOS,NPY,KCNA5,HIF1A,SRD5A1,ODC1,MAPK3,CYCS,TGFB1,ACTA2,IL8,MYC,APP,IL1B,NGFR,SAT1,TNFSF10,CASP3,ALOX5,EGFR,CAT,NFKBIA,KCNJ2,ABCB1,CAV1,CDH1,MYLK,VIM,DMD,PRKCD,SLC19A1,MMP2,CCND1,CCNE1,CREB1,PLCB3,XIAP,CDK2,JUN,PARP1,CDH2,CCK,DUSP1,PDCD4,HSPB1,BCL2L1,BDNF,TAC1,LEP,GSTP1,CHGA,CBS,CD55,EZR,HMOX1,SCN…	1.66459e-12	1
Expression Targets of E2F1	Pathway	309	154	49	E2F1	PTGS2,PTK2,CASP2,CASP7,CASP8,FOS,MYB,ODC1,BID,MYC,MAP3K5,EGFR,STMN1,CCND1,CCNE1,DUSP1,BCL2L1,TSC2,SERPINE1,PPARG,THBS1,FOXO1,CALR,SOD2,CDKN1B,APAF1,CDK4,CTNND1,PLK1,CHEK1,PTTG1,EGR1,TFAP2A,HSPA5,BCL2L11,MDM2,BNIP3,SDHC,CKM,MCL1,IGF1R,PLAUR,FGFR1,BECN1,EIF2AK2,ACTB,BRCA1,PTEN,CCNA2,NCOA3,FGFR2,TGFB2,SRSF2,DIABLO,ACAN,SKP2,NOX4,SP3,BIRC5,GADD45B,AURKB,NRP1,CFLAR,CCNB1,MSH2,TLR3,MAT2A,PCNA,HDAC2,PDG…	1.18183e-10	2
Expression Targets of E2F	Pathway	291	144	49	E2F	PTGS2,FOS,MYB,MYC,IL1B,MAP3K5,CAV1,STMN1,CCND1,CCNE1,CDK2,JUN,HSP90AA1,BCL2L1,ETS1,SERPINE1,PPARG,FOXO1,APAF1,PLK1,CHEK1,PTTG1,EGR1,BCL2L11,BNIP3,MMP1,CKM,MCL1,XRCC6,POLG,PLAUR,RAF1,FGFR1,BECN1,EIF2AK2,ACTB,FST,BRCA1,CCNA2,NCOA3,FGFR2,FABP3,SKP2,NOX4,PFKFB3,ADAMTS1,BIRC5,TXNIP,E2F4,NRP1,CCNB1,MLH1,MSH2,PCNA,HDAC1,TP53INP1,TGM1,DNMT1,UCHL1,DHFR,BIN1,MYBL2,AURKA,RAD51,H2AFX,CDC6,TOP2B,CCND2,VRK1,RP…	9.05504e-10	3
Expression Targets of E2F4	Pathway	73	49	66	E2F4	MYC,MAP3K5,RB1,STMN1,CCND1,CCNE1,PPARG,PLK1,BNIP3,MCL1,FGFR1,BRCA1,CASP6,CCNA2,BIRC5,E2F4,CCNB1,PCNA,TP53INP1,CDC25B,DHFR,MYBL2,CCNB2,RAD51,CDC6,TOP2B,BUB1,MAD2L1,CDC20,CDC25A,E2F3,CDT1,MCM7,EZH2,TCF3,GMNN,TP53BP2,UBE2C,MCM2,TYMS,TTK,MCM10,E2F8,RRM1,PEG10,PPP1R13B,KPNA2,MCM8,CDCA4	2.28491e-09	4
Expression Targets of proteasome endopeptidase complex	Pathway	953	390	40	proteasome endopeptidase complex	HBEGF,NOS2,AQP4,PTGS2,IRS1,PTK2,GJA1,PTHLH,CASP8,FOS,MYB,HIF1A,ODC1,MAPK3,CYCS,ACTA2,AKT1,IL8,MYC,APP,NRG1,IL1B,MAP3K5,RB1,TNFSF10,EGFR,ADRB2,NFKBIA,RHOA,ABCB1,CAV1,EIF4EBP1,VIM,STMN1,AIFM1,DMD,WASL,PRKCD,SLC19A1,MMP2,CCND1,CCNE1,CREB1,XIAP,CDK2,GSR,JUN,ITPR1,CUL1,DUSP1,PDCD4,HSP90AA1,HSPB1,BCL2L1,BDNF,TRIM63,LEP,CXCL10,GSTP1,MYL12B,MYOG,HSPD1,EZR,EDNRA,HMOX1,TSC2,ABCA1,PRNP,ETS1,ENPP1,PPARG,SGK1…	5.40083e-09	5
Expression Targets of PDGF	Pathway	515	226	43	PDGF	FGF2,HBEGF,NOS2,DCN,PTGS2,AQP1,GJA1,PTHLH,CASP1,FOS,MYB,KCNA5,HIF1A,ODC1,CYCS,TGFB1,ACTA2,IL8,MYC,APP,GNA13,IL1B,TNFSF10,CASP3,EGFR,CAT,CALD1,NFKBIA,ABCB1,CAV1,CDH1,GSK3B,VIM,GRP,MMP2,CCND1,CCNE1,CREB1,CDK2,JUN,PARP1,SLC7A1,CDH2,SDC4,DUSP1,BCL2L1,BDNF,FHL2,CXCL10,MYH6,MYOG,PTPN12,CLCN3,EDNRA,HMOX1,POSTN,ABCA1,NR4A3,SLC20A1,ETS1,SERPINE1,PPARG,THBS1,IGFBP5,ACTN1,FOXO1,F2R,PTGS1,SPHK1,CXCL12,FN1,SO…	1.92724e-08	6
Expression Targets of MIR1-1	Pathway	194	96	49	MIR1-1	CASP3,EGFR,MYL2,SDC4,PDCD4,BCL2L1,BDNF,PICALM,MYH6,MYOG,CLCN3,LRP1,TNNT2,THBS1,ACTN1,KCNH2,G6PD,CKM,FST,OAT,ACAN,NRP1,TPM1,TPM2,ANXA2,TH1L,ZNF25,RAN,PPIB,CTSC,CSRP1,CCND2,PRSS21,CPOX,PNP,SERPINB5,PTBP1,DHX15,SERP1,LIN7C,PTPRF,ADAR,LZTFL1,DDX5,ARID1A,FERMT2,PTBP2,MRC2,KIF2A,MOV10,CAND1,PDLIM7,ATP6V0A1,TPM3,GNPNAT1,SRSF9,ASH2L,SYNE1,COIL,LASP1,CHST11,TRAPPC3,PTPLAD1,KIAA1598,AP3D1,CHSY1,XPNPEP3,EML…	6.25116e-07	7
Expression Targets of MAPK14	Pathway	600	247	41	MAPK14	MAPK14,HBEGF,NOS2,DCN,AQP4,PTGS2,CA2,AQP1,TEAD1,PTHLH,CASP7,FOS,HIF1A,TGFB1,ACTA2,DES,IL8,MYC,IL1B,NGFR,TNFSF10,ALOX5,EGFR,MYL2,NFKBIA,ABCB1,PTGDS,CAV1,CDH1,EIF4EBP1,MYLK,VIM,MMP2,CCND1,CDK2,RPS6KB1,JUN,SLC7A1,DUSP1,HSPB1,CCR5,BCL2L1,BDNF,TRIM63,FHL2,LEP,CXCL10,MYOG,CD55,CLCN3,HMOX1,SCNN1A,POSTN,ABCA1,NR4A3,PRNP,SERPINE1,PPARG,EDNRB,THBS1,SGK1,DDIT3,AREG,ADAM17,FLNA,FN1,SOD2,COL2A1,AQP3,CDKN1B,TF…	2.49234e-06	8
Expression Targets of SRF	Pathway	147	75	50	SRF	NOS2,DCN,PTGS2,FOS,HIF1A,ACTA2,DES,MYC,MYL2,CALD1,MYLK,GSN,TNNC1,DMD,MMP2,CCND1,JUN,MYF5,BCL2L1,FHL2,MYH6,MYOG,SERPINE1,SGK1,FN1,MYH11,ATP2A2,MMP14,NR4A1,CSRP2,EGR1,CPT1A,TLN1,MMP1,CKM,MCL1,SLC2A1,CTGF,FGFR3,VIL1,ACTB,ACTG1,PTEN,TGFB2,TIMP3,MYL9,APOD,PDPK1,MYH2,BIRC5,MYH7,TAGLN,JUNB,KLF2,RCAN1,MKL1,ZYX,TPM2,SMTN,CYR61,CNN1,ANK1,COL1A2,CASQ2,KRT17,ACTA1,SSRP1,MYH4,PDLIM7,TUFT1,UTP3,LIMA1,SMYD1,MYO…	2.63232e-06	9
Expression Targets of MAP2K1	Pathway	241	112	46	MAP2K1	HBEGF,NOS2,DCN,PTGS2,GJA1,PTHLH,FOS,HIF1A,MAP2K1,TGFB1,ACTA2,IL8,MYC,IL1B,CALD1,NFKBIA,CDH1,VIM,MMP2,CCND1,XIAP,JUN,CCK,DUSP1,BCL2L1,BDNF,TAC1,CXCL10,CD55,PRNP,ETS1,SERPINE1,PPARG,SGK1,AREG,MMP14,PTTG1,EGR1,TFAP2A,HSPA5,BCL2L11,LDLR,RGS4,F3,TLR2,ID2,MMP1,MMP3,BIRC3,MKI67,MCL1,IGF1R,PLAUR,PPARD,RETN,SLC2A1,VIL1,PAX6,MUC2,TGM2,IGFBP3,SOX9,SERPINA1,CCNA2,NTS,DUSP6,HDC,PER1,CTSL1,MYH2,BIRC5,SP7,IRF1,…	3.65506e-06	10
Expression Targets of PI3K	Pathway	742	297	39	PI3K	FGF2,NOS2,PTGS2,GJA1,CASP8,FOS,MYB,HIF1A,ODC1,TGFB1,ACTA2,AKT1,IL8,MYC,APP,IL1B,TNFSF10,EGFR,CAT,CALD1,NFKBIA,ABCB1,CAV1,CDH1,MYLK,GCG,STMN1,MMP2,CCND1,CCNE1,CREB1,XIAP,JUN,DUSP1,PDCD4,HSP90AA1,HSPB1,CCR5,BCL2L1,TRIM63,LEP,CXCL10,CHGA,MYOG,CD55,HMOX1,POSTN,ABCA1,SERPINE1,PPARG,EDNRB,THBS1,IGFBP5,SGK1,FOXO1,F2R,DDIT3,AREG,ADAM17,FN1,SOD2,COL2A1,AQP3,CDKN1B,MTOR,TFAM,NOTCH1,CDK4,CDK6,NOXO1,ATP2A2,I…	4.05905e-06	11
Expression Targets of p70RSK	Pathway	56	35	61	p70RSK	NOS2,FOS,HIF1A,IL8,EGFR,CDH1,VIM,MMP2,CCND1,CCNE1,JUN,CDH2,DUSP1,PDCD4,SERPINE1,IGFBP5,FN1,CDKN1B,CDK4,EGR1,G6PD,EIF4B,HK2,NTS,IGFBP2,LGALS1,CYP2E1,PIK3R1,PCNA,IL17RA,CCNG2,TYR,ERCC2,EIF4A1,ATP1B2	6.06237e-06	12
Expression Targets of E2F3	Pathway	63	38	59	E2F3	MYC,MAP3K5,CCNE1,SERPINE1,PTTG1,PLAUR,CCNA2,FGFR2,BIRC5,CCNB1,PCNA,CDC25B,DHFR,JAM2,BIN1,CCNB2,AURKA,CDC6,TOP2B,BUB1,CDC20,FBXO5,CDC25A,E2F3,CDT1,MCM7,EZH2,GMNN,TP53BP2,TYMS,CCNE2,MCM10,TK1,E2F8,PPP1R13B,KPNA2,MCM8,CDCA4	7.65687e-06	13
Expression Targets of SKP2	Pathway	44	29	64	SKP2	PTHLH,MYB,MYC,RHOA,MMP2,CCND1,CCNE1,DUSP1,FOXO1,CDKN1B,MKI67,SLC2A1,EIF4G1,SKP2,PCNA,CFB,JAK3,SMAD4,CDKN1C,MYBL2,ISG15,TAL1,CDT1,CCNG2,USP18,CCNE2,RASSF1,ORC1,SETD8	9.83273e-06	14
Expression Targets of AKT1	Pathway	604	244	40	AKT1	FGF2,KCNMA1,NOS2,PTGS2,IRS1,ROCK1,GJA1,CASP8,FOS,NPY,MYB,HIF1A,ODC1,BID,ACTA2,AKT1,DES,IL8,MYC,TNFSF10,EGFR,CAT,CALD1,NFKBIA,ABCB1,CDH1,VIM,MMP2,CCND1,CCNE1,CREB1,XIAP,JUN,DUSP1,PDCD4,BCL2L1,TRIM63,TAC1,LEP,CXCL10,MYOG,EDNRA,HMOX1,TSC2,POSTN,ABCA1,TNNT2,ENPP1,SERPINE1,PPARG,THBS1,IGFBP5,FOXO1,DDIT3,EIF4E,S1PR1,ADAM17,FN1,SOD2,COL2A1,CDKN1B,TFAM,NOTCH1,CDK4,ATP2A2,ID1,MMP14,PTTG1,NR4A1,EGR1,TIMP1,…	1.44854e-05	15
Expression Targets of MAPK1	Pathway	796	312	39	MAPK1	HBEGF,NOS2,DCN,PTGS2,MAPK1,IRS1,SLC9A2,CA2,AQP1,GJA1,PTHLH,FOS,HIF1A,ODC1,MAPK3,TGFB1,ACTA2,IL8,MYC,IL1B,SAT1,RB1,ALOX5,EGFR,MYL2,NFKBIA,ABCB1,CDH1,EIF4EBP1,GSN,VIM,MMP2,CCND1,CCNE1,CREB1,XIAP,ARG2,CDK2,PDYN,JUN,CDH2,SDC4,DUSP1,PDCD4,HSPB1,CCR5,BCL2L1,BDNF,TRIM63,CXCL10,GSTP1,CHGA,MYOG,EZR,HMOX1,SCNN1A,POSTN,ABCA1,NR4A3,PRNP,ETS1,SERPINE1,PPARG,THBS1,RPS6,IGFBP5,SGK1,DDIT3,FN1,COL2A1,ENDOG,AQP3,C…	1.7802e-05	16
Expression Targets of TP53	Pathway	850	331	38	TP53	FGF2,HBEGF,NOS2,AGT,AQP4,PTGS2,ROCK1,PTK2,PTHLH,CASP1,CASP7,CASP8,FOS,MYB,HIF1A,TGFB1,BID,DNM1L,IL8,MYC,APP,IL1B,SAT1,RB1,TNFSF10,CASP3,ALOX5,EGFR,CAT,CALD1,NFKBIA,CFL1,RHOA,ABCB1,PTGDS,CAV1,CDH1,STMN1,AIFM1,HBG2,CDC42,SLC19A1,MMP2,CCND1,CCNE1,XIAP,CDK2,JUN,DUSP1,BCL2L1,FHL2,GSTP1,MYOG,HMOX1,TSC2,CRYAB,PRNP,ETS1,SERPINE1,THBS1,SGK1,FOXO1,F2R,DDIT3,CES1,AREG,EIF4E,CXCL12,FLNA,FN1,SOD2,COL2A1,AQP3,…	1.84111e-05	17
Expression Targets of SRC	Pathway	289	127	43	SRC	NOS2,DCN,PTGS2,CA2,PTHLH,FOS,HIF1A,TGFB1,AKT1,IL8,MYC,APP,ALOX5,EGFR,CDH1,EIF4EBP1,VIM,PRKCD,MMP2,CCND1,CCNE1,FHL1,ARG2,CDK2,JUN,NCF1,DUSP1,BCL2L1,FHL2,MYOG,PTPN12,HMOX1,NR4A3,SERPINE1,CXCR1,DDIT3,SPHK1,FN1,SOD2,OXT,CDKN1B,CDK4,CDK6,ID1,MMP14,SDC1,PTTG1,NR4A1,EGR1,HSPA5,BCL2L11,LDLR,HSP90B1,TLR2,CXCR2,MMP1,MMP3,STAT1,CXCR4,MCL1,IGF1R,CYBB,SOD3,PLAUR,SLC2A1,CTGF,GADD45A,NR3C1,NCOA1,COL1A1,ACTB,MUC…	2.5099e-05	18
Expression Targets of MYC	Pathway	406	170	41	MYC	EIF2S1,HBEGF,PTHLH,CASP8,FOS,HIF1A,ODC1,IL8,MYC,RB1,TNFSF10,RHOA,ABCB1,CAV1,CDH1,EIF4EBP1,CCND1,CCNE1,SLC7A1,CDH2,CUL1,HSP90AA1,BCL2L1,HSPD1,EZR,HMOX1,TSC2,THBS1,RPS6,SGK1,DDIT3,EIF4E,SOD2,CDKN1B,CDK4,ID1,SDC1,BCL2L11,MDM2,GCK,ID2,NPM1,GCLC,MMP1,MMP3,BIRC3,CXCR4,MCL1,IGF1R,SLC2A1,SST,GADD45A,NDRG1,COL1A1,ACTB,PKLR,PCK2,TGM2,BRCA1,HK2,SERPINA1,PTEN,CCNA2,TGFB2,SRSF3,EIF4G1,TIMP3,NCL,NAMPT,SLC2A2,D…	3.24985e-05	19
Expression Targets of MIRLET7B	Pathway	94	50	52	MIRLET7B	PTGS2,MYC,CCND1,THBS1,CDK4,DSP,TIMP1,BSG,AURKB,SNAP23,MTPN,IGF2BP1,PGRMC1,RHOB,SIGMAR1,HMGA2,TYMS,DUSP12,CDKAL1,PPP1R7,AKAP8,POLR2C,NR2E1,RDH10,CDIPT,ATP6V0A1,IFRD1,CSNK1D,IPO4,PRIM1,GEMIN7,PXDN,CHMP2A,RRP8,UGT8,POLD2,TMEM2,ATP6V1F,IFIT5,TTC9C,MRM1,TRMT1,SPCS3,MRPS24,DHX57,SPRYD4,FAM105A,GRPEL2,AARSD1,SLC25A32	3.2679e-05	20
Expression Targets of TGFB1	Pathway	1536	567	36	TGFB1	FGF2,EIF2S1,VIP,MAPK14,HBEGF,KCNMA1,NOS2,AGT,DCN,CD8A,PTGS2,ROCK1,ARG1,PTK2,GJA1,PTHLH,CASP1,CASP8,FOS,MYB,CAPN2,HIF1A,ODC1,TGFB1,BID,ACTA2,DES,IL8,MYC,PTPN11,APP,NRG1,IL1B,RB1,TNFSF10,CASP3,ALOX5,EGFR,MYL2,ADRB2,CAT,CALD1,RYR3,NFKBIA,RHOA,ABCB1,CAV1,CDH1,EIF4EBP1,MYLK,GCG,GSN,VIM,STMN1,AIFM1,VASP,PRKCD,MMP2,CCND1,CCNE1,ARF1,THBS2,XIAP,CDK2,JUN,MYF5,PARP1,SLC7A1,CDH2,NCF1,DUSP1,PDCD4,HSP90AA1,HSP…	3.33517e-05	21
Expression Targets of FGF2	Pathway	626	249	39	FGF2	FGF2,NOS2,AGT,DCN,PTGS2,PTK2,GJA1,PTHLH,FOS,NPY,KCNA5,HIF1A,ODC1,TGFB1,CAMK4,ACTA2,IL8,MYC,APP,NGFR,TNFSF10,CASP3,ALOX5,MYL2,RYR3,NFKBIA,RHOA,ABCB1,CAV1,CDH1,GSK3B,VIM,PRKCD,MMP2,CCND1,CCNE1,XIAP,CDK2,GSR,JUN,CDH2,CCK,SDC4,TACR1,BCL2L1,BDNF,CBS,MYH6,MYOG,CD55,EDNRA,POSTN,ETS1,SERPINE1,PPARG,EDNRB,THBS1,IGFBP5,ACTN1,FOXO1,PTGS1,DDIT3,AREG,CXCL12,S1PR1,CALR,FN1,COL2A1,CDKN1B,NOTCH1,CDK4,ATP2A2,MMP1…	4.18827e-05	22
Expression Targets of MTOR	Pathway	297	129	43	MTOR	FGF2,NOS2,PTGS2,IRS1,ROCK1,PTK2,FOS,HIF1A,ODC1,ACTA2,IL8,MYC,IL1B,EGFR,RHOA,ABCB1,EIF4EBP1,DMD,CCND1,CCNE1,CDK2,PDCD4,HSP90AA1,HSPB1,TRIM63,LEP,HMOX1,ETS1,PPARG,THBS1,IGFBP5,DDIT3,HSPA8,EIF4E,CXCL12,AQP3,CDKN1B,MTOR,ID1,EGR1,BCL2L11,MDM2,F3,ID2,NPM1,MMP1,MMP3,MKI67,CKM,CXCR4,MCL1,IGF1R,PLAUR,SCD,SLC2A1,CTGF,BECN1,PAX6,NR3C1,COL1A1,BRCA1,IGFBP3,NTS,DUSP6,SKP2,PLD2,PER1,SLC3A2,IGFBP2,ACLY,BIRC5,PLI…	4.20338e-05	23
Expression Targets of MIR155	Pathway	137	67	48	MIR155	NOS2,CASP1,HIF1A,AKT1,IL8,GNA13,IL1B,CREB1,PICALM,CXCL10,HMOX1,ETS1,FN1,CDKN1B,PDLIM5,SCAMP1,CD68,MLH1,MSH2,PRKCI,PCNA,TXNRD1,DSG2,KDM3A,NUPR1,PTPRJ,CYP51A1,MYO10,PPP5C,CBFB,BET1,MITF,PODXL,MSH6,RHEB,CHAF1A,PLXND1,MYO1E,SYPL1,PPL,FAR1,ARFIP2,TBCA,CUL4B,DPP7,RAB5C,CDK5RAP3,SLC30A1,SYNE2,TXNDC12,UBE2J1,RAB34,TRAM1,ATG3,TRIP13,MPZL1,MSI2,NARS,MATR3,ARFIP1,RAI14,FMNL2,KIAA0776,METTL7A,WDFY1,ANKFY1,OL…	5.17964e-05	24
Expression Targets of SP3	Pathway	390	163	41	SP3	PTGS2,MAPK1,SLC9A2,GJA1,FOS,SRD5A1,ODC1,TGFB1,MYC,APP,NGFR,ALOX5,EGFR,KCNJ2,ABCB1,CDH1,VIM,DMD,SLC19A1,MMP2,CCND1,JUN,PARP1,CDH2,DUSP1,PDCD4,CBS,HMOX1,SCNN1A,ABCA1,TNNT2,SERPINE1,SGK1,F2R,PTGS1,SOD2,COL2A1,NOTCH1,PPP1R14A,ATP2A2,MMP14,PROS1,OCLN,PTTG1,EGR1,HSPA5,LDLR,GCK,F3,TLR2,FKBP1B,STAT1,RAC2,SOD3,PLAUR,FGFR1,RETN,BSG,SLC2A1,TNC,EIF2AK2,COL1A1,MUC2,BCAT2,IGFBP3,HK2,SSTR2,SNAP25,EIF4G1,ACAN,PL…	5.29944e-05	25
Expression Targets of BCL2	Pathway	125	62	49	BCL2	CASP1,FOS,KCNA5,HIF1A,IL8,MYC,IL1B,RB1,CASP3,CAT,NFKBIA,ABCB1,CDH1,VIM,MMP2,CCND1,CCNE1,JUN,CDH2,BCL2L1,CXCL10,GSTP1,CLCN3,CRYAB,SPHK1,CDKN1B,NOTCH1,CDK4,ATP2A2,TIMP1,MDM2,MMP1,MKI67,MCL1,PLAUR,SLC2A1,GADD45A,HK2,SOX9,CCNA2,ACAN,BIRC5,SP7,TRAP1,HES1,CFLAR,MPO,PCNA,KLF2,CTNNA1,BCL6,CCND2,TNFRSF12A,DAG1,BTG1,FHIT,AMD1,LDHA,IGLL1,TYMS,LIG4,KPNA2	5.90122e-05	26
Expression Targets of BRAF	Pathway	72	40	54	BRAF	MAPK14,HBEGF,ROCK1,HIF1A,MYC,EGFR,CDH1,VIM,CCND1,CXCL10,CRYAB,FN1,CDKN1B,ID1,EGR1,BCL2L11,NFE2L2,CRK,MMP3,MCL1,MUC2,TGM2,SKP2,HDC,AURKB,HES1,MLH1,MMP13,BRAF,SERPINE2,IGFBP7,CKS1B,RND3,MITF,CXCL14,CST6,MAPK6,MR1,RAB2A,KDM6B	6.02739e-05	27
Expression Targets of MAPK3	Pathway	443	182	40	MAPK3	HBEGF,NOS2,DCN,PTGS2,MAPK1,IRS1,SLC9A2,CASP8,FOS,MYB,KCNA5,HIF1A,MAPK3,ACTA2,IL8,MYC,IL1B,ALOX5,NFKBIA,ABCB1,CDH1,GSN,MMP2,CCND1,CCNE1,FHL1,XIAP,CDK2,JUN,CDH2,SDC4,DUSP1,HSPB1,CCR5,BCL2L1,BDNF,TRIM63,MYOG,EZR,EDNRA,HMOX1,SCNN1A,POSTN,ABCA1,NR4A3,PRNP,ETS1,SERPINE1,PPARG,THBS1,DDIT3,FN1,SOD2,COL2A1,ENDOG,CDKN1B,MYH11,MMP14,NR4A1,EGR1,TIMP1,BCL2L11,LDLR,RGS4,TBP,F3,BMP2,ADRBK2,MMP1,PALLD,MMP3,BIRC3…	6.20369e-05	28
Expression Targets of miR-30	Pathway	91	48	52	miR-30	VIM,JUN,SLC7A1,BDNF,GNAI2,ATP2A2,SLC7A11,PGM1,SLC38A2,NCL,PPP3CA,MAT2A,IDH1,ITGA2,NPR3,P4HA2,NT5C3,MYBL2,MYO10,PNP,CBFB,TYR,PTPRK,PRPF40A,PPP2R4,SYPL1,PPP3R1,HNRNPM,LMNB2,IFRD1,UAP1,STX7,MPDU1,FRG1,SLC38A1,TMED2,RQCD1,PAFAH1B2,TMED10,FXR2,SEC23A,TNFAIP2,ADPGK,TMEM59,PTRH1,KDELC2,TMEM41B,TMEM87A	6.23775e-05	29
Expression Targets of GF	Pathway	783	303	38	GF	FGF2,VIP,HBEGF,KCNMA1,NOS2,DCN,PTGS2,IRS1,ATP2B1,GJA1,PTHLH,CASP1,FOS,NPY,MYB,HIF1A,ODC1,TGFB1,ACTA2,DES,IL8,MYC,APP,NRG1,TNFSF10,EGFR,MYL2,NFKBIA,ABCB1,CAV1,CDH1,VIM,MMP2,CCND1,CCNE1,XIAP,JUN,MYF5,SLC7A1,CDH2,CCK,SDC4,DUSP1,HSP90AA1,BCL2L1,BDNF,LEP,CXCL10,GSTP1,MYOG,CD55,EZR,EDNRA,HMOX1,POSTN,GFPT1,ABCA1,CRYAB,PRNP,ETS1,SERPINE1,PPARG,THBS1,MB,IGFBP5,ACTN1,SGK1,FOXO1,F2R,PTGS1,EIF4E,CXCL12,S1PR1…	7.31601e-05	30
Expression Targets of RB1	Pathway	151	72	47	RB1	CASP7,FOS,HIF1A,ODC1,TGFB1,IL8,MYC,RB1,CDH1,STMN1,CCNE1,JUN,XDH,PPARG,PAK1,CALR,CDKN1B,PLK1,PTTG1,TFAP2A,BCL2L11,BNIP3,F3,CKM,FGFR1,PCK2,BRCA1,CCNA2,FGFR2,TGFB2,SKP2,SP3,BIRC5,SP7,PRF1,CCNB1,MSH2,TLR3,JUNB,GZMB,SFTPD,NTRK2,PCNA,TGFBI,DNMT1,DHFR,BIN1,MYBL2,GPI,AURKA,CDC6,TOP2B,MAD2L1,CDC25A,CDT1,EZH2,MCM3,TCF3,GMNN,RRM2,EED,BRD2,TYMS,SUZ12,MCM10,MELK,RANBP1,ATAD2,PCYT1A,KARS,NCAPD2,BRD8	7.63572e-05	31
Expression Targets of MIR16-1	Pathway	109	55	50	MIR16-1	FGF2,PTGS2,FOS,MYB,IL8,MYC,EGFR,SLC7A1,CHGA,HMOX1,GFPT1,CDK6,PLK1,TNNI3,SHOC2,KRAS,ZFP36,LAMC1,ITGA2,NPR3,CCNB2,SERPINE2,UBE2S,SQSTM1,PNP,NRAS,PISD,ATG9A,PPP2R5C,SPTLC1,SRPR,PURA,TPM3,IFRD1,SNX15,HARS,ADSS,ZNF622,SEC24A,UBE4A,SLC38A1,IPO4,LAMTOR3,GSTM4,NAA15,RARS,CHORDC1,PAFAH1B2,PSAT1,KPNA3,RAB30,DTD1,FNDC3B,TPPP3,MRPL20	8.73677e-05	32
Expression Targets of RAF1	Pathway	201	91	45	RAF1	HBEGF,NOS2,DCN,PTGS2,PTHLH,FOS,HIF1A,ODC1,TGFB1,IL8,MYC,APP,IL1B,MYL2,NFKBIA,ABCB1,MMP2,CCND1,CCNE1,CDK2,JUN,DUSP1,CCR5,CXCL10,GSTP1,CHGA,MYOG,EDNRA,HMOX1,SCNN1A,SERPINE1,PPARG,DDIT3,AREG,COL2A1,CDKN1B,CDK4,MYH11,ATP2A2,OCLN,EGR1,HSPA5,BCL2L11,LDLR,MDM2,TBP,F3,BMP2,MMP1,MMP3,RAC2,ADCYAP1,PLAUR,RAF1,TIAM1,SLC2A1,GADD45A,ACTB,PCK2,MUC2,TGM2,SOCS1,CCNA2,ALOX12,HDC,BIRC5,MYH7,CFLAR,CCNB1,SLC6A2,JUNB,…	9.9835e-05	33
Expression Targets of ILK	Pathway	78	42	53	ILK	NOS2,PTGS2,HIF1A,ACTA2,MYC,IL1B,RB1,NFKBIA,CDH1,VIM,MMP2,CCND1,CREB1,PARP1,CDH2,BDNF,MYOG,FN1,MTOR,NOTCH1,CDK4,MYH11,OCLN,BMP2,PLAUR,COL1A1,FLT1,CCNA2,HES1,COL3A1,TAGLN,OSGEP,ITGA6,LMNA,TCAP,DHFR,EPAS1,YBX1,CCND2,LEF1,NME1,ANKRD2	0.000100935	34
Expression Targets of TNFSF10	Pathway	118	58	48	TNFSF10	PTGS2,PTK2,GJA1,CASP1,CASP8,FOS,HIF1A,CYCS,BID,AKT1,IL8,MYC,TNFSF10,NFKBIA,ABCB1,MMP2,XIAP,JUN,DUSP1,BCL2L1,CXCL10,GSTP1,CXCR1,PTGS1,DDIT3,SOD2,CDKN1B,CDK4,PTTG1,EGR1,TIMP1,HSP90B1,CXCR2,ANXA1,BIRC3,CXCR4,MCL1,IGF1R,GADD45A,EIF2AK2,SOCS1,NOX4,BIRC5,CFLAR,CCNB1,STAT5B,PRDX1,BUB1B,PRDX4,FTH1,PEBP1,BUB1,NFKBIE,PARK7,TYMS,PTBP1,PEA15,IFITM1	0.000140504	35
Expression Targets of HIF1A	Pathway	502	201	39	HIF1A	FGF2,NOS2,AGT,AQP4,PTGS2,PTK2,AQP1,KCNA5,HIF1A,TGFB1,BID,ACTA2,IL8,MYC,CASP3,MYL2,ABCB1,CAV1,CDH1,MYLK,VIM,VASP,MMP2,CCND1,FHL1,JUN,CDH2,HSPB1,BCL2L1,LEP,MYH6,MYOG,CD55,HMOX1,LRP1,ABCA1,PRNP,ETS1,SERPINE1,CXCR1,PPARG,EDNRB,THBS1,MB,IGFBP5,FOXO1,PTGS1,AREG,SPHK1,CXCL12,ADAM17,CALR,FN1,COL2A1,CDKN1B,NOTCH1,ATP2A2,RORA,NR4A1,AGER,PSEN1,BNIP3,GCK,F3,TLR2,CXCR2,ID2,NPM1,SDHB,MMP1,MMP3,SLC25A37,BIRC3,M…	0.000151371	36
Expression Targets of SMAD	Pathway	291	124	42	SMAD	VIP,NOS2,DCN,PTGS2,PTHLH,TGFB1,ACTA2,MYC,APP,IL1B,TNFSF10,NFKBIA,CDH1,GCG,VIM,MMP2,CCND1,XIAP,JUN,MYF5,CDH2,DUSP1,MYOG,CD55,HMOX1,POSTN,SERPINE1,PPARG,THBS1,CXCL12,ADAM17,FN1,COL2A1,CDK4,ID1,SDC1,EGR1,TIMP1,BCL2L11,TLR2,SLC25A4,BMP2,MMP1,PALLD,UCP2,CKM,CXCR4,MCL1,SOD3,ADCYAP1,CLDN11,FGFR1,SCD,CTGF,NR3C1,NCOA1,COL1A1,MUC2,PROC,FST,MSX2,SOX9,PTEN,SSTR2,ACAN,STAT5A,SKP2,NOX4,BIRC5,SP7,GADD45B,NOG,AN…	0.000160036	37
Expression Targets of sGC	Pathway	38	24	61	sGC	NOS2,PTGS2,GJA1,FOS,HIF1A,CYCS,TGFB1,MYL2,BDNF,SERPINE1,CXCL12,OCLN,GCK,F3,SLC12A6,PLAUR,CREM,FLT1,CYP2E1,PCNA,HBG1,PDE4B,PCCA,GUCY1B3	0.000167913	38
Expression Targets of HRAS	Pathway	167	77	45	HRAS	HBEGF,NOS2,PTGS2,GJA1,PTHLH,FOS,HIF1A,ODC1,TGFB1,IL8,MYC,EGFR,CAT,NFKBIA,ABCB1,GSN,VIM,PRKCD,MMP2,CCND1,CCNE1,XIAP,JUN,BCL2L1,CXCL10,GSTP1,HMOX1,SERPINE1,THBS1,AREG,COL2A1,CDKN1B,CDK4,ATP2A2,SDC1,EGR1,BCL2L11,MDM2,BNIP3,BIRC3,PLAUR,SLC2A1,TNC,MUC2,TGM2,NTS,ALOX12,BIRC5,KRAS,NRP1,KLF5,CCNB1,PGF,TAGLN,JUNB,CLU,TGFBR2,LGALS3,ITGA6,KRT18,SMAD4,S100A9,HMGA1,RHOB,SH3KBP1,XRCC5,HMGA2,ST6GAL1,MGAT5,HAS2,…	0.000169438	39
Expression Targets of KRAS	Pathway	139	66	47	KRAS	NOS2,PTGS2,PTK2,PTHLH,FOS,IL8,MYC,SAT1,EGFR,CAT,NFKBIA,CAV1,CDH1,GSN,MMP2,CCND1,JUN,CDH2,GSTP1,POSTN,THBS1,AREG,MDM2,NFE2L2,F3,CXCR2,PALLD,STAT1,IGF1R,PLAUR,PPARD,SLC2A1,BRCA1,NCAM1,PTEN,SLC3A2,IGFBP2,CTSL1,BIRC5,KRAS,FADD,PRKCI,S100A8,CLU,TPM1,EPHA2,SLC26A1,MVK,ERRFI1,MAPK12,S100A9,CD9,EEF1A1,CCND2,RHOB,EZH2,STAT2,PIM1,RRM2,ST6GAL1,RASSF1,TUBB3,EXO1,PTPN3,TMEM176B,ESD	0.000177484	40
Expression Targets of ERBB2	Pathway	188	85	44	ERBB2	EIF2S1,PTGS2,MAPK1,GJA1,FOS,HIF1A,AKT1,IL8,MYC,EGFR,NFKBIA,ABCB1,CAV1,CDH1,EIF4EBP1,GSN,MMP2,CCND1,CCNE1,JUN,CDH2,PDCD4,HSPB1,BCL2L1,GSTP1,SERPINE1,PPARG,THBS1,FOXO1,DDIT3,SPHK1,CDKN1B,MTOR,CTNND1,EGR1,BCL2L11,TAU,F3,MMP1,MKI67,CXCR4,MCL1,PLAUR,TNC,IGFBP3,NCAM1,NCOA3,TIMP3,SRSF2,SKP2,SERPINF1,TGFBR1,BIRC5,TXNIP,KLF5,MUC5AC,PCNA,TXNRD1,S100A4,ITGA2,PTPN6,HNRNPD,CTSS,EEF1A1,MUC5B,PTPRZ1,PGK1,RHOB,C…	0.000178548	41
Expression Targets of AREG	Pathway	47	28	58	AREG	PTGS2,MAPK1,IRS1,PTHLH,FOS,AKT1,NRG1,IL1B,EGFR,CDH1,CCND1,CCNE1,JUN,BCL2L1,AREG,CXCR4,BSG,SNAP25,APOD,MUC5AC,MMP13,EREG,GAP43,ADAM8,CITED1,TNFAIP6,RUNX1,HAS2	0.000183287	42
Expression Targets of CCAAT factors	Pathway	225	99	43	CCAAT factors	AGT,PTGS2,MAPK1,CAT,KCNJ2,ABCB1,STMN1,MMP2,CBS,XDH,THBS1,DDIT3,CES1,CALR,FN1,CDKN1B,PLK1,ID1,PROS1,PTTG1,VWF,TIMP1,CPT1A,G6PD,HSPA5,BCL2L11,LDLR,HSP90B1,ANXA1,IAPP,P4HB,ID2,HOXB7,SDHC,CYBB,ADIPOQ,SCD,CTGF,GADD45A,STK11,COL1A1,SOX9,CCNA2,FGFR2,PENK,SP3,ACLY,CTSL1,GADD45B,VLDLR,NPR1,ELOVL6,TXNIP,MPO,CCNB1,MLH1,WDR5,GPX4,GZMB,LAMA1,TGFBR2,PCNA,ALDH2,HDAC1,THOP1,F10,CCNB2,FTH1,MST1,H2AFX,EPHX1,TOP2B,…	0.000185656	43
Expression Targets of SMAD7	Pathway	109	54	49	SMAD7	DCN,PTHLH,ACTA2,MYC,APP,RB1,CDH1,MMP2,JUN,PARP1,CDH2,PDCD4,MYOG,HMOX1,SERPINE1,FN1,ID1,OCLN,BCL2L11,TLR2,TXN,MMP1,CKM,CXCR4,SCD,CTGF,COL1A1,FST,SOX9,CCNA2,TGFB2,ACAN,MMP8,TGFBR1,COL3A1,WDR5,ZFP36,TAGLN,JUNB,MEN1,BGN,MMP13,CYR61,LEF1,DSPP,CITED2,PTPRK,PMEPA1,HAS2,COL1A2,RECK,C13orf15,COL4A6,RNF11	0.000186033	44
Expression Targets of ENG	Pathway	32	21	63	ENG	PTGS2,ACTA2,MYC,CALD1,MYLK,MMP2,CCND1,SERPINE1,FN1,ID1,EGR1,BCAR1,CRK,MMP1,CTGF,TGFBR1,TAGLN,NR2F2,MMP19,MCAM,CNN1	0.000219137	45
Expression Targets of MIR124-1	Pathway	192	86	44	MIR124-1	MAPK14,TEAD1,APP,CAV1,GSN,CDK2,SMAD5,PTPN12,SPHK1,CDK4,CTNND1,TLN1,PGM1,DNM2,CTGF,NCAM1,NR3C2,STOM,SNAP25,NEK6,MYH9,HES1,DFFB,SNAI2,CD59,TJP2,B4GALT1,CD164,LMNB1,MITF,PODXL,ARHGEF1,PTBP1,APEX2,G3BP1,HTATIP2,SERP1,CDCA7,TNFRSF21,HADH,LDLRAP1,SYCP1,LITAF,BTG3,PDCD6,SYPL1,RDH10,DVL2,SURF4,DCTD,NME4,HEBP2,PLP2,KATNA1,CHSY1,NAA15,EYA4,ELOVL5,KANK1,CHST14,PTTG1IP,AK2,MAGT1,ACTR8,POLR3G,ATP6V0E1,ARFIP1,…	0.000240485	46
Expression Targets of EGF	Pathway	766	293	38	EGF	FGF2,HBEGF,NOS2,DCN,PTGS2,MAPK1,IRS1,ARG1,GJA1,PTHLH,CASP1,FOS,HIF1A,ODC1,CYCS,TGFB1,BID,ACTA2,IL8,MYC,ANXA5,APP,IL1B,RB1,TNFSF10,CASP3,EGFR,ADRB2,CALD1,NFKBIA,ABCB1,CDH1,VIM,PRKCD,MMP2,CCND1,CCNE1,ARG2,CDK2,JUN,CDH2,NCF1,DUSP1,HSP90AA1,BCL2L1,BDNF,LEP,GSTP1,PTPN12,CD55,CLCN3,EZR,EDNRA,HMOX1,LRP1,GFPT1,NR4A3,PRNP,ETS1,SERPINE1,CXCR1,PPARG,EDNRB,THBS1,IGFBP5,SGK1,FOXO1,PTGS1,DDIT3,AREG,SPHK1,ADAM1…	0.000245345	47
Expression Targets of STK11	Pathway	41	25	59	STK11	AGT,PTGS2,GJA1,HIF1A,MYC,CDH1,CDC42,CCND1,CCNE1,BCL2L1,SERPINE1,OCLN,TAU,SLC2A1,CTSD,STK11,PCK2,HK2,CCNA2,SLC3A2,TAGLN,PCNA,GJC1,CLDN3,ETV4	0.000260604	48
Expression Targets of mitogen-activated protein kinase	Pathway	850	322	37	mitogen-activated protein kinase	EIF2S1,HBEGF,NOS2,PTGS2,ROCK1,SLC9A2,AQP1,GJA1,PTHLH,CASP1,FOS,CAPN2,HIF1A,ODC1,MAPK3,TGFB1,IL8,MYC,APP,IL1B,SAT1,NEU1,EGFR,CAT,NFKBIA,ABCB1,CAV1,CDH1,GCG,MMP2,CCND1,CCNE1,FHL1,XIAP,CDK2,PDYN,JUN,CDH2,SDC4,DUSP1,CCR5,BCL2L1,BDNF,TRIM63,CXCL10,GSTP1,CHGA,MYOG,CD55,EZR,EDNRA,HMOX1,SCNN1A,ABCA1,NR4A3,ETS1,SERPINE1,PPARG,THBS1,IGFBP5,SGK1,DDIT3,AREG,CALR,FN1,SOD2,ARF6,COL2A1,ENDOG,AQP3,CDKN1B,NOTCH1,…	0.00027001	49
Expression Targets of EGR1	Pathway	324	135	41	EGR1	FGF2,PTGS2,SLC9A2,PTHLH,NPY,HIF1A,ODC1,CYCS,TGFB1,ACTA2,IL8,MYC,NGFR,RB1,TNFSF10,ALOX5,EGFR,CAT,ABCB1,CDH1,EIF4EBP1,GCG,GSN,STMN1,MMP2,CCND1,JUN,CCK,NCF1,CCR5,CHGA,CBS,MYH6,SERPINE1,PPARG,THBS1,SGK1,F2R,FN1,SOD2,COL2A1,CDKN1B,CDK4,ATP2A2,ID1,MMP14,NR4A1,EGR1,AGER,TIMP1,BCL2L11,LDLR,BCAR1,BNIP3,TBP,F3,ID2,GCLC,FYN,IGF1R,SOD3,PLAUR,GADD45A,NDRG1,TNC,NR3C1,RGS2,COL1A1,CASQ1,PCK2,FLT1,SOCS1,PCSK2,PTE…	0.000271057	50
Expression Targets of CTGF	Pathway	113	55	48	CTGF	DCN,PTGS2,PTK2,GJA1,PTHLH,FOS,HIF1A,AKT1,MYC,TNFSF10,CDH1,VIM,MMP2,CCND1,CDH2,DUSP1,BCL2L1,SERPINE1,FN1,COL2A1,CDKN1B,MMP14,EGR1,TIMP1,F2RL1,MMP1,CXCR4,IGF1R,PLAUR,RETN,ADIPOQ,CTGF,CTSD,TNC,COL1A1,SOX9,CCNA2,TIMP3,ACAN,GPD1,BIRC5,HES1,COL3A1,TGFBI,BGN,MMP13,S100A4,SPARC,TGM1,MGP,ADAMTS4,PODXL,COL1A2,KLF10,CRMP1	0.000287349	51
Expression Targets of EGFR	Pathway	352	145	41	EGFR	FGF2,NOS2,PTGS2,PTHLH,CASP1,CASP8,FOS,HIF1A,TGFB1,BID,IL8,MYC,CASP3,ALOX5,EGFR,NFKBIA,CDH1,VIM,MMP2,CCND1,CCNE1,XIAP,ARG2,CDK2,JUN,CDH2,DUSP1,BCL2L1,CXCL10,SERPINE1,PAK1,SPHK1,FN1,AQP3,CDKN1B,NOTCH1,CDK6,PTTG1,EGR1,BCL2L11,BCAR1,NFE2L2,TBP,F3,TLR2,ID2,MMP1,MMP3,BIRC3,TNNI3,CXCR4,MCL1,FGFR1,BSG,CTGF,FGFR3,SPI1,ACTB,PCK2,MUC2,TGM2,IGFBP3,SOX9,PTEN,SNAP25,FGFR2,SFTPA1,DUSP6,ALOX12,HDC,BIRC5,SP7,HES1…	0.000299551	52
Expression Targets of Ras	Pathway	444	178	40	Ras	FGF2,HBEGF,NOS2,DCN,PTGS2,MAPK1,GJA1,PTHLH,FOS,HIF1A,ODC1,CYCS,TGFB1,ACTA2,IL8,MYC,APP,IL1B,MYL2,NFKBIA,ABCB1,CAV1,CDH1,MYLK,GCG,GSN,MMP2,CCND1,CCNE1,CREB1,PRKCZ,XIAP,CDK2,JUN,MYF5,CDH2,DUSP1,BCL2L1,CXCL10,CHGA,MYOG,HMOX1,SCNN1A,POSTN,ABCA1,TNNT2,ETS1,SERPINE1,PPARG,THBS1,DDIT3,AREG,CXCL12,FN1,CDKN1B,NOTCH1,CDK4,MYH11,GNAI2,ATP2A2,ID1,MMP14,OCLN,EGR1,BCL2L11,MDM2,PSEN1,HSP90B1,BNIP3,TBP,F3,NPM1,B…	0.000334187	53
Expression Targets of oxidized LDL	Pathway	321	133	41	oxidized LDL	FGF2,HBEGF,NOS2,PTGS2,GJA1,FOS,CYCS,TGFB1,IL8,MYC,IL1B,RB1,ALOX5,CAT,NFKBIA,CAV1,CDH1,AIFM1,PRKCD,MMP2,CCND1,CCNE1,CREB1,ARG2,CDK2,PARP1,NCF1,BCL2L1,CXCL10,HSPD1,EDNRA,HMOX1,ABCA1,NR4A3,SERPINE1,PPARG,EDNRB,DDIT3,CXCL12,FN1,SOD2,CDKN1B,CDK4,GNAI2,MMP14,VWF,EGR1,TFAP2A,AGER,TIMP1,HSPA5,LDLR,HSP90B1,HYOU1,NFE2L2,AIF1,F3,TLR2,CXCR2,BMP2,CYP2C8,GCLC,MMP1,MMP3,TNNI3,CXCR4,MCL1,IGF1R,CYBB,SLC27A1,RETN,…	0.000397747	54
Expression Targets of BCR-ABL	Pathway	153	70	45	BCR-ABL	HIF1A,MAP2K1,MYC,TNFSF10,ABCB1,PRKCD,CCND1,XIAP,JUN,PDCD4,BCL2L1,HMOX1,SPHK1,HSPA8,CDKN1B,MTOR,PLK1,ESPL1,EGR1,BCL2L11,MDM2,CXCR4,MCL1,FYN,SLC2A1,BRCA1,CEACAM1,PTEN,LYN,SKP2,HDC,BIRC5,MLH1,MSH2,PRKCI,TEC,HNRNPK,SET,CDH11,HNRNPA2B1,RAN,AURKA,RAD51,ISG15,NOV,PEBP1,BCL6,CDH13,CCND2,BUB1,MAD2L1,CDC20,E2F3,RUNX1,IRF8,MSH3,NUP98,PIM1,ZNF423,HNRNPA1,IGLL1,NME1,PCBP2,PHLPP1,WRN,ATF5,TAB1,ABI2,GAS2,RASEF	0.000439964	55
Expression Targets of VEGFA	Pathway	405	163	40	VEGFA	EIF2S1,HBEGF,NOS2,AQP4,PTGS2,AQP1,GJA1,FOS,ACTA2,DES,IL8,CASP3,ABCB1,CAV1,CDH1,VIM,VASP,MMP2,CCND1,XIAP,CDK2,DUSP1,BCL2L1,LPAR1,CXCL10,MYH6,CD55,HMOX1,LRP1,NR4A3,CRYAB,ETS1,SERPINE1,CXCR1,THBS1,MB,IGFBP5,CXCL12,S1PR1,ADAM17,CALR,FN1,SOD2,ARF6,AQP3,CDKN1B,NOTCH1,APAF1,ID1,MMP14,OCLN,VWF,NR4A1,EGR1,TIMP1,HSPA5,CTSK,BNIP3,CAV2,F3,SLC12A6,CXCR2,ID2,BMP2,CYP2C8,MMP1,MMP3,TNNI3,MKI67,CXCR4,MCL1,PLAUR,S…	0.00047856	56
Expression Targets of FOXO3	Pathway	156	71	45	FOXO3	NOS2,SCP2,IRS1,GJA1,CASP1,CASP8,HIF1A,IL8,MYC,TNFSF10,CASP3,CAT,ABCB1,CAV1,CDH1,MMP2,CCND1,XIAP,BCL2L1,TRIM63,SERPINE1,FOXO1,SOD2,CDKN1B,PLK1,ID1,EGR1,TIMP1,BCL2L11,BNIP3,TXN,MMP3,CKM,CTGF,GADD45A,BECN1,PCK2,IGFBP3,TGFB2,CTSL1,BIRC5,GADD45B,TXNIP,BCL10,CFLAR,HMGCS2,LIFR,JUP,GLUL,PRDX2,KCNJ8,CYR61,CFH,CDKN1C,BCL6,CCND2,NFKBIB,SEPP1,DDIT4,BTG1,NFKBIE,CCNG2,FHIT,TSC22D3,MAP1LC3B,CITED2,DDB1,BMPER,MX…	0.000481899	57
Expression Targets of EIF4E	Pathway	68	36	52	EIF4E	FGF2,PTGS2,HIF1A,ODC1,IL8,MYC,RHOA,ABCB1,MMP2,CCND1,HSP90AA1,BCL2L1,ETS1,DDIT3,EIF4E,MMP14,MDM2,TAU,MMP1,MCL1,PLAUR,SCD,CCNA2,SKP2,BIRC5,CCNB1,RPL18A,EPAS1,TIAL1,CDC6,YBX1,TAL1,IRF7,RRM2,SLBP,KLF13	0.000498256	58
Expression Targets of MIR373	Pathway	68	36	52	MIR373	KIAA1919,TGFBR2,STK4,TNFAIP1,NIN,CENPF,BAZ1A,LMNB1,PRC1,PBK,CYB5R4,HERPUD1,HSPA14,CFL2,MKRN1,KIF23,SEPT2,RPIA,FYCO1,TFAP4,USP12,CNOT6,GLTP,TMEM9B,UBXN1,ZHX1,TBC1D2,PACRGL,C12orf23,C13orf27,NUPL1,C9orf78,LUC7L2,RNF149,PCGF5,TMEM14A	0.000498256	59
Expression Targets of oncogene	Pathway	328	135	41	oncogene	FGF2,NOS2,DCN,PTGS2,PTHLH,FOS,MYB,KCNA5,HIF1A,ODC1,TGFB1,IL8,MYC,NRG1,RB1,ALOX5,EGFR,ABCB1,CAV1,CDH1,MMP2,CCND1,CCNE1,THBS2,PDYN,JUN,SDC4,CCR5,BCL2L1,LEP,MYOG,HMOX1,SERPINE1,THBS1,IGFBP5,PTGS1,DDIT3,KCNH2,FN1,CDKN1B,EGR1,TFAP2A,BCL2L11,MDM2,NFE2L2,TBP,F3,MMP1,MMP3,STAT1,BIRC3,MKI67,CXCR4,MCL1,IGF1R,PLAUR,SLC2A1,SST,GADD45A,NDRG1,NR3C1,COL1A1,BRCA1,IGFBP3,KIT,SOCS1,CCNA2,SSTR2,NCOA3,TGFB2,ACAN,PEN…	0.000500901	60
Expression Targets of DCN	Pathway	47	27	56	DCN	NOS2,DCN,CASP1,CASP8,IL8,EGFR,MYLK,DUSP1,PDCD4,BDNF,MYOG,CAMK2G,MMP14,SDC1,TIMP1,MMP1,CTGF,SEMA3A,FST,ACAN,COL3A1,FBN1,BGN,PTPRZ1,BCAN,LUM,KERA	0.000533726	61
Expression Targets of LRRC4	Pathway	23	16	66	LRRC4	MAPK1,MAPK3,AKT1,RB1,EGFR,STMN1,CCND1,CDK2,JUN,CDKN1B,CXCR4,RAF1,KRAS,PCNA,GFAP,LRRC4	0.000587626	62
Expression Targets of histone deacetylase	Pathway	601	232	38	histone deacetylase	FGF2,NOS2,PTGS2,CA2,AQP1,GJA1,CASP8,FOS,NPY,HIF1A,ODC1,TGFB1,ACTA2,IL8,MYC,APP,IL1B,TNFSF10,CASP3,ALOX5,EGFR,NFKBIA,ABCB1,CDH1,GSN,AIFM1,CCND1,CCNE1,XIAP,JUN,DUSP1,BCL2L1,BDNF,CXCL10,GSTP1,MYH6,MYOG,EZR,NR4A3,SERPINE1,PPARG,THBS1,PTGS1,CXCL12,FN1,COL2A1,CDKN1B,NOTCH1,APAF1,CDK4,PLK1,GNAI2,ID1,CHEK1,PTTG1,VWF,NR4A1,EGR1,TIMP1,HSPA5,BCL2L11,BNIP3,ATP2A3,F3,ANXA1,SIRT3,ID2,BMP2,MMP1,MMP3,STAT1,BIRC3…	0.000609684	63
Expression Targets of TGFA	Pathway	226	97	42	TGFA	FGF2,HBEGF,NOS2,DCN,PTGS2,PTHLH,FOS,MYB,TGFB1,DES,IL8,MYC,NRG1,RB1,EGFR,CAV1,VIM,MMP2,CCND1,CCNE1,CREB1,XIAP,CDK2,JUN,MYF5,BCL2L1,MYOG,EDNRA,ABCA1,SERPINE1,PTGS1,AREG,FN1,COL2A1,CDK4,MMP14,SDC1,OCLN,PTTG1,EGR1,TIMP1,CAV2,F3,MMP1,MMP3,BIRC3,PLAUR,CTGF,CTSD,COL1A1,MUC2,IGFBP3,KIT,SOX9,DUSP5,ACAN,NTS,DUSP6,ALOX12,HDC,GPD1,BIRC5,KRAS,HES1,SLC1A3,TLR5,PGF,TAGLN,CDH17,MUC4,JUNB,MUC5AC,TGFBR2,FGFBP1,MMP…	0.000612267	64
Expression Targets of MYOD1	Pathway	160	72	44	MYOD1	HBEGF,FOS,ACTA2,DES,NGFR,RB1,NEU1,MYL2,DMD,CCND1,CCNE1,MYF5,DUSP1,MYOG,CRYAB,TNNT2,IGFBP5,ID1,SDC1,OPTN,TNNI3,UCP2,CKM,TNNI1,SLC2A1,SST,XBP1,NR3C1,NCAM1,CCNA2,CTSB,SP3,SP7,MYH7,CCNB1,JUNB,TPM1,SGCA,BIN1,HEY1,MAFB,CDC6,RUNX1,TCF3,DLL1,MCM2,MYCL1,ANK1,ACSL5,IGLL1,FSTL1,MYL1,MYL4,RAPSN,RECK,CHRNA1,ACTA1,TNNC2,SGCG,CDH15,MYH4,TNNT1,IFRD1,MYH1,TRIM72,CAND2,PITX3,SMYD1,TNNI2,MYH8,MYH7B,ADAMTSL2	0.000654256	65
Expression Targets of APP	Pathway	297	123	41	APP	FGF2,MAPK14,NOS2,AQP4,PTGS2,IRS1,AQP1,GJA1,NPY,HIF1A,ODC1,CAMK4,DNM1L,ACTA2,IL8,APP,IL1B,TNFSF10,CASP3,EGFR,CAT,RYR3,KCNJ10,ABCB1,GSK3B,MMP2,CCND1,XIAP,JUN,HSPB1,C5,CCR5,BCL2L1,BDNF,LEP,CXCL10,CBS,EDNRA,HMOX1,PRNP,SERPINE1,EDNRB,DDIT3,PLCD1,NOTCH1,APAF1,MMP14,OCLN,EGR1,BCL2L11,LDLR,TAU,TLR2,MMP3,MCL1,ADCYAP1,PLAUR,TF,SST,CTSD,XBP1,NR3C1,ACTB,IFNGR1,IGFBP3,NR3C2,FLT1,PTEN,CD68,PENK,PLD2,APOD,HES1,…	0.000665889	66
Expression Targets of CREB1	Pathway	557	216	38	CREB1	NOS2,DCN,CD8A,PTGS2,ARG1,GJA1,CASP8,FOS,NPY,KCNA5,HIF1A,CYCS,IL8,IL1B,NGFR,NFKBIA,ABCB1,CAV1,CDH1,HBG2,SLC19A1,MMP2,CCND1,CREB1,PDYN,JUN,CDH2,ITPR1,CCK,SDC4,DUSP1,CCR5,BCL2L1,BDNF,TAC1,LEP,CXCL10,GSTP1,CHGA,HSPD1,CD55,HMOX1,POSTN,ABCA1,NR4A3,SERPINE1,PPARG,FOXO1,DDIT3,AREG,FN1,SOD2,ATP12A,AQP3,TFAM,ATP2A2,ID1,MMP14,PROS1,NR4A1,EGR1,TFAP2A,CPT1A,G6PD,PRKG1,HSPA5,ADORA3,LDLR,MDM2,PSEN1,RGS4,NFE2L2,…	0.000708354	67
Expression Targets of SMAD3	Pathway	287	119	41	SMAD3	FGF2,NOS2,DCN,PTGS2,PTHLH,FOS,TGFB1,ACTA2,MYC,APP,IL1B,ALOX5,CFL1,CDH1,VIM,MMP2,CCND1,CREB1,THBS2,XIAP,JUN,DUSP1,LEP,MYOG,HMOX1,SERPINE1,PPARG,THBS1,CXCL12,FN1,COL2A1,CDKN1B,MTOR,ID1,OCLN,CSRP2,EGR1,TIMP1,BCL2L11,MDM2,TLR2,MMP1,PALLD,CKM,PPARD,PRDX6,CTGF,TNC,FGFR3,SEMA3A,COL1A1,MUC2,FST,MSX2,CCNA2,SSTR2,TGFB2,TIMP3,SKP2,MMP8,BIRC5,GADD45B,HES1,COL3A1,ZFP36,TAGLN,MUC4,JUNB,MUC5AC,ANKRD1,TGFBR2,TGF…	0.00076954	68
Expression Targets of CCND1	Pathway	99	48	48	CCND1	PTGS2,SRD5A1,MAP3K5,CASP3,ABCB1,CCND1,CCNE1,BCL2L1,THBS1,COL2A1,CDKN1B,BCL2L11,MMP3,CKM,PLAUR,FGFR1,SLC2A1,GADD45A,ACTB,BRCA1,HK2,CCNA2,FGFR2,TGFB2,SKP2,TGFBR1,HDC,FADD,TGFBR2,PCNA,JUP,HSPB8,EREG,KRT18,DHFR,MYBL2,CCNB2,CDC6,RHOB,HSD17B2,CKS1B,CRABP2,TYMS,CCNE2,ZNF703,STARD5,EIF4EBP3,ORAOV1	0.000784423	69
Expression Targets of MET	Pathway	60	32	52	MET	HBEGF,PTGS2,MYC,TNFSF10,EGFR,CAT,AIFM1,MMP2,CCND1,XIAP,JUN,SERPINE1,THBS1,FN1,AQP3,CDKN1B,F3,BMP2,MMP1,CXCR4,MCL1,PLAUR,CTGF,NR3C1,SEMA3A,ACTB,SLC2A2,BIRC5,TAL1,BUB1,RELN,REG4	0.000888756	70
Expression Targets of PGR	Pathway	204	88	42	PGR	HBEGF,PTGS2,IRS1,GJA1,PTHLH,FOS,HIF1A,TGFB1,IL8,MYC,RB1,CASP3,EGFR,NFKBIA,ABCB1,GRP,MMP2,CCND1,JUN,PARP1,DUSP1,BCL2L1,POSTN,SERPINE1,PPARG,THBS1,IGFBP5,SGK1,FOXO1,F2R,AREG,SPHK1,ADAM17,FN1,OXT,F3,BMP2,MMP1,ADCYAP1,SUMO1,OXTR,NR3C2,MSX2,SNAP25,PAPPA,TIMP3,ALOX12,PFKFB3,CTSL1,ADAMTS1,FOLR1,FAAH,NRP1,FKBP5,KLF5,DFFB,JUNB,HPGD,ITGA6,PTGES,EREG,SLPI,CYR61,COMT,PGRMC1,BCL6,MBP,CD63,MMP19,PAEP,RUNX1,TMP…	0.000900575	71
Expression Targets of HGF	Pathway	363	146	40	HGF	EIF2S1,HBEGF,NOS2,DCN,PTGS2,FOS,HIF1A,ODC1,TGFB1,DES,IL8,MYC,APP,NRG1,NGFR,SAT1,EGFR,MYL2,CAT,NFKBIA,CFL1,ABCB1,CAV1,CDH1,GCG,VIM,AIFM1,WASL,MMP2,CCND1,CCNE1,CREB1,XIAP,JUN,CDH2,DUSP1,BCL2L1,MYH6,MYOG,HMOX1,TNNT2,ETS1,SERPINE1,THBS1,CXCL12,ACTN4,FN1,COL2A1,MMP14,OCLN,PTTG1,EGR1,TIMP1,CBLL1,LDLR,MDM2,NFE2L2,GCK,SLC20A2,F3,ANXA1,BMP2,GCLC,MMP1,MMP3,BIRC3,CKM,CXCR4,MCL1,CYBB,PLAUR,SLC2A1,CTGF,GADD45…	0.000963086	72
Expression Targets of PAX3	Pathway	75	38	50	PAX3	MYF5,BCL2L1,MYOG,CDKN1B,EGR1,ID2,CXCR4,TNC,PAX6,NCAM1,KIT,FLT1,MSX2,TGFB2,NF1,HES1,DCT,PDGFRA,SNAI2,F10,CDKN1C,ID3,SOSTDC1,MBP,MCM5,MITF,TYR,CXCL14,TYRP1,DACH2,EYA2,GFAP,BVES,ST8SIA2,DPYSL2,MPZ,FRG1,ST8SIA4	0.00102714	73
Expression Targets of ubiquitin	Pathway	565	217	38	ubiquitin	NOS2,PTGS2,MAPK1,IRS1,PTK2,GJA1,PTHLH,CASP8,FOS,MYB,HIF1A,MAPK3,CYCS,TGFB1,BID,AKT1,IL8,MYC,APP,SAT1,MAP3K5,RB1,CASP3,EGFR,NFKBIA,RHOA,ABCB1,GSK3B,CDC42,CCND1,CCNE1,CREB1,XIAP,CDK2,JUN,DUSP1,PDCD4,HSP90AA1,TRIM63,SMAD5,HMOX1,TSC2,ABCA1,PRNP,PPARG,SGK1,PAK1,FOXO1,KCNH2,FLNA,FN1,CDKN1B,MTOR,NOTCH1,CDK4,ID1,CHEK1,PTTG1,NR4A1,BCL2L11,LDLR,MDM2,F2RL1,NFE2L2,TAU,OAZ1,ID2,NPM1,ARRB2,STAT1,BIRC3,MFN2,UCP…	0.00123144	74
Expression Targets of MIR183	Pathway	12	10	76	MIR183	TGFB1,FOXO1,ADAM17,CDKN1B,EGR1,CD68,AURKB,MYBL2,AURKA,MAP1LC3B	0.00126619	75
Expression Targets of MAX	Pathway	61	32	51	MAX	EIF2S1,ODC1,CYCS,MYC,EGFR,CCND1,HSP90AA1,MYH6,HMOX1,ABCA1,SERPINE1,DDIT3,CDK4,ID1,CXCR4,GADD45A,NDRG1,PKLR,NCL,CCNB1,HDAC2,DHFR,AURKA,DDR2,HMGA1,ENO1,CCND2,CDC25A,MCM7,MTDH,PRKACB,KIAA1524	0.00127258	76
Expression Targets of SMAD4	Pathway	209	89	42	SMAD4	PTGS2,CYCS,MAP2K1,TGFB1,ACTA2,IL8,MYC,IL1B,TNFSF10,ALOX5,EGFR,CDH1,EIF4EBP1,VIM,MMP2,CCND1,CREB1,THBS2,XIAP,JUN,CDH2,DUSP1,LEP,HMOX1,SCNN1A,ETS1,SERPINE1,PPARG,THBS1,FN1,ID1,OCLN,TIMP1,BCL2L11,MDM2,TLR2,MMP1,UCP2,SCD,CTGF,TNC,NCOA1,COL1A1,MUC2,FST,BRCA1,KIT,MSX2,SSTR2,TIMP3,MMP8,SP7,GADD45B,MYH7,SMAD1,WDR5,TAGLN,MUC4,JUNB,MUC5AC,TGFBI,BGN,MMP13,LAMC1,SPARC,CLDN3,FABP2,SMAD4,JAM2,HEY1,RAD51,TNFSF1…	0.00136132	77
Expression Targets of CDK	Pathway	40	23	56	CDK	HIF1A,MYOG,FOXO1,CHEK1,PTTG1,BCL2L11,BNIP3,MMP3,MKI67,CKM,MCL1,NR3C1,CCNA2,SKP2,BIRC5,CCNB1,CDC6,MBP,FBXO5,CDT1,CCNG1,SLBP,CYP2B6	0.00142956	78
Expression Targets of CYR61	Pathway	59	31	51	CYR61	PTGS2,HIF1A,ACTA2,IL8,MYC,IL1B,ALOX5,MMP2,XIAP,CDK2,SERPINE1,CXCR1,FN1,COL2A1,CDKN1B,NR4A1,TIMP1,CTSK,CXCR2,BMP2,MMP1,MMP3,RAF1,CTGF,TGFBR2,MMP13,ITGA2,ITGA3,ITGAV,CYR61,ITGB5	0.00147366	79
Expression Targets of TGFBR1	Pathway	99	47	47	TGFBR1	DCN,PTGS2,PTK2,PTHLH,HIF1A,ACTA2,EGFR,CALD1,ABCB1,CDH1,VIM,PDCD4,LEP,HMOX1,SERPINE1,PPARG,FN1,GNAI2,ID1,CSRP2,TIMP1,TLR2,MMP1,SLC2A1,CTGF,COL1A1,MUC2,PTEN,CCNA2,ACVR1B,TGFB2,TIMP3,TGFBR1,GADD45B,IRF1,LGALS1,HES1,ZFP36,TAGLN,TGFBI,BGN,MMP13,LAMC1,CDKN1C,RHOB,ARHGEF2,B3GAT3	0.00154942	80
Expression Targets of ncRNA	Pathway	279	114	40	ncRNA	FGF2,NOS2,AGT,PTGS2,IRS1,PTK2,GJA1,PTHLH,TGFB1,MYC,APP,GNA13,EGFR,ABCB1,CAV1,CDH1,MMP2,CCND1,PARP1,CDH2,GSTP1,MYH6,PPARG,ACTN1,AREG,HSPA8,EIF4E,FN1,SOD2,PLK1,EGR1,HSPA5,HYOU1,TAU,ATP1A1,TXN,PDLIM5,MMP1,IGF1R,PLAUR,PPARD,RAF1,LYZ,CTGF,SPI1,VIL1,HDAC3,ACTB,BRCA1,HSPA9,PTEN,APEX1,RNASEL,IGFBP2,BIRC5,GADD45B,MEST,PYCARD,MYH7,GNA12,SLC6A14,MUC4,JUNB,LAMA1,FBN1,HDAC1,PLCB1,GLUL,CD2AP,KALRN,SPARC,ITGA3,…	0.00181346	81
Expression Targets of CDK2	Pathway	50	27	52	CDK2	PTGS2,MYC,CCNE1,CDK2,SERPINE1,CDKN1B,CHEK1,BCL2L11,MKI67,CKM,RGS2,CCNA2,SFTPA1,SKP2,TGFBR1,CCNB1,CYP3A4,CDT1,TTK,CCNC,PLK4,PCYT1A,KPNA2,CYP2B6,IRF6,CHRNE,COL5A2	0.00183831	82
Expression Targets of KLF6	Pathway	50	27	52	KLF6	NOS2,TGFB1,MYC,CDH1,JUN,BCL2L1,PPARG,CDKN1B,TFAP2A,MDM2,GCK,IGF1R,COL1A1,SERPINA1,TGFBR1,TXNIP,TAGLN,LAMA1,TGFBR2,PCNA,SERPINH1,KRT19,TFPI2,DLK1,WEE1,KRT4,KRT12	0.00183831	83
Expression Targets of Rho kinase	Pathway	110	51	45	Rho kinase	NOS2,PTGS2,ARG1,PTHLH,FOS,HIF1A,ACTA2,MYC,PTPN11,APP,NFKBIA,CDH1,CDC42,MMP2,CCND1,XIAP,CDK2,JUN,CDH2,MYOG,ABCA1,SERPINE1,PPARG,EDNRB,THBS1,COL2A1,CDKN1B,CDK4,CDK6,ATP2A2,MMP14,BMP2,MMP1,CTGF,TNC,SOX9,CCNA2,TGFB2,SKP2,ACAT1,MYH7,TAGLN,MMP13,SNAI2,ITGA2,PDGFA,CTNNA1,TNFRSF12A,LUM,SYP,LTBP3	0.00186384	84
Expression Targets of TGFB3	Pathway	105	49	46	TGFB3	FGF2,MAPK14,DCN,ROCK1,GJA1,TGFB1,MYC,RYR3,CDH1,GSK3B,VIM,CDH2,POSTN,SERPINE1,FN1,COL2A1,NOTCH1,PLK1,OCLN,BCL2L11,PSEN1,TNNI3,CLDN11,SST,CTGF,TNC,COL1A1,NCAM1,SOX9,PTEN,TGFB2,ACAN,COL3A1,PCNA,TGFBI,BGN,JUP,MMP13,SNAI2,ITGA3,SMAD4,LEF1,TSC22D1,FBN2,ABI2,PKP2,XYLT1,IRF6,UBE2J1	0.00193442	85
Expression Targets of EWS-FLI1	Pathway	55	29	51	EWS-FLI1	MYC,CASP3,CCND1,CCNE1,THBS2,CCK,CHGA,MYOG,THBS1,FOXO1,CDKN1B,MMP1,CXCR4,TNC,IGFBP3,LYN,SNAP25,SKP2,PLD2,AURKB,NTRK2,TGFBR2,CDKN1C,AURKA,EZH2,PBK,RBM39,DKK2,GSTM4	0.00197778	86
Expression Targets of PPARG	Pathway	627	237	37	PPARG	FGF2,HBEGF,NOS2,AGT,DCN,PTGS2,IRS1,ARG1,AQP1,FOS,TGFB1,ACTA2,IL8,MYC,PTPN11,APP,IL1B,SAT1,TNFSF10,ALOX5,EGFR,ADRB2,CAT,CALD1,NFKBIA,CAV1,CDH1,GSK3B,GCG,STMN1,MMP2,CCND1,CREB1,XIAP,RPS6KB1,CDH2,NCF1,DUSP1,LEP,CXCL10,CBS,MYOG,HMOX1,XDH,POSTN,LRP1,ABCA1,SERPINE1,PPARG,EDNRB,THBS1,SGK1,PTGS1,DDIT3,CALR,FN1,SOD2,ATP12A,AQP3,CDKN1B,TFAM,APOA4,MYH11,PPP1R14A,ATP2A2,SDC1,PTTG1,EGR1,AGER,CPT1A,HSPA5,LDLR,…	0.00198781	87
Expression Targets of PTK2	Pathway	90	43	47	PTK2	NOS2,PTGS2,IRS1,PTK2,FOS,HIF1A,MAP2K1,ACTA2,AKT1,MYC,CAV1,CDH1,AIFM1,MMP2,CCND1,CCNE1,XIAP,CDK2,JUN,CDH2,HSPB1,MYH6,MYOG,COL2A1,CDKN1B,MTOR,CDK4,MMP14,CAV3,EGR1,LDLR,MMP1,PALLD,CTGF,SKP2,MYH2,BIRC5,MYH7,TAGLN,CIB1,MMP13,CDKN1C,PTPRJ	0.00211214	88
Expression Targets of PRKCB	Pathway	103	48	46	PRKCB	FGF2,NOS2,PTGS2,FOS,NPY,TGFB1,MYC,APP,SAT1,CASP3,MYL2,NFKBIA,ABCB1,MMP2,CCND1,JUN,HSPB1,SERPINE1,FN1,SOD2,CDKN1B,MTOR,ATP2A2,EGR1,TIMP1,LDLR,F3,IAPP,BMP2,MMP1,MMP3,CYBB,RETN,SLC2A1,CTGF,FAM3B,NOX4,HDC,ADAMTS1,ABCB4,MYH7,ZFP36,TGFBR2,LIMK2,RELB,MAPK6,PRKX,EFHD2	0.00222615	89
Expression Targets of BTRC	Pathway	63	32	50	BTRC	MYC,RB1,NFKBIA,CDH1,CCND1,CDK2,PDCD4,FN1,PTTG1,BCL2L11,MDM2,STAT1,MCL1,CCNA2,IL10RA,PER1,MAP3K7,CSNK1E,CDC25B,SMAD4,CDC20,NFKBIB,FBXO5,CDC25A,PSMB5,FBXW11,WEE1,IFNAR1,PLK4,PHLPP1,REST,DEPTOR	0.00248584	90
Expression Targets of RHOA	Pathway	164	71	43	RHOA	NOS2,AGT,PTGS2,FOS,HIF1A,ACTA2,IL8,IL1B,MYL2,NFKBIA,RHOA,ABCB1,CDH1,VIM,MMP2,CCND1,CCNE1,CREB1,CDK2,JUN,MYOG,HMOX1,ABCA1,TNNT2,SERPINE1,THBS1,ACTN1,FN1,COL2A1,CDKN1B,MTOR,CDK4,MYH11,ATP2A2,MMP14,EGR1,HSP90B1,F3,CXCR4,PLAUR,SLC2A1,CTGF,TNC,BECN1,SOX9,CCNA2,ACAN,SKP2,SLC3A2,BIRC5,MYH7,CCNB1,TAGLN,TGFBR2,PCNA,TPM1,KLF2,MMP13,PDGFRA,PTGES,CTNNA1,CYR61,CCNB2,RHOB,CD63,BMPER,COL1A2,GDA,CDH15,FLRT3,LIMA1	0.00248664	91
Expression Targets of CCKBR	Pathway	21	14	63	CCKBR	HBEGF,PTGS2,FOS,AKT1,IL8,RHOA,CCND1,XIAP,LEP,NR4A1,CREM,HDC,TFF2,ITGAV	0.00253401	92
Expression Targets of TXNIP	Pathway	19	13	65	TXNIP	PTGS2,HIF1A,IL1B,CASP3,CXCL12,FN1,CDKN1B,SLC2A1,CCNA2,TXNIP,KLF2,COL4A1,BCL6	0.00275293	93
Expression Targets of CYBA	Pathway	19	13	65	CYBA	HIF1A,CASP3,EGFR,HMOX1,TSC2,SERPINE1,FN1,SOD2,CDKN1B,CYBB,SOD3,CYBA,EPAS1	0.00275293	94
Expression Targets of TAU	Pathway	44	24	53	TAU	PTGS2,EIF4EBP1,CCNE1,CXCL10,PRNP,TAU,STAT1,SLC2A1,OXTR,SP3,IRF1,GLO1,LIFR,IL6ST,IRF2,EPAS1,ISG15,B2M,STAT2,STMN2,RHEB,HTRA1,GFAP,SYP	0.00284885	95
Expression Targets of E2F2	Pathway	61	31	50	E2F2	MYC,MAP3K5,CCNE1,MYOG,SERPINE1,MDM2,MKI67,MCL1,PLAUR,CASP6,FGFR2,BIRC5,CCNB1,PCNA,DHFR,BIN1,CDC6,TOP2B,CCND2,CDC25A,CDT1,MCM7,MCM3,GMNN,TP53BP2,MCM2,MCM10,PPP1R13B,KPNA2,MCM8,CDCA4	0.00288355	96
Expression Targets of myosin heavy chain	Pathway	17	12	66	myosin heavy chain	MYH6,CDK4,ATP2A2,ACTB,ACTN3,CCNA2,MYH2,JUND,TAGLN,CCND2,MYH1,KBTBD10	0.0029469	97
Expression Targets of APC/C	Pathway	49	26	52	APC/C	CCND1,TFAM,PTTG1,CCNA2,SKP2,AURKB,CCNB1,CCNB2,AURKA,TPX2,CDC6,CDH13,CDC25A,E2F3,RUNX1,GMNN,TK1,NEK2,CKAP2,ORC1,SKIL,HSF2,SLBP,DYRK3,CDCA3,FBXW5	0.0030821	98
Expression Targets of SENP1	Pathway	15	11	68	SENP1	HBEGF,NOS2,CCND1,JUN,ETS1,MMP1,FKBP5,HDAC1,TMPRSS2,RANGAP1,SENP1	0.00309004	99
Expression Targets of FZR1	Pathway	13	10	71	FZR1	PTTG1,CCNA2,SKP2,FZR1,AURKA,CDC20,CDC25A,PIM1,GMNN,ORC1	0.003144	100
Expression Targets of CDH5	Pathway	13	10	71	CDH5	ACTA2,CDH2,HMOX1,TIAM1,BIRC5,MPO,TAGLN,EPHA2,TFPI2,MCAM	0.003144	101
Expression Targets of SAT1	Pathway	13	10	71	SAT1	HIF1A,MAPK3,SAT1,HMOX1,IGFBP3,CCNA2,IGFBP2,CCNB1,SMOX,AMD1	0.003144	102
Expression Targets of stress fibers	Pathway	13	10	71	stress fibers	PTGS2,FOS,ANXA5,CCND1,TMOD1,MMP14,MMP3,CTGF,SOX9,MMP13	0.003144	103
Expression Targets of PKG	Pathway	89	42	46	PKG	PTGS2,GJA1,FOS,ACTA2,CAT,RHOA,MMP2,CCND1,CCNE1,JUN,DUSP1,BDNF,TAC1,HMOX1,POSTN,SERPINE1,EDNRB,THBS1,FN1,SOD2,CDK4,ATP2A2,EGR1,GCK,SLC12A6,TXN,SOD3,PLAUR,PPARD,RGS2,HK2,CCNA2,SKP2,TAGLN,MMP13,PTGES,PRDX2,HNRNPD,HBG1,TYR,HINT1,CYP2B6	0.00316155	104
Expression Targets of PRKCE	Pathway	89	42	46	PRKCE	NOS2,PTGS2,PTHLH,FOS,TGFB1,ACTA2,AKT1,MYC,APP,CASP3,CAV1,GSN,CCND1,CCNE1,XIAP,JUN,DUSP1,BCL2L1,GSTP1,CD55,NOTCH1,ATP2A2,EGR1,HSPA5,LDLR,MDM2,MMP1,RAF1,TNC,ACTB,SNAP25,BIRC5,MYH7,FADD,JUNB,TSPO,PDGFA,GAP43,TNFAIP1,ETV4,PIM1,ELK1	0.00316155	105
Expression Targets of GRM5	Pathway	28	17	58	GRM5	NOS2,FOS,IL8,MYC,APP,EGFR,CCND1,PDYN,BCL2L1,BDNF,SOD2,NR4A1,CYBB,PENK,SLC1A3,CYBA,EEF1A1	0.00316476	106
Expression Targets of NAMPT	Pathway	74	36	48	NAMPT	FGF2,MAPK14,PTGS2,HIF1A,CYCS,TGFB1,IL8,IL1B,CASP3,CALD1,MMP2,MYF5,CXCL10,ABCA1,SERPINE1,PPARG,TIMP1,F3,MMP1,MMP3,MKI67,ADIPOQ,BSG,SLC2A1,GADD45A,CARTPT,COL1A1,NAMPT,ACAT1,IL16,MMP13,HPGD,PTGES,SMTN,ADAMTS4,TBXAS1	0.00337895	107
Expression Targets of ROCK1	Pathway	97	45	45	ROCK1	MAPK14,NOS2,PTGS2,ROCK1,FOS,HIF1A,TGFB1,ACTA2,IL8,EGFR,CALD1,CDH1,MMP2,CCND1,POSTN,CRYAB,SERPINE1,EDNRB,FN1,CDKN1B,MYH11,ROCK2,F3,BMP2,PLAUR,CTGF,TNC,ACTB,CLDN7,TGFB2,ACAT1,KRAS,PLIN2,MYH7,COL3A1,TAGLN,TGFBI,LMNA,SCN9A,PTX3,ITGAV,MGP,TNFRSF12A,LAMA2,COL1A2	0.00339268	108
Expression Targets of PTGS2	Pathway	237	97	40	PTGS2	NOS2,PTGS2,ARG1,PTHLH,HIF1A,IL8,APP,NRG1,ALOX5,ABCB1,CDH1,MMP2,CCND1,XIAP,CDK2,BCL2L1,TRIM63,CXCL10,GSTP1,CHGA,CD55,ABCA1,SERPINE1,IGFBP5,PTGS1,DDIT3,AREG,CXCL12,FN1,COL2A1,AQP3,CDKN1B,MTOR,MMP14,OCLN,TIMP1,F3,MMP1,BIRC3,CXCR4,MCL1,XRCC6,CYBB,PLAUR,BSG,CTSD,OXTR,ACTB,MUC2,IGFBP3,SOX9,CD68,CCNA2,ACAN,SKP2,NOX4,MMP8,COX1,SPINT1,BIRC5,SP7,PTGER4,CFLAR,VHL,CLU,MUC5AC,TGFBR2,PCNA,ATP6AP2,DCT,MMP13,HPG…	0.0036645	109
Expression Targets of AGT	Pathway	715	265	37	AGT	FGF2,HBEGF,NOS2,SLC26A4,HCRT,AGT,PTGS2,IRS1,ROCK1,ATP2B1,ARG1,AQP1,GJA1,PTHLH,FOS,NPY,HIF1A,TGFB1,ACTA2,DES,IL8,MYC,APP,NRG1,IL1B,RB1,CASP3,EGFR,MYL2,CAT,CALD1,NFKBIA,RHOA,CAV1,CDH1,MYLK,VIM,AIFM1,PRKCD,MMP2,CCND1,CCNE1,CREB1,FHL1,PLCB3,ARG2,JUN,MYF5,PARP1,SLC7A1,CDH2,NCF1,DUSP1,HSP90AA1,HSPB1,BCL2L1,BDNF,TRIM63,SMAD5,LEP,CXCL10,MYH6,HMOX1,XDH,SCNN1A,POSTN,LRP1,GFPT1,ABCA1,NR4A3,ETS1,SERPINE1,PPA…	0.00376307	110
Expression Targets of A2M	Pathway	40	22	53	A2M	NOS2,PTGS2,FOS,MYC,MYL2,CFL1,CDH1,CREB1,JUN,CDH2,FN1,ATP2A2,EGR1,LDLR,RAF1,ACTB,GADD45B,MYH7,PDGFRA,A2M,STMN2,GFAP	0.00381833	111
Expression Targets of NOS2	Pathway	124	55	44	NOS2	NOS2,PTGS2,IRS1,ARG1,PTK2,GJA1,CASP1,ODC1,IL8,MYC,NFKBIA,RHOA,ABCB1,GSK3B,MMP2,HSPB1,GSTP1,ABCA1,SERPINE1,DDIT3,COL2A1,NOTCH1,CSRP3,BNIP3,SIRT3,MMP1,UCP2,CYBB,PLAUR,RETN,CTGF,HSPE1,COL1A1,IGFBP3,ACAN,BIRC5,TXNIP,PRF1,TFF2,CYP2E1,SFTPD,TGFBR2,BGN,MRC1,GAP43,PRDX1,ASS1,CYP3A4,TNFAIP1,CDC25A,ADH5,GFAP,MLC1,SULT2B1,CNOT1	0.0041002	112
Expression Targets of PLAUR	Pathway	45	24	52	PLAUR	CASP8,MYC,RB1,CDH1,VIM,CCND1,C5,BCL2L1,SERPINE1,CXCL12,CDKN1B,CDK4,F3,MMP1,MMP3,CYBB,PLAUR,TIMP3,DFFB,PCNA,ITGB5,RHOB,MBP,PLP1	0.00415011	113
Expression Targets of MEK1/2	Pathway	175	74	42	MEK1/2	EIF2S1,NOS2,HCRT,PTGS2,PTHLH,CASP1,FOS,CAPN2,TGFB1,IL8,MYC,IL1B,ALOX5,CAV1,MMP2,CCND1,CDH2,SDC4,CCR5,BCL2L1,CXCL10,EZR,HMOX1,POSTN,SERPINE1,THBS1,FN1,COL2A1,MMP14,NR4A1,EGR1,TIMP1,HSPA5,MDM2,F3,IAPP,ATP1A1,MMP1,BIRC3,ADCYAP1,SLC2A1,CTGF,MUC2,SOX9,DGAT2,ACAN,DUSP6,NOX4,ANGPTL4,PRKCI,SLC6A2,JUNB,MUC5AC,TGFBR2,TSPO,FGFBP1,MMP13,S100A4,DAB2,DNMT1,HSPG2,RAD51,MGP,MAP2K2,CCND2,MBP,PAEP,ADAMTS4,CACNA1G,…	0.00418713	114
Expression Targets of TGFBR2	Pathway	50	26	50	TGFBR2	FGF2,PTGS2,MAPK3,IL8,EGFR,SERPINE1,PPARG,FN1,CDK4,TLR2,MMP3,LYZ,MUC2,MSX2,CCNA2,TIMP3,LGALS1,KRAS,NOG,TGFBR2,MMP13,SMAD4,CDC25A,FBN2,COL1A2,ATXN1	0.00437563	115
Expression Targets of PTTG1	Pathway	38	21	53	PTTG1	FGF2,IL8,MYC,MMP2,CCND1,CCNE1,THBS1,MMP14,PTTG1,TIMP1,MDM2,CCNA2,BIRC5,LGALS1,CCNB1,S100A4,ID3,DLK1,ECT2,ARHGEF2,PTTG1IP	0.00442158	116
Expression Targets of PDGFRB	Pathway	31	18	56	PDGFRB	PTGS2,FOS,HIF1A,IL8,EGFR,CDH1,MMP2,BCL2L1,BDNF,SPHK1,CXCL12,SOD2,MMP1,DUSP6,NOX4,GPX1,LAMB1,TUBA1B	0.00445606	117
Expression Targets of MMP3	Pathway	31	18	56	MMP3	NOS2,PTGS2,IL8,APP,MMP2,IGFBP5,TLR2,MMP1,MMP3,MKI67,CTGF,VIL1,IGFBP3,KIT,IGFBP2,ITGA6,TLE4,MMP10	0.00445606	118
Expression Targets of GSK3B	Pathway	200	83	41	GSK3B	PTGS2,IRS1,FOS,MYB,KCNA5,HIF1A,BID,IL8,MYC,APP,CAT,NFKBIA,GSK3B,MYLK,GCG,VIM,CCND1,CCNE1,XIAP,PARP1,CCK,BCL2L1,TRIM63,CXCL10,MYH6,MYOG,HMOX1,POSTN,FOXO1,PTGS1,DDIT3,CDKN1B,NOTCH1,CTNND1,MYH11,ATP2A2,PTTG1,BCL2L11,MDM2,RGS4,F3,MMP1,MCL1,PLAUR,BSG,SLC2A1,NR3C1,SEMA3A,NCAM1,SOX9,SKP2,MYH2,BIRC5,NTSR1,SMAD1,CYP2E1,KLF5,TAGLN,FIGF,JUP,MMP13,SNAI2,TGM1,DNMT1,CDH11,LAMB1,NUPR1,MGP,PDE4D,CCND2,CDC25A,LEF…	0.0045453	119
Expression Targets of TCF4	Pathway	22	14	60	TCF4	PTGS2,CCND1,JUN,LEP,TBP,ID2,CKM,TF,SSTR2,DCT,MITF,TYR,TCF4,SF1	0.00455865	120
Expression Targets of gonadotropin	Pathway	510	193	37	gonadotropin	NOS2,HCRT,AGT,DCN,SCP2,PTGS2,GJA1,FOS,HIF1A,SRD5A1,HRH2,TGFB1,IL8,MYC,APP,IL1B,CASP3,ALOX5,EGFR,CAT,ABCB1,CDH1,SLIT3,MMP2,CCNE1,THBS2,XIAP,CDK2,PDYN,JUN,CDH2,SDC4,DUSP1,BCL2L1,BDNF,LEP,CXCL10,HSPD1,CD55,EDNRA,HMOX1,ABCA1,SERPINE1,THBS1,IGFBP5,SGK1,FOXO1,F2R,PTGS1,AREG,HSPA8,FN1,SOD2,OXT,NOTCH1,APAF1,MMP14,NR4A1,EGR1,TIMP1,LDLR,TBP,ID2,BMP2,GCLC,MMP1,BIRC3,CXCR4,MCL1,IGF1R,ADCYAP1,PLAUR,TF,RETN,AD…	0.00477727	121
Expression Targets of SIRT1	Pathway	176	74	41	SIRT1	NOS2,PTGS2,ROCK1,NPY,IL8,MYC,APP,IL1B,EGFR,CAT,ABCB1,CDH1,CCND1,NCF1,BCL2L1,MYH6,SCNN1A,ABCA1,PRNP,SERPINE1,SOD2,CDKN1B,TFAM,ATP2A2,OCLN,CUBN,BCL2L11,LDLR,HYOU1,BNIP3,TAU,F3,TXN,MMP1,MMP3,BIRC3,UCP2,RETN,ADIPOQ,SCD,GADD45A,NDRG1,ADIPOR1,PCK2,SOX9,TIMP3,ACAN,DUSP6,FABP3,NOX4,BIRC5,HES1,GPT,KAT5,KLF2,MAOA,CRY1,H2AFZ,ERO1L,CFH,CCND2,RELB,EZH2,CCNG2,EED,BCLAF1,WRN,SIRT6,NCOR1,MDH1,PCK1,KLK2,CFD,HBE1	0.00495311	122
Expression Targets of TFF1	Pathway	20	13	61	TFF1	FOS,MYC,NFKBIA,CCND1,XIAP,SERPINE1,MDM2,MMP1,CTSD,BRCA1,SLC38A2,APOD,TFF2	0.00509698	123
Expression Targets of AGTR2	Pathway	91	42	45	AGTR2	FGF2,NOS2,PTGS2,FOS,TGFB1,ANXA5,IL1B,CASP3,EGFR,NFKBIA,MMP2,CCNE1,JUN,PARP1,TAC1,HMOX1,SERPINE1,PPARG,FN1,CDK4,EGR1,TIMP1,TAU,SOD3,ADIPOQ,GADD45A,COL1A1,ACTB,CD68,ALOX12,CYP2E1,COL3A1,CLU,TGFBR2,PCNA,ATP6AP2,SPRY1,SERPINE2,TUBB3,SYP,MAP1B,PRCP	0.00516999	124
Expression Targets of FSH	Pathway	179	75	41	FSH	TTC29,FGF2,PTGS2,GJA1,FOS,HIF1A,MYC,NRG1,EGFR,ABCB1,MMP2,CCND1,XIAP,GSR,JUN,CDH2,SDC4,LEP,GJB6,PPARG,SGK1,AREG,FN1,APAF1,SDC1,OCLN,TIMP1,LDLR,ID2,GCLC,IGF1R,ADCYAP1,CLDN11,TF,RETN,CTGF,FGFR3,CARTPT,PROC,FST,CREM,IGFBP3,KIT,PTEN,PAPPA,TGFB2,SLC16A7,PENK,TGFBR1,GPD1,BIRC5,CCNB1,CPE,CLU,NTRK2,TGFBR2,PCNA,BMPR2,PDGFRA,PTGES,PTPN6,AMH,ACVR1,PGRMC1,ID3,CYP51A1,CCND2,RGS16,TSC22D1,GCLM,ACVR2A,HSF2,CLIP1…	0.00518776	125
Expression Targets of ATF1	Pathway	68	33	47	ATF1	PTGS2,TEAD1,FOS,IL1B,CAT,RHOA,MMP2,CCND1,JUN,HMOX1,PPARG,THBS1,MMP14,EGR1,TFAP2A,HSPA5,ATP1A1,ADIPOQ,SST,CCNA2,TGFB2,NTS,JUNB,TGFBR2,PCNA,ENO1,B2M,MUC5B,MITF,LDHA,NCOA4,ATF1,PEX2	0.00524827	126
Expression Targets of TP73	Pathway	112	50	44	TP73	FGF2,PTGS2,CASP1,BID,NGFR,RB1,CASP3,EGFR,ABCB1,CDH1,STMN1,CCND1,THBS1,FOXO1,AREG,AQP3,APAF1,PTTG1,EGR1,BCL2L11,MDM2,IGF1R,GADD45A,FGFR3,CLCA2,IGFBP3,NCAM1,FLT1,SERPINA1,PTEN,SERPINF1,APOD,BIRC5,CCNB1,EPHA2,TP53INP1,CDC25B,CDKN1C,CCNB2,YBX1,UHRF1,PTP4A3,SERPINB5,JAG2,S100A2,TP53I3,HSD17B8,NFYC,AEN,POLD2	0.00526229	127
Expression Targets of MAP3K7	Pathway	63	31	48	MAP3K7	NOS2,PTGS2,MYB,MAPK3,IL8,MYC,IL1B,CCND1,BCL2L1,CXCL10,HMOX1,SERPINE1,PPARG,SPHK1,FN1,SOD2,COL2A1,MMP3,MCL1,CTGF,NOD2,MUC2,CCNA2,ACAN,SP7,IRF1,MYH7,VHL,MAP3K7,FTH1,SKIL	0.00530697	128
Expression Targets of LRP1	Pathway	58	29	49	LRP1	NOS2,PTGS2,NPY,TGFB1,APP,MMP2,CREB1,HMOX1,LRP1,ABCA1,PPARG,THBS1,FN1,ATP2A2,VWF,F3,PLAUR,TGFB2,SERPINF1,SERPING1,PLIN2,COL3A1,TFPI,MMP13,ITGAV,SERPINI1,SORT1,GFAP,MRC2	0.00530994	129
Expression Targets of IRS1	Pathway	41	22	52	IRS1	IRS1,CASP8,FOS,MYC,RB1,CDH1,MMP2,CCND1,MYOG,HMOX1,PPARG,SOD2,EGR1,G6PD,PRKG1,GCK,ID2,ADIPOQ,PCK2,BRCA1,SOX9,MPO	0.00559741	130
Expression Targets of AGTR1	Pathway	240	97	40	AGTR1	FGF2,NOS2,SLC26A4,PTGS2,ARG1,AQP1,GJA1,PTHLH,FOS,KCNA5,HIF1A,TGFB1,IL8,MYC,ANXA5,IL1B,EGFR,NFKBIA,KCNJ2,STMN1,VASP,MMP2,CCND1,ARG2,JUN,NCF1,DUSP1,HSP90AA1,BCL2L1,LEP,CXCL10,HSPD1,HMOX1,SCNN1A,POSTN,ABCA1,SERPINE1,EDNRB,THBS1,ACTN1,F2R,FN1,MMP14,NR4A1,EGR1,AGER,TIMP1,PRKG1,PSEN1,RGS4,F3,MMP1,UCP2,IGF1R,CYBB,RETN,ADIPOQ,MIF,BSG,SLC2A1,CTGF,GADD45A,COL1A1,ACTB,CASQ1,FLT1,TRPC3,NAMPT,ALOX12,NOX4,ACAT…	0.00562124	131
Expression Targets of XIAP	Pathway	18	12	63	XIAP	PTGS2,IL8,MYC,XIAP,SERPINE1,CDK4,BIRC3,PTEN,CCND2,PIM1,COMMD1,CTBP1	0.00565403	132
Expression Targets of OPRD1	Pathway	18	12	63	OPRD1	NOS2,PTGS2,FOS,APP,CASP3,EGFR,CCK,CCR5,BDNF,ADRBK2,BIRC5,ARHGAP31	0.00565403	133
Expression Targets of NPM1	Pathway	27	16	57	NPM1	PTGS2,HIF1A,TGFB1,MYC,MMP2,CCND1,BCL2L1,CXCL10,SOD2,NPM1,CTGF,JUNB,PCNA,H2AFX,PIAS3,ATF5	0.00587925	134
Expression Targets of CCNA2	Pathway	27	16	57	CCNA2	MYC,MMP2,HSPD1,CKM,COL1A1,HK2,CCNA2,SFTPA1,CCNB1,CLU,DHFR,MYBL2,AURKA,FBXO5,SLBP,COL5A2	0.00587925	135
Expression Targets of SCF	Pathway	46	24	51	SCF	HIF1A,IL8,MYC,RB1,NFKBIA,CCND1,CCNE1,FLNA,CDKN1B,STAT1,STAT5A,GNB2L1,JAK1,SMAD4,CTSC,PDE4D,FBXO5,CDC25A,FBXW11,WEE1,PLK4,HNRNPU,DLGAP5,CDCA3	0.00591227	136
Expression Targets of MAPKAP1	Pathway	46	24	51	MAPKAP1	MAPKAP1,PTGS2,ARG1,FOS,HIF1A,IL8,APP,CAT,CCND1,PRKCZ,ARG2,JUN,HMOX1,XDH,PPARG,DDIT3,EGR1,HSPA5,HSP90B1,NFE2L2,TAU,GCLC,CYBB,SNCA	0.00591227	137
Expression Targets of NOS	Pathway	126	55	43	NOS	FGF2,NOS2,CD8A,AQP4,PTGS2,CASP8,FOS,BID,IL8,NGFR,CASP3,ABCB1,HBG2,MMP2,PDYN,DUSP1,HMOX1,SERPINE1,THBS1,C4orf14,F2R,PTGS1,FN1,SOD2,NOTCH1,EGR1,AGER,TIMP1,TLN1,BNIP3,GCK,F3,GCLC,MMP1,SOD3,PLAUR,SLC2A1,CTGF,COL1A1,TGM2,NCAM1,FLT1,TIMP3,GPX1,HES1,MMP13,GAP43,SERPINE2,ASS1,HBG1,LIG1,GCHFR,SYP,PCYT1A,ADNP	0.00611256	138
Expression Targets of NFE2L2	Pathway	224	91	40	NFE2L2	HBEGF,NOS2,PTGS2,SLC4A4,FOS,CYCS,TGFB1,IL8,NRG1,SAT1,CASP3,CAT,NFKBIA,ABCB1,GSR,JUN,GSTP1,HMOX1,ETS1,SERPINE1,PPARG,EDNRB,DDIT3,SOD2,CDKN1B,TFAM,NOTCH1,GNAI2,VWF,G6PD,MDM2,NFE2L2,SLC7A11,TXN,GCLC,PRDX6,TGFB2,NOX4,GPX1,SLC3A2,ABCC2,TOMM20,GLO1,MUC5AC,CFB,TXNRD1,COX5B,PRDX2,STIP1,SLPI,PRDX1,COX7A2,FTH1,AKR1B1,PRDX5,EPHX1,SQSTM1,TKT,GSTM1,ALDH1A1,HBG1,PSMB5,PSMD4,TBXAS1,GABPA,CYP2A13,FGF13,GCLM,COX1…	0.00612486	139
Expression Targets of OAZ1	Pathway	16	11	64	OAZ1	ODC1,SAT1,CDH1,GCG,CCND1,CDK4,OAZ1,PAX6,AURKA,SNIP1,OAZ2	0.00620402	140
Expression Targets of COL3A1	Pathway	14	10	66	COL3A1	MYLK,SERPINE1,THBS1,COL2A1,TIMP1,F3,MMP1,MMP8,COL3A1,COL1A2	0.00670253	141
Expression Targets of JUP	Pathway	14	10	66	JUP	MYC,CCND1,BCL2L1,FN1,PLAUR,BIRC5,JUP,NME1,NRCAM,RNF8	0.00670253	142
Expression Targets of ARAF	Pathway	14	10	66	ARAF	MAPK14,HBEGF,PTGS2,FOS,MAPK3,JUN,EGR1,CRK,BRAF,RAB2A	0.00670253	143
Expression Targets of GSK3	Pathway	148	63	42	GSK3	NOS2,PTGS2,GJA1,FOS,MYB,HIF1A,IL8,MYC,APP,IL1B,TNFSF10,NFKBIA,CDH1,GSK3B,CCND1,CCNE1,XIAP,CDK2,JUN,MYOG,PPARG,PTGS1,DDIT3,COL2A1,CDKN1B,NOTCH1,ATP2A2,OCLN,NR4A1,BCL2L11,NFE2L2,GCK,F3,ANTXR1,MCL1,ADIPOQ,SCD,SLC2A1,SST,TNC,NR3C1,PCK2,ACAN,SKP2,SIRT2,MYH2,BIRC5,JUNB,JUP,PTGES,PTPN6,TGM1,CDH11,TSC22D3,RASSF1,TUBB3,GFAP,ANTXR2,CSNK1A1,TRIM17,TGS1,FUS,ARHGAP31	0.00673301	144
Expression Targets of anti-oncogene	Pathway	100	45	44	anti-oncogene	FGF2,NOS2,PTGS2,PTHLH,HIF1A,ODC1,MYC,EGFR,MMP2,CCND1,CCNE1,XIAP,JUN,BCL2L1,SERPINE1,THBS1,AREG,KCNH2,NOTCH1,PLK1,MDM2,TBP,F3,MMP1,CXCR4,IGF1R,PPARD,SLC2A1,NDRG1,CCNA2,IGFBP2,BIRC5,GADD45G,HPGD,TPM2,KRT18,CTNNA1,EPAS1,ETV4,MCAM,EPB41L3,NME1,YAP1,ARHGEF2,DUSP11	0.006742	145
Expression Targets of TIMP1	Pathway	44	23	51	TIMP1	NOS2,CD8A,MYC,MMP2,CCND1,CDH2,BCL2L1,SERPINE1,COL2A1,CDKN1B,TIMP1,ST14,MMP1,MMP3,PLAUR,COL1A1,IGFBP3,TIMP3,CST3,SNAI2,HPGD,CTSG,CCND2	0.00687805	146
Expression Targets of KLF5	Pathway	59	29	48	KLF5	FOS,TGFB1,MYC,EGFR,CDH1,CCND1,CCNE1,DUSP1,GSTP1,CD55,PPARG,TFAP2A,CXCR4,BIRC5,KLF5,TAGLN,S100A8,LAMA1,FGFBP1,PDGFA,S100A9,E2F3,HBG1,PIM1,MYH10,KRT5,MYH14,HMGCS1,SORCS2	0.00714704	147
Expression Targets of INS	Pathway	1005	361	35	INS	FGF2,HBEGF,NOS2,SLC26A4,HCRT,AGT,SCP2,PTGS2,IRS1,CASP1,FOS,NPY,MYB,CAPN2,HIF1A,SRD5A1,ODC1,TGFB1,ACTA2,AKT1,IL8,MYC,PTPN11,APP,NRG1,TNFSF10,EGFR,CAT,CALD1,KCNJ10,ABCB1,CAV1,CDH1,MYLK,GCG,VIM,PRKCD,CCND1,CCNE1,XIAP,ARG2,PMCH,JUN,SLC7A1,CDH2,DUSP1,PDCD4,HSP90AA1,CCR5,BCL2L1,BDNF,TRIM63,LEP,GSTP1,CBS,MYOG,HSPD1,EDNRA,HMOX1,SCNN1A,LRP1,ATP7A,ABCA1,NR4A3,PRNP,SERPINE1,PPARG,EDNRB,THBS1,MB,IGFBP5,ACTN1…	0.0073703	148
Expression Targets of protein tyrosine kinase	Pathway	242	97	39	protein tyrosine kinase	NOS2,PTGS2,ARG1,FOS,MYB,HIF1A,TGFB1,IL8,MYC,IL1B,MAP3K5,TNFSF10,EGFR,MYL2,NFKBIA,KCNJ2,ABCB1,MMP2,CCND1,JUN,DUSP1,CCR5,BCL2L1,BDNF,TAC1,CXCL10,HMOX1,XDH,SERPINE1,PPARG,F2R,DDIT3,FN1,PLK1,ATP2A2,ID1,MMP14,SDC1,EGR1,TIMP1,LDLR,NFE2L2,GCK,F3,MMP1,MMP3,CXCR4,MCL1,IGF1R,SOD3,PLAUR,MIF,CTGF,GADD45A,NR3C1,RGS2,SEMA3A,ACTB,FST,CREM,BRCA1,NPPC,TIMP3,SFTPA1,PENK,ALOX12,NOX4,GPX1,BIRC5,IRF1,SLC1A3,COL3A1,ZF…	0.00737743	149
Expression Targets of SP	Pathway	90	41	45	SP	PTGS2,NGFR,PRKCD,CD55,SCNN1A,F2R,SOD2,GNAI2,LDLR,FGFR1,EIF2AK2,COL1A1,MUC2,FLT1,PLA2G7,CTSL1,FOLR1,MYH7,NRP1,DFFB,MAT2A,SPARC,EREG,DNMT1,F10,DHFR,JAM2,MGP,TFAP2C,MVP,MSH6,FBLN1,HAS2,COL1A2,RECK,PCYT1A,SMN1,CES3,MMP28,CYP46A1,GPC4	0.00749746	150
Expression Targets of CAPN2	Pathway	37	20	52	CAPN2	PTK2,GJA1,CAPN2,CAMK4,NFKBIA,MMP2,TNNT2,CDKN1B,TLN1,BECN1,TTN,LGALS1,SGCA,DAG1,NUP214,ATG7,SGCB,ATXN3,PCYT1A,CABIN1	0.00756363	151
Expression Targets of RUNX2	Pathway	146	62	42	RUNX2	DCN,PTGS2,PTHLH,AKT1,GNA13,ABCB1,PTGDS,CAV1,CDH1,MMP2,THBS2,CDH2,SDC4,MYOG,COL2A1,CDKN1B,TIMP1,BCL2L11,RGS4,BMP2,MMP1,ADIPOQ,CTGF,TNC,FGFR3,RGS2,COL1A1,SOX9,FGFR2,ACAN,TGFBR1,BIRC5,SP7,GADD45B,NOG,TAGLN,LGALS3,MMP13,SNAI2,SPARC,SMAD4,MGP,CYP51A1,NR2F2,TNFAIP6,RUNX1,PIK3R2,RGS16,DSPP,RAD50,NCOR1,WIF1,COL1A2,C13orf15,DHCR7,ZFP64,LPAR4,NELL1,OXSR1,GPR64,PTTG1IP,OSR1	0.00761224	152
Expression Targets of EDN1	Pathway	304	119	39	EDN1	FGF2,HBEGF,NOS2,AQP4,PTGS2,IRS1,SLC4A4,GJA1,PTHLH,FOS,HIF1A,ODC1,MAP2K1,ACTA2,IL8,MYC,NRG1,CASP3,EGFR,MYL2,NFKBIA,ABCB1,CAV1,VIM,DMD,MMP2,CCND1,THBS2,JUN,CDH2,NCF1,DUSP1,HSPB1,BCL2L1,BDNF,LEP,CLCN3,EZR,EDNRA,SERPINE1,EDNRB,THBS1,SGK1,PTGS1,FN1,SOD2,COL2A1,ATP2A2,MMP14,PROS1,VWF,EGR1,TIMP1,F3,TXN,MMP1,MMP3,CYBB,SOD3,PLAUR,ADIPOQ,MIF,SLC2A1,CTGF,OGT,ADIPOR1,COL1A1,ACTB,TGM2,NCAM1,SOCS1,S100A1,TIMP3…	0.00771569	153
Expression Targets of EIF4EBP1	Pathway	30	17	54	EIF4EBP1	FOS,HIF1A,ODC1,IL1B,EIF4EBP1,CCND1,DUSP1,BCL2L1,TRIM63,CXCL10,DDIT3,CDKN1B,HSPA5,SLC2A1,CCNA2,LAMB1,ISG15	0.00795946	154
Expression Targets of PTPN11	Pathway	47	24	50	PTPN11	VIP,FOS,NPY,IL8,PTPN11,CDH1,VIM,CCND1,ARG2,TAC1,HMOX1,FN1,MTOR,EGR1,MMP3,CYBB,SLC2A1,NF1,MYH7,TLR3,NCF2,IRF8,DUSP4,CHRNE	0.00824877	155
Expression Targets of SOD2	Pathway	57	28	48	SOD2	NOS2,CD8A,PTGS2,FOS,KCNA5,HIF1A,IL8,APP,SAT1,CAT,JUN,SERPINE1,CXCR1,DDIT3,SOD2,TFAM,MMP1,BIRC3,SOD3,CCNA2,CS,CCNB1,GPX4,IDH1,SERPINB5,SLC11A1,COL1A2,SYP	0.00829911	156
Expression Targets of ETS2	Pathway	101	45	44	ETS2	HBEGF,NOS2,PTHLH,FOS,MYB,IL8,MYC,APP,ABCB1,MMP2,CCND1,BCL2L1,HMOX1,MDM2,PSEN1,TAU,MMP1,MMP3,CTGF,TNC,BRCA1,KIT,FLT1,CCNA2,DUSP6,NF1,JUNB,TGFBR2,FGFBP1,MMP13,HPGD,KRT18,ALAS2,ETS2,AURKA,NR2F2,SERPINB5,VPS53,MGAT5,TGM3,COL1A2,PCYT1A,SETDB1,FGL2,MGAT2	0.00834698	157
Expression Targets of SMAD2	Pathway	152	64	41	SMAD2	PTGS2,PTK2,ACTA2,MYC,IL1B,CDH1,VIM,MMP2,CCND1,CREB1,THBS2,XIAP,HMOX1,ETS1,SERPINE1,PPARG,THBS1,CXCL12,FN1,COL2A1,MYH11,ID1,CSRP2,TIMP1,IAPP,CTGF,TNC,NR3C1,FLT1,CCNA2,TIMP3,ACAN,NOX4,BIRC5,GADD45B,NOG,HES1,COL3A1,TAGLN,MUC4,MUC5AC,TGFBI,BGN,MMP13,SNAI2,EREG,FABP2,PTX3,FBLN5,CCND2,RHOB,TNFAIP6,SEPP1,CCNG2,COL7A1,PTPRK,HAS2,COL1A2,PIAS4,C13orf15,SKIL,FOXC1,ASPN,PSMB4	0.00840298	158
Expression Targets of endothelin	Pathway	104	46	43	endothelin	FGF2,NOS2,DCN,PTGS2,GJA1,PTHLH,FOS,HIF1A,TGFB1,MYC,APP,NRG1,EGFR,CALD1,CAV1,CDK2,JUN,BDNF,LEP,EZR,XDH,SERPINE1,FN1,ATP2A2,EGR1,TIMP1,LDLR,MMP3,IGF1R,SOD3,CTGF,NCL,NPR1,MYH7,SLC1A3,IL6ST,EPHA2,MSN,CDC6,PITRM1,CDC25A,MCAM,PMEL,MITF,CACNA1G,COL12A1	0.00898095	159
Expression Targets of CAPN1	Pathway	28	16	55	CAPN1	NOS2,DES,CASP3,NFKBIA,MMP2,HSP90AA1,PPARG,MMP14,TLN1,TAU,TNNI3,TTN,NOX4,CAPN1,NCS1,NF2	0.00922017	160
Expression Targets of F2	Pathway	283	111	39	F2	FGF2,HBEGF,NOS2,AQP4,PTGS2,ARG1,PTHLH,FOS,HIF1A,ODC1,TGFB1,ACTA2,IL8,MYC,APP,IL1B,TNFSF10,ALOX5,EGFR,NFKBIA,GRP,MMP2,CCND1,JUN,SLC7A1,SDC4,NCF1,DUSP1,HSP90AA1,HSPB1,MYOG,CD55,EDNRA,HMOX1,PRNP,SERPINE1,THBS1,ACTN1,SGK1,F2R,CXCL12,S1PR1,FN1,SOD2,CDKN1B,MYH11,ID1,MMP14,SDC1,VWF,EGR1,TIMP1,BCL2L11,TBP,F3,MMP1,MMP3,RAC2,CXCR4,IGF1R,PLAUR,TF,MIF,CTGF,CTSD,TNC,COL1A1,ACTB,TGM2,FLT1,CEACAM1,CCNA2,TRPC3,N…	0.00925083	161
Expression Targets of FN1	Pathway	169	70	41	FN1	NOS2,PTGS2,IRS1,GJA1,FOS,IL8,MYC,IL1B,RB1,CAT,CALD1,KCNJ10,GRP,MMP2,CCND1,XIAP,PARP1,CDH2,CCR5,SERPINE1,IGFBP5,FN1,COL2A1,CDKN1B,MMP14,TFAP2A,AGER,TIMP1,CTSK,F3,BMP2,MMP1,MMP3,CXCR4,SOD3,SLC2A1,CTSD,TNC,STK11,COL1A1,PTEN,TIMP3,ACAN,SLC2A2,DUSP6,ALOX12,RPSA,BIRC5,PTGER4,CFLAR,TAGLN,S100A8,TPM1,P2RX4,EPHA2,MMP13,ITGA6,SPARC,PDGFA,CTSG,HMMR,S100A9,LAMB1,PITRM1,YWHAB,CDC25A,LOXL2,COL1A2,MMP10,SULF1	0.00930621	162
Expression Targets of ITG	Pathway	134	57	42	ITG	NOS2,PTGS2,IRS1,GJA1,FOS,ACTA2,IL8,MYC,IL1B,NGFR,EGFR,CALD1,MMP2,CCND1,CCNE1,CDK2,JUN,BCL2L1,BDNF,CD55,ARF6,CDKN1B,MMP14,OCLN,EGR1,TIMP1,BCL2L11,F3,MMP1,MMP3,UCP2,IGF1R,FGFR1,SOCS1,CCNA2,LYN,FGFR2,TIMP3,ACAN,CTSB,BIRC5,JUNB,TGFBR2,MMP13,SNAI2,DAB2,FOXP1,PTN,H2AFX,ITGB5,RHOB,MBP,CDC25A,BCAR3,DAP3,FLNB,PLOD1	0.00992889	163
Expression Targets of BCAR1	Pathway	19	12	60	BCAR1	GJA1,CDH1,MMP2,CCND1,FHL1,CCR5,BCL2L1,OCLN,BCAR1,CXCR4,MMP13,TCF3	0.0100057	164
Expression Targets of NFYA	Pathway	81	37	45	NFYA	CAT,ABCB1,CDH1,VIM,CDH2,CBS,CDKN1B,NOTCH1,ID1,ID2,SDHB,SDHC,ADIPOQ,GADD45A,CCNA2,FGFR2,APOD,NPR1,CCNB1,TGFBR2,PCNA,HDAC1,S100A4,CCNB2,EPHX1,TOP2B,MBP,ALDH1A1,LEF1,TYR,COL1A2,COL11A1,CYC1,COX4I1,PADI4,FXR2,UQCRQ	0.0104286	165
Expression Targets of MAP2K6	Pathway	89	40	44	MAP2K6	NOS2,AGT,PTGS2,IRS1,FOS,IL8,CALD1,RHOA,CCND1,JUN,CXCL10,CHGA,MYOG,HMOX1,CRYAB,FLNA,ATP2A2,HSPA5,LDLR,TLR2,MMP1,TNNI3,CKM,RETN,SLC2A1,CTGF,GADD45A,PCK2,CCNA2,SP7,KRAS,FGFBP1,BGN,MMP13,MAP2K6,MBP,RHEB,TUBB3,PIAS2,HBZ	0.0107462	166
Expression Targets of voltage-gated Ca2+ channel	Pathway	38	20	51	voltage-gated Ca2+ channel	FGF2,VIP,NOS2,FOS,ODC1,MYC,CREB1,JUN,BDNF,CHGA,MYH11,EGR1,BMP2,CREM,CTH,RCAN1,PTN,DUSP4,SPTBN1,CBLN1	0.010871	167
Expression Targets of CXCR4	Pathway	58	28	47	CXCR4	IL8,TNFSF10,EGFR,ABCB1,CDH1,GCG,MMP2,CCND1,PRNP,EGR1,ID2,MMP1,CXCR4,PLAUR,ACTB,CTSB,NRP1,WDR5,LIFR,CXCR7,FIGF,MMP13,CDKN1C,CD9,PGK1,MBP,MMP10,CDH6	0.010999	168
Expression Targets of CAT	Pathway	151	63	41	CAT	NOS2,PTGS2,FOS,HIF1A,TGFB1,IL8,MYC,APP,IL1B,CASP3,EGFR,CAT,NFKBIA,GSN,MMP2,CCND1,SDC4,NCF1,HSP90AA1,BCL2L1,CLCN3,HMOX1,ETS1,SERPINE1,THBS1,DDIT3,FN1,SOD2,CDKN1B,TFAM,ATP2A2,OCLN,EGR1,TIMP1,F3,TLR2,BMP2,GCLC,MMP1,IGF1R,CYBB,MIF,PAX6,COL1A1,CD68,FECH,ACOX1,GPX1,MYH2,MYH7,CYP2E1,CCNB1,MUC5AC,MMP13,PRDX2,DLK1,HBG1,LMNB1,GCLM,XAF1,COL1A2,TUBA1B,AOX1	0.011164	169
Expression Targets of ATF5	Pathway	17	11	61	ATF5	FOS,CREB1,DDIT3,MTOR,EGR1,MCL1,TUBB3,GFAP,ATF5,CHGB,CYP2B6	0.0113224	170
Expression Targets of SP2	Pathway	17	11	61	SP2	ABCB1,SOD3,HK2,CEACAM1,SOCS1,SSTR2,CTSL1,SERPINH1,DHFR,ALOX15B,PCYT1A	0.0113224	171
Expression Targets of KHDRBS1	Pathway	17	11	61	KHDRBS1	RB1,CCND1,CCNE1,BCL2L1,TNC,SRSF1,KHDRBS1,HNRNPA2B1,EEF1A1,MBP,SMN2	0.0113224	172
Expression Targets of RIPK1	Pathway	31	17	53	RIPK1	PTK2,TGFB1,IL8,APP,EGFR,NFKBIA,LEP,SERPINE1,CDKN1B,MTOR,MDM2,LYZ,SOCS1,PTEN,STAT5A,TGFBR1,CCND2	0.01193	173
Expression Targets of CUL4A	Pathway	15	10	62	CUL4A	JUN,DUSP1,CDKN1B,CHEK1,STAT1,CDT1,CUL4A,MCM3,RASSF1,DUSP16	0.0127234	174
Expression Targets of OGT	Pathway	15	10	62	OGT	APP,CAT,GFPT1,SERPINE1,FOXO1,SOD2,PLK1,TIMP1,OGT,PCK2	0.0127234	175
Expression Targets of TFDP3	Pathway	15	10	62	TFDP3	CDKN1B,CCNA2,BIRC5,MLH1,MSH2,PCNA,RAD51,MAP1LC3B,UXT,POLD1	0.0127234	176
Expression Targets of MIR143	Pathway	15	10	62	MIR143	PTGS2,MYC,CDH1,SERPINE1,FN1,PLK1,PTEN,MMP13,MAPK12,PRC1	0.0127234	177
Expression Targets of NFATC4	Pathway	41	21	50	NFATC4	NOS2,PTGS2,HIF1A,AKT1,TNFSF10,ITPR1,BDNF,HMOX1,PPARG,CDKN1B,ATP2A2,ADIPOQ,VIL1,PTEN,MYH2,MYH7,SFTPD,GAP43,MYOZ2,B3GAT3,MYOZ1	0.0130548	178
Expression Targets of ODC1	Pathway	41	21	50	ODC1	NOS2,FOS,ODC1,IL1B,MMP2,CCND1,JUN,SLC7A1,CDK4,TLR2,NDRG1,ABP1,CCNA2,SLC3A2,SMOX,KAT5,SLC7A5,AMD1,SMS,RPL10,KRT6A	0.0130548	179
Expression Targets of S100B	Pathway	46	23	48	S100B	NOS2,AQP4,PTGS2,FOS,TGFB1,MYC,APP,IL1B,NFKBIA,CCND1,CXCL10,MYOG,FN1,CDK4,AGER,MDM2,CKM,TNC,TXNIP,MYH7,S100B,MMP13,CHGB	0.0131458	180
Expression Targets of NFKBIA	Pathway	98	43	43	NFKBIA	NOS2,DCN,PTGS2,FOS,HIF1A,IL8,MYC,SAT1,NFKBIA,ABCB1,MMP2,CCND1,XIAP,NCF1,CCR5,BCL2L1,CXCL10,HMOX1,ABCA1,FN1,SOD2,RGS4,F3,HOXB7,MMP1,MMP3,BIRC3,CXCR4,CYBB,GADD45A,NOD2,SOX9,PTEN,CAPN1,NCF2,PTGES,TRADD,TNFAIP1,RELB,A2M,NFKBIE,BRMS1,HERC5	0.0133747	181
Expression Targets of PRKCD	Pathway	191	77	40	PRKCD	HBEGF,NOS2,PTGS2,SLC9A2,FOS,NPY,ODC1,AKT1,IL8,IL1B,MAP3K5,EGFR,CDC42,PRKCD,MMP2,CCND1,CCNE1,XIAP,CDK2,PDYN,JUN,DUSP1,PDCD4,HMOX1,SERPINE1,IGFBP5,CXCL12,FN1,SOD2,CDK6,ATP2A2,OCLN,EGR1,MDM2,TLR2,MMP1,BIRC3,MCL1,IGF1R,CD38,BSG,CTGF,TNC,COL1A1,TGM2,FLT1,CEACAM1,CCNA2,DUSP6,SKP2,SP7,IRF1,NTSR1,COL3A1,ZFP36,JUNB,PCNA,MMP13,GLUL,ITGA2,COL4A1,DNMT1,PRDX1,FOXP1,B4GALT1,TOP2B,MUC5B,PRMT5,CCNG1,PLSCR1,GCLM,…	0.0138145	182
Expression Targets of ZBED1	Pathway	29	16	53	ZBED1	CAT,CCNE1,RPS6,TFAM,TBP,POLG,CCNA2,PCNA,DDB1,EIF4A1,SSBP1,RPL12,ORC2,ZBED1,TFB2M,MTERF	0.0139046	183
Expression Targets of PP2A	Pathway	85	38	44	PP2A	NOS2,PTGS2,GJA1,FOS,HRH2,IL8,MYC,APP,IL1B,CCND1,CCNE1,CREB1,JUN,DUSP1,MYH6,MYOG,CDKN1B,ID1,PTTG1,BCL2L11,F3,CTGF,COL1A1,CCNA2,SERPING1,PRF1,GZMB,IL6ST,AURKA,NR2F2,CCND2,MCM7,PIM1,MCM6,PIM3,TUBA1B,PTPRU,DLGAP3	0.0141325	184
Expression Targets of RASSF1	Pathway	22	13	56	RASSF1	FOS,CCND1,CDH2,CDKN1B,CXCR4,TGM2,CCNA2,SKP2,LGALS1,CCNB1,SPARC,RASSF1,ATF5	0.0143115	185
Expression Targets of GRP	Pathway	72	33	45	GRP	FGF2,VIP,NOS2,PTGS2,FOS,TGFB1,IL8,MYC,EGFR,CAT,GRP,MMP2,CCND1,JUN,CCK,DUSP1,F2R,MTOR,CDK4,MMP14,EGR1,TIMP1,PLAUR,SST,PNLIP,PTEN,PER1,MPO,JUNB,HMGA1,LYPLA1,CLDN4,SRSF9	0.0145542	186
Expression Targets of RPS6K	Pathway	34	18	51	RPS6K	PTGS2,GJA1,HIF1A,ABCB1,MMP2,CCNE1,BCL2L1,PPARG,DSP,NPM1,MMP1,BIRC3,SLC2A1,PCK2,PTEN,PLD2,H6PD,EIF4A1	0.0148072	187
Expression Targets of KIT	Pathway	49	24	48	KIT	PTGS2,HIF1A,DNTT,MYC,NGFR,CDK2,HSPB1,BCL2L1,FHL2,HMOX1,BCL2L11,CXCR4,MCL1,KIT,CCNA2,STAT5A,BIRC5,PDGFRA,CD63,MCAM,MITF,PODXL,TYR,GNL3	0.0151614	188
Expression Targets of fibronectin receptor (integrin)	Pathway	39	20	50	fibronectin receptor (integrin)	NOS2,PTGS2,IL1B,CASP3,EGFR,CDH1,MMP2,CCND1,PARP1,TFAP2A,MMP1,PTGER4,DMBT1,COL3A1,TGFBR2,MMP13,CAMP,TNFSF13B,EPCAM,MGAT5	0.0152371	189
Expression Targets of EP300	Pathway	373	141	37	EP300	NOS2,AGT,PTGS2,FOS,HIF1A,TGFB1,CAMK4,IL8,MYC,TNFSF10,ALOX5,MYL2,NFKBIA,RHOA,ABCB1,CDH1,GCG,CCND1,CCNE1,CREB1,JUN,MYF5,DUSP1,SMAD5,LEP,CXCL10,MYH6,MYOG,HMOX1,ABCA1,SERPINE1,PPARG,DDIT3,CXCL12,FN1,COL2A1,NOTCH1,MYH11,CAV3,PTTG1,NR4A1,EGR1,TFAP2A,CPT1A,ATP5I,HSPA5,BCL2L11,MDM2,PSEN1,GCK,F3,TLR2,PPP2CB,TXN,BMP2,MMP1,SDHC,MMP3,BIRC3,CKM,CYBB,PPARD,TF,RETN,PRDX6,SCD,SST,CTGF,CTSD,FGFR3,PAX6,PKLR,PCK2,B…	0.0152745	190
Expression Targets of MECP2	Pathway	115	49	42	MECP2	NOS2,CA2,NFKBIA,CDH1,VIM,CCND1,CREB1,HSPB1,BDNF,GSTP1,PPARG,THBS1,SGK1,ID1,EGR1,ANXA1,ID2,SOD3,GADD45A,ACTB,BRCA1,IGFBP3,ACTG1,CCNA2,PER1,CALB1,FKBP5,MLH1,SLC6A2,JUNB,HDAC1,ID3,CCND2,SNRPN,EZH2,FHIT,MGMT,RELN,RASSF1,CLDN4,GFAP,VAMP7,TUBA1B,SMN2,CADM3,RNASEH2A,TUBA1A,RASAL1,UQCRC1	0.0158034	191
Expression Targets of KLF2	Pathway	83	37	44	KLF2	NOS2,HIF1A,ODC1,MYC,CAT,NFKBIA,PTGDS,CAV1,CCND1,CCR5,CBS,CD55,HMOX1,SERPINE1,PPARG,THBS1,F2R,S1PR1,SOD2,VWF,F2RL1,NFE2L2,F3,CXCR4,IGF1R,SLC2A1,CTGF,KLF2,SERPINH1,CD59,STARD3,WEE1,BMPER,KPNA2,DPP7,GPA33,HBE1	0.0162029	192
Expression Targets of CDK4	Pathway	27	15	53	CDK4	FOS,IL1B,CCNE1,JUN,BCL2L1,SERPINE1,TFAM,CDK4,BRCA1,CCNA2,CCNB1,PCNA,CCNB2,CDC6,TYMS	0.0162175	193
Expression Targets of MAP2K5	Pathway	27	15	53	MAP2K5	PTGS2,FOS,HIF1A,CCND1,JUN,BDNF,THBS1,ID1,NR4A1,MKI67,CCNA2,PCNA,KLF2,GMNN,MCM2	0.0162175	194
Expression Targets of PLD2	Pathway	27	15	53	PLD2	MAPK14,NOS2,PTGS2,EGFR,BCL2L1,ABCA1,MTOR,OCLN,EGR1,MDM2,RGS2,PLD2,PCNA,GAP43,TYR	0.0162175	195
Expression Targets of POSTN	Pathway	20	12	57	POSTN	EGFR,CDH1,VIM,MMP2,CDH2,BCL2L1,POSTN,FN1,NOTCH1,MMP13,PTN,DLK1	0.0165507	196
Expression Targets of FBXW7	Pathway	20	12	57	FBXW7	MYB,HIF1A,MYC,CCNE1,JUN,MTOR,NOTCH1,HES1,AURKA,HEY1,CDC6,FBXW7	0.0165507	197
Expression Targets of ubiquitin-protein ligase	Pathway	243	95	38	ubiquitin-protein ligase	NOS2,IRS1,HIF1A,MYC,CASP3,NFKBIA,CDH1,CCND1,CCNE1,XIAP,JUN,PPARG,PAK1,FOXO1,FN1,CDKN1B,NOTCH1,PTTG1,BCL2L11,RGS4,NFE2L2,TLR2,STAT1,BIRC3,TNNI3,MCL1,FYN,BRCA1,PTEN,CCNA2,LYN,NCOA3,STAT5A,DUSP6,SKP2,FBP1,LGALS1,TXNIP,MYBPC3,PPP3CA,CFLAR,KLF5,JUNB,MAT2A,HDAC2,KAT5,BMPR2,KLF2,HNRNPK,DNMT1,EEF2K,SMAD4,CDKN1C,AURKA,EPAS1,CDC6,TOP2B,CDH13,IRF7,CDC25A,CDT1,RUNX1,MIB1,MCM7,CCNG2,USP18,RAP1B,DAPK1,NUSAP1,I…	0.0169221	198
Expression Targets of HBEGF	Pathway	110	47	42	HBEGF	FGF2,HBEGF,NOS2,PTGS2,GJA1,FOS,TGFB1,IL8,MYC,IL1B,CASP3,EGFR,CDH1,VIM,MMP2,CCND1,TACR1,BCL2L1,CD55,SERPINE1,EDNRB,F2R,AREG,FN1,EGR1,LDLR,BMP2,CXCR4,IGFBP3,HK2,SOCS1,CCNA2,ADAMTS1,NRP1,CCNB1,PCNA,MMP13,SNAI2,EREG,CD82,BCL6,CCND2,CAMK2B,COL7A1,REST,CALM1,CNIH	0.0169925	199
Expression Targets of HDAC3	Pathway	73	33	44	HDAC3	NOS2,FOS,IL8,MYC,IL1B,ALOX5,CDH1,MMP2,JUN,SERPINE1,PPARG,NOTCH1,PTTG1,VWF,LDLR,F3,HOXB7,BIRC3,CXCR4,ENPP2,HDAC3,PCK2,SKP2,IGFBP2,LGALS9,EEF1A1,ERVWE1,LSS,TLE4,HBG1,MTA2,IRF3,INSM1	0.0182698	200
Expression Targets of MEF2A	Pathway	135	56	41	MEF2A	DCN,PTGS2,FOS,ACTA2,DES,MYL2,MYLK,VIM,JUN,FHL2,MYH6,MYOG,TNNT2,MB,MYH11,ATP2A2,NR4A1,CTSK,BMP2,TNNI3,CKM,RAF1,PAX6,COL1A1,NCAM1,MYH2,MYH7,WDR5,TAGLN,PCNA,TPM1,KLF2,HRC,HEY1,MYH10,MYL1,IGJ,MMP10,CASQ2,SGCG,ENO3,MYH4,COX6A1,MYOT,MYH1,TAF7,COX7A1,TRIM72,CKB,SMYD1,PGAM2,CMYA5,MYOM1,MYOM2,MYH7B,ADSSL1	0.018497	201
Expression Targets of AMPK	Pathway	196	78	39	AMPK	NOS2,PTGS2,FOS,NPY,HIF1A,CYCS,CAMK4,IL8,APP,IL1B,NFKBIA,ABCB1,CCNE1,PMCH,NCF1,DUSP1,BCL2L1,BDNF,TRIM63,HMOX1,NR4A3,SERPINE1,PPARG,FOXO1,DDIT3,CAMK2G,CXCL12,SOD2,ATP2A2,NR4A1,CPT1A,G6PD,BCL2L11,HYOU1,ATP2A3,GCK,TXN,BMP2,MMP1,MMP3,UCP2,IGF1R,CYBB,PPARD,SLC2A1,OGT,BECN1,PKLR,PCK2,HK2,SOX9,SLC16A1,PTEN,CCNA2,NAMPT,SLC2A2,FABP3,NOX4,PFKFB3,BIRC5,TXNIP,CCNB1,NCF2,GAS6,KLF2,MMP13,CAMP,SPARC,AURKA,CYP3A4…	0.0185945	202
Expression Targets of LIF	Pathway	241	94	38	LIF	FGF2,VIP,NOS2,PTGS2,CA2,CASP1,FOS,NPY,MYB,BID,DES,IL8,MYC,SAT1,MAP3K5,CDH1,DMD,VASP,MMP2,CCND1,CCNE1,JUN,CDH2,CCK,TACR1,BCL2L1,TAC1,LEP,MYH6,MYOG,SERPINE1,PPARG,AREG,CXCL12,FN1,SOD2,ATP2A2,ID1,EGR1,TIMP1,LDLR,F3,BMP2,MMP1,MMP3,BIRC3,SST,TNC,NR3C1,IGFBP3,SOCS1,SERPINA1,CCNA2,TIMP3,PENK,PTGER4,AMBP,MYH7,PIK3R1,SLC6A2,JUNB,S100B,LIFR,IL6ST,MMP13,PTGES,ITGA2,JAK3,GAP43,PTX3,S100A9,CD9,B2M,A2M,PIM1,EE…	0.0186402	203
Expression Targets of E2F6	Pathway	25	14	53	E2F6	APAF1,BRCA1,E2F4,CCNB1,PCNA,CCNB2,CDC6,BUB1,CDC20,EZH2,RBBP4,UXT,KPNA2,CYC1	0.0189294	204
Expression Targets of p90RSK	Pathway	25	14	53	p90RSK	PTGS2,FOS,NFKBIA,ABCB1,CCND1,JUN,EGR1,LDLR,BIRC3,PCK2,MUC2,KLKB1,CDC25A,MITF	0.0189294	205
Expression Targets of TGFB2	Pathway	185	74	39	TGFB2	HBEGF,NOS2,AGT,CD8A,PTGS2,MAPK1,PTK2,PTHLH,TGFB1,ACTA2,IL8,IL1B,RHOA,CDH1,MMP2,CCND1,THBS2,CDH2,HSPB1,HMOX1,POSTN,CRYAB,SERPINE1,PPARG,THBS1,IGFBP5,FN1,CDK4,TIMP1,MMP1,MMP3,TNNI3,MKI67,SST,CTGF,TNC,SEMA3A,COL1A1,TGM2,IGFBP3,NCAM1,KIT,FLT1,PTEN,CCNA2,TGFB2,ADAMTS1,COL3A1,TAGLN,MUC4,CLU,MUC5AC,CFB,BGN,MKL1,SPARC,KRT18,TGM1,SERPINH1,SMAD4,JAM2,CDKN1C,CCNB2,CYP26B1,COL7A1,LEF1,HAS1,DSPP,FBN2,HAS2,LUM…	0.019025	206
Expression Targets of TMEM8B	Pathway	18	11	57	TMEM8B	PTGS2,FOS,MYC,RHOA,CCND1,JUN,EZR,ETS1,ITGA2,CD9,NME1	0.0191163	207
Expression Targets of MIR206	Pathway	18	11	57	MIR206	ACTA2,MYC,BCL2L1,TAC1,MYOG,HSPD1,NCOA1,ACTB,CCND2,POLA1,PTPLAD1	0.0191163	208
Expression Targets of signalosome	Pathway	18	11	57	signalosome	HIF1A,CUL1,BCL2L1,CDKN1B,ID1,SMAD4,CCND2,CDT1,FBXW7,RFWD2,RBX1	0.0191163	209
Expression Targets of PTEN	Pathway	149	61	40	PTEN	IRS1,FOS,HIF1A,AKT1,MYC,TNFSF10,CASP3,STMN1,MMP2,CCND1,BCL2L1,TRIM63,HMOX1,SERPINE1,THBS1,AREG,CXCL12,FN1,SOD2,CDKN1B,MTOR,CDK4,TIMP1,BCL2L11,MDM2,F3,CXCR4,IGF1R,SCD,SLC2A1,CTGF,NDRG1,ACTB,PKLR,PCK2,IGFBP3,FLT1,PTEN,SRSF1,STAT5A,SKP2,IGFBP2,BIRC5,CCNB1,PGF,PCNA,KLF2,ITGA6,CLDN3,PDGFA,DNMT1,DHFR,SMAD4,CA3,SERPINE2,PTN,RAD51,CCND2,CLDN4,DCX,CFD	0.0192258	210
Expression Targets of LDL	Pathway	230	90	38	LDL	FGF2,HBEGF,NOS2,AGT,PTGS2,ARG1,PTHLH,FOS,HIF1A,TGFB1,IL8,MYC,IL1B,RHOA,ABCB1,CAV1,MMP2,JUN,SDC4,DUSP1,EDNRA,HMOX1,LRP1,ABCA1,NR4A3,SERPINE1,PPARG,EDNRB,F2R,CXCL12,FN1,SOD2,ENDOG,ID1,SDC1,NR4A1,EGR1,TIMP1,CPT1A,HSPA5,LDLR,PSEN1,HYOU1,F3,MMP1,MMP3,IGF1R,CYBB,MIF,CTGF,ACTB,PROC,NPPC,CD68,TIMP3,SERPINF1,NOX4,TGFBR1,IGFBP2,PLIN2,COL3A1,CYBA,LAMA1,TFPI,TGFBR2,PCNA,IL6ST,LRP5,FDX1,PDGFA,COL4A1,PTX3,PRDX…	0.0192875	211
Expression Targets of MAPK8	Pathway	538	197	36	MAPK8	HBEGF,NOS2,AGT,DCN,PTGS2,IRS1,AQP1,TEAD1,GJA1,FOS,HIF1A,TGFB1,ACTA2,IL8,MYC,APP,IL1B,SAT1,NFKBIA,ABCB1,PTGDS,CDH1,EIF4EBP1,VIM,MMP2,CCND1,CCNE1,CDK2,JUN,CDH2,SDC4,DUSP1,HSP90AA1,HSPB1,TACR1,CCR5,BCL2L1,CASK,CXCL10,MYOG,PTPN12,HMOX1,ABCA1,CRYAB,SERPINE1,PPARG,THBS1,IGFBP5,DDIT3,SPHK1,EIF4E,CXCL12,FN1,SOD2,COL2A1,ENDOG,CDKN1B,CDK4,PPP1R14A,PLK1,ATP2A2,MMP14,SDC1,CHEK1,OCLN,NR4A1,EGR1,TIMP1,HSPA5,BC…	0.0196477	212
Expression Targets of CNTF	Pathway	119	50	41	CNTF	FGF2,VIP,NOS2,HCRT,PTGS2,IRS1,GJA1,FOS,NPY,TGFB1,APP,NGFR,CASP3,NFKBIA,ABCB1,VIM,JUN,MYF5,CCK,TACR1,BDNF,TAC1,LEP,MYOG,SOD2,TFAM,NOTCH1,EGR1,CPT1A,IGF1R,FGFR1,SCD,SST,SOCS1,SLC16A1,PENK,SP7,SLC6A2,ZFP36,JUNB,S100B,GLUL,GAP43,ITGAV,NR2C1,GFAP,ATF5,PRPH,STMN4,FAM82A2	0.0197367	213
Expression Targets of KDR	Pathway	76	34	44	KDR	NOS2,PTGS2,GJA1,ACTA2,IL8,CASP3,CDH1,VIM,LPAR1,BDNF,S1PR1,MMP14,OCLN,LDLR,F3,BMP2,MMP1,MCL1,CTGF,ENPP2,ACTB,FLT1,CEACAM1,CTSB,BIRC5,TAGLN,PCNA,MMP13,RCAN1,ANXA2,GPI,ID3,VASH1,E2F3	0.019775	214
Expression Targets of DKK1	Pathway	84	37	43	DKK1	TGFB1,AKT1,MYC,EGFR,MYL2,ABCB1,GSK3B,CCND1,GJB6,PPARG,FN1,COL2A1,NOTCH1,CAV3,F2RL1,BMP2,TNNI3,PPARD,SLC27A1,CTGF,BIRC5,HES1,WDR5,PCNA,DCT,GLUL,P4HA2,CCNB2,SOSTDC1,MITF,EPCAM,TUBB3,KLHL20,CALB2,STX5,LPIN3,TULP3	0.0199293	215
Expression Targets of mitogen-activated protein kinase kinase	Pathway	141	58	40	mitogen-activated protein kinase kinase	HBEGF,NOS2,DCN,PTGS2,PTHLH,FOS,HIF1A,ODC1,IL8,MYC,ANXA5,MYL2,CCND1,JUN,CCR5,CXCL10,CHGA,CD55,HMOX1,SERPINE1,AREG,CDKN1B,ATP2A2,MMP14,EGR1,F3,MMP1,MCL1,IGF1R,SOD3,PLAUR,RETN,MIF,SLC2A1,MUC2,TIMP3,DUSP6,ACAT1,RPSA,BIRC5,NTSR1,CFLAR,CCNB1,MUC4,TFPI,MUC5AC,LGALS3,EPHA2,DCT,MMP13,COL4A1,SPRY1,ALOX15B,RUNX1,BTG1,CTCF,TUBB3,KIAA1524	0.0200185	216
Expression Targets of GDF2	Pathway	50	24	47	GDF2	FOS,IL8,NGFR,MYOG,POSTN,SERPINE1,ID1,BMP2,ADIPOQ,CTGF,PCK2,TGFBR1,TGFBR2,BMPR2,SERPINH1,CDH11,HEY1,ZNF423,CBFB,NEFM,YWHAH,CDH6,OLFM1,RASL11B	0.0200198	217
Expression Targets of CDKN1A	Pathway	63	29	45	CDKN1A	CASP8,IL8,IL1B,CDH1,STMN1,CCND1,CXCL12,SOD2,CDKN1B,PLK1,BCL2L11,PSEN1,MMP3,CCNA2,BIRC5,TXNIP,CCNB1,LRP5,DNMT1,NAIP,MAD2L1,CD63,CDC25A,EZH2,TYMS,TTK,GFAP,MDC1,CPA3	0.0203961	218
Expression Targets of ETS1	Pathway	194	77	39	ETS1	PTGS2,PTHLH,CASP1,MYB,DNTT,MYC,ABCB1,CAV1,CDH1,MMP2,JUN,PARP1,CDH2,NCF1,BCL2L1,HMOX1,CRYAB,ETS1,SERPINE1,FN1,MYH11,MMP14,VWF,EGR1,TFAP2A,AGER,TIMP1,MDM2,PSEN1,TBP,MMP1,MMP3,STAT1,CXCR4,FYN,LYZ,CTGF,TNC,COL1A1,BRCA1,IGFBP3,FLT1,TIMP3,DUSP6,PDPK1,PRF1,NRP1,JUNB,MUC5AC,TGFBR2,FGFBP1,LGALS3,MMP13,PDGFRA,PDGFA,ITGA3,ANXA6,SMAD4,ARHGDIB,ST8SIA1,SERPINB5,MTA3,SRGN,PIM3,CSNK2A1,MGAT5,COL1A2,EME1,CD248,PC…	0.0206215	219
Expression Targets of PDCD4	Pathway	35	18	50	PDCD4	FGF2,CA2,FOS,MYB,MYC,CASP3,CDH1,CCND1,XIAP,PDCD4,BCL2L1,EIF4E,CDKN1B,PLAUR,SP3,PCNA,BAD,YBX1	0.0208152	220
Expression Targets of CDH1	Pathway	95	41	42	CDH1	MAPK3,ACTA2,NRG1,CDH1,VIM,MMP2,CCND1,JUN,CDH2,BCL2L1,SERPINE1,FN1,CDKN1B,APOA4,DSP,MMP14,SDC1,EGR1,F3,MMP1,PLAUR,NCAM1,PTEN,FGFR2,SKP2,BIRC5,JUND,WDR5,MUC5AC,FGFBP1,CDH11,CDH13,CDC20,LEF1,ECT2,KRT8,SUV39H1,PTPRF,MUC16,NEDD9,DSC2	0.02109	221
Expression Targets of ACTB	Pathway	79	35	43	ACTB	NOS2,AQP1,ACTA2,DES,IL1B,EGFR,VIM,HSP90AA1,LEP,MYH6,HSPD1,HMOX1,PRNP,CES1,FN1,EGR1,G6PD,MCL1,SPI1,ACTB,CYP2E1,GJC1,ZYX,DNMT1,TIAL1,CYP3A4,MSH6,SLC11A1,TALDO1,EPB41L3,TUBA1B,AADAC,MOCS2,SPATS2,PTCD2	0.0212854	222
Expression Targets of MYOCD	Pathway	58	27	45	MYOCD	GJA1,FOS,ACTA2,DES,MYL2,CALD1,CFL1,MYLK,CCND1,MYH6,MYOG,CALR,COL2A1,MYH11,CSRP2,EGR1,PALLD,SUMO1,COL3A1,TAGLN,JUNB,KCNA4,SMTN,KCNJ8,CNN1,MYL1,ACTA1	0.0214339	223
Expression Targets of KLK6	Pathway	16	10	58	KLK6	TGFB1,CDH1,VIM,CCND1,TNNT2,ACTN1,MBP,SNCA,MUC16,GFAP	0.0220367	224
Expression Targets of IFRD1	Pathway	16	10	58	IFRD1	NOS2,FOS,MYC,CCNE1,MYOG,TBP,CCNA2,CRABP2,GTF2B,IFRD1	0.0220367	225
Expression Targets of TFDP1	Pathway	16	10	58	TFDP1	FOS,CAV1,CCNE1,CCNA2,RASA1,DHFR,EZH2,TCF3,TFDP1,UNG	0.0220367	226
Expression Targets of cyclin	Pathway	23	13	54	cyclin	CCND1,CCNE1,CKM,CCNA2,BIRC5,CCNB1,CLU,CCNB2,CCND2,CCNG2,CCNG1,CCNC,SLBP	0.0221125	227
Expression Targets of CXCR2	Pathway	23	13	54	CXCR2	APP,IL1B,EGFR,HSP90AA1,CXCL10,CXCR1,CDK4,EGR1,CXCR2,CFLAR,GPT,MUC5AC,FIGF	0.0221125	228
Expression Targets of DNTT	Pathway	23	13	54	DNTT	CASP1,CYCS,DNTT,CASP3,EGFR,CDH1,VIM,CREB1,BCL2L1,MKI67,SOX9,PRF1,HSPB8	0.0221125	229
Expression Targets of NRAS	Pathway	23	13	54	NRAS	CCND1,BCL2L11,CTGF,KIT,DUSP6,CTSL1,IRF1,RHOB,NRAS,MITF,HAS1,HAS2,HOXA4	0.0221125	230
Expression Targets of CDKN2A	Pathway	66	30	44	CDKN2A	FOS,MYC,ABCB1,CAV1,CCND1,CCNE1,JUN,BCL2L1,THBS1,FN1,PLK1,MDM2,MMP3,BRCA1,PTEN,CCNA2,TIMP3,SKP2,CCNB1,KAT5,HNRNPD,DHFR,CDC6,CKS1B,CDT1,GMNN,SENP3,TYMS,GFAP,GNL3	0.0222832	231
Expression Targets of DRD1	Pathway	66	30	44	DRD1	FGF2,NOS2,PTGS2,FOS,CCND1,PDYN,ITPR1,DUSP1,TAC1,DDIT3,EGR1,RGS4,NFE2L2,CAV2,RAF1,RGS2,PROC,IGFBP6,PENK,NTS,DUSP6,PER1,JUNB,NTRK2,GAP43,PDIA4,SYT4,CSNK1D,PDE7B,DLGAP3	0.0222832	232
Expression Targets of PPARGC1A	Pathway	189	75	39	PPARGC1A	HIF1A,CYCS,DNM1L,APP,CASP3,CAT,CDH1,HMOX1,PPARG,MB,SOD2,OXT,COL2A1,TFAM,APOA4,CAV3,CPT1A,LDLR,NFE2L2,GCK,SIRT3,MFN2,TNNI3,UCP2,TNNI1,SCD,BSG,SLC2A1,EIF3F,ME1,PCK2,SLC16A1,GK,SLC16A7,FABP3,BHMT,FBP1,ACAT2,GPX1,CS,COX1,MYH2,MLYCD,ACAD11,GPX4,HMGCS2,PDK2,PVALB,DNMT1,ACADM,AMH,CYP3A4,MBP,IDH3A,SEPP1,TCF12,ACADS,GABPA,CYP2A13,PCK1,CYP2A6,ESRRG,AHCY,CHRNA1,CYP2B6,TFB1M,TFB2M,HPD,COX4I1,LONP1,NR1D2,CHRN…	0.0222849	233
Expression Targets of caspase	Pathway	139	57	40	caspase	PTK2,FOS,AKT1,IL8,APP,IL1B,NFKBIA,CDH1,VIM,CDC42,MMP2,CCNE1,JUN,BCL2L1,LEP,TNNT2,PPARG,SPHK1,CDKN1B,NR4A1,ROCK2,HSP90B1,MCL1,PPARD,GADD45A,HDAC3,COL1A1,PTEN,EIF4G1,TIMP3,NOX4,GPX1,E2F4,VAMP8,PCNA,MRE11A,GLRX,BUB1B,KRT19,TAL1,SPTAN1,BUB1,RELB,UBB,PSMD4,CD74,IRF3,HTRA1,MUC16,ATF5,TBK1,USP7,SSRP1,ATXN3,PCYT1A,ILF3,COPS6	0.0224578	234
Expression Targets of FOXO1	Pathway	220	86	38	FOXO1	NOS2,DCN,CASP8,NPY,HIF1A,IL8,PTPN11,IL1B,TNFSF10,CASP3,CAT,ABCB1,CAV1,EIF4EBP1,GCG,MMP2,CCND1,XIAP,BCL2L1,TRIM63,CD55,ABCA1,SERPINE1,PPARG,FOXO1,DDIT3,S1PR1,SOD2,CDKN1B,MTOR,PLK1,EGR1,PRKG1,HSPA5,BCL2L11,HYOU1,BNIP3,GCK,MMP1,ADIPOQ,CTGF,FAM3B,GADD45A,ADIPOR1,GCA,PIK3C3,PCK2,FLT1,HK2,CCNA2,NCOA3,ACOX1,CTSL1,BIRC5,MLYCD,TXNIP,MYH7,HES1,FADD,CPE,MEN1,PDK2,FGFBP1,KLF2,MAOA,KCNJ8,TRADD,CDKN1C,HEY1,BCL…	0.0224714	235
Expression Targets of MYOG	Pathway	74	33	44	MYOG	HBEGF,GJA1,FOS,DES,TRIM63,MYOG,CRYAB,TNNT2,ACTN1,ATP2A2,CAV3,TNNI3,UCP2,CKM,XBP1,CELF1,CTSB,PFKFB3,CS,ATP2A1,EZH2,MYL1,MYL4,RAPSN,CHRNA1,CDH15,MYH4,ZFHX3,KBTBD10,CHRNE,HADHA,SMYD1,CHRNG	0.0227026	236
Expression Targets of NRF1	Pathway	74	33	44	NRF1	EIF2S1,FOS,CYCS,HMOX1,NR4A3,TFAM,CPT1A,SDHB,GCLC,SDHC,CXCR4,POLG,ADIPOQ,CS,COX1,SP7,GPX4,DNMT1,COX7A2,PRDX5,VSNL1,COX17,CBX5,TFB1M,TFB2M,COX6A1,COX4I1,GALNT3,POLG2,POLRMT,FXR2,PAICS,LRRC27	0.0227026	237
Expression Targets of NTF3	Pathway	82	36	43	NTF3	FGF2,VIP,GJA1,FOS,NPY,TGFB1,MYC,CASP3,EGFR,JUN,BDNF,TAC1,ETS1,EGR1,BMP2,ADCYAP1,SST,XBP1,ACTB,NCAM1,TGFB2,CALB1,HES1,SLC6A2,GAP43,NAIP,CCND2,ETV4,MBP,MAG,NRN1,PLXND1,SYP,CALB2,YWHAH,MAP1B	0.022797	238
Expression Targets of F2R	Pathway	109	46	41	F2R	NOS2,DCN,PTGS2,GJA1,FOS,IL8,IL1B,EGFR,CDH1,MMP2,CCND1,JUN,DUSP1,CD55,SERPINE1,THBS1,F2R,BCL2L11,F2RL1,F3,BIRC3,CXCR4,IGF1R,PLAUR,MIF,CTGF,TNC,TGM2,TRPC3,PENK,MMP8,CLU,RCAN1,PDGFA,CYR61,SERPINE2,TFPI2,TNFAIP1,NFKBIB,CD63,PPBP,MCAM,SERPINB5,HAS2,GFAP,MMP10	0.0229548	239
Expression Targets of WNT3A	Pathway	142	58	40	WNT3A	NOS2,GJA1,TGFB1,CAMK4,ACTA2,MYC,CAV1,CDH1,MMP2,CCND1,JUN,CDH2,BDNF,FHL2,MYH6,TNNT2,PPARG,FN1,COL2A1,NOTCH1,CDK4,ID1,BMP2,CTGF,COL1A1,FST,SOX9,CCNA2,ACAN,PLD2,BIRC5,HES1,WDR5,HDAC1,MSI1,PDGFRA,HPGD,SPARC,KRT18,CYR61,CCNB2,HMGA1,CCND2,LEF1,MITF,CACNA1G,KRT8,HAS2,TUBB3,RAPSN,NEDD9,CTBP1,DLX6,FLRT3,LFNG,LHX2,TFCP2L1,LBH	0.0232809	240
Expression Targets of KLF4	Pathway	131	54	40	KLF4	NOS2,PTGS2,FOS,ODC1,ACTA2,MYC,IL1B,CDH1,MMP2,CCND1,CCNE1,HSP90AA1,GSTP1,CD55,SERPINE1,HSPA8,SOD2,AQP3,CDKN1B,NOTCH1,CDK4,MYH11,F3,MFN2,CKM,PLAUR,SOCS1,SKP2,HDC,BIRC5,GADD45B,CCNB1,TAGLN,LAMA1,CLU,SNAI2,LAMC1,SPARC,CDKN1C,ASS1,KRT19,ID3,CCND2,TKT,HSP90AB1,WEE1,IFITM3,COL8A1,KPNA2,KRT4,GPA33,KRT12,PFKP,SORCS2	0.0233788	241
Expression Targets of IGF1	Pathway	643	232	36	IGF1	FGF2,VIP,NOS2,AGT,PTGS2,IRS1,GJA1,PTHLH,FOS,NPY,KCNA5,CAPN2,HIF1A,ODC1,TGFB1,ACTA2,DES,IL8,MYC,APP,NRG1,NGFR,SAT1,RB1,EGFR,MYL2,CAT,ABCB1,CDH1,VIM,PRKCD,MMP2,CCND1,CCNE1,CREB1,CDK2,JUN,MYF5,PARP1,CDH2,CCK,DUSP1,CCR5,BCL2L1,BDNF,TRIM63,LEP,CXCL10,CHGA,MYOG,EZR,EDNRA,HMOX1,ABCA1,PRNP,SLC20A1,GJB6,ETS1,SERPINE1,PPARG,THBS1,MB,IGFBP5,ACTN1,FOXO1,DDIT3,AREG,EIF4E,CXCL12,FN1,SOD2,OXT,COL2A1,CDKN1B,NOTC…	0.0236542	242
Expression Targets of NQO1	Pathway	28	15	51	NQO1	PTGS2,ODC1,IL8,IL1B,CCND1,XIAP,BCL2L1,HMOX1,BIRC3,PROC,BIRC5,MUC5AC,TYR,MGMT,POR	0.0237146	243
Expression Targets of PLAU	Pathway	69	31	44	PLAU	FOS,IL8,MYC,APP,ABCB1,CDH1,XIAP,CCR5,BCL2L1,SERPINE1,CXCL12,FN1,TIMP1,F3,MMP1,BIRC3,MKI67,CXCR4,PLAUR,TNC,CCNA2,NOX4,BIRC5,PON2,PCNA,UMOD,PTPN6,ITGB5,HAS2,HNRNPC,LASP1	0.0241728	244
Expression Targets of KLF9	Pathway	33	17	50	KLF9	TGFB1,CCND1,PPARG,NOTCH1,TFAP2A,BMP2,FGFR1,COL1A1,IGFBP2,NPR1,HES1,TAGLN,SLPI,EEF1A1,GFAP,PHB2,ACP5	0.0243679	245
Expression Targets of TERT	Pathway	56	26	45	TERT	FOS,ODC1,BID,IL8,IL1B,SAT1,EGFR,MMP2,CCND1,CCNE1,SLC7A1,BCL2L1,F2R,SOD2,MYH11,MMP1,MCL1,BIRC5,LGALS1,HDAC2,FIGF,EREG,DNMT1,MGMT,LGALS3BP,RAB9A	0.024814	246
Expression Targets of FYN	Pathway	56	26	45	FYN	AQP4,PTGS2,FOS,IL8,APP,ABCB1,DUSP1,BCL2L1,CDKN1B,NOTCH1,NFE2L2,MMP3,FYN,PLAUR,MIF,BSG,SOCS1,LGALS1,EPHA2,PRDX2,HNRNPA2B1,IRF7,MBP,MITF,SYP,MR1	0.024814	247
Expression Targets of MAPK12	Pathway	21	12	54	MAPK12	NOS2,PTGS2,CCND1,JUN,MYOG,HMOX1,SLC2A1,GADD45A,MMP13,KRT18,GAP43,MAPK12	0.0258526	248
Expression Targets of RHOB	Pathway	21	12	54	RHOB	NOS2,PTGS2,FOS,HIF1A,MYC,EGFR,CDC42,NOTCH1,CTGF,CCNB1,TGFBR2,RHOB	0.0258526	249
Expression Targets of CYP2E1	Pathway	21	12	54	CYP2E1	PTGS2,FOS,NCF1,HMOX1,GCLC,CYP2E1,CYP2J2,NCF2,LAMB1,EPHX1,COL1A2,CYP2B6	0.0258526	250
Expression Targets of PRKG1	Pathway	21	12	54	PRKG1	RHOA,DUSP1,HMOX1,SERPINE1,THBS1,PRKG1,SLC12A6,RGS2,SKP2,MMP13,HBG1,STMN2	0.0258526	251
Expression Targets of DACH1	Pathway	21	12	54	DACH1	FOS,IL8,STMN1,CCND1,JUN,CDKN1B,CDK4,CDK6,CCNA2,JUNB,CDC25B,PAK3	0.0258526	252
Expression Targets of ITCH	Pathway	21	12	54	ITCH	CASP7,BID,CASP3,JUN,PARP1,BCL2L1,NOTCH1,CXCR4,CFLAR,LATS1,NEDD9,LAPTM5	0.0258526	253
Expression Targets of REG3A	Pathway	46	22	46	REG3A	MAPK1,AKT1,GCG,MMP2,CCND1,CREB1,SERPINE1,DDIT3,MTOR,CDK4,EGR1,TIMP1,IAPP,MMP1,SST,CCNA2,SLC2A2,STAT5A,UCHL1,ETS2,ASS1,SNRPA	0.0270901	254
Expression Targets of TCF7L2	Pathway	110	46	41	TCF7L2	NOS2,PTGS2,IRS1,IL8,MYC,ABCB1,CDH1,GCG,VIM,CCND1,JUN,PDCD4,SERPINE1,FN1,PTTG1,MMP1,PLAUR,PPARD,TNC,FST,SOX9,CLDN7,SRSF3,SKP2,PLD2,BIRC5,SMAD1,TAGLN,YY1AP1,IGF2BP1,DNMT1,UCHL1,SNCG,AURKA,RGN,NR2F2,SALL4,LEF1,MTAP,PMEPA1,NRCAM,HECA,COPS5,TCF4,SF1,STARD7	0.0271742	255
Expression Targets of S1PR2	Pathway	26	14	51	S1PR2	PTGS2,ROCK1,FOS,HIF1A,ACTA2,JUN,ABCA1,SERPINE1,SPHK1,FN1,PLAUR,CTGF,TAGLN,CYR61	0.0278143	256
Expression Targets of Egr/Krox	Pathway	41	20	47	Egr/Krox	SLC9A2,ABCB1,CCND1,CHGA,THBS1,F2R,MMP14,EGR1,TIMP1,LDLR,F3,COL1A1,SOCS1,PCSK2,TGFBR2,PTGES,PDGFA,SERPINE2,MMP19,COL1A2	0.0279682	257
Expression Targets of PKA	Pathway	581	210	36	PKA	FGF2,EIF2S1,HBEGF,NOS2,PTGS2,ARG1,PTK2,GJA1,PTHLH,FOS,NPY,MYB,ODC1,MAP2K1,ACTA2,IL8,MYC,APP,IL1B,EGFR,CAT,ABCB1,CAV1,CDH1,GCG,MMP2,CCND1,CREB1,THBS2,PDYN,JUN,CDH2,CCK,KCNN2,DUSP1,BCL2L1,BDNF,TAC1,LEP,CXCL10,CHGA,MYH6,CD55,HMOX1,ABCA1,NR4A3,ENPP1,SERPINE1,PPARG,IGFBP5,SGK1,DDIT3,AREG,HSPA8,ADAM17,KCNH2,FN1,ATP12A,COL2A1,CDKN1B,TFAM,MYH11,ID1,MMP14,SDC1,OCLN,NR4A1,EGR1,AGER,TIMP1,HSPA5,BCL2L11,LDLR…	0.0282798	258
Expression Targets of NAD(P)H oxidase	Pathway	113	47	41	NAD(P)H oxidase	FGF2,HBEGF,NOS2,PTGS2,IRS1,FOS,HIF1A,TGFB1,IL8,MYC,IL1B,CASP3,EGFR,ABCB1,AIFM1,MMP2,CCND1,JUN,CD55,HMOX1,ETS1,SERPINE1,EDNRB,F2R,FN1,SOD2,ATP2A2,OCLN,TIMP1,GCK,F3,TLR2,GCLC,UCP2,BSG,CTGF,GADD45A,COL1A1,TRPC3,MUC5AC,GAS6,BGN,MMP13,BUB1B,EPAS1,MITF,DUOXA1	0.0283712	259
Expression Targets of TSC2	Pathway	31	16	50	TSC2	IRS1,CDH1,CCND1,CXCL10,TSC2,PPARG,DDIT3,CDKN1B,HSPA5,STAT1,SLC2A1,BIRC5,HES1,ISG15,RHEB,RBBP4	0.0285622	260
Expression Targets of IAPP	Pathway	31	16	50	IAPP	HCRT,FOS,NPY,CYCS,IL1B,AIFM1,PMCH,JUN,PARP1,LEP,DDIT3,LDLR,IAPP,CARTPT,FADD,UCHL1	0.0285622	261
Expression Targets of CCNE1	Pathway	31	16	50	CCNE1	PTK2,CAPN2,CCNE1,SOD2,CDKN1B,CKM,CCNA2,CCNB1,PCNA,TPX2,FBXO5,CDT1,RRM2,TTK,PLK4,Cdc2b	0.0285622	262
Expression Targets of AGER	Pathway	78	34	43	AGER	NOS2,AGT,PTGS2,TGFB1,IL8,APP,IL1B,MMP2,CCND1,NCF1,CCR5,BCL2L1,CXCL10,MYOG,HMOX1,PRNP,SERPINE1,THBS1,FN1,SOD2,CDKN1B,NOTCH1,CAV3,AGER,F3,ADIPOQ,CTGF,NCAM1,MSX2,TXNIP,S100A8,MMP13,S100A9,TOE1	0.0298029	263
Expression Targets of IGFBP3	Pathway	49	23	46	IGFBP3	HCRT,AGT,AKT1,RB1,MYL2,MMP2,BCL2L1,SERPINE1,PPARG,IGFBP5,SPHK1,COL2A1,STAT1,TNNI3,RAF1,ADIPOQ,IGFBP3,IGFBP6,ACAN,NOX4,IGFBP2,MYH7,CLU	0.030199	264
Expression Targets of protein serine/threonine phosphatase inhibitor	Pathway	19	11	55	protein serine/threonine phosphatase inhibitor	PTGS2,FOS,NFKBIA,JUN,ABCA1,EGR1,PCK2,JUND,JUNB,NFKBIB,CYP2B6	0.0302515	265
Expression Targets of PSEN2	Pathway	19	11	55	PSEN2	MAPK14,PTGS2,AQP1,APP,IL1B,EGFR,FHL2,ADAM17,NOTCH1,PSEN1,PSENEN	0.0302515	266
Expression Targets of BMP2	Pathway	349	130	37	BMP2	EIF2S1,VIP,PTGS2,MAPK1,CA2,GJA1,FOS,KCNA5,HIF1A,MAPK3,TGFB1,ACTA2,MYC,NGFR,RB1,NFKBIA,KCNJ2,CDH1,MMP2,CCNE1,CDK2,MYF5,CDH2,BCL2L1,TAC1,MYH6,MYOG,POSTN,SERPINE1,PPARG,IGFBP5,ACTN1,CXCL12,FN1,COL2A1,CDKN1B,NOTCH1,CDK4,CDK6,ID1,MMP14,TIMP1,CTSK,TAU,F3,BMP2,MMP1,MMP3,TNNI3,GPNMB,CKM,CXCR4,ADCYAP1,FGFR1,CTGF,ENPP2,TNC,FGFR3,NR3C1,COL1A1,FST,TTN,TGM2,NCAM1,NR3C2,MSX2,SOX9,ABP1,PTEN,CCNA2,FGFR2,PAPPA,TG…	0.0310352	267
Expression Targets of APC	Pathway	57	26	44	APC	EIF2S1,NOS2,PTGS2,CASP7,ODC1,MYC,GNA13,CASP3,CDH1,CCND1,PPARG,THBS1,EIF4E,MCL1,PPARD,BIRC5,CCNB1,GNA12,CLU,HDAC2,PTGES,DNMT1,H2AFX,MAD2L1,CTBP1,CSNK1A1	0.0314403	268
Expression Targets of FGF1	Pathway	122	50	40	FGF1	FGF2,NOS2,DCN,ARG1,FOS,TGFB1,IL8,MYC,IL1B,NFKBIA,CAV1,CDH1,XIAP,JUN,HSPB1,BCL2L1,EDNRA,HMOX1,POSTN,ETS1,SERPINE1,FN1,NOTCH1,ATP2A2,MMP14,EGR1,TIMP1,MDM2,NFE2L2,F3,MMP1,MKI67,PLAUR,TNC,CEACAM1,CALB1,GSTA4,PCNA,GJC1,NPR3,PDGFA,GAP43,TNFAIP1,ETV4,TNFRSF12A,TNFAIP6,DLL1,TEAD4,HMGA2,DSPP	0.0319027	269
Expression Targets of CBL	Pathway	73	32	43	CBL	PTGS2,MAPK1,PTK2,FOS,TGFB1,AKT1,EGFR,MMP2,JUN,FN1,BCL2L11,F2RL1,STAT1,FYN,CD38,FGFR1,KIT,FLT1,CD68,LYN,FGFR2,STAT5A,CFLAR,EPHA2,PDGFRA,JAK1,IRF8,STAT2,SORBS2,LRIG1,ARHGEF7,STAP2	0.031994	270
Expression Targets of PLC	Pathway	136	55	40	PLC	HBEGF,NOS2,PTGS2,FOS,CAPN2,HIF1A,IL8,MYC,APP,IL1B,RB1,EGFR,NFKBIA,ABCB1,MMP2,JUN,BCL2L1,CD55,HMOX1,XDH,SERPINE1,PPARG,SGK1,CALR,FN1,MTOR,ATP2A2,EGR1,MMP3,CXCR4,IGF1R,PLAUR,MIF,CTGF,TRPC3,NCL,DIABLO,ACAN,SERPING1,ADAMTS1,SP7,AMBP,S100A8,TFPI,PCNA,TPM1,MMP13,CD59,FTH1,CD9,CCND2,ATF7IP,LIPG,E2F3,PITPNA	0.0326192	271
Expression Targets of MIR9-1	Pathway	24	13	52	MIR9-1	MYC,IL1B,CDH1,FOXO1,CDKN1B,PAX6,PTEN,HES1,CTNNA1,MEIS2,SYTL4,RAB34,SOCS5	0.0326717	272
Expression Targets of PPAR	Pathway	229	88	38	PPAR	NOS2,PTGS2,IRS1,ARG1,MAPK3,TGFB1,IL8,MYC,SAT1,EGFR,CAT,CALD1,NFKBIA,CAV1,MMP2,CCND1,ARG2,JUN,HSP90AA1,LEP,EZR,HMOX1,LRP1,ABCA1,SERPINE1,PPARG,IGFBP5,CES1,FN1,TFAM,CDK4,CAV2,F3,TXN,UCP2,SLC27A1,TF,RETN,ADIPOQ,PC,SCD,CTGF,HDAC3,PCK2,FST,ACSL1,BRCA1,HK2,PTEN,CCNA2,ACAN,GK,SLC16A7,FABP3,ACOX1,ADAMTS1,VLDLR,MLYCD,PLIN2,ANGPTL4,PIK3R1,GPT,RBP1,HMGCS2,PLTP,INSIG1,ALDH2,MMP13,GLUL,GPIHBP1,TGM1,ACADM,MTHF…	0.0328195	273
Expression Targets of IGFBP5	Pathway	29	15	50	IGFBP5	PTK2,CASP3,NFKBIA,CCND1,BCL2L1,IGFBP5,FN1,TIMP1,MMP1,LAMA4,COL1A1,IGFBP6,LAMB2,LAMC1,TGM1	0.0335247	274
Expression Targets of AKT2	Pathway	29	15	50	AKT2	AKT1,VIM,XIAP,MYOG,HMOX1,SPHK1,BCL2L11,PALLD,CKM,IGF1R,SLC2A1,PCK2,BIRC5,RHOB,LETMD1	0.0335247	275
Expression Targets of PEBP1	Pathway	29	15	50	PEBP1	MYC,CDH1,MMP2,CCND1,XIAP,BCL2L1,MMP1,MMP3,PER1,CFLAR,MMP13,PEBP1,HMGA2,ATF5,SYP	0.0335247	276
Expression Targets of STAT3	Pathway	443	162	36	STAT3	FGF2,VIP,NOS2,AGT,PTGS2,ARG1,GJA1,FOS,NPY,HIF1A,TGFB1,AKT1,IL8,MYC,APP,TNFSF10,ABCB1,CAV1,CDH1,GSK3B,GCG,VIM,MMP2,CCND1,CCNE1,XIAP,CDH2,NCF1,HSP90AA1,HSPB1,C5,BCL2L1,CXCL10,MYH6,MYOG,HMOX1,CRYAB,SERPINE1,IGFBP5,FOXO1,CXCL12,S1PR1,FN1,SOD2,COL2A1,CDKN1B,NOTCH1,APOA4,PLK1,ATP2A2,ID1,PROS1,RORA,EGR1,TIMP1,PSEN1,CXCR2,MMP1,STAT1,BIRC3,CXCR4,MCL1,CYBB,TF,RETN,ADIPOQ,CTGF,ENPP2,SPI1,PCK2,CREM,BRCA1,HK2…	0.0338586	277
Expression Targets of SNCA	Pathway	47	22	45	SNCA	FOS,AKT1,CAV1,PRKCD,CREB1,BDNF,CXCL10,SERPINE1,F2R,CALR,NOTCH1,MMP14,AIF1,MMP1,MMP3,CTSD,MMP8,PLCB1,SNCA,UBE2N,KIF2A,KIF1B	0.035077	278
Expression Targets of LPAR3	Pathway	17	10	55	LPAR3	PTGS2,HIF1A,IL8,EGFR,CCND1,SPHK1,CXCL12,LPAR3,KLF5,PTX3	0.0354296	279
Expression Targets of PDGFD	Pathway	17	10	55	PDGFD	TGFB1,CDH1,VIM,MMP2,NOTCH1,MMP1,CXCR4,PDGFRA,SNAI2,ZEB2	0.0354296	280
Expression Targets of HLTF	Pathway	17	10	55	HLTF	FGF2,CASP2,SERPINE1,NR3C1,RGS2,LGALS1,LGALS3,SLA2,HLTF,DLGAP3	0.0354296	281
Expression Targets of BRD4	Pathway	17	10	55	BRD4	MYC,CASP3,CCND1,CCNE1,CDK2,JUN,NPPC,AURKB,DHFR,BRD4	0.0354296	282
Expression Targets of TSC1	Pathway	17	10	55	TSC1	EGFR,CDH1,CCND1,CXCL10,PPARG,CDKN1B,PLK1,STAT1,ISG15,RBBP4	0.0354296	283
Expression Targets of CTF1	Pathway	55	25	44	CTF1	VIP,NOS2,AGT,PTGS2,CASP8,FOS,ACTA2,CASP3,MYL2,GSK3B,MYLK,CDK2,HSP90AA1,BCL2L1,MYOG,FN1,MYH11,VWF,CKM,SOCS1,SERPINA1,MYH7,SLC6A2,TAGLN,GFAP	0.0363272	284
Expression Targets of SNAI1	Pathway	63	28	43	SNAI1	HBEGF,IL8,CDH1,VIM,MMP2,CDH2,SERPINE1,FN1,COL2A1,MMP14,OCLN,MMP1,FGFR3,PTEN,CLDN7,ACAN,JUP,SNAI2,HPGD,KRT18,CLDN3,KRT19,CCND2,SFPQ,CLDN4,PA2G4,KRT17,ZEB2	0.0367627	285
Expression Targets of SMAD6	Pathway	37	18	47	SMAD6	TGFB1,RB1,MYF5,SERPINE1,PPARG,COL2A1,ID1,CTGF,NR3C1,PCK2,PROC,NCAM1,SOX9,ACAN,MYD88,WDR5,TAGLN,ANKRD1	0.0381688	286
Expression Targets of HNRNPA1	Pathway	37	18	47	HNRNPA1	FGF2,MYC,NFKBIA,CCND1,XIAP,BCL2L1,APAF1,EIF2AK2,SET,DHFR,E2F3,HNRNPA1,SRSF5,ANXA7,CYP2A13,CYP2A6,SMN2,FUS	0.0381688	287
Expression Targets of NFATC1	Pathway	126	51	40	NFATC1	NOS2,CD8A,PTGS2,KCNA5,HIF1A,MAPK3,MAP2K1,TGFB1,ACTA2,AKT1,IL8,MYC,IL1B,TNFSF10,CCND1,ITPR1,MYOG,SERPINE1,PPARG,F2R,FN1,CDKN1B,CDK4,MYH11,ATP2A2,MMP14,NR4A1,CTSK,F3,CKM,VIL1,COL1A1,PTEN,CCNA2,SKP2,MYH2,MYH7,CYP2E1,JUNB,RCAN1,SNAI2,ID3,MYOF,DYRK1A,COL1A2,MYH4,PIAS2,B3GAT3,LTBP3,ACP5,DSCR3	0.0382808	288
Expression Targets of CSDA	Pathway	22	12	52	CSDA	FOS,MYC,CAT,HBG2,CCND1,JUN,MYOG,EGR1,VIL1,PCNA,RUNX1,CSDA	0.0384428	289
Expression Targets of TEAD4	Pathway	22	12	52	TEAD4	GJA1,HIF1A,ACTA2,MYH6,MYOG,SERPINE1,FGFR1,CTGF,MYH7,RCAN1,TEAD4,PPP1CB	0.0384428	290
Expression Targets of ELK1	Pathway	32	16	48	ELK1	FOS,IL8,MYLK,EZR,HMOX1,EGR1,MCL1,SLC2A1,PRKCI,JUNB,RND3,ELK1,CCL15,UTP3,CHERP,CCT8	0.0391569	291
Expression Targets of EPOR	Pathway	32	16	48	EPOR	TGFB1,MYC,DMD,BCL2L1,CXCL12,CXCR4,SPI1,SOCS1,MPO,EPAS1,CCND2,PIM1,CCNG2,PIM3,GFAP,CACYBP	0.0391569	292
Expression Targets of small monomeric GTPase	Pathway	32	16	48	small monomeric GTPase	NOS2,AGT,PTGS2,FOS,HIF1A,IL8,APP,CCND1,CCNE1,JUN,SERPINE1,CDKN1B,HSPA5,MMP1,CTGF,TNFRSF12A	0.0391569	293
Expression Targets of FOSL1	Pathway	58	26	44	FOSL1	FGF2,NOS2,GJA1,IL8,MYC,IL1B,MMP2,CCND1,THBS2,THBS1,GCLC,MMP1,PLAUR,GADD45A,COL1A1,CCNA2,SRSF3,PENK,MYH7,CYP2J2,TGFBR2,PCNA,SNAI2,PTN,MGP,CBFB	0.0393241	294
Expression Targets of INSR	Pathway	66	29	43	INSR	HBEGF,FOS,HIF1A,MYC,APP,MMP2,CCND1,CCNE1,DUSP1,BCL2L1,SERPINE1,CDKN1B,CDK4,EGR1,MDM2,ATP2A3,GCK,PLAUR,SLC2A1,ACTB,PCK2,TIMP3,PENK,IGFBP2,EREG,ERRFI1,ERCC2,HNRNPH1,MBNL2	0.0393653	295
Expression Targets of LCN2	Pathway	27	14	50	LCN2	IRS1,HIF1A,CASP3,CDH1,CDH2,HMOX1,PPARG,THBS1,CXCL12,BCL2L11,ADIPOQ,ALOX12,GFAP,ATF5	0.0394112	296
Expression Targets of proteinase activated receptor	Pathway	27	14	50	proteinase activated receptor	PTGS2,FOS,IL8,MYC,EGFR,JUN,CD55,SERPINE1,F3,MIF,CTGF,TGM2,CYR61,PPBP	0.0394112	297
Expression Targets of VHL	Pathway	27	14	50	VHL	PTHLH,HIF1A,TGFB1,MYC,EGFR,CDH1,CXCR4,IGF1R,SLC2A1,FECH,VHL,FZR1,ITGB5,DIRC2	0.0394112	298
Expression Targets of WT1	Pathway	129	52	40	WT1	HBEGF,MYB,ODC1,TGFB1,MYC,EGFR,CAT,ABCB1,CDH1,CCND1,CCNE1,BCL2L1,ETS1,THBS1,IGFBP5,AREG,MMP14,SDC1,EGR1,BCL2L11,MDM2,IGF1R,CTGF,GADD45A,SOX9,DUSP6,KRAS,NTRK2,PDGFRA,ZYX,EREG,PDGFA,AMH,SPRY1,HSPG2,IGFBP7,HEY1,NOV,CCND2,HDLBP,IRF8,PODXL,CCNG1,SRPK1,NDRG2,SQLE,SULF1,KPNA2,RBBP7,SALL1,SMOC1,RQCD1	0.0394945	299
Expression Targets of FGF	Pathway	326	121	37	FGF	FGF2,NOS2,PTGS2,IRS1,GJA1,PTHLH,FOS,KCNA5,CYCS,TGFB1,ACTA2,MYC,PTPN11,APP,IL1B,MAP3K5,EGFR,MYL2,NFKBIA,CDH1,MMP2,CCND1,CCNE1,CDK2,JUN,MYF5,DUSP1,BCL2L1,MYOG,PTPN12,EZR,EDNRA,POSTN,CRYAB,ETS1,SERPINE1,CXCR1,PPARG,IGFBP5,ACTN1,FOXO1,CXCL12,FN1,COL2A1,CDKN1B,SDC1,OCLN,VWF,EGR1,TIMP1,MDM2,NFE2L2,TAU,CXCR2,BMP2,MMP1,MKI67,CXCR4,ANTXR1,IGF1R,PLAUR,FGFR1,SST,CTGF,GADD45A,ENPP2,TNC,PAX6,MSX2,SOX9,SOCS1,C…	0.0405232	300
Expression Targets of PTHLH	Pathway	132	53	39	PTHLH	NOS2,GJA1,PTHLH,FOS,ODC1,IL8,MYC,MMP2,CCND1,CCNE1,CDK2,JUN,DUSP1,BCL2L1,LEP,SLC20A1,THBS1,FN1,COL2A1,CDKN1B,ID1,TIMP1,BMP2,MMP1,MMP3,PLAUR,OXTR,FGFR3,CARTPT,RGS2,COL1A1,CREM,FLT1,MSX2,CCNA2,SFTPA1,ACAN,SKP2,CALB1,ADAMTS1,RPSA,JUND,PCNA,MMP13,ITGA6,SPARC,CDC25B,CDKN1C,MGP,NFIL3,ZNF521,LECT1,SEMA3D	0.0406918	301
Expression Targets of IFNA2	Pathway	88	37	41	IFNA2	FGF2,NOS2,HIF1A,ODC1,TGFB1,IL8,IL1B,TNFSF10,PRKCD,CCNE1,CDK2,CCR5,CXCL10,XDH,FN1,CDKN1B,CDK4,STAT1,CTGF,EIF2AK2,COL1A1,FLT1,SERPING1,TLR3,PCNA,ISG15,B2M,STAT2,NFE2,TYMS,PLSCR1,MX1,ST6GAL1,IFI6,XAF1,ADAR,GBP1	0.0420385	302
Expression Targets of TGM2	Pathway	40	19	46	TGM2	NOS2,NFKBIA,CDH1,VIM,MMP2,CDH2,ABCA1,TIMP1,MMP1,BIRC3,CYBB,CD38,TGM2,PTEN,MYH7,CFLAR,MGP,IFI6,ZEB2	0.042841	303
Expression Targets of MMP9	Pathway	80	34	41	MMP9	NOS2,GJA1,HIF1A,MYC,APP,SAT1,RB1,CDH1,MMP2,CCND1,CCNE1,CDK2,HSPB1,IGFBP5,CDK4,OCLN,CTSK,TAU,MMP1,MKI67,CXCR4,IGF1R,PLAUR,NCAM1,CTSB,SERPINF1,IGFBP2,COL3A1,MUC5AC,HPGD,PITRM1,CCND2,MUC5B,GFAP	0.0433532	304
Expression Targets of PRKCZ	Pathway	80	34	41	PRKCZ	NOS2,PTGS2,FOS,MYC,EGFR,CAT,NFKBIA,CDH1,MMP2,CCND1,PRKCZ,JUN,DUSP1,ABCA1,CTNND1,MMP14,NR4A1,EGR1,MMP1,MMP3,GADD45A,RGS2,ACTB,PCK2,SLC16A1,NCOA3,NOX4,CYBA,PRKCI,ITGA2,PTPN6,TPX2,ADAMTS4,PEA15	0.0433532	305
Expression Targets of JUN	Pathway	508	183	35	JUN	FGF2,HBEGF,NOS2,DCN,PTGS2,GJA1,PTHLH,CASP1,FOS,NPY,MYB,KCNA5,HIF1A,CYCS,TGFB1,BID,ACTA2,IL8,MYC,APP,IL1B,PTPRO,CASP3,EGFR,MYL2,ABCB1,CDH1,VIM,STMN1,MMP2,CCND1,CREB1,PDYN,JUN,DUSP1,HSPB1,BCL2L1,TAC1,GSTP1,MYH6,MYOG,EZR,HMOX1,ETS1,SERPINE1,THBS1,SPHK1,CXCL12,FN1,COL2A1,ENDOG,CDKN1B,CDK4,NR4A1,EGR1,TIMP1,BCL2L11,LDLR,MDM2,TBP,F3,BMP2,GCLC,MMP1,SDHC,MMP3,STAT1,BIRC3,MCL1,IGF1R,ADCYAP1,PLAUR,PPARD,RET…	0.043684	306
Expression Targets of CSF1	Pathway	249	94	37	CSF1	MAPK14,KCNMA1,NOS2,PTGS2,FOS,HIF1A,TGFB1,IL8,MYC,APP,IL1B,PTPRO,RHOA,MMP2,CCND1,CCNE1,XIAP,JUN,DUSP1,HSP90AA1,CCR5,BCL2L1,CXCL10,HSPD1,HMOX1,LRP1,SERPINE1,PPARG,THBS1,ACTN1,F2R,PTGS1,SPHK1,HSPA8,FN1,CDKN1B,MTOR,CDK4,EGR1,AGER,CTSK,F2RL1,F3,TLR2,GPNMB,CXCR4,FYN,CYBB,SLC2A1,CTGF,HK2,CD68,CCNA2,DUSP5,PLA2G7,NF1,NOX4,ACAT1,HDC,SERPING1,BIRC5,MPO,NCF2,JUNB,PCNA,LGALS3,MAP2K6,ANXA2,ETS2,MAP2K3,CYP51A1,…	0.0440161	307
Expression Targets of histone H3	Pathway	141	56	39	histone H3	NOS2,CD8A,PTGS2,FOS,ACTA2,IL8,TNFSF10,ADRB2,NFKBIA,ABCB1,CDH1,MYLK,MMP2,CCND1,CCNE1,JUN,BDNF,CXCL10,SCNN1A,CDKN1B,NR4A1,EGR1,BCL2L11,LDLR,CXCR4,ADIPOQ,MUC2,SOCS1,IRF1,LGALS1,NOG,TAGLN,SLC22A3,CLDN3,SLPI,DHFR,PRDX4,CDKN1C,TFPI2,EEF1A1,RHOB,CD81,RUNX1,SNRPN,SMARCB1,TP53BP2,RELN,RASSF1,ADH1B,CLDN4,HOXC8,SMN2,H2AFY,MLL3,HBE1,OSBPL5	0.0441833	308
Expression Targets of OSM	Pathway	172	67	38	OSM	FGF2,VIP,NOS2,DCN,PTGS2,FOS,IL8,MYC,APP,IL1B,CDH1,VIM,MMP2,CCND1,CDH2,CXCL10,XDH,SERPINE1,PPARG,THBS1,CXCL12,FN1,CDKN1B,ID1,EGR1,TIMP1,LDLR,BNIP3,F3,MMP1,MMP3,MCL1,PPARD,ADIPOQ,CTGF,COL1A1,CEACAM1,SERPINA1,TIMP3,ACAN,MMP8,GADD45B,NRP1,ZFP36,LIFR,IL6ST,GADD45G,MMP13,PTGES,S100A4,SPARC,KRT18,PTX3,CYR61,KRT19,CYP3A4,NR2F2,CCND2,CDC20,ETV6,A2M,PMEL,ADAMTS4,FAP,COL1A2,CYP2B6,TAT	0.0441909	309
Expression Targets of CDKN	Pathway	35	17	47	CDKN	MMP2,XIAP,HSPA5,MDM2,CKM,MCL1,BRCA1,CCNA2,BIRC5,RAD51,CYP3A4,CDC25A,CDK9,CCNG2,NR2C1,PSAP,CYP2B6	0.0446552	310
Expression Targets of ZEB2	Pathway	35	17	47	ZEB2	GJA1,CDH1,VIM,MMP2,CCND1,CDH2,FN1,CTNND1,DSP,MMP1,OXTR,PAX6,CTNNA1,CLDN4,COL1A2,ZEB2,PKP2	0.0446552	311
Expression Targets of laminin-111	Pathway	35	17	47	laminin-111	FGF2,CA2,IL8,RHOA,CDH1,VIM,SERPINE1,MMP1,MMP3,CXCR4,FGFR1,ACTB,IL16,MMP13,DNMT1,PODXL,TUBB3	0.0446552	312
Expression Targets of DPP4	Pathway	48	22	44	DPP4	FGF2,PTGS2,FOS,NPY,TGFB1,MYC,CDH1,GCG,MMP2,TAC1,LRP1,SERPINE1,THBS1,CDKN1B,MMP14,NR4A1,TIMP1,IAPP,MMP1,SCD,MPO,CCNB1	0.0446879	313
Expression Targets of RHOC	Pathway	20	11	52	RHOC	EGFR,RHOA,CDH1,CDC42,CCND1,FN1,CAV2,CTGF,IGFBP2,ITGA2,RHOB	0.0453224	314
Expression Targets of KNG1	Pathway	105	43	40	KNG1	NOS2,AQP4,PTGS2,FOS,TGFB1,IL8,MYC,IL1B,EGFR,MMP2,CCND1,JUN,ITPR1,LEP,HMOX1,SERPINE1,CXCR1,PTGS1,CALR,FN1,OCLN,EGR1,F3,TLR2,ANXA1,MMP3,CXCR4,MIF,CTGF,COL1A1,TRPC3,CAPN1,MMP8,SERPING1,NPR1,MYH7,COL3A1,TGFBR2,ORM1,MMP13,PTGES,COL1A2,ADCY4	0.0456104	315
Expression Targets of NFKBI	Pathway	195	75	38	NFKBI	NOS2,PTGS2,ROCK1,FOS,HIF1A,IL8,MYC,APP,NFKBIA,ABCB1,CAV1,MMP2,CCND1,XIAP,BCL2L1,CXCL10,HMOX1,SERPINE1,EDNRB,EIF4E,FN1,SOD2,PLK1,MMP14,OCLN,NR4A1,EGR1,AGER,G6PD,CTSK,F3,TLR2,IAPP,BMP2,HOXB7,OPTN,MMP1,MMP3,BIRC3,CXCR4,CYBB,PLAUR,RETN,MIF,CTGF,FAM3B,NOD2,PTEN,SFTPA1,CTSB,MYD88,PLIN2,PRF1,CCNB1,WDR5,CFB,FIGF,MMP13,PDGFRA,PTGES,KCNJ8,CDC25B,CYR61,CCNB2,CYP3A4,TNFRSF6B,NFKBIB,LEF1,EPCAM,HAS1,MTDH,GFAP,…	0.0456694	316
Expression Targets of SSTR2	Pathway	30	15	48	SSTR2	FGF2,TNFSF10,EGFR,ADRB2,NFKBIA,EIF4EBP1,MMP2,CCND1,THBS1,MKI67,IGF1R,SST,IGFBP3,SSTR2,PTPN6	0.0459734	317
Expression Targets of SMURF2	Pathway	30	15	48	SMURF2	GSK3B,CDH2,HSPB1,FN1,COL2A1,ID1,TGFBR1,MYD88,NRP1,SMAD1,ACVR1,RAP1B,TGIF1,SKIL,DAZAP2	0.0459734	318
Expression Targets of Ca2+-transporting ATPase	Pathway	25	13	50	Ca2+-transporting ATPase	FOS,ACTA2,IL8,MYC,APP,ABCB1,MYH6,DDIT3,NOTCH1,ATP2A2,ATP2A3,ATP2A1,GUSB	0.0464139	319
Expression Targets of GNA12	Pathway	25	13	50	GNA12	PTGS2,FOS,MAP2K1,HMOX1,EGR1,CCNA2,SKP2,GNA12,PDGFRA,BRAF,JAK3,SET,CYR61	0.0464139	320
Expression Targets of CD74	Pathway	25	13	50	CD74	PTGS2,IL8,APP,TNFSF10,NFKBIA,CCND1,CCNE1,BCL2L1,BDNF,IFNGR1,FIGF,TP63,CD74	0.0464139	321
Expression Targets of RARA	Pathway	164	64	38	RARA	FGF2,MAPK14,NOS2,AGT,PTGS2,MAPK1,FOS,IL8,APP,EGFR,MMP2,DUSP1,ABCA1,SERPINE1,PPARG,THBS1,DDIT3,NOTCH1,ID1,OCLN,EGR1,TFAP2A,F3,MMP1,STAT1,CD38,SCD,SPI1,NR3C1,MUC2,IFNGR1,TGM2,IGFBP3,NCAM1,CCNA2,NCOA3,TGFB2,APOD,RPSA,IRF1,KLF5,ABCC2,RBP1,MUC4,S100A8,MUC5AC,JUP,PDGFA,DNMT1,PRDX4,MAFB,LAMB1,CYP26B1,MUC5B,HSD17B2,ALDH1A1,CRABP2,CYP26A1,PCK1,OLFM4,GFAP,MNAT1,KRT4,Krt1c	0.0468469	322
Expression Targets of ADCY	Pathway	164	64	38	ADCY	NOS2,PTGS2,GJA1,FOS,HIF1A,MYC,APP,CCND1,ARG2,JUN,DUSP1,BDNF,CXCL10,MYH6,SERPINE1,SGK1,DDIT3,AREG,FN1,AQP3,NOTCH1,MMP14,NR4A1,LDLR,IGF1R,SOD3,PLAUR,FGFR1,PRDX6,SLC2A1,CTGF,OXTR,CARTPT,COL1A1,CREM,S100A1,CCNA2,ACAN,PENK,NTS,FBP1,PER1,IGFBP2,IRF1,COL3A1,ENTPD1,SLC2A5,MUC5AC,PDGFRA,RCAN1,PTGES,GAP43,SCG2,AMH,CD9,ERVWE1,RUNX1,IRF8,HBG1,MITF,GRK5,PCK1,TCF4,SLC38A1	0.0468469	323
Expression Targets of IL24	Pathway	75	32	42	IL24	HBEGF,NOS2,PTGS2,HIF1A,IL8,TNFSF10,CASP3,ABCB1,CDH1,GSK3B,MMP2,CCND1,BCL2L1,DDIT3,TXN,MCL1,XRCC6,GADD45A,BECN1,ACTB,SOCS1,LYN,GADD45B,CFLAR,MUC4,CLU,GADD45G,IRF2,BCL6,MVP,LIG4,PRSS27	0.0468876	324
Expression Targets of PAK1	Pathway	43	20	45	PAK1	PTGS2,FOS,HIF1A,IL8,MYC,IL1B,CDH1,CCND1,DUSP1,PAK1,EIF4E,CDKN1B,MMP14,F3,UCP2,PFKM,BIRC5,HES1,CCNB1,DYNLL1	0.0473909	325
Expression Targets of CDC42	Pathway	67	29	42	CDC42	PTGS2,FOS,IL8,EGFR,NFKBIA,ABCB1,CDH1,CDC42,MMP2,CCND1,CCNE1,JUN,MYOG,TNNT2,F2R,COL2A1,MMP1,MMP3,CTGF,VIL1,PAX6,TGM2,SOX9,CCNA2,STAT5A,JUP,RHOB,PFN1,VAMP7	0.0479641	326
Expression Targets of MYBL2	Pathway	51	23	44	MYBL2	MYB,MYC,IGFBP5,PLK1,BCL2L11,COL1A1,CCNA2,SFTPA1,SP3,BIRC5,CCNB1,CLU,UCHL1,H2AFZ,DHFR,MYBL2,CDC6,UBE2C,CCNE2,TOP2A,RRM1,COL1A2,COL5A2	0.0485137	327
Expression Targets of NF-kB	Pathway	1126	390	34	NF-kB	FGF2,MAPK14,HBEGF,NOS2,AGT,DCN,PTGS2,SLC9A2,PTK2,GJA1,PTHLH,CASP1,FOS,NPY,MYB,KCNA5,HIF1A,ODC1,TGFB1,IL8,MYC,PTPN11,APP,IL1B,SAT1,TNFSF10,CASP3,EGFR,ADRB2,NFKBIA,ABCB1,PTGDS,CAV1,CDH1,MYLK,VIM,STMN1,VASP,MMP2,CCND1,CCNE1,CREB1,THBS2,XIAP,ARG2,CDK2,PDYN,JUN,SLC7A1,CDH2,ITPR1,SDC4,KCNN2,NCF1,DUSP1,TACR1,CCR5,BCL2L1,BDNF,TRIM63,TAC1,CXCL10,GSTP1,MYOG,CD55,HMOX1,SCNN1A,GFPT1,ABCA1,NR4A3,SERPINE1,CXCR…	0.0496829	328
Expression Targets of C3	Pathway	38	18	46	C3	AGT,CALD1,PRKCZ,F3,COL1A1,SOX9,TGFB2,PLIN2,SMAD1,KLF5,MUC5AC,DCT,STAT5B,RAB27A,MITF,TYR,MCM6,TYRP1	0.0499852	329

## Sheet: common all 3
Common elements in "Axolotyl", "Human" and "Frog":	abbreviations
SP1	SP1
E2F1	E2F1
PDGF	PDGFB
MAPK14	MAPK14
MAP2K1	MAP2K1
PI3K	PI3K
AKT1	AKT1
MAPK1	MAPK1
TP53	TP53
FGF2	FGF2
MAPK3	MAPK3
GF	GATA1
RAF1	RAF1
HIF1A	HIF1A
SMAD	SMAD1
EGR1	EGR1
EGFR	EGFR
Ras	HRAS
MYOD1	MYOD1
SMAD3	SMAD3
HGF	HGF
AGT	AGT
GSK3B	GSK3B
FSH	FSH
AGTR1	AGTR1
EDN1	EDN1
EP300	EP300
BMP2	BMP2
FGF	FGF1
NF-kB	NFkb1
histone H3	HIST1H3A
histone deacetylase	HDAC1

## Sheet: abbreviations for common reg.
Name	Type	Description	Connectivity	Local Connectivity	Indegree	Outdegree	Owner
FGF2	Protein	fibroblast growth factor 2 (basic)	2404	39	12	27
EDN1	Protein	endothelin 1	2165	32	13	19
MAPK14	Protein	mitogen-activated protein kinase 14	3048	44	16	28
AGT	Protein	angiotensinogen (serpin peptidase inhibitor, clade A, member 8)	2924	37	6	31
MAPK1	Protein	mitogen-activated protein kinase 1	4802	48	23	25
HIF1A	Protein	hypoxia inducible factor 1, alpha subunit (basic helix-loop-helix transcription factor)	2019	40	28	12
MAPK3	Protein	mitogen-activated protein kinase 3	3158	40	21	19
MAP2K1	Protein	mitogen-activated protein kinase kinase 1	1053	31	14	17
HGF	Protein	hepatocyte growth factor (hepapoietin A; scatter factor)	1839	34	13	21
AKT1	Protein	v-akt murine thymoma viral oncogene homolog 1	4079	41	20	21
TP53	Protein	tumor protein p53	4212	59	31	28
EGFR	Protein	epidermal growth factor receptor	2863	34	15	19
GSK3B	Protein	glycogen synthase kinase 3 beta	1544	31	17	14
AGTR1	Protein	angiotensin II receptor, type 1	1365	28	11	17
MYOD1	Protein	myogenic differentiation 1	733	27	22	5
HRAS	Protein	v-Ha-ras Harvey rat sarcoma viral oncogene homolog	1086	28	10	18
EP300	Protein	E1A binding protein p300	1502	39	16	23
NFKB1	Protein	nuclear factor of kappa light polypeptide gene enhancer in B-cells 1	544	20	12	8
EGR1	Protein	early growth response 1	1306	38	23	15
E2F1	Protein	E2F transcription factor 1	1047	33	19	14
SP1	Protein	Sp1 transcription factor	2183	43	20	23
SMAD3	Protein	SMAD family member 3	1183	39	23	16
BMP2	Protein	bone morphogenetic protein 2	1081	23	12	11
RAF1	Protein	v-raf-1 murine leukemia viral oncogene homolog 1	1412	29	11	18
FGF1	Protein	fibroblast growth factor 1 (acidic)	675	23	10	13
SMAD1	Protein	SMAD family member 1	552	28	16	12
HDAC1	Protein	histone deacetylase 1	886	19	7	12
PIK3CA	Protein	phosphoinositide-3-kinase, catalytic, alpha polypeptide	325	14	6	8
PDGFB	Protein	platelet-derived growth factor beta polypeptide (simian sarcoma viral (v-sis) oncogene homolog)	449	19	12	7
GATA1	Protein	GATA binding protein 1 (globin transcription factor 1)	584	14	8	6
BRD2	Protein	bromodomain containing 2	51	2	1	1
HIST1H3A	Protein	histone cluster 1, H3a	5	0	0	0

## Sheet: Method
Method
Expression targets were queried in Pathway Studios 9.0 using the list of differentially expressed genes for Xenopus, human, and axolotl. Expression networks were considered preferentially affected if p < 0.05 and there were more than 10 targets within a network and we reasoned, based on gene expression data, that these are the sub-networks most likely affected by changes membrane potential.
