# Supplementary material for: Genome‐wide analysis reveals conserved transcriptional responses downstream of resting potential change in Xenopus embryos, axolotl regeneration, and human mesenchymal cell differentiation
Source: Regeneration (Oxf). 2015 Nov 26;3(1):3–25. doi: 10.1002/reg2.48 (PMC4857752; doi:10.1002/reg2.48)
Supplement: Supplementary file 1 — Figure S1. Subnetwork enrichment analysis of Xenopus dataset identified (A) regulated genes that are involved in adipocyte differentiation and (B) regulated genes that are involved in the immune system. Acronyms can be found in Appendix S5. Gene functions can be found in Table S1. Figure S2. (A) Subnetwork enrichment analysis of the human database identifies regulated genes that are involved in BMP2 signaling. Acronyms can be found in Appendix S4. (B) Subnetwork enrichment analysis of the axolotl database identifies regulated genes that are involved in calcium signaling. Acronyms can be found in Appendix S5. (C) Subnetwork enrichment analysis of the human dataset identifies regulated genes that are involved in calcium signaling. Acronyms can be found in Appendix S5. (D) Subnetwork enrichment analysis of the Xenopus database identifies regulated genes that are involved in chloride transport. Acronyms can be found in Appendix S5. Figure S3. Subnetwork enrichment analysis of the axolotl database identifies (A) regulated genes involved in Huntington disease pathway and (B) regulated genes involved in Parkinson disease pathway. Acronyms can be found in Appendix S5. Table S1. List of genes from subnetwork enrichment analysis of Xenopus genes involved in organogenesis. Table S2. List of cell signaling pathways from subnetwork enrichment analysis that are common to all three (frog, axolotl, and human) datasets. Appendix 1. Entire list of differentially expressed genes in response to depolarization from all three species, frog, axolotl, and human. Appendix 2. Entire list of enriched cell processes in response to depolarization from all three species, frog, axolotl, and human. Appendix 3. Entire list of enriched expression targets in response to depolarization from all three species, frog, axolotl, and human. Appendix 4. Entire list of enriched disease networks in response to depolarization from all three species, frog, axolotl, and human. Appendix 5. Entire list of gene acro [file REG2-3-03-s001.zip › Appendix 4 - Disease SNEA - all three species.xlsx]

## Sheet: axolotl
Appendix: Sub-network enrichment analysis of diseases in Pathway Studio. Total # Neighbors refers to members of the network, Overlap refers to measured entities in the dataset, Percent Overlap is coverage of the entire network, Gene Set Seed is the process affected, and Overlapping Entities are all the genes in the network that are in the network.
Name	Type	Total # of Neighbors	Overlap	Percent Overlap	Gene Set Seed	Overlapping Entities	p-value
Proteins/Chemicals Regulating Diseases of Neoplasms	Pathway	4500	1562	34	Neoplasms	RPRD1B,FGF2,EIF2S1,VIP,MAPK14,HBEGF,NOS2,CAPN3,HCRT,AGT,DCN,CD8A,AQP4,PTGS2,MAPK1,IRS1,ROCK1,SLC4A4,CA2,ARG1,PTK2,AQP1,GJA1,PTHLH,CASP1,CASP2,CASP7,CASP8,FOS,NPY,MYB,CAPN2,HIF1A,SRD5A1,HRH2,ODC1,MAPK3,CYCS,MAP2K1,TGFB1,BID,ACTA2,AKT1,DES,IL8,DNTT,CANT1,MYC,ANXA5,PTPN11,APP,GNA13,NRG1,IL1B,NGFR,SAT1,MAP3K5,PTPRO,RB1,TNFSF10,CASP3,ALOX5,NEU1,EGFR,ADRB2,CAT,NFKBIA,CFL1,RHOA,KCNJ10,ABCB1,PTGDS,CAV1,C…	2.23482e-112
Proteins/Chemicals Regulating Diseases of Cancer	Pathway	2618	924	35	Cancer	FGF2,EIF2S1,MAPKAP1,VIP,MAPK14,HBEGF,NOS2,AGT,DCN,CD8A,AQP4,PTGS2,MAPK1,IRS1,ROCK1,ATP2B1,CA2,ARG1,PTK2,GJA1,PTHLH,CASP7,CASP8,FOS,NPY,MYB,HIF1A,SRD5A1,ODC1,MAPK3,CYCS,MAP2K1,TGFB1,BID,AKT1,IL8,MYC,PTPN11,GNA13,NRG1,IL1B,MAP3K5,RB1,TNFSF10,CASP3,ALOX5,NEU1,EGFR,ADRB2,CAT,NFKBIA,CFL1,RHOA,ABCB1,PTGDS,CAV1,CDH1,EIF4EBP1,GSK3B,GSN,VIM,STMN1,AIFM1,GRP,CDC42,WASL,PRKCD,MMP2,CCND1,CCNE1,ARF1,CREB1,PRKC…	5.87122e-61
Proteins/Chemicals Regulating Diseases of Death	Pathway	2166	773	35	Death	TM7SF3,ZSCAN2,FGF2,EIF2S1,MAPKAP1,VIP,MAPK14,HBEGF,NOS2,CAPN3,HCRT,AGT,CD8A,PTGS2,MAPK1,IRS1,ROCK1,ATP2C1,ARG1,PTK2,GJA1,PTHLH,CASP1,CASP2,CASP7,CASP8,FOS,NPY,MYB,CAPN2,HIF1A,HRH2,ODC1,MAPK3,CYCS,MAP2K1,TGFB1,CAMK4,BID,AKT1,DES,IL8,DNTT,CANT1,MYC,ANXA5,PTPN11,APP,GNA13,NRG1,IL1B,NGFR,MAP3K5,RB1,TNFSF10,CASP3,ALOX5,NEU1,EGFR,ADRB2,CAT,NFKBIA,CFL1,RHOA,KCNJ10,ABCB1,CAV1,CDH1,GSK3B,MYLK,GCG,GSN,VIM,…	9.02913e-52
Proteins/Chemicals Regulating Diseases of Breast Neoplasms	Pathway	1621	a	37	Breast Neoplasms	FGF2,VIP,MAPK14,HBEGF,NOS2,AGT,DCN,CD8A,PTGS2,MAPK1,IRS1,ROCK1,ATP2B1,PTK2,TEAD1,GJA1,PTHLH,CASP8,FOS,MYB,CAPN2,HIF1A,SRD5A1,MAPK3,MAP2K1,TGFB1,BID,AKT1,IL8,DNTT,MYC,PTPN11,NRG1,IL1B,MAP3K5,PTPRO,RB1,TNFSF10,CASP3,ALOX5,NEU1,EGFR,CAT,NFKBIA,CFL1,RHOA,KCNJ10,ABCB1,CAV1,CDH1,EIF4EBP1,GSK3B,GSN,VIM,STMN1,GRP,WASL,PRKCD,MMP2,CCND1,CCNE1,XIAP,CDK2,RPS6KB1,JUN,PARP1,DUSP1,PDCD4,HSP90AA1,HSPB1,TACR1,CCR…	3.69172e-45
Proteins/Chemicals Regulating Diseases of Neoplasm Metastasis	Pathway	1733	620	35	Neoplasm Metastasis	C9orf100,FGF2,MAPK14,HBEGF,NOS2,AGT,DCN,CD8A,AQP4,PTGS2,MAPK1,IRS1,ROCK1,CA2,PTK2,AQP1,GJA1,PTHLH,CASP1,CASP2,CASP7,CASP8,FOS,MYB,CAPN2,HIF1A,HRH2,ODC1,MAPK3,MAP2K1,TGFB1,BID,AKT1,IL8,MYC,PTPN11,NRG1,IL1B,NGFR,RB1,TNFSF10,CASP3,NEU1,EGFR,MYL2,ADRB2,CAT,CALD1,NFKBIA,CFL1,RHOA,ABCB1,CAV1,CDH1,GSK3B,MYLK,GSN,VIM,STMN1,GRP,VASP,CDC42,WASL,PRKCD,MMP2,CCND1,CCNE1,CREB1,PRKCZ,THBS2,XIAP,JUN,PARP1,CDH2,D…	6.48374e-41
Proteins/Chemicals Regulating Diseases of Colorectal Neoplasms	Pathway	970	384	39	Colorectal Neoplasms	NUDT14,FGF2,EIF2S1,VIP,MAPK14,HBEGF,NOS2,AGT,DCN,CD8A,PTGS2,MAPK1,IRS1,ROCK1,PTK2,GJA1,CASP1,CASP2,CASP8,FOS,MYB,HIF1A,HRH2,ODC1,MAPK3,CYCS,TGFB1,AKT1,IL8,MYC,NRG1,IL1B,SAT1,RB1,TNFSF10,CASP3,ALOX5,NEU1,EGFR,NFKBIA,RHOA,ABCB1,CAV1,CDH1,GSK3B,GCG,STMN1,AIFM1,GRP,CDC42,MMP2,CCND1,CCNE1,CREB1,XIAP,CDK2,JUN,PARP1,HSP90AA1,HSPB1,BCL2L1,FHL2,TAC1,LEP,CXCL10,GSTP1,CBS,HSPD1,EZR,XDH,ACTR3,POSTN,ETS1,SERP…	3.51122e-35
Proteins/Chemicals Regulating Diseases of Stomach Neoplasms	Pathway	706	291	41	Stomach Neoplasms	FGF2,VIP,HBEGF,NOS2,AGT,CD8A,PTGS2,MAPK1,PTK2,GJA1,PTHLH,CASP2,CASP7,CASP8,FOS,HIF1A,HRH2,ODC1,TGFB1,AKT1,IL8,DNTT,MYC,PTPN11,IL1B,NGFR,SAT1,RB1,TNFSF10,CASP3,EGFR,NFKBIA,RHOA,ABCB1,CAV1,CDH1,GSK3B,GSN,VIM,STMN1,AIFM1,GRP,VASP,MMP2,CCND1,CCNE1,CDK2,PDCD4,HSP90AA1,HSPB1,BCL2L1,TAC1,LEP,GSTP1,EZR,ACTR3,POSTN,PRNP,ETS1,SERPINE1,CXCR1,PPARG,THBS1,PAK1,AREG,SPHK1,CXCL12,KCNH2,FN1,SOD2,ENDOG,CDKN1B,MTO…	4.38203e-30
Proteins/Chemicals Regulating Diseases of Carcinoma, Squamous Cell	Pathway	740	301	40	Carcinoma, Squamous Cell	FGF2,NOS2,DCN,CD8A,PTGS2,MAPK1,PTK2,PTHLH,CASP8,HIF1A,MAPK3,TGFB1,AKT1,DES,IL8,DNTT,MYC,IL1B,NGFR,RB1,TNFSF10,CASP3,ALOX5,EGFR,ADRB2,NFKBIA,CFL1,RHOA,ABCB1,CAV1,CDH1,EIF4EBP1,GSK3B,VIM,STMN1,GRP,WASL,PRKCD,MMP2,CCND1,CCNE1,THBS2,CDK2,JUN,PARP1,CDH2,DUSP1,HSPB1,BCL2L1,BDNF,TAC1,GSTP1,EZR,POSTN,ETS1,SERPINE1,PPARG,EDNRB,THBS1,IGFBP5,SPHK1,EIF4E,CXCL12,ADAM17,KCNH2,CALR,FN1,SOD2,CDKN1B,MTOR,NOTCH1,A…	6.4769e-30
Proteins/Chemicals Regulating Diseases of Lung Neoplasms	Pathway	1037	389	37	Lung Neoplasms	FGF2,VIP,MAPK14,NOS2,AGT,DCN,CD8A,PTGS2,MAPK1,IRS1,PTK2,GJA1,PTHLH,CASP7,FOS,CAPN2,HIF1A,ODC1,MAPK3,CYCS,TGFB1,DNM1L,AKT1,IL8,MYC,PTPN11,IL1B,RB1,TNFSF10,CASP3,ALOX5,EGFR,CAT,NFKBIA,CFL1,ABCB1,PTGDS,CAV1,CDH1,STMN1,GRP,PRKCD,MMP2,CCND1,CCNE1,CREB1,PRKCZ,XIAP,CDK2,JUN,PARP1,PDCD4,HSP90AA1,HSPB1,C5,CCR5,BCL2L1,LPAR1,LEP,CXCL10,GSTP1,EZR,EDNRA,HMOX1,TSC2,LRP1,SERPINE1,PPARG,EDNRB,THBS1,IGFBP5,F2R,PT…	7.79466e-30
Proteins/Chemicals Regulating Diseases of Wounds and Injuries	Pathway	1834	601	32	Wounds and Injuries	FGF2,EIF2S1,MAPKAP1,VIP,MAPK14,HBEGF,NOS2,AGT,DCN,CD8A,AQP4,SCP2,PTGS2,MAPK1,IRS1,ROCK1,SLC4A4,ATP2B1,ARG1,PTK2,AQP1,GJA1,PTHLH,CASP1,CASP2,CASP7,CASP8,FOS,NPY,MYB,CAPN2,HIF1A,HRH2,ODC1,MAPK3,CYCS,MAP2K1,TGFB1,BID,DNM1L,ACTA2,AKT1,DES,IL8,DNTT,CANT1,MYC,PTPN11,APP,NRG1,IL1B,NGFR,SAT1,MAP3K5,RB1,TNFSF10,CASP3,ALOX5,NEU1,EGFR,ADRB2,CAT,CALD1,NFKBIA,CFL1,RHOA,KCNJ10,ABCB1,CAV1,CDH1,GSK3B,MYLK,GCG,GS…	2.79652e-27
Proteins/Chemicals Regulating Diseases of Prostatic Neoplasms	Pathway	1066	385	36	Prostatic Neoplasms	FGF2,VIP,MAPK14,NOS2,AGT,CD8A,PTGS2,MAPK1,IRS1,ROCK1,PTK2,GJA1,PTHLH,CASP7,CASP8,FOS,NPY,HIF1A,SRD5A1,ODC1,MAPK3,TGFB1,AKT1,IL8,DNTT,MYC,APP,NRG1,IL1B,NGFR,SAT1,RB1,TNFSF10,ALOX5,EGFR,ADRB2,RHOA,ABCB1,CAV1,CDH1,GSK3B,GSN,VIM,STMN1,GRP,PRKCD,MMP2,CCND1,CREB1,PRKCZ,XIAP,ARG2,CDK2,PDYN,JUN,PARP1,CDH2,DUSP1,HSP90AA1,HSPB1,CCR5,BCL2L1,LPAR1,BDNF,FHL2,LEP,GSTP1,CHGA,CD55,CLCN3,EZR,EDNRA,HMOX1,ABCA1,ETS…	8.9925e-26
Proteins/Chemicals Regulating Diseases of Liver Neoplasms	Pathway	706	278	39	Liver Neoplasms	FGF2,MAPK14,NOS2,AGT,CD8A,SCP2,PTGS2,MAPK1,IRS1,PTK2,GJA1,PTHLH,CASP8,FOS,MYB,HIF1A,ODC1,MAPK3,TGFB1,AKT1,DES,IL8,MYC,IL1B,MAP3K5,PTPRO,TNFSF10,NEU1,EGFR,RHOA,KCNJ10,ABCB1,CAV1,CDH1,GSK3B,GCG,VIM,STMN1,CDC42,PRKCD,MMP2,CCND1,CCNE1,XIAP,JUN,PARP1,CCK,PDCD4,HSP90AA1,HSPB1,LPAR1,LEP,GSTP1,CHGA,MYOG,EZR,NR4A3,ETS1,SERPINE1,CXCR1,PPARG,EDNRB,THBS1,PTGS1,AREG,CXCL12,ADAM17,FN1,ARF6,CDKN1B,MTOR,NOTCH1,C…	4.95011e-25
Proteins/Chemicals Regulating Diseases of Carcinoma, Hepatocellular	Pathway	780	298	38	Carcinoma, Hepatocellular	C9orf100,FGF2,MAPK14,HBEGF,NOS2,AGT,DCN,CD8A,PTGS2,MAPK1,IRS1,ROCK1,ARG1,PTK2,GJA1,CASP8,FOS,MYB,HIF1A,TGFB1,CAMK4,BID,AKT1,IL8,MYC,PTPN11,IL1B,RB1,TNFSF10,CASP3,ALOX5,EGFR,RHOA,ABCB1,CAV1,CDH1,GCG,VIM,MMP2,CCND1,CCNE1,CREB1,XIAP,JUN,PARP1,DUSP1,PDCD4,HSP90AA1,HSPB1,BCL2L1,BDNF,LEP,GSTP1,EZR,HMOX1,ETS1,PPARG,EDNRB,PAK1,FOXO1,AREG,EIF4E,CXCL12,ADAM17,FN1,SOD2,CDKN1B,MTOR,NOTCH1,CDK4,PLK1,GNAI2,ID1…	2.57179e-24
Proteins/Chemicals Regulating Diseases of Infection	Pathway	1848	581	31	Infection	FGF2,EIF2S1,VIP,MAPK14,HBEGF,NOS2,AGT,DCN,CD8A,AQP4,PTGS2,MAPK1,IRS1,ROCK1,ARG1,PTK2,AQP1,GJA1,PTHLH,CASP1,CASP7,CASP8,NPY,MYB,KCNA5,CAPN2,HIF1A,HRH2,ODC1,MAPK3,CYCS,MAP2K1,TGFB1,BID,AKT1,DES,IL8,DNTT,CANT1,MYC,ANXA5,PTPN11,APP,NRG1,IL1B,NGFR,MAP3K5,RB1,TNFSF10,CASP3,ALOX5,NEU1,EGFR,ADRB2,CAT,NFKBIA,RHOA,KCNJ10,ABCB1,PTGDS,CAV1,CDH1,GSK3B,MYLK,GCG,GSN,VIM,DMD,CDC42,PRKCD,MMP2,CCND1,CCNE1,ARF1,CRE…	1.83864e-21
Proteins/Chemicals Regulating Diseases of Nerve Degeneration	Pathway	798	294	36	Nerve Degeneration	FGF2,EIF2S1,MAPKAP1,VIP,MAPK14,NOS2,CD8A,PTGS2,MAPK1,PTK2,CASP1,CASP7,NPY,HIF1A,CYCS,TGFB1,DNM1L,AKT1,MYC,APP,IL1B,NGFR,MAP3K5,TNFSF10,CASP3,ALOX5,NEU1,EGFR,ADRB2,CAT,CFL1,RHOA,KCNJ10,ABCB1,PTGDS,CAV1,GSK3B,GCG,AIFM1,CDC42,PRKCD,CREB1,XIAP,JUN,PARP1,ITPR1,HSP90AA1,HSPB1,TACR1,C5,CCR5,BCL2L1,BDNF,TAC1,LEP,GSTP1,CHGA,CBS,CLCN3,HMOX1,TSC2,LRP1,ATP7A,ABCA1,CRYAB,PRNP,PPARG,C4orf14,SGK1,F2R,DDIT3,CXCL…	3.37825e-21
Proteins/Chemicals Regulating Diseases of Carcinoma	Pathway	600	231	38	Carcinoma	FGF2,VIP,HBEGF,NOS2,DCN,CD8A,PTGS2,MAPK1,PTK2,PTHLH,FOS,HIF1A,ODC1,MAPK3,TGFB1,AKT1,IL8,MYC,NRG1,IL1B,SAT1,RB1,TNFSF10,EGFR,RHOA,ABCB1,CAV1,CDH1,GSK3B,GCG,VIM,PRKCD,MMP2,CCND1,CCNE1,THBS2,XIAP,CDK2,PARP1,CDH2,CCK,PDCD4,HSPB1,BCL2L1,CXCL10,GSTP1,EDNRA,TSC2,ACTR3,POSTN,LRP1,PRNP,ETS1,SERPINE1,EDNRB,THBS1,PAK1,F2R,PTGS1,EIF4E,CXCL12,FN1,OXT,CDKN1B,MTOR,NOTCH1,APAF1,CDK4,DSP,ID1,MMP14,SDC1,OCLN,EGR1,…	1.7978e-19
Proteins/Chemicals Regulating Diseases of Colonic Neoplasms	Pathway	505	201	39	Colonic Neoplasms	FGF2,VIP,NOS2,AGT,DCN,CD8A,PTGS2,MAPK1,PTK2,PTHLH,FOS,HIF1A,ODC1,MAPK3,MAP2K1,TGFB1,AKT1,IL8,MYC,ANXA5,NRG1,IL1B,TNFSF10,ALOX5,EGFR,ADRB2,CAT,RHOA,ABCB1,CDH1,GSK3B,GCG,VIM,GRP,CDC42,MMP2,CCND1,CCNE1,PRKCZ,XIAP,CDK2,JUN,PARP1,PDCD4,BCL2L1,FHL2,LEP,GSTP1,EDNRA,XDH,POSTN,CXCR1,PPARG,THBS1,MB,SGK1,F2R,PTGS1,AREG,SPHK1,CXCL12,MTOR,NOTCH1,CDK4,PLK1,MDM2,F2RL1,NFE2L2,F3,TLR2,CXCR2,BMP2,STAT1,UCP2,CXCR4,…	6.46346e-19
Proteins/Chemicals Regulating Diseases of Adenocarcinoma	Pathway	522	203	38	Adenocarcinoma	FGF2,VIP,NOS2,AGT,CD8A,PTGS2,MAPK1,PTK2,PTHLH,CAPN2,HIF1A,SRD5A1,MAP2K1,TGFB1,DNM1L,AKT1,IL8,MYC,APP,NRG1,IL1B,SAT1,RB1,TNFSF10,EGFR,ADRB2,CAT,CFL1,KCNJ10,CDH1,GSK3B,VIM,GRP,VASP,MMP2,CCND1,CCNE1,CREB1,THBS2,XIAP,JUN,PARP1,CDH2,HSP90AA1,TACR1,BCL2L1,TAC1,GSTP1,POSTN,ETS1,THBS1,MB,AREG,SPHK1,EIF4E,CXCL12,FN1,SOD2,OXT,CDKN1B,NOTCH1,CDK4,GNAI2,ID1,MMP14,OCLN,RORA,EGR1,HSPA5,MDM2,HSP90B1,NFE2L2,CXCR2…	8.87185e-18
Proteins/Chemicals Regulating Diseases of Inflammation	Pathway	2062	615	29	Inflammation	FAM49B,FGF2,VIP,MAPK14,NOS2,SLC26A4,HCRT,AGT,DCN,CD8A,AQP4,PTGS2,MAPK1,IRS1,ROCK1,ARG1,PTK2,AQP1,PTHLH,CASP1,CASP8,FOS,NPY,HIF1A,HRH2,ODC1,MAPK3,CYCS,TGFB1,BID,AKT1,DES,IL8,CANT1,MYC,ANXA5,PTPN11,APP,NRG1,IL1B,NGFR,SAT1,MAP3K5,TNFSF10,CASP3,ALOX5,EGFR,ADRB2,CAT,CALD1,NFKBIA,RHOA,KCNJ10,ABCB1,PTGDS,CAV1,GSK3B,MYLK,GCG,GSN,VIM,GRP,DMD,VASP,PRKCD,MMP2,CCND1,CREB1,PRKCZ,THBS2,ARG2,PDYN,PMCH,JUN,PARP1…	5.82559e-17
Proteins/Chemicals Regulating Diseases of Ovarian Neoplasms	Pathway	704	252	35	Ovarian Neoplasms	FGF2,MAPK14,HBEGF,NOS2,AGT,DCN,CD8A,PTGS2,MAPK1,ROCK1,ARG1,PTK2,AQP1,PTHLH,CASP8,FOS,HIF1A,MAPK3,TGFB1,AKT1,IL8,MYC,NRG1,SAT1,RB1,TNFSF10,EGFR,RHOA,ABCB1,CDH1,GSK3B,GSN,GRP,CDC42,MMP2,CCND1,CCNE1,XIAP,CDK2,RPS6KB1,JUN,PARP1,CDH2,DUSP1,PDCD4,HSP90AA1,BCL2L1,LPAR1,SMAD5,LEP,CXCL10,GSTP1,EDNRA,POSTN,ETS1,SERPINE1,PPARG,EDNRB,THBS1,IGFBP5,PAK1,F2R,PTGS1,CXCL12,ADAM17,ACTN4,FN1,OXT,CDKN1B,MTOR,NOTCH1,…	1.7667e-16
Proteins/Chemicals Regulating Diseases of Urinary Bladder Neoplasms	Pathway	326	138	42	Urinary Bladder Neoplasms	FGF2,MAPK14,HBEGF,NOS2,AGT,DCN,PTGS2,MAPK1,PTHLH,CASP8,SRD5A1,MAPK3,AKT1,IL8,MYC,IL1B,RB1,TNFSF10,CASP3,NEU1,EGFR,RHOA,CAV1,CDH1,GSN,GRP,CDC42,MMP2,CCND1,XIAP,JUN,CDH2,DUSP1,HSPB1,BCL2L1,GSTP1,EDNRA,SERPINE1,EDNRB,THBS1,AREG,EIF4E,FN1,CDKN1B,PLK1,SDC1,TIMP1,MDM2,ANXA1,NPM1,MMP1,IGF1R,RAF1,FGFR1,MIF,BSG,FGFR3,CEACAM1,PTEN,FGFR2,DIABLO,APEX1,GPX1,IGFBP2,BIRC5,KRAS,TXNIP,PRF1,RBP1,S100A8,CLU,PCNA,EP…	7.51598e-16
Proteins/Chemicals Regulating Diseases of Glioma	Pathway	535	201	37	Glioma	FGF2,MAPK14,HBEGF,NOS2,AGT,DCN,CD8A,AQP4,PTGS2,MAPK1,PTK2,GJA1,CASP8,MYB,HIF1A,MAPK3,CYCS,TGFB1,AKT1,IL8,MYC,PTPN11,APP,NRG1,IL1B,NGFR,RB1,TNFSF10,CASP3,EGFR,KCNJ10,ABCB1,STMN1,GRP,PRKCD,MMP2,CCND1,THBS2,DUSP1,HSP90AA1,HSPB1,TACR1,FHL2,TAC1,CXCL10,HMOX1,ETS1,SERPINE1,PPARG,THBS1,IGFBP5,F2R,DDIT3,CXCL12,S1PR1,CALR,FN1,SOD2,CDKN1B,MTOR,NOTCH1,CDK4,CDK6,PLK1,MMP14,PTTG1,EGR1,AGER,HSPA5,LDLR,MDM2,PSE…	9.18011e-16
Proteins/Chemicals Regulating Diseases of Uterine Cervical Neoplasms	Pathway	334	140	41	Uterine Cervical Neoplasms	MAPK14,AGT,CD8A,PTGS2,MAPK1,PTK2,GJA1,CASP8,FOS,HIF1A,TGFB1,AKT1,IL8,MYC,RB1,TNFSF10,CASP3,ALOX5,EGFR,ABCB1,CDH1,EIF4EBP1,MMP2,CCND1,CCNE1,PDCD4,HSP90AA1,CCR5,BCL2L1,CXCL10,HSPD1,EDNRA,ETS1,SERPINE1,THBS1,IGFBP5,PTGS1,EIF4E,CDKN1B,MTOR,NOTCH1,CDK4,ID1,MMP14,SDC1,EGR1,MDM2,NFE2L2,ST14,MKI67,MCL1,LPAR3,MIF,BSG,NDRG1,FGFR3,BECN1,NCOA1,BRCA1,SOCS1,PTEN,CLDN7,TGFB2,ACADVL,NCL,STAT5A,SKP2,SERPINF1,APEX…	1.2208e-15
Proteins/Chemicals Regulating Diseases of Carcinoma, Non-Small-Cell Lung	Pathway	433	170	39	Carcinoma, Non-Small-Cell Lung	FGF2,VIP,MAPK14,NOS2,CD8A,PTGS2,MAPK1,GJA1,CASP7,HIF1A,SRD5A1,ODC1,CYCS,TGFB1,AKT1,IL8,MYC,IL1B,RB1,TNFSF10,EGFR,ABCB1,CAV1,CDH1,EIF4EBP1,GSN,VIM,AIFM1,GRP,MMP2,CCND1,CCNE1,CREB1,THBS2,XIAP,JUN,CDH2,DUSP1,HSP90AA1,BCL2L1,LEP,CXCL10,GSTP1,EZR,HMOX1,CRYAB,PPARG,AREG,EIF4E,CXCL12,ADAM17,FN1,MTOR,NOTCH1,CDK4,CTNND1,PLK1,SDC1,PTTG1,TIMP1,HSPA5,NFE2L2,F3,CXCR2,ID2,CXCR4,IGF1R,PLAUR,RAF1,FGFR1,ENPP2,BEC…	1.65802e-15
Proteins/Chemicals Regulating Diseases of Ischemia	Pathway	875	295	33	Ischemia	FGF2,EIF2S1,MAPKAP1,VIP,MAPK14,HBEGF,KCNMA1,NOS2,AGT,DCN,AQP4,PTGS2,MAPK1,ROCK1,SLC4A4,PTK2,AQP1,GJA1,PTHLH,CASP1,CASP2,CASP7,CASP8,FOS,NPY,MYB,HIF1A,ODC1,MAPK3,CYCS,TGFB1,BID,AKT1,IL8,DNTT,CANT1,APP,NRG1,IL1B,NGFR,RB1,CASP3,ALOX5,EGFR,ADRB2,CAT,NFKBIA,RHOA,CAV1,GSK3B,GCG,GSN,STMN1,AIFM1,GRP,DMD,VASP,PRKCD,MMP2,CCND1,CREB1,PRKCZ,XIAP,PDYN,JUN,PARP1,ITPR1,HSP90AA1,HSPB1,TACR1,C5,BCL2L1,BDNF,TAC1,L…	3.83712e-15
Proteins/Chemicals Regulating Diseases of Glioblastoma	Pathway	342	141	41	Glioblastoma	FGF2,PTGS2,MAPK1,PTK2,FOS,NPY,HIF1A,TGFB1,BID,AKT1,IL8,MYC,ANXA5,PTPN11,IL1B,RB1,TNFSF10,EGFR,NFKBIA,RHOA,CAV1,CDH1,GSK3B,GRP,MMP2,CCND1,PRKCZ,BCL2L1,LEP,CD55,EZR,TSC2,LRP1,CRYAB,THBS1,PAK1,F2R,CXCL12,S1PR1,FN1,CDKN1B,MTOR,NOTCH1,CDK4,CDK6,EGR1,TIMP1,LDLR,MDM2,F2RL1,F3,CXCR4,MCL1,XRCC6,FYN,IGF1R,PLAUR,RAF1,FGFR1,DNM2,ENPP2,TNC,FGFR3,FST,ING4,IGFBP3,NCAM1,KIT,FLT1,HK2,PRKD2,SOCS1,PTEN,LYN,FGFR2,DI…	4.85422e-15
Proteins/Chemicals Regulating Diseases of Hypertrophy	Pathway	984	324	32	Hypertrophy	FGF2,MAPK14,HBEGF,NOS2,SLC26A4,AGT,DCN,PTGS2,MAPK1,ROCK1,SLC4A4,CA2,PTK2,GJA1,PTHLH,CASP1,FOS,NPY,MYB,KCNA5,HIF1A,ODC1,MAPK3,MAP2K1,TGFB1,CAMK4,ACTA2,AKT1,DES,MYC,PTPN11,APP,NRG1,IL1B,NGFR,MAP3K5,RB1,EGFR,MYL2,ADRB2,CAT,RHOA,KCNJ10,CAV1,EIF4EBP1,GSK3B,GCG,GSN,VIM,GRP,P2RY4,CDC42,PRKCD,MMP2,CCND1,CCNE1,CREB1,PRKCZ,FHL1,RPS6KB1,JUN,PARP1,CCK,SDC4,NCF1,DUSP1,HSP90AA1,LPAR1,BDNF,TRIM63,FHL2,TAC1,LEP,…	5.88271e-15
Proteins/Chemicals Regulating Diseases of Aneuploidy	Pathway	217	100	45	Aneuploidy	GAS2L3,PTGS2,MAPK1,HIF1A,TGFB1,AKT1,MYC,APP,RB1,EGFR,CCND1,CCNE1,CDK2,HSP90AA1,SOD2,CDKN1B,PLK1,MMP14,CHEK1,PTTG1,ESPL1,MDM2,PSEN1,SDHC,BIRC3,MKI67,RAF1,GADD45A,OGT,BECN1,ATRX,BRCA1,CCNA2,NUAK1,BIRC5,AURKB,KRAS,CCNB1,BRAF,DNMT1,BUB1B,MYBL2,AURKA,PTN,RAD51,PEBP1,BARD1,NIN,CDH13,BUB1,MAD2L1,CDC20,RPA2,PRMT1,CKS1B,E2F3,BUB3,PLK2,SMARCB1,EZH2,NUP98,MCM3,GMNN,SBDS,UBE2C,NRAS,BLNK,MAD1L1,TTK,NME1,FBXW7…	1.35586e-14
Proteins/Chemicals Regulating Diseases of Pancreatic Neoplasms	Pathway	595	214	35	Pancreatic Neoplasms	FGF2,VIP,HBEGF,NOS2,AGT,PTGS2,MAPK1,ARG1,PTK2,GJA1,PTHLH,HIF1A,MAPK3,TGFB1,AKT1,IL8,MYC,APP,IL1B,RB1,TNFSF10,CASP3,ALOX5,NEU1,EGFR,CFL1,RHOA,CAV1,CDH1,GSK3B,GCG,VIM,GRP,PRKCD,MMP2,CCND1,THBS2,XIAP,PARP1,CDH2,CCK,PDCD4,HSP90AA1,HSPB1,CCR5,BCL2L1,TAC1,LEP,GSTP1,CHGA,HMOX1,TSC2,POSTN,ETS1,SERPINE1,PPARG,THBS1,CXCL12,S1PR1,ADAM17,ACTN4,CALR,FN1,SOD2,CDKN1B,MTOR,NOTCH1,MMP14,CHEK1,NR4A1,TFAP2A,AGER,TI…	2.1997e-14
Proteins/Chemicals Regulating Diseases of Melanoma	Pathway	793	269	33	Melanoma	FGF2,NOS2,CAPN3,AGT,CD8A,PTGS2,MAPK1,ROCK1,ARG1,PTK2,AQP1,GJA1,PTHLH,CASP2,CASP7,CASP8,FOS,MYB,HIF1A,HRH2,CYCS,TGFB1,AKT1,IL8,DNTT,MYC,APP,IL1B,NGFR,RB1,TNFSF10,CASP3,NEU1,EGFR,CAT,NFKBIA,RHOA,CAV1,CDH1,CDC42,WASL,MMP2,CCND1,CREB1,THBS2,XIAP,CDK2,PDYN,PMCH,JUN,PARP1,CDH2,HSP90AA1,TACR1,CCR5,BCL2L1,TAC1,LEP,CXCL10,GSTP1,POSTN,LRP1,ETS1,SERPINE1,CXCR1,PPARG,EDNRB,THBS1,PAK1,F2R,CXCL12,FN1,SOD2,AQP3…	3.08653e-14
Proteins/Chemicals Regulating Diseases of Aggression	Pathway	447	170	37	Aggression	FGF2,VIP,HBEGF,NOS2,AGT,PTGS2,MAPK1,PTK2,FOS,NPY,HIF1A,HRH2,TGFB1,AKT1,IL8,MYC,APP,NRG1,IL1B,RB1,EGFR,ADRB2,CAV1,CDH1,VIM,STMN1,GRP,MMP2,CCND1,CCNE1,PDYN,JUN,CDH2,CCK,HSP90AA1,TACR1,BDNF,TAC1,SMAD5,LEP,CXCL10,EZR,HMOX1,POSTN,CRYAB,PRNP,ETS1,THBS1,AREG,CXCL12,FN1,OXT,CDKN1B,CDK4,ID1,AIP,MMP14,SDC1,PTTG1,MDM2,F3,ST14,BMP2,MMP3,CXCR4,IGF1R,LPAR3,PLAUR,TIAM1,FGFR1,ADIPOQ,BSG,SLC2A1,SST,CTGF,CTSD,NDRG…	4.80971e-14
Proteins/Chemicals Regulating Diseases of Cardiomyopathy, Hypertrophic	Pathway	485	179	36	Cardiomyopathy, Hypertrophic	FGF2,VIP,MAPK14,HBEGF,AGT,DCN,MAPK1,ROCK1,SLC4A4,PTK2,GJA1,PTHLH,HIF1A,ODC1,MAPK3,MAP2K1,TGFB1,CAMK4,ACTA2,AKT1,DES,MYC,PTPN11,NRG1,IL1B,MAP3K5,RB1,EGFR,MYL2,ADRB2,RHOA,CAV1,GSK3B,TNNC1,CDC42,PRKCD,MMP2,CCND1,CCK,NCF1,BDNF,TRIM63,LEP,MYH6,MYOG,MAPK11,EDNRA,HMOX1,LRP1,CRYAB,TNNT2,PPARG,EDNRB,FOXO1,ADAM17,KCNH2,CALR,FN1,OXT,COL2A1,CDKN1B,MTOR,NOTCH1,CDK4,CDK6,ATP2A2,CSRP3,CAV3,EGR1,RGS4,NFE2L2,BMP2…	2.39868e-13
Proteins/Chemicals Regulating Diseases of Carcinoma, Renal Cell	Pathway	319	129	40	Carcinoma, Renal Cell	FGF2,NOS2,CD8A,PTGS2,AQP1,PTHLH,CASP1,HIF1A,TGFB1,AKT1,IL8,MYC,IL1B,TNFSF10,ALOX5,EGFR,ABCB1,CAV1,CDH1,GSK3B,GRP,MMP2,CCND1,PRKCZ,XIAP,CDH2,LEP,CXCL10,EDNRA,TSC2,POSTN,SERPINE1,PPARG,THBS1,PAK1,CXCL12,ADAM17,CDKN1B,MTOR,NOTCH1,SDC1,PTTG1,NR4A1,AGER,BCL2L11,LDLR,CXCR2,BMP2,SDHB,MMP1,MMP3,MKI67,CXCR4,IGF1R,TIAM1,ADIPOQ,GADD45A,KIT,FLT1,CEACAM1,SOCS1,PTEN,S100A1,DIABLO,SKP2,IL22,BIRC5,KRAS,PLIN2,KHD…	3.9222e-13
Proteins/Chemicals Regulating Diseases of Cardiomegaly	Pathway	653	225	34	Cardiomegaly	FGF2,EIF2S1,MAPK14,HBEGF,NOS2,AGT,DCN,PTGS2,MAPK1,ROCK1,CA2,PTK2,TEAD1,GJA1,FOS,NPY,HIF1A,ODC1,MAPK3,MAP2K1,TGFB1,CAMK4,AKT1,DES,MYC,PTPN11,IL1B,MAP3K5,RB1,EGFR,ADRB2,CAT,RHOA,CAV1,GSK3B,MYLK,DMD,PRKCD,MMP2,CCND1,CREB1,FHL1,CDK2,RPS6KB1,JUN,PARP1,TMOD1,DUSP1,HSP90AA1,HSPB1,TRIM63,LEP,MYL12B,MYH6,CLCN3,MAPK11,EDNRA,HMOX1,POSTN,CRYAB,TNNT2,PPARG,EDNRB,PAK1,FOXO1,F2R,DDIT3,CAMK2G,EIF4E,ADAM17,KCNH2,…	7.70679e-13
Proteins/Chemicals Regulating Diseases of Reperfusion Injury	Pathway	706	238	33	Reperfusion Injury	FGF2,VIP,MAPK14,HBEGF,KCNMA1,NOS2,HCRT,AGT,AQP4,PTGS2,MAPK1,ROCK1,SLC4A4,PTK2,AQP1,GJA1,CASP1,CASP2,CASP7,CASP8,HIF1A,HRH2,MAPK3,CYCS,TGFB1,BID,AKT1,IL8,DNTT,CANT1,ANXA5,APP,NRG1,IL1B,SAT1,MAP3K5,CASP3,ALOX5,EGFR,ADRB2,CAT,NFKBIA,RHOA,KCNJ10,PTGDS,CAV1,GSK3B,GCG,STMN1,AIFM1,GRP,DMD,VASP,CDC42,PRKCD,MMP2,CCND1,XIAP,CDK2,JUN,PARP1,HSPB1,TACR1,C5,CCR5,BCL2L1,LPAR1,TAC1,LEP,CXCL10,CBS,HSPD1,CD55,EDNR…	2.16391e-12
Proteins/Chemicals Regulating Diseases of Skin Neoplasms	Pathway	370	142	38	Skin Neoplasms	MAPK14,NOS2,CD8A,PTGS2,MAPK1,PTK2,FOS,ODC1,MAPK3,MAP2K1,TGFB1,AKT1,MYC,SAT1,MAP3K5,RB1,TNFSF10,EGFR,CAT,NFKBIA,CAV1,CDH1,GSK3B,PRKCD,MMP2,CCND1,THBS2,CDK2,JUN,PARP1,PDCD4,GSTP1,SERPINE1,PPARG,THBS1,PTGS1,ADAM17,SOD2,AQP3,MTOR,NOTCH1,CDK4,CDK6,TFAP2A,AGER,TIMP1,NFE2L2,OAZ1,ST14,ID2,TXN,MMP1,MMP3,STAT1,MKI67,GPNMB,FYN,SOD3,CLDN11,PPARD,RAF1,TIAM1,MIF,CSK,GADD45A,NDRG1,FGFR3,NR3C1,BCAM,KIT,PTEN,STAT…	2.85799e-12
Proteins/Chemicals Regulating Diseases of Wounds	Pathway	597	207	34	Wounds	FGF2,VIP,MAPK14,HBEGF,NOS2,AGT,PTGS2,MAPK1,ROCK1,PTK2,GJA1,PTHLH,NPY,MYB,HIF1A,MAPK3,MAP2K1,TGFB1,AKT1,IL8,CANT1,MYC,ANXA5,APP,NRG1,IL1B,MAP3K5,CASP3,ALOX5,EGFR,ADRB2,RHOA,CAV1,CDH1,GSK3B,MYLK,GCG,VIM,STMN1,GRP,P2RY4,CDC42,MMP2,THBS2,JUN,CDH2,SDC4,HSP90AA1,BDNF,TAC1,LEP,CXCL10,HMOX1,XDH,POSTN,ATP7A,SERPINE1,PPARG,THBS1,ACTN1,F2R,PTGS1,CXCL12,ADAM17,CALR,FLNA,FN1,SOD2,MTOR,NOTCH1,CTNND1,MMP14,SDC1…	3.44403e-12
Proteins/Chemicals Regulating Diseases of Polyploidy	Pathway	106	57	53	Polyploidy	HBEGF,AGT,MAP2K1,AKT1,MYC,RB1,STMN1,CCND1,CCNE1,CDK2,BCL2L1,TSC2,CDK6,CTNND1,PLK1,ESPL1,MDM2,NDRG1,CCNA2,NAMPT,SKP2,BIRC5,AURKB,CCNB1,BUB1B,MYBL2,AURKA,CDC6,BARD1,BUB1,PRMT1,CKS1B,CDT1,RUNX1,BUB3,CDKN2D,SMARCB1,PIM1,GMNN,SBDS,ZMYM2,CCNK,SUZ12,FBXW7,DDB1,PLK4,NUP85,CDCA8,LATS1,INCENP,KIF23,NEK7,TACC3,KIF2C,GINS2,PSMG2,TESC	3.59647e-12
Proteins/Chemicals Regulating Diseases of Fibrosis	Pathway	783	258	32	Fibrosis	FGF2,MAPK14,HBEGF,NOS2,AGT,DCN,CD8A,PTGS2,MAPK1,ROCK1,ARG1,PTK2,GJA1,HIF1A,MAPK3,TGFB1,BID,ACTA2,AKT1,IL8,DNTT,IL1B,MAP3K5,TNFSF10,ALOX5,EGFR,ADRB2,CAT,RHOA,KCNJ10,CAV1,CDH1,GSK3B,GSN,VIM,DMD,PRKCD,MMP2,CCND1,CREB1,THBS2,ARG2,RPS6KB1,JUN,PARP1,CCK,SDC4,HSPB1,C5,LPAR1,TAC1,LEP,CXCL10,GSTP1,CBS,MYOG,EDNRA,HMOX1,XDH,POSTN,SERPINE1,PPARG,EDNRB,THBS1,IGFBP5,SGK1,F2R,PTGS1,AREG,SPHK1,CXCL12,ADAM17,FN1,…	3.99806e-12
Proteins/Chemicals Regulating Diseases of genotoxicity	Pathway	333	130	38	genotoxicity	FGF2,MAPKAP1,MAPK14,NOS2,AGT,CD8A,PTGS2,MAPK1,FOS,MAPK3,AKT1,DNTT,MYC,IL1B,TNFSF10,CASP3,ALOX5,EGFR,CAT,RHOA,KCNJ10,CAV1,HBG2,CDC42,PRKCD,CCND1,PARP1,DUSP1,HSPB1,BCL2L1,GSTP1,HMOX1,XDH,FOXO1,PTGS1,DDIT3,CALR,FN1,CDKN1B,CDK4,CHEK1,AGER,HSPA5,MDM2,NFE2L2,CYP2C8,GCLC,MCL1,XRCC6,IGF1R,GADD45A,TGM2,BRCA1,KIT,APEX1,KRAS,FOLR1,PYCARD,CYP2E1,MPO,MLH1,MSH2,IKBKG,VHL,GLO1,PCNA,ALDH2,KAT5,LGALS3,MRE11A,DHFR…	6.14743e-12
Proteins/Chemicals Regulating Diseases of Neurodegenerative Diseases	Pathway	428	158	36	Neurodegenerative Diseases	FGF2,EIF2S1,VIP,MAPK14,NOS2,CD8A,AQP4,SCP2,PTGS2,MAPK1,ROCK1,GJA1,CASP1,NPY,HIF1A,TGFB1,AKT1,MYC,APP,IL1B,NGFR,MAP3K5,NEU1,CFL1,ABCB1,PTGDS,GSK3B,GSN,CREB1,PRKCZ,PARP1,HSP90AA1,HSPB1,C5,BDNF,CBS,HSPD1,HMOX1,ATP7A,CRYAB,PRNP,PPARG,F2R,PTGS1,SPHK1,MTOR,EGR1,AGER,TIMP1,ADORA3,PSEN1,NFE2L2,TBP,TAU,SLC12A6,SIRT3,OPTN,MMP3,MFN2,CXCR4,FYN,IGF1R,POLG,ADCYAP1,TF,MIF,HIP1R,LYZ,SST,CTSD,CARTPT,EIF2AK2,TGM2,…	6.26982e-12
Proteins/Chemicals Regulating Diseases of Esophageal Neoplasms	Pathway	206	90	43	Esophageal Neoplasms	FGF2,MAPK14,NOS2,CD8A,PTGS2,MAPK1,PTK2,MYB,TGFB1,IL8,MYC,RB1,ALOX5,EGFR,CDH1,GCG,GRP,CCND1,CCNE1,HSP90AA1,BCL2L1,TAC1,LEP,XDH,ETS1,PPARG,SPHK1,CALR,FN1,CDKN1B,MTOR,CDK4,PLK1,EGR1,AGER,MDM2,HSP90B1,CXCR2,ANXA1,MMP1,CXCR4,IGF1R,CTGF,IGFBP3,PTEN,TIMP3,DIABLO,NF1,BIRC5,DFFA,CYP2E1,KLF5,CCNB1,PRKCI,CST3,ALDH2,EPHA2,FIGF,PTGES,S100A4,SPARC,SMAD4,S100A9,CDKN1C,AURKA,ASS1,COL4A2,EPHX1,MTHFR,CDH13,ETV4,TN…	1.15381e-11
Proteins/Chemicals Regulating Diseases of Osteoarthritis	Pathway	319	125	39	Osteoarthritis	FGF2,VIP,MAPK14,NOS2,PTGS2,MAPK1,IRS1,PTHLH,CASP1,CASP8,HIF1A,MAPK3,TGFB1,BID,AKT1,IL8,IL1B,NGFR,TNFSF10,CASP3,ALOX5,NFKBIA,PTGDS,CAV1,VIM,MMP2,SDC4,LPAR1,TAC1,LEP,CXCL10,CHGA,HMOX1,CRYAB,ENPP1,SERPINE1,CXCR1,PPARG,THBS1,IGFBP5,CXCL12,FN1,COL2A1,NOTCH1,EGR1,AGER,TIMP1,CTSK,BCAR1,F2RL1,TLR2,BMP2,MMP1,MMP3,PLAUR,FGFR1,RETN,ADIPOQ,MIF,SST,CTGF,FGFR3,ZNF384,IFNGR1,TGM2,IGFBP3,SOX9,TGFB2,TIMP3,ACAN,NA…	1.179e-11
Proteins/Chemicals Regulating Diseases of Pulmonary Fibrosis	Pathway	461	166	35	Pulmonary Fibrosis	PHF14,FGF2,MAPK14,NOS2,AGT,DCN,CD8A,PTGS2,MAPK1,ROCK1,ARG1,PTK2,CASP1,HIF1A,MAPK3,CYCS,TGFB1,BID,ACTA2,AKT1,IL8,MYC,PTPN11,IL1B,MAP3K5,TNFSF10,ALOX5,EGFR,CAT,NFKBIA,CAV1,CDH1,GRP,PRKCD,MMP2,Myl9,THBS2,ARG2,PARP1,SDC4,C5,CCR5,LPAR1,CXCL10,HSPD1,EDNRA,HMOX1,POSTN,SERPINE1,PPARG,EDNRB,THBS1,IGFBP5,F2R,AREG,SPHK1,CXCL12,FN1,SOD2,MTOR,NOTCH1,SDC1,EGR1,AGER,TIMP1,CTSK,F2RL1,HYOU1,NFE2L2,BNIP3,F3,TLR2,C…	1.84426e-11
Proteins/Chemicals Regulating Diseases of Cardiomyopathies	Pathway	355	135	37	Cardiomyopathies	MAPK14,NOS2,AGT,CD8A,PTGS2,MAPK1,ROCK1,CASP1,HIF1A,MAPK3,CYCS,TGFB1,DNM1L,AKT1,DES,APP,NRG1,MAP3K5,EGFR,MYL2,ADRB2,CAT,CAV1,CDH1,GSK3B,GCG,TNNC1,DMD,MMP2,CREB1,FHL1,THBS2,JUN,TMOD1,HSPB1,LEP,MYH6,HSPD1,CD55,XDH,POSTN,CRYAB,TNNT2,PPARG,EDNRB,THBS1,CAMK2G,CXCL12,CALR,SOD2,MTOR,TFAM,DSP,ATP2A2,CSRP3,CAV3,TIMP1,G6PD,ADORA3,PSEN1,BNIP3,FKBP1B,SLC25A4,FLNC,TNNI3,UCP2,CXCR4,POLG,PPARD,LAMA4,SLC27A1,ADIP…	2.12169e-11
Proteins/Chemicals Regulating Diseases of Atherosclerosis	Pathway	1062	329	30	Atherosclerosis	FGF2,MAPK14,HBEGF,NOS2,AGT,DCN,CD8A,SCP2,PTGS2,MAPK1,ROCK1,ARG1,GJA1,PTHLH,CASP1,FOS,NPY,HIF1A,MAPK3,TGFB1,BID,AKT1,IL8,MYC,ANXA5,PTPN11,APP,NRG1,IL1B,NGFR,MAP3K5,TNFSF10,CASP3,ALOX5,NEU1,EGFR,CAT,NFKBIA,RHOA,PTGDS,CAV1,GSK3B,MYLK,GCG,VASP,MMP2,CREB1,THBS2,PLCB3,ARG2,GSR,JUN,PARP1,NCF1,DUSP1,HSP90AA1,HSPB1,C5,CCR5,LPAR1,BDNF,FHL2,TAC1,LEP,CXCL10,CBS,HSPD1,CD55,EDNRA,HMOX1,XDH,POSTN,LRP1,ABCA1,NR4…	2.32438e-11
Proteins/Chemicals Regulating Diseases of Leukemia	Pathway	784	253	32	Leukemia	FGF2,CD8A,PTGS2,MAPK1,ROCK1,PTK2,GJA1,FOS,NPY,MYB,HIF1A,CYCS,TGFB1,BID,AKT1,DNTT,MYC,PTPN11,APP,IL1B,NGFR,RB1,TNFSF10,CASP3,ALOX5,NEU1,EGFR,ABCB1,GSK3B,PRKCD,SLC19A1,CCND1,CCNE1,CREB1,PRKCZ,XIAP,CDK2,RPS6KB1,JUN,PARP1,SLC7A1,PDCD4,HSP90AA1,CCR5,BCL2L1,BDNF,TAC1,PICALM,LEP,CXCL10,CD55,HMOX1,ETS1,PPARG,THBS1,F2R,DDIT3,SPHK1,CXCL12,ADAM17,KCNH2,FN1,MTOR,NOTCH1,CDK4,CDK6,MYH11,ID1,PROS1,PTTG1,EGR1,TI…	7.23777e-11
Proteins/Chemicals Regulating Diseases of Cell Transformation, Neoplastic	Pathway	378	140	36	Cell Transformation, Neoplastic	EIF2S1,NOS2,PTGS2,MAPK1,IRS1,PTK2,GJA1,FOS,HIF1A,ODC1,MAPK3,TGFB1,AKT1,MYC,GNA13,RB1,TNFSF10,EGFR,CAT,RHOA,GSK3B,VASP,PRKCD,CCND1,CCNE1,RPS6KB1,JUN,PARP1,CUL1,PDCD4,HSP90AA1,TSC2,PRNP,ETS1,IGFBP5,FOXO1,SPHK1,EIF4E,SOD2,CDKN1B,NOTCH1,CDK4,PPP1R14A,PLK1,GNAI2,RPS6KA3,ID1,PTTG1,AGER,MDM2,ANXA1,ID2,MMP1,MMP3,MCL1,FYN,IGF1R,RAF1,SLC2A1,CTGF,CSK,FGFR3,EIF2AK2,PCK2,ING4,BRCA1,KIT,MSX2,SOX9,PTEN,NCOA3,AL…	7.94385e-11
Proteins/Chemicals Regulating Diseases of Alzheimer Disease	Pathway	654	216	32	Alzheimer Disease	FGF2,EIF2S1,MAPK14,HBEGF,NOS2,HCRT,AQP4,PTGS2,MAPK1,GJA1,CASP1,FOS,NPY,CAPN2,HRH2,TGFB1,BID,DNM1L,AKT1,IL8,APP,NRG1,IL1B,NGFR,MAP3K5,TNFSF10,CASP3,ALOX5,ADRB2,RYR3,CFL1,ABCB1,CAV1,GSK3B,GCG,GSN,VIM,MMP2,CREB1,PRKCZ,JUN,PARP1,CDH2,HSP90AA1,HSPB1,C5,CCR5,BDNF,TAC1,LEP,CXCL10,GSTP1,CHGA,HMOX1,LRP1,ABCA1,PRNP,SERPINE1,PPARG,PTGS1,ADAM17,SOD2,OXT,MTOR,TFAM,NOTCH1,APOA4,SDC1,PROS1,CHEK1,EGR1,AGER,HSPA5…	1.97857e-10
Proteins/Chemicals Regulating Diseases of Hypersensitivity	Pathway	748	241	32	Hypersensitivity	FGF2,VIP,MAPK14,KCNMA1,NOS2,AGT,CD8A,PTGS2,MAPK1,ATP2C1,GJA1,CASP8,NPY,MYB,HRH2,MAPK3,MAP2K1,TGFB1,AKT1,IL8,MYC,PTPN11,APP,NRG1,IL1B,NGFR,MAP3K5,ALOX5,EGFR,ADRB2,CAT,ABCB1,CAV1,GSK3B,GCG,CREB1,PLCB3,GSR,PDYN,PARP1,CCK,DUSP1,TACR1,C5,BCL2L1,BDNF,FHL2,TAC1,LEP,CXCL10,GSTP1,EDNRA,ABCA1,PRNP,PPARG,EDNRB,MB,SGK1,PAK1,F2R,PTGS1,CXCL12,SOD2,OXT,MTOR,CHEK1,AGER,PRKG1,ROCK2,BCL2L11,F2RL1,TAU,TLR2,CXCR2,SD…	2.49538e-10
Proteins/Chemicals Regulating Diseases of Heart Failure	Pathway	647	213	32	Heart Failure	FGF2,VIP,MAPK14,NOS2,AGT,CD8A,PTGS2,MAPK1,ROCK1,SLC4A4,ATP2B1,AQP1,TEAD1,GJA1,CASP1,NPY,CAPN2,HIF1A,ODC1,MAPK3,TGFB1,AKT1,DES,NRG1,IL1B,MAP3K5,CASP3,NEU1,EGFR,MYL2,ADRB2,CAT,RHOA,ABCB1,GSK3B,GCG,GSN,AIFM1,DMD,PRKCD,MMP2,CREB1,THBS2,ARG2,PARP1,HSPB1,BCL2L1,TRIM63,LEP,CHGA,MYH6,HSPD1,EDNRA,HMOX1,XDH,POSTN,SCN1A,CRYAB,TNNT2,PPARG,EDNRB,MB,DDIT3,SPHK1,CAMK2G,SOD2,AQP3,CDKN1B,PLCD1,TFAM,NOTCH1,CDK4,DS…	3.66205e-10
Proteins/Chemicals Regulating Diseases of Neuroblastoma	Pathway	389	141	36	Neuroblastoma	FGF2,VIP,AGT,CD8A,PTGS2,MAPK1,PTK2,PTHLH,CASP8,NPY,MYB,HIF1A,ODC1,CYCS,MAP2K1,TGFB1,AKT1,IL8,MYC,APP,NGFR,TNFSF10,NEU1,EGFR,ABCB1,GSK3B,AIFM1,GRP,CDC42,PARP1,CDH2,HSP90AA1,TACR1,CCR5,BCL2L1,BDNF,TAC1,LRP1,PRNP,SERPINE1,PPARG,THBS1,IGFBP5,DDIT3,KCNH2,CALR,OXT,MTOR,NOTCH1,PLK1,MMP14,HSPA5,MDM2,ID2,BMP2,CXCR4,IGF1R,ADCYAP1,TIAM1,ADIPOQ,MIF,SST,BECN1,ATRX,NCAM1,KIT,FLT1,HSPA9,SNAP25,IGFBP6,PENK,SKP2,…	3.80975e-10
Proteins/Chemicals Regulating Diseases of Tetraploidy	Pathway	47	31	64	Tetraploidy	HIF1A,MAP2K1,TGFB1,MYC,RB1,CCND1,CREB1,CDK2,SOD2,ENDOG,CDK4,PLK1,ID1,CHEK1,BRCA1,NAMPT,SKP2,AURKB,KRAS,CCNB1,AURKA,PTN,BUB1,NME1,RASSF1,LATS1,MYCT1,DHX9,CKAP2,XRCC3,HN1	4.913e-10
Proteins/Chemicals Regulating Diseases of Thyroid Neoplasms	Pathway	291	112	38	Thyroid Neoplasms	FGF2,PTGS2,MAPK1,PTK2,PTHLH,HIF1A,TGFB1,AKT1,IL8,DNTT,MYC,NGFR,RB1,TNFSF10,EGFR,CAV1,CDH1,GSN,MMP2,CCND1,CCNE1,CREB1,JUN,HSP90AA1,LEP,GSTP1,ETS1,PPARG,THBS1,ACTN1,DDIT3,CXCL12,FN1,CDKN1B,MTOR,NOTCH1,PLK1,ID1,PTTG1,TIMP1,CXCR4,IGF1R,PPARD,RAF1,BSG,SLC2A1,CTGF,KIT,PTEN,SSTR2,FGFR2,CTSB,SKP2,APEX1,GNB2L1,BIRC5,AURKB,KRAS,E2F4,PIK3R1,MLH1,VHL,GAS6,TGFBR2,LGALS3,FIGF,JUP,PDGFRA,BRAF,ITGA6,S100A4,PTPN6…	4.95356e-10
Proteins/Chemicals Regulating Diseases of Congenital Abnormalities	Pathway	527	179	33	Congenital Abnormalities	MAPK14,NOS2,AGT,PTGS2,MAPK1,ATP2B1,PTK2,GJA1,MAP2K1,TGFB1,AKT1,GNA13,NRG1,IL1B,EGFR,ABCB1,CDH1,GSK3B,MMP2,CCNE1,CREB1,CDH2,HSP90AA1,CASK,LEP,EZR,EDNRA,HMOX1,ABCA1,EDNRB,CXCL12,FLNA,CDKN1B,MTOR,NOTCH1,CTNND1,MMP14,PROS1,OCLN,CUBN,RORA,ST14,HOXB7,SLC25A37,CXCR4,FGFR1,SLC2A1,ENPP2,FGFR3,PAX6,NOD2,BRCA1,NCAM1,MSX2,SOX9,FGFR2,TGFB2,STAT5A,DUSP6,NOG,BCL10,MYBPC3,NRP1,FADD,GNA12,RASA1,YY1AP1,S100B,LAMB2…	6.83565e-10
Proteins/Chemicals Regulating Diseases of Cardiomyopathy, Dilated	Pathway	279	108	38	Cardiomyopathy, Dilated	NOS2,AGT,MAPK1,PTK2,GJA1,MAPK3,TGFB1,DNM1L,ACTA2,AKT1,DES,PTPN11,NRG1,EGFR,MYL2,ADRB2,RHOA,CAV1,CDH1,GCG,TNNC1,VIM,AIFM1,DMD,VASP,PRKCD,MMP2,CREB1,THBS2,CDH2,TMOD1,HSPB1,MYH6,CD55,XDH,CRYAB,PRNP,TNNT2,PPARG,F2R,DDIT3,CAMK2G,CXCL12,CALR,MTOR,TFAM,NOTCH1,DSP,MMP14,CSRP3,G6PD,ADORA3,F3,TLR2,SLC25A4,PDLIM5,MMP1,TNNI3,PGM1,IGF1R,RAF1,TNNI1,CTSD,TNC,ACTB,CASQ1,TTN,NR3C2,TRPC3,TIMP3,CELF1,SRSF2,PLA2G7,D…	6.92851e-10
Proteins/Chemicals Regulating Diseases of Atrophy	Pathway	476	164	34	Atrophy	FGF2,EIF2S1,VIP,MAPK14,NOS2,CAPN3,AGT,CD8A,PTGS2,MAPK1,TEAD1,GJA1,CASP8,ODC1,MAPK3,TGFB1,AKT1,IL8,DNTT,APP,IL1B,NGFR,MAP3K5,CASP3,EGFR,CAT,NFKBIA,CAV1,GSK3B,GCG,GRP,DMD,MMP2,CREB1,FHL1,CDK2,PARP1,CCK,DUSP1,HSPB1,BDNF,TRIM63,FHL2,LEP,MYOG,HSPD1,HMOX1,XDH,PRNP,TNNT2,SERPINE1,PPARG,MB,IGFBP5,FOXO1,F2R,AREG,ADAM17,KCNH2,SOD2,MTOR,NOTCH1,CDK4,RORA,TIMP1,BCL2L11,PSEN1,TBP,TAU,ID2,STAT1,RAC2,GPNMB,RAF1,…	1.12807e-09
Proteins/Chemicals Regulating Diseases of Mouth Neoplasms	Pathway	146	66	44	Mouth Neoplasms	NOS2,PTGS2,ATP2B1,PTK2,PTHLH,HIF1A,TGFB1,AKT1,MYC,APP,IL1B,RB1,TNFSF10,CASP3,ALOX5,EGFR,CAV1,GSK3B,GRP,CCND1,CCNE1,JUN,TAC1,GSTP1,ETS1,SERPINE1,IGFBP5,CXCL12,CDK4,PTTG1,MDM2,SIRT3,HOXB7,MKI67,MCL1,PLAUR,FGFR1,BECN1,IGFBP3,CCNA2,SLC3A2,BIRC5,LGALS1,KRAS,CYP2E1,MLH1,MSH2,TGFBR2,CXCR7,SLC7A5,BRAF,CYR61,TNFRSF6B,CDC20,GSTM1,CDC25A,ALDH1A1,CD109,FHIT,PTP4A3,S100A2,DSPP,RASSF1,LIN7C,TGM3,DPAGT1	1.24318e-09
Proteins/Chemicals Regulating Diseases of Intestinal Neoplasms	Pathway	171	74	43	Intestinal Neoplasms	NOS2,DCN,PTGS2,MAPK1,IRS1,ODC1,MAP2K1,TGFB1,MYC,SAT1,TNFSF10,EGFR,ABCB1,CDH1,GCG,GRP,CCND1,PRKCZ,PMCH,JUN,FHL2,CD55,PPARG,THBS1,PTGS1,SPHK1,CDKN1B,MTOR,NOTCH1,MYH11,PLK1,NR4A1,F2RL1,TLR2,ARRB2,PPARD,TIAM1,ADIPOQ,MIF,SST,SERPINA1,PTEN,TGFBR1,KRAS,KLF5,MSH2,PRKCI,CLU,TGFBR2,HDAC2,HPGD,PTGES,SPARC,DNMT1,PRDX1,CTNNA1,SMAD4,PCSK5,MTHFD1,MAP2K2,MBD2,MSH3,TCF3,XRCC5,MSH6,MGMT,ZNF148,FBXW7,RASSF1,MBD4,PT…	1.35431e-09
Proteins/Chemicals Regulating Diseases of Hyperplasia	Pathway	773	244	31	Hyperplasia	FGF2,VIP,MAPK14,HBEGF,NOS2,AGT,DCN,CD8A,PTGS2,MAPK1,IRS1,ROCK1,PTK2,GJA1,PTHLH,FOS,NPY,HIF1A,SRD5A1,HRH2,ODC1,MAPK3,MAP2K1,TGFB1,ACTA2,AKT1,IL8,MYC,PTPN11,IL1B,RB1,CASP3,EGFR,ADRB2,CAV1,EIF4EBP1,GSK3B,GCG,GRP,TFR2,VASP,MMP2,CCND1,CCNE1,PRKCZ,CDK2,RPS6KB1,PMCH,CCK,CUL1,NCF1,DUSP1,BDNF,TAC1,LEP,GSTP1,MYOG,EDNRA,TSC2,POSTN,ETS1,PPARG,EDNRB,THBS1,IGFBP5,PAK1,FOXO1,F2R,AREG,SPHK1,CXCL12,FN1,SOD2,OXT,C…	1.65635e-09
Proteins/Chemicals Regulating Diseases of Carcinoma, Pancreatic Ductal	Pathway	138	63	45	Carcinoma, Pancreatic Ductal	AGT,PTGS2,MAPK1,MAPK3,TGFB1,AKT1,RB1,TNFSF10,EGFR,GRP,PDCD4,EZR,POSTN,PRNP,EIF4E,ADAM17,FN1,CDKN1B,NOTCH1,TFAP2A,F3,ST14,PALLD,BIRC3,PLAUR,FGFR1,CTGF,BECN1,STK11,MUC2,TGM2,PTEN,CCNA2,TIMP3,DIABLO,CTSB,BIRC5,LGALS1,KRAS,NRP1,PGF,PRKCI,MUC4,TGFBR2,HDAC1,TP53INP1,ITGA6,SPARC,EREG,ANXA2,CYR61,SMAD4,PEBP1,HMGA1,CDC20,SERPINB5,EPCAM,S100P,HMGA2,NFKBIZ,IGF2BP3,REG4,AGR3	1.84636e-09
Proteins/Chemicals Regulating Diseases of neuron toxicity	Pathway	711	227	31	neuron toxicity	FGF2,EIF2S1,VIP,MAPK14,HBEGF,KCNMA1,NOS2,HCRT,AGT,CD8A,AQP4,PTGS2,MAPK1,ROCK1,SLC4A4,PTHLH,CASP1,CASP2,CASP8,FOS,NPY,CAPN2,HIF1A,HRH2,ODC1,MAPK3,CYCS,TGFB1,DNM1L,AKT1,PTPN11,APP,NRG1,IL1B,NGFR,MAP3K5,TNFSF10,CASP3,ALOX5,NEU1,EGFR,ADRB2,CAT,ABCB1,GSK3B,GCG,GSN,AIFM1,PRKCD,MMP2,CREB1,PRKCZ,PDYN,JUN,PARP1,KCNN2,HSPB1,TACR1,C5,CCR5,BCL2L1,BDNF,TAC1,LEP,CXCL10,HSPD1,EDNRA,HMOX1,XDH,PRNP,SERPINE1,PPARG…	2.10751e-09
Proteins/Chemicals Regulating Diseases of Vascular Diseases	Pathway	380	135	35	Vascular Diseases	FGF2,MAPK14,HBEGF,NOS2,AGT,DCN,CD8A,PTGS2,MAPK1,ROCK1,ARG1,GJA1,PTHLH,NPY,MYB,HIF1A,ODC1,MAPK3,TGFB1,AKT1,MYC,APP,IL1B,MAP3K5,RB1,CASP3,ALOX5,EGFR,CALD1,RHOA,CAV1,VIM,GRP,PRKCD,MMP2,CREB1,JUN,PDCD4,HSPB1,C5,BCL2L1,FHL2,TAC1,LEP,CXCL10,CBS,CLCN3,EDNRA,HMOX1,XDH,LRP1,ABCA1,NR4A3,SERPINE1,CXCR1,PPARG,EDNRB,THBS1,PTGS1,CXCL12,FLNA,FN1,CDKN1B,NOTCH1,MYH11,MMP14,NR4A1,EGR1,AGER,PSEN1,F2RL1,NFE2L2,F3,CX…	3.99257e-09
Proteins/Chemicals Regulating Diseases of Adenoma	Pathway	271	103	37	Adenoma	FGF2,VIP,NOS2,AGT,PTGS2,CA2,GJA1,MYB,ODC1,TGFB1,MYC,TNFSF10,ALOX5,EGFR,ABCB1,CDH1,GCG,CCND1,JUN,CCK,PDCD4,LPAR1,LEP,GSTP1,TSC2,ACTR3,PPARG,EDNRB,IGFBP5,PAK1,PTGS1,SPHK1,EIF4E,ADAM17,FN1,SOD2,MTOR,NOTCH1,ID1,AIP,PTTG1,MDM2,CXCR2,MMP1,MMP3,MKI67,CXCR4,PPARD,RAF1,ADIPOQ,MIF,SST,STK11,NR3C1,NCOA1,TGM2,IGFBP3,NR3C2,PTEN,SSTR2,NCOA3,CLDN7,CTSB,TGFBR1,MYD88,IGFBP2,BIRC5,KRAS,KLF5,CCNB1,MLH1,MSH2,MEN1,MU…	5.47189e-09
Proteins/Chemicals Regulating Diseases of Obesity	Pathway	787	245	31	Obesity	FGF2,MAPK14,HBEGF,KCNMA1,NOS2,HCRT,AGT,DCN,CD8A,SCP2,PTGS2,MAPK1,IRS1,ROCK1,NPY,HIF1A,MAPK3,TGFB1,BID,AKT1,MYC,PTPN11,APP,IL1B,MAP3K5,RB1,ALOX5,EGFR,ADRB2,ABCB1,PTGDS,CAV1,EIF4EBP1,GSK3B,GCG,PRKCD,CREB1,XIAP,RPS6KB1,PDYN,PMCH,PARP1,CCK,DUSP1,HSPB1,TACR1,BCL2L1,BDNF,TAC1,LEP,EDNRA,HMOX1,TSC2,XDH,POSTN,LRP1,GFPT1,ENPP1,SERPINE1,PPARG,THBS1,PRKAA1,SGK1,PAK1,FOXO1,DDIT3,ADAM17,OXT,AQP3,MTOR,PLCD1,TFA…	6.2221e-09
Proteins/Chemicals Regulating Diseases of Nasopharyngeal Neoplasms	Pathway	186	77	41	Nasopharyngeal Neoplasms	FGF2,CD8A,PTGS2,GJA1,HIF1A,AKT1,IL8,MYC,APP,IL1B,EGFR,CDH1,STMN1,CCND1,BCL2L1,BDNF,EZR,CRYAB,ETS1,EDNRB,CXCL12,SOD2,MTOR,NOTCH1,PLK1,ID1,MDM2,F2RL1,ANXA1,CXCR4,IGF1R,TIAM1,MIF,PTEN,IGFBP6,EIF4G1,SERPINF1,CTSL1,BIRC5,IRF1,LGALS1,CYP2E1,ABCC2,GNA12,RBP1,TLR3,NTRK2,EPHA2,HNRNPK,DAB2,DNMT1,ANXA2,TFPI2,PEBP1,YBX1,GSTM1,TMBIM6,NOLC1,PIM1,FHIT,CENPF,SRGN,NME1,KRT8,RASSF1,CEP55,COPS5,PINX1,RECK,CENPH,LTB…	6.93456e-09
Proteins/Chemicals Regulating Diseases of Brain Ischemia	Pathway	458	156	33	Brain Ischemia	FGF2,VIP,MAPK14,HBEGF,NOS2,HCRT,AGT,AQP4,PTGS2,MAPK1,ROCK1,CASP1,CASP2,CASP8,FOS,HIF1A,ODC1,MAPK3,CYCS,MAP2K1,TGFB1,BID,AKT1,IL8,DNTT,APP,NRG1,IL1B,MAP3K5,CASP3,ALOX5,CAT,NFKBIA,CAV1,GSK3B,AIFM1,CDC42,PRKCD,MMP2,XIAP,JUN,PARP1,HSPB1,BCL2L1,BDNF,TAC1,LEP,CBS,MAPK11,HMOX1,SCN1A,PRNP,SERPINE1,CXCR1,PPARG,EDNRB,THBS1,MB,FOXO1,F2R,PTGS1,DDIT3,CXCL12,FN1,SOD2,AQP3,MTOR,VWF,EGR1,AGER,TIMP1,BCL2L11,ADORA…	7.1051e-09
Proteins/Chemicals Regulating Diseases of liver toxicity	Pathway	685	217	31	liver toxicity	FGF2,VIP,MAPK14,HBEGF,NOS2,AGT,CD8A,PTGS2,MAPK1,IRS1,ROCK1,ARG1,CASP1,CASP8,HIF1A,HRH2,ODC1,MAPK3,TGFB1,BID,AKT1,IL8,MYC,IL1B,NGFR,SAT1,MAP3K5,RB1,TNFSF10,CASP3,ALOX5,ADRB2,CAT,NFKBIA,KCNJ10,ABCB1,GSK3B,GCG,AIFM1,TFR2,MMP2,PRKCZ,GSR,JUN,PARP1,SDC4,DUSP1,HSP90AA1,HSPB1,TACR1,CCR5,BCL2L1,TAC1,LEP,CXCL10,GSTP1,HSPD1,CD55,HMOX1,XDH,SERPINE1,PPARG,EDNRB,F2R,PTGS1,DDIT3,AREG,ADAM17,FN1,SOD2,OXT,AIP,PTT…	1.00025e-08
Proteins/Chemicals Regulating Diseases of Fatty Liver	Pathway	407	141	34	Fatty Liver	HBEGF,NOS2,AGT,CD8A,PTGS2,IRS1,ROCK1,HIF1A,TGFB1,BID,AKT1,IL8,PTPN11,IL1B,MAP3K5,TNFSF10,ALOX5,ADRB2,ABCB1,CAV1,GCG,CREB1,PMCH,NCF1,CCR5,BDNF,LEP,CBS,HMOX1,ENPP1,SERPINE1,PPARG,FOXO1,F2R,ADAM17,OXT,MTOR,NOTCH1,ID1,RORA,NR4A1,EGR1,CPT1A,HSPA5,LDLR,NFE2L2,F3,TLR2,UCP2,FYN,PPARD,RETN,ADIPOQ,SCD,FAM3B,PRKAA2,ADIPOR1,HDAC3,NR3C1,GNMT,ACTB,PCK2,ACSL1,IGFBP3,NR3C2,SOCS1,PTEN,NCOA3,DGAT2,ACADVL,TIMP3,MED…	1.14709e-08
Proteins/Chemicals Regulating Diseases of Insulin Resistance	Pathway	728	228	31	Insulin Resistance	MAPKAP1,MAPK14,HBEGF,NOS2,HCRT,AGT,CD8A,PTGS2,MAPK1,IRS1,ROCK1,PTK2,CASP1,NPY,HIF1A,HRH2,MAPK3,BID,AKT1,IL8,MYC,PTPN11,APP,IL1B,MAP3K5,RB1,CASP3,EGFR,ADRB2,CAT,PTGDS,CAV1,EIF4EBP1,GSK3B,GCG,PRKCD,CREB1,PRKCZ,RPS6KB1,PMCH,JUN,PARP1,NCF1,DUSP1,HSP90AA1,HSPB1,CCR5,BDNF,TAC1,LEP,HSPD1,EDNRA,HMOX1,TSC2,SCNN1A,LRP1,GFPT1,ABCA1,NR4A3,ENPP1,SERPINE1,PPARG,SGK1,FOXO1,CES1,CXCL12,ADAM17,CALR,OXT,MTOR,GNAI2…	1.23013e-08
Proteins/Chemicals Regulating Diseases of Infarction	Pathway	560	183	32	Infarction	FGF2,MAPK14,HBEGF,NOS2,AGT,DCN,AQP4,PTGS2,MAPK1,ROCK1,PTK2,GJA1,CASP1,CASP8,NPY,HIF1A,ODC1,MAPK3,TGFB1,BID,AKT1,IL8,DNTT,ANXA5,APP,NRG1,IL1B,CASP3,ALOX5,EGFR,MYL2,ADRB2,CAT,NFKBIA,CAV1,GSK3B,GCG,GSN,VIM,AIFM1,VASP,PRKCD,MMP2,CREB1,XIAP,CDK2,PDYN,PARP1,HSP90AA1,HSPB1,TACR1,C5,BCL2L1,BDNF,TAC1,LEP,MYH6,EDNRA,HMOX1,XDH,PRNP,TNNT2,SERPINE1,PPARG,EDNRB,THBS1,MB,F2R,PTGS1,SPHK1,HSPA8,CXCL12,ADAM17,FN1,…	1.24304e-08
Proteins/Chemicals Regulating Diseases of Arthritis, Rheumatoid	Pathway	616	198	32	Arthritis, Rheumatoid	FGF2,VIP,MAPK14,NOS2,AGT,CD8A,PTGS2,MAPK1,ROCK1,CASP7,HIF1A,MAPK3,TGFB1,BID,AKT1,IL8,IL1B,MAP3K5,TNFSF10,ALOX5,EGFR,ADRB2,CAT,NFKBIA,RHOA,VIM,PRKCD,MMP2,CREB1,THBS2,JUN,PARP1,CCK,DUSP1,C5,CCR5,TAC1,LEP,CXCL10,CHGA,HSPD1,CD55,HMOX1,CXCR1,PPARG,THBS1,F2R,PTGS1,DDIT3,SPHK1,CXCL12,S1PR1,CALR,FN1,COL2A1,MTOR,NOTCH1,MMP14,SDC1,RORA,EGR1,AGER,TIMP1,ROCK2,CTSK,HSP90B1,F2RL1,AIF1,F3,TLR2,CXCR2,ANXA1,TXN,M…	1.32086e-08
Proteins/Chemicals Regulating Diseases of Astrocytoma	Pathway	182	75	40	Astrocytoma	FGF2,AGT,AQP4,PTGS2,MAPK1,ROCK1,PTK2,AQP1,AKT1,MYC,APP,IL1B,TNFSF10,ALOX5,EGFR,CAV1,CDH2,HSPB1,TACR1,C5,TAC1,EDNRB,SOD2,OXT,CDKN1B,MTOR,CDK4,TIMP1,HSPA5,MDM2,ANXA1,TXN,MMP1,MMP3,MKI67,GPNMB,CXCR4,TNC,BECN1,NCAM1,FLT1,PTEN,NCOA3,NCL,CTSB,NF1,IGFBP2,APOD,BIRC5,IRF1,KRAS,DMBT1,IDH1,CXCR7,GLUL,BRAF,SPARC,PRDX2,GLG1,IRF2,PRDX1,SFRP4,EEF2K,CYR61,CDKN1C,B2M,CDH13,PARK7,MGMT,LATS1,PEA15,GFAP,BCCIP,GALNS,…	1.3791e-08
Proteins/Chemicals Regulating Diseases of Ehlers-Danlos Syndrome	Pathway	24	19	76	Ehlers-Danlos Syndrome	DCN,THBS2,FLNA,FN1,COL2A1,TNC,COL1A1,TGFBR1,COL3A1,TGFBR2,FBN1,BGN,COL5A1,ADAMTS2,LUM,COL1A2,TNXB,CHST14,PLOD1	1.96127e-08
Proteins/Chemicals Regulating Diseases of Neurotoxicity Syndromes	Pathway	584	188	32	Neurotoxicity Syndromes	FGF2,MAPKAP1,VIP,MAPK14,NOS2,AGT,PTGS2,MAPK1,ROCK1,CASP1,CASP8,FOS,NPY,HIF1A,MAPK3,TGFB1,AKT1,IL8,APP,NRG1,IL1B,NGFR,MAP3K5,RB1,TNFSF10,CASP3,ALOX5,NEU1,ADRB2,CAT,NFKBIA,RHOA,ABCB1,GSK3B,GCG,PRKCD,MMP2,CCND1,CREB1,GSR,PDYN,JUN,PARP1,CCK,HSP90AA1,TACR1,C5,CCR5,BCL2L1,BDNF,TAC1,LEP,CXCL10,CHGA,CBS,HSPD1,HMOX1,XDH,CRYAB,PRNP,SERPINE1,PPARG,F2R,DDIT3,HSPA8,CXCL12,KCNH2,SOD2,PLCD1,NOTCH1,AIP,EGR1,AGER…	2.74736e-08
Proteins/Chemicals Regulating Diseases of Lymphatic Metastasis	Pathway	296	108	36	Lymphatic Metastasis	FGF2,VIP,NOS2,CD8A,PTGS2,PTK2,CASP8,MYB,HIF1A,BID,IL8,MYC,TNFSF10,CASP3,EGFR,CAT,CAV1,CDH1,MMP2,CCND1,THBS2,CDK2,HSP90AA1,BCL2L1,CXCL10,CLCN3,PAK1,CXCL12,ADAM17,ACTN4,CALR,SOD2,CDKN1B,CDK6,MMP14,PTTG1,AGER,TIMP1,HSPA5,F2RL1,F3,ANXA1,ST14,NPM1,ARRB2,MMP3,CXCR4,MCL1,IGF1R,PLAUR,MIF,BSG,SLC2A1,CTGF,FGFR3,STK11,NCAM1,KIT,CASP6,PTEN,SERPINF1,MMP8,ADAMTS1,BIRC5,IRF1,KRAS,DFFA,KHDRBS1,FADD,MLH1,PGF,GAS6…	3.01505e-08
Proteins/Chemicals Regulating Diseases of Endometrial Neoplasms	Pathway	235	90	38	Endometrial Neoplasms	FGF2,AGT,PTGS2,MAPK1,PTK2,HIF1A,MAPK3,TGFB1,AKT1,MYC,RB1,TNFSF10,EGFR,ABCB1,CDH1,CCND1,CCNE1,CDK2,PARP1,BCL2L1,LEP,EZR,LRP1,ETS1,FOXO1,CXCL12,CDKN1B,NOTCH1,CDK4,CDK6,DSP,OCLN,PTTG1,F2RL1,F3,MKI67,CXCR4,IGF1R,FGFR1,ADIPOQ,CTSD,FGFR3,BECN1,STK11,PTEN,FGFR2,BIRC5,KRAS,FOLR1,CFLAR,MLH1,MSH2,RBP1,TGFBR2,LGALS3,FIGF,AMH,ERRFI1,CDC25B,CYR61,HMMR,S100A9,COMT,RAD51,PEBP1,CYP3A4,MTHFR,PAEP,HSD17B2,RUNX1,AL…	3.36526e-08
Proteins/Chemicals Regulating Diseases of Lymphoma	Pathway	503	165	32	Lymphoma	FGF2,MAPK14,NOS2,DCN,CD8A,PTGS2,MAPK1,ROCK1,PTHLH,CASP8,MYB,HIF1A,ODC1,TGFB1,AKT1,IL8,MYC,RB1,TNFSF10,CASP3,NEU1,EGFR,NFKBIA,KCNJ10,ABCB1,CDC42,CCND1,XIAP,CDK2,RPS6KB1,JUN,PARP1,CDH2,PDCD4,CCR5,BCL2L1,PICALM,CXCL10,TSC2,PPARG,THBS1,FOXO1,DDIT3,SPHK1,EIF4E,CXCL12,CDKN1B,MTOR,NOTCH1,VWF,EGR1,TIMP1,BCL2L11,MDM2,BCAR1,SLC7A11,ID2,NPM1,TXN,MMP3,CXCR4,MCL1,XRCC6,CD38,RAF1,FGFR1,TF,MIF,BSG,SST,SPI1,BECN…	4.96244e-08
Proteins/Chemicals Regulating Diseases of Myocardial Infarction	Pathway	559	180	32	Myocardial Infarction	FGF2,MAPK14,HBEGF,NOS2,AGT,DCN,PTGS2,MAPK1,ROCK1,PTK2,GJA1,CASP1,NPY,HIF1A,CYCS,TGFB1,AKT1,IL8,NRG1,IL1B,MAP3K5,CASP3,ALOX5,EGFR,ADRB2,CAT,GSK3B,GCG,GSN,MMP2,ARG2,PARP1,SDC4,NCF1,HSPB1,C5,CCR5,BCL2L1,BDNF,LEP,CXCL10,MYH6,HSPD1,EDNRA,HMOX1,XDH,POSTN,TNNT2,ENPP1,SERPINE1,CXCR1,PPARG,EDNRB,THBS1,MB,F2R,CAMK2G,CXCL12,FN1,SOD2,OXT,TFAM,NOTCH1,ATP2A2,MMP14,SDC1,CSRP3,VWF,TIMP1,MDM2,F2RL1,F3,TLR2,FKBP1B…	5.36176e-08
Proteins/Chemicals Regulating Diseases of Heart Diseases	Pathway	486	160	32	Heart Diseases	FGF2,MAPK14,HBEGF,NOS2,AGT,CD8A,PTGS2,ROCK1,GJA1,PTHLH,HIF1A,TGFB1,AKT1,DES,IL8,PTPN11,APP,IL1B,MAP3K5,ALOX5,EGFR,CAT,RHOA,CAV1,GSK3B,TNNC1,DMD,PRKCD,MMP2,CREB1,FHL1,XIAP,JUN,PARP1,TMOD1,HSPB1,C5,FHL2,LEP,MYH6,HSPD1,EDNRA,XDH,POSTN,CRYAB,PRNP,TNNT2,SERPINE1,PPARG,ACTN1,F2R,CAMK2G,HSPA8,CXCL12,ADAM17,KCNH2,FN1,MTOR,TFAM,NOTCH1,CDK4,GNAI2,ATP2A2,SDC1,VWF,AGER,TIMP1,G6PD,LDLR,RGS4,NFE2L2,BNIP3,F3,TL…	6.10116e-08
Proteins/Chemicals Regulating Diseases of intimal hyperplasia	Pathway	305	108	35	intimal hyperplasia	FGF2,MAPK14,NOS2,AGT,DCN,PTGS2,MAPK1,ROCK1,GJA1,PTHLH,MYB,ODC1,MAPK3,TGFB1,BID,AKT1,DNTT,MYC,IL1B,MAP3K5,ALOX5,EGFR,CALD1,CAV1,GSK3B,PRKCD,MMP2,CDK2,JUN,PARP1,NCF1,HSPB1,CCR5,LPAR1,LEP,CXCL10,CLCN3,EDNRA,HMOX1,LRP1,SERPINE1,PPARG,EDNRB,THBS1,F2R,PTGS1,CXCL12,S1PR1,ADAM17,CALR,FN1,MTOR,EGR1,AGER,TIMP1,LDLR,MDM2,F2RL1,NFE2L2,AIF1,F3,TLR2,BMP2,ARRB2,DDOST,MMP3,CXCR4,IGF1R,CYBB,LPAR3,ADIPOQ,CTGF,TNC,…	1.76727e-07
Proteins/Chemicals Regulating Diseases of Amyotrophic Lateral Sclerosis	Pathway	191	74	38	Amyotrophic Lateral Sclerosis	MAPKAP1,MAPK14,NOS2,AGT,PTGS2,GJA1,CASP1,CYCS,TGFB1,AKT1,APP,NRG1,IL1B,NGFR,CASP3,CAT,GSK3B,AIFM1,XIAP,GSR,JUN,CCK,TACR1,BCL2L1,BDNF,TAC1,CRYAB,DDIT3,SOD2,PROS1,AGER,HSPA5,NFE2L2,TAU,TLR2,P4HB,OPTN,GPNMB,IGF1R,CYBB,XBP1,FST,NCAM1,TIMP3,CTSB,CALB1,ANG,MYD88,LGALS1,TXNRD1,TEC,DAO,PTGES,PVALB,GAP43,UCHL1,GRN,PKN1,VCP,SIGMAR1,SNCA,PFN1,VGF,PRPH,SMN1,SMN2,ATXN2,PNPLA6,TARDBP,UBQLN1,CCS,KIFAP3,FUS,RNF1…	3.33571e-07
Proteins/Chemicals Regulating Diseases of Stroke	Pathway	511	163	31	Stroke	FGF2,VIP,NOS2,AGT,DCN,AQP4,PTGS2,MAPK1,ROCK1,GJA1,CASP1,NPY,HIF1A,MAPK3,MAP2K1,TGFB1,BID,ACTA2,AKT1,DES,IL8,DNTT,APP,NRG1,IL1B,RB1,TNFSF10,CASP3,ALOX5,ADRB2,CAT,KCNJ10,ABCB1,GSK3B,GCG,TNNC1,VIM,AIFM1,VASP,PRKCD,MMP2,THBS2,PARP1,BCL2L1,BDNF,TAC1,LEP,CXCL10,MYH6,HSPD1,EDNRA,HMOX1,XDH,PRNP,TNNT2,SERPINE1,PPARG,EDNRB,THBS1,FOXO1,HSPA8,CXCL12,ADAM17,FN1,NOTCH1,PROS1,VWF,EGR1,AGER,LDLR,NFE2L2,BNIP3,F3,…	4.50179e-07
Proteins/Chemicals Regulating Diseases of Laryngeal Neoplasms	Pathway	78	38	48	Laryngeal Neoplasms	AQP1,HIF1A,IL8,CASP3,EGFR,CDH1,STMN1,MMP2,CCND1,CCNE1,XIAP,HSP90AA1,TACR1,BCL2L1,ETS1,MTOR,PLK1,MMP14,MMP1,BSG,SERPINA1,PTEN,SKP2,BIRC5,PCNA,LGALS3,GRN,AURKA,TNFRSF6B,MMP16,GSTM1,PARK7,FHIT,NME1,MYCT1,TGM3,ADAR,YWHAE	4.60113e-07
Proteins/Chemicals Regulating Diseases of Brain Injuries	Pathway	482	155	32	Brain Injuries	FGF2,VIP,MAPK14,KCNMA1,NOS2,HCRT,AGT,CD8A,AQP4,PTGS2,MAPK1,AQP1,CASP1,CASP7,CASP8,FOS,HIF1A,HRH2,ODC1,MAPK3,CYCS,TGFB1,BID,AKT1,IL8,APP,NRG1,IL1B,CASP3,ALOX5,ADRB2,CAT,ABCB1,EIF4EBP1,GSK3B,MYLK,GCG,GSN,AIFM1,PRKCD,MMP2,CREB1,XIAP,ARG2,JUN,PARP1,CCK,HSPB1,TACR1,CCR5,BCL2L1,BDNF,TAC1,LEP,EDNRA,HMOX1,XDH,ABCA1,PRNP,SERPINE1,PPARG,EDNRB,RPS6,F2R,PTGS1,DDIT3,SPHK1,EIF4E,CXCL12,ADAM17,FN1,SOD2,MTOR,PRO…	5.03198e-07
Proteins/Chemicals Regulating Diseases of Mesothelioma	Pathway	150	61	40	Mesothelioma	FGF2,CD8A,PTGS2,MAPK1,MAPK3,TGFB1,BID,AKT1,IL8,IL1B,TNFSF10,ALOX5,EGFR,CAV1,EIF4EBP1,CREB1,XIAP,BCL2L1,CXCL10,THBS1,IGFBP5,CXCL12,SOD2,CDKN1B,MTOR,NOTCH1,CDK4,PLK1,MMP14,ADORA3,F3,TXN,MKI67,CXCR4,MCL1,IGF1R,CTGF,KIT,FLT1,PTEN,TGFB2,BIRC5,CCNB1,TFPI,TGFBR2,TGFBI,LGALS3,EPHA2,PDGFA,ACVR1,AURKA,CUL4A,ALCAM,TYMS,DKK3,RASSF1,HAS2,REV3L,MAPK13,FERMT2,CALB2	5.44383e-07
Proteins/Chemicals Regulating Diseases of Gallbladder Neoplasms	Pathway	53	29	53	Gallbladder Neoplasms	PTGS2,MAPK1,PTHLH,MAPK3,MYC,RB1,EGFR,VIM,CCND1,CXCL12,ADAM17,CXCR4,ANTXR1,SST,NDRG1,NCAM1,KRAS,JUP,SNCG,SMAD4,TFPI2,CDH13,FHIT,SERPINB5,CLIC1,NME1,RASSF1,SH3GLB1,REG4	5.71403e-07
Proteins/Chemicals Regulating Diseases of Leiomyoma	Pathway	131	55	41	Leiomyoma	FGF2,MAPK14,HBEGF,AQP1,PTHLH,HIF1A,TGFB1,CCND1,PDCD4,LEP,PPARG,THBS1,SPHK1,MTOR,PTTG1,EGR1,TIMP1,MKI67,IGF1R,BSG,ENPP2,KIT,PTEN,IGFBP6,PAPPA,APEX1,RBP1,LIFR,TGFBR2,PCNA,FBN1,CUX1,PDGFRA,SLC7A5,CYR61,IGFBP7,HMGA1,PAEP,PPBP,ALDH1A1,TMEFF2,CCNG1,HMGA2,CITED2,LTBP1,PEA15,TNXB,FERMT2,LTBP2,NFE2L1,ZNF185,SPARCL1,PCP4,DNER,SLC7A8	6.00837e-07
Proteins/Chemicals Regulating Diseases of Muscular Atrophy	Pathway	267	95	35	Muscular Atrophy	MAPKAP1,MAPK14,KCNMA1,NOS2,CAPN3,AGT,AQP4,PTGS2,MAPK1,IRS1,ROCK1,TEAD1,MYB,CAPN2,TGFB1,AKT1,DES,APP,NRG1,IL1B,CASP3,CAT,NFKBIA,RHOA,GSK3B,AIFM1,DMD,MMP2,XIAP,RPS6KB1,TMOD1,DUSP1,HSP90AA1,HSPB1,BDNF,TRIM63,LEP,MYOG,IGFBP5,FOXO1,FN1,ENDOG,MTOR,CAV3,TAU,ID2,FLNC,TNNI3,RAF1,EIF3F,GADD45A,NR3C1,EIF2AK2,FST,TTN,PTEN,ACVR1B,CELF1,CTSB,TGFBR1,CTSL1,LGALS1,PIK3R1,GPX4,JUNB,FIGF,IL16,LMNA,JAK1,CTSG,CA3,TNF…	7.63409e-07
Proteins/Chemicals Regulating Diseases of Genotoxic Stress	Pathway	110	48	43	Genotoxic Stress	FGF2,MAPK14,GJA1,CASP2,MAP3K5,RB1,NFKBIA,ABCB1,PRKCD,JUN,PARP1,DUSP1,DDIT3,PLK1,CHEK1,EGR1,SIRT3,STAT1,XRCC6,IGF1R,RAF1,GADD45A,BRCA1,NCL,APEX1,GADD45B,KRAS,UBE2I,IKBKG,CLU,KAT5,CSNK1E,EPAS1,HMGB2,RHOB,IRF8,RAD9A,CCNG1,UNG,CDC7,FEN1,RFWD2,RASSF1,LIG4,COPS5,MUS81,PARG,IRF2BP2	8.46532e-07
Proteins/Chemicals Regulating Diseases of Osteosarcoma	Pathway	247	89	35	Osteosarcoma	FGF2,VIP,DCN,PTGS2,MAPK1,PTK2,PTHLH,FOS,NPY,HIF1A,TGFB1,BID,AKT1,MYC,IL1B,RB1,TNFSF10,EGFR,ABCB1,CAV1,SLC19A1,MMP2,CCND1,JUN,SDC4,HSPB1,BCL2L1,GSTP1,EZR,EDNRA,PPARG,THBS1,IGFBP5,FN1,OXT,CDKN1B,MTOR,NOTCH1,RPS6KA3,VWF,TIMP1,MDM2,HSP90B1,BMP2,MMP1,BIRC3,CXCR4,IGF1R,RAF1,BRCA1,IGFBP3,KIT,HSPA9,SERPINF1,SP3,APEX1,BIRC5,SP7,KRAS,PYCARD,CLU,LRP5,MMP13,S100A4,CSNK1E,CDH11,ANXA2,CYR61,GPI,PHLDA2,HMGA1,YB…	9.26752e-07
Proteins/Chemicals Regulating Diseases of Infertility	Pathway	262	93	35	Infertility	AGT,CD8A,PTGS2,MAPK1,CA2,NPY,MAPK3,TGFB1,AKT1,IL8,CCNE1,CDK2,RPS6KB1,HSP90AA1,BDNF,SMAD5,LEP,GSTP1,HSPD1,RPS6,FN1,OXT,CDKN1B,MTOR,NOTCH1,CDK4,ESPL1,TIMP1,NFE2L2,BMP2,SOD3,CLDN11,ADIPOQ,MIF,BSG,SLC2A1,HSPE1,FST,CREM,KIT,SOX9,EIF4G1,STAT5A,PDPK1,AMBP,SMAD1,MLH1,GPX3,GPX4,PTPN6,STAT5B,SLPI,ERRFI1,SET,BUB1B,PPP1CC,SMAD4,PCSK5,CD9,TIAL1,TRO,MTHFR,NR2F2,PDE4D,CCND2,PRSS21,BUB1,CDC20,VRK1,TKT,CD81,SEPP1…	1.12287e-06
Proteins/Chemicals Regulating Diseases of Middle Cerebral Artery Occlusion	Pathway	190	72	37	Middle Cerebral Artery Occlusion	FGF2,MAPK14,HBEGF,NOS2,AGT,AQP4,PTGS2,MAPK1,CASP1,NPY,HIF1A,SRD5A1,MAPK3,CYCS,TGFB1,DNM1L,AKT1,DNTT,NRG1,IL1B,CASP3,ALOX5,VASP,CREB1,JUN,PARP1,BCL2L1,BDNF,LEP,EDNRA,HMOX1,SERPINE1,PPARG,EDNRB,CXCL12,FN1,ENDOG,EGR1,AGER,MDM2,HYOU1,AIF1,F3,TXN,MKI67,PPARD,CD38,CARTPT,BECN1,PROC,TIMP3,CTSB,CALB1,ADAMTS1,TRAP1,NOG,MPO,S100B,LGALS3,F2RL3,TNFSF12,TNFRSF12A,PPBP,SERPINI1,DAPK1,LGALS3BP,UNG,MANF,DCX,GFAP…	1.26969e-06
Proteins/Chemicals Regulating Diseases of Carcinoma, Transitional Cell	Pathway	99	44	44	Carcinoma, Transitional Cell	HBEGF,PTGS2,PTHLH,AKT1,IL8,DNTT,MYC,RB1,TNFSF10,EGFR,EIF4EBP1,GSN,MMP2,CCND1,CDH2,DUSP1,PAK1,MTOR,MDM2,FGFR1,FGFR3,IGFBP3,PTEN,SKP2,NF1,ANG,BIRC5,PTGER4,MPO,MSH2,NTRK2,BMPR2,LGALS3,EPHA2,DAB2,BCL6,EZH2,FHIT,SERPINB5,HAS1,RASSF1,LZTS1,CSTB,B3GNT2	1.35025e-06
Proteins/Chemicals Regulating Diseases of androgen-independent prostate cancer	Pathway	125	52	41	androgen-independent prostate cancer	VIP,HBEGF,NOS2,AGT,MAPK1,PTK2,HIF1A,SRD5A1,MAPK3,AKT1,IL8,RB1,TNFSF10,EGFR,GSK3B,GRP,HSP90AA1,HSPB1,BCL2L1,IGFBP5,FOXO1,HSPA5,MKI67,IGF1R,PLAUR,BSG,NR3C1,IGFBP3,PTEN,LYN,STAT5A,IGFBP2,BIRC5,PTGER4,FKBP5,CLU,JUP,TP53INP1,DNMT1,AURKA,BUB1,HSD17B2,TMPRSS2,UBE2C,PIAS3,CD74,NFKB2,MSMB,TNK2,CBX1,PURA,REG4	1.70462e-06
Proteins/Chemicals Regulating Diseases of Diabetes Mellitus	Pathway	1186	333	28	Diabetes Mellitus	FGF2,EIF2S1,VIP,MAPK14,HBEGF,KCNMA1,NOS2,AGT,DCN,CD8A,AQP4,SCP2,PTGS2,MAPK1,IRS1,ROCK1,GJA1,PTHLH,NPY,KCNA5,HIF1A,ODC1,MAPK3,CYCS,TGFB1,BID,AKT1,IL8,MYC,PTPN11,APP,IL1B,NGFR,MAP3K5,TNFSF10,CASP3,ALOX5,NEU1,EGFR,ADRB2,CAT,RHOA,KCNJ10,PTGDS,CAV1,EIF4EBP1,GSK3B,GCG,CDC42,PRKCD,MMP2,CREB1,PRKCZ,XIAP,ARG2,PDYN,PMCH,PARP1,ITPR1,CCK,NCF1,DUSP1,HSP90AA1,HSPB1,CCR5,BCL2L1,BDNF,TRIM63,FHL2,TAC1,SMAD5,LEP,C…	1.73336e-06
Proteins/Chemicals Regulating Diseases of Neural Tube Defects	Pathway	91	41	44	Neural Tube Defects	NOS2,GJA1,HIF1A,CASP3,CDH1,PRKCZ,CDH2,CBS,NOTCH1,APAF1,BMP2,FGFR1,ENPP2,NCAM1,NF1,NOG,FOLR1,PDGFRA,COMT,SHMT1,MTHFR,MTR,SEMA6D,SALL4,CYP26A1,CITED2,GTF2I,RRM1,TGIF1,FOLR2,DLX6,KDM2B,KAT2A,GRHL3,NELL1,CELSR1,TULP3,CECR2,SPATA6,GRHL2,Rpl38	2.05274e-06
Proteins/Chemicals Regulating Diseases of Parkinson Disease	Pathway	363	120	32	Parkinson Disease	FGF2,VIP,NOS2,HCRT,CD8A,PTGS2,GJA1,TGFB1,AKT1,APP,IL1B,CASP3,CAT,ABCB1,CAV1,GSK3B,PRKCD,PDYN,JUN,PARP1,HSP90AA1,HSPB1,BCL2L1,BDNF,TAC1,LEP,GSTP1,HMOX1,PRNP,F2R,DDIT3,HSPA8,CXCL12,TFAM,APAF1,BCL2L11,RGS4,NFE2L2,TAU,TLR2,MMP1,MMP3,UCP2,CXCR4,POLG,ADCYAP1,TF,MIF,XBP1,BECN1,EIF2AK2,TGM2,PTEN,TGFB2,EIF4G1,PENK,NTS,APEX1,SIRT2,CTSL1,GSTA4,SLC2A9,FAAH,CYP2E1,MPO,TLR5,SLC6A2,S100B,SPR,MAOA,GAP43,GLRX,HNM…	2.21649e-06
Proteins/Chemicals Regulating Diseases of epithelial cell cancer	Pathway	160	62	38	epithelial cell cancer	HBEGF,PTGS2,MYB,SRD5A1,ODC1,TGFB1,AKT1,MYC,RB1,TNFSF10,EGFR,RHOA,CAV1,CDH1,XIAP,HSP90AA1,GSTP1,EZR,POSTN,PPARG,PTGS1,MTOR,NOTCH1,OCLN,ESPL1,CXCR2,ST14,STAT1,IGF1R,PPARD,RAF1,TIAM1,TF,CTSD,FGFR3,STK11,BRCA1,PTEN,IRF1,LGALS1,KRAS,PRF1,DMBT1,KLF5,MBL2,EREG,KRT18,STAT5B,SMAD4,BIN1,AURKA,MST1,PEBP1,CD82,MAL,IRF8,FHIT,EPCAM,MAPK13,MUC16,PEA15,REST	2.99882e-06
Proteins/Chemicals Regulating Diseases of Endometriosis	Pathway	243	86	35	Endometriosis	MAPK14,PTGS2,PTK2,GJA1,FOS,NPY,HIF1A,TGFB1,AKT1,IL8,IL1B,EGFR,CDH1,STMN1,CDC42,MMP2,LEP,GSTP1,EZR,XDH,POSTN,SERPINE1,CXCR1,PPARG,THBS1,IGFBP5,PAK1,F2R,PTGS1,ADAM17,FN1,MTOR,PLK1,TIMP1,F2RL1,AIF1,F3,ANXA1,MMP1,MMP3,RAF1,ADIPOQ,MIF,BSG,OXTR,BECN1,NCOA1,FST,IGFBP3,KIT,PTEN,FGFR2,PAPPA,TIMP3,BIRC5,KRAS,PTGER4,MPO,CCNB1,MLH1,NTRK2,PCNA,LGALS3,IL16,MMP13,PTGES,CLDN3,SLPI,CYR61,FKBP4,PTN,COMT,TNFSF13B,M…	3.25481e-06
Proteins/Chemicals Regulating Diseases of Fibrosarcoma	Pathway	145	57	39	Fibrosarcoma	NOS2,CD8A,MAPK1,FOS,MYB,HIF1A,MAPK3,TGFB1,AKT1,ANXA5,IL1B,TNFSF10,CASP3,EGFR,KCNJ10,STMN1,JUN,BCL2L1,CXCL10,SERPINE1,THBS1,FLNA,FN1,SOD2,NOTCH1,MMP14,PTTG1,EGR1,HSPA5,HSP90B1,HYOU1,TLR2,SLC7A11,IGF1R,RAF1,ADIPOQ,LYZ,KIT,FLT1,CCNA2,TIMP3,MYD88,IRF1,PGF,GLO1,TFPI,HNRNPK,SPARC,GPI,DDR2,SLIT2,CNN1,FBLN1,HAS2,RGL4,HSPH1,ATG4C	4.51127e-06
Proteins/Chemicals Regulating Diseases of vascular remodeling	Pathway	476	149	31	vascular remodeling	FGF2,VIP,MAPK14,HBEGF,NOS2,AGT,CD8A,PTGS2,MAPK1,ROCK1,AQP1,PTHLH,FOS,NPY,HIF1A,MAPK3,TGFB1,AKT1,IL8,MYC,ANXA5,MAP3K5,EGFR,CAT,CAV1,EIF4EBP1,GSK3B,MYLK,VIM,STMN1,PRKCD,MMP2,CCND1,FHL1,PDYN,SDC4,DUSP1,CCR5,BCL2L1,TAC1,LEP,CXCL10,CLCN3,EDNRA,HMOX1,XDH,POSTN,ATP7A,SERPINE1,PPARG,EDNRB,THBS1,SGK1,PAK1,F2R,DDIT3,CXCL12,S1PR1,ADAM17,CALR,FLNA,FN1,CDKN1B,MTOR,NOTCH1,ID1,MMP14,EGR1,AGER,TIMP1,PRKG1,F3,CXC…	4.56583e-06
Proteins/Chemicals Regulating Diseases of Necrosis	Pathway	638	191	29	Necrosis	FGF2,MAPKAP1,MAPK14,NOS2,AGT,CD8A,AQP4,PTGS2,MAPK1,ATP2B1,PTK2,GJA1,CASP1,CASP7,CASP8,CAPN2,HIF1A,HRH2,CYCS,MAP2K1,TGFB1,BID,AKT1,IL8,ANXA5,APP,IL1B,MAP3K5,TNFSF10,CASP3,ALOX5,NEU1,EGFR,ADRB2,CAT,KCNJ10,PTGDS,GSK3B,GCG,AIFM1,GRP,DMD,PRKCD,MMP2,PARP1,CCK,HSP90AA1,HSPB1,TACR1,C5,BCL2L1,BDNF,TAC1,LEP,CXCL10,HSPD1,CLCN3,EDNRA,HMOX1,XDH,LRP1,TNNT2,ENPP1,SERPINE1,PPARG,EDNRB,THBS1,MB,DDIT3,SPHK1,ADAM17…	5.46861e-06
Proteins/Chemicals Regulating Diseases of Muscular Diseases	Pathway	246	86	34	Muscular Diseases	FGF2,CAPN3,AGT,AQP4,ROCK1,TGFB1,AKT1,DES,MYC,APP,IL1B,VIM,DMD,FHL1,HSPB1,TRIM63,MYL12B,XDH,CRYAB,PRNP,TNNT2,MTOR,NOTCH1,CAV3,SLC25A4,FLNC,CYP2C8,POLG,B4GALNT2,NEB,CASQ1,ORAI1,TTN,SCO2,PFKM,NCAM1,S100A1,ACADVL,CELF1,MYH2,MYH7,MYBPC3,H6PD,TRDN,TPM1,ATP2A1,GLUL,HSPB8,LMNA,SPARC,TPM2,COL4A1,CTSS,SGCA,STK4,HSPG2,TNFSF12,VCP,DAG1,LAMA2,DNAJB6,SLC25A20,ACTA1,FERMT2,COL6A3,CILP,MYH4,PYGM,MTM1,MYOT,TNNT1,…	5.66456e-06
Proteins/Chemicals Regulating Diseases of Hypertension	Pathway	728	214	29	Hypertension	FGF2,VIP,MAPK14,HBEGF,KCNMA1,NOS2,SLC26A4,HCRT,AGT,PTGS2,MAPK1,ROCK1,ATP2B1,AQP1,GJA1,PTHLH,NPY,HIF1A,MAPK3,CYCS,TGFB1,AKT1,DES,IL8,MYC,APP,IL1B,EGFR,ADRB2,CAT,CALD1,RHOA,KCNJ10,ABCB1,CAV1,MYLK,GCG,GRP,PRKCD,MMP2,CREB1,ARG2,GSR,ITPR1,CCK,NCF1,HSP90AA1,HSPB1,TACR1,CCR5,BDNF,TAC1,LEP,CHGA,HSPD1,CD55,CLCN3,EDNRA,HMOX1,XDH,SCNN1A,ATP7A,TNNT2,ENPP1,SERPINE1,PPARG,EDNRB,SGK1,F2R,PTGS1,CXCL12,FN1,SOD2,O…	5.85326e-06
Proteins/Chemicals Regulating Diseases of Multiple Myeloma	Pathway	337	111	32	Multiple Myeloma	EIF2S1,MAPK14,NOS2,CD8A,PTGS2,MAPK1,ARG1,PTHLH,HIF1A,TGFB1,AKT1,IL8,MYC,ANXA5,IL1B,RB1,TNFSF10,NEU1,ABCB1,GSK3B,CCND1,CCNE1,THBS2,XIAP,JUN,CDH2,HSP90AA1,BCL2L1,BDNF,GSTP1,POSTN,PPARG,THBS1,AREG,SPHK1,CXCL12,ADAM17,FN1,MTOR,NOTCH1,CDK4,CDK6,PLK1,SDC1,CUBN,CTSK,MDM2,HSP90B1,BNIP3,NPM1,CXCR4,MCL1,XRCC6,IGF1R,ADCYAP1,PLAUR,CD38,ADIPOQ,TNC,FGFR3,XBP1,NCAM1,FLT1,SOCS1,PTEN,NUAK1,SERPINF1,APEX1,MYD88,CT…	6.40273e-06
Proteins/Chemicals Regulating Diseases of Diabetic Retinopathy	Pathway	177	66	37	Diabetic Retinopathy	FGF2,MAPK14,NOS2,AGT,DCN,AQP4,PTGS2,MAPK1,GJA1,NPY,HIF1A,HRH2,MAPK3,TGFB1,AKT1,IL8,IL1B,PRKCD,MMP2,PARP1,CCK,TAC1,LEP,CRYAB,SERPINE1,PPARG,THBS1,CXCL12,S1PR1,FN1,SOD2,VWF,AGER,F3,CXCR4,IGF1R,SOD3,ADCYAP1,ADIPOQ,SST,CTGF,TNC,IGFBP3,FLT1,AOC3,TGFB2,TIMP3,STAT5A,SERPINF1,TXNIP,KLK1,LPCAT1,PGF,CST3,SPARC,GLRX,CYR61,AKR1B1,IGFBP7,MTHFR,GSTM1,DDIT4,ACP1,BRD4,HSD17B8,NUTF2	6.59784e-06
Proteins/Chemicals Regulating Diseases of Starvation	Pathway	308	103	33	Starvation	EIF2S1,VIP,MAPK14,CD8A,CASP8,NPY,HIF1A,MAP2K1,TGFB1,AKT1,APP,CAT,EIF4EBP1,GCG,CCNE1,CREB1,SLC7A1,HSP90AA1,BCL2L1,BDNF,LEP,HSPD1,TSC2,PRKAA1,DDIT3,CES1,EIF4E,FN1,CDKN1B,MTOR,G6PD,HSPA5,HSP90B1,GCK,TAU,PPARD,ADIPOQ,SCD,SLC2A1,SST,BECN1,NR3C1,PIK3C3,PCK2,SERPINA1,SSTR2,TGFB2,EIF4G1,NUAK1,FABP3,FBP1,IGFBP2,CTSL1,TXNIP,PPP3CA,CYP2E1,JUNB,HMGCS2,PDK2,DCT,NUCB2,GLUL,EIF2AK4,MAOA,DNMT1,F10,F13A1,RAD51,PH…	6.61353e-06
Proteins/Chemicals Regulating Diseases of Chromosome Aberrations	Pathway	212	76	35	Chromosome Aberrations	AGT,TGFB1,MYC,NRG1,RB1,CAT,CCND1,CCNE1,PARP1,PICALM,XDH,PAK1,F2R,FLNA,SOD2,PTTG1,TIMP1,MDM2,NPM1,BIRC3,FGFR1,BECN1,BRCA1,BCL10,MLH1,MSH2,MRE11A,PRDX2,CDC25B,FOXP1,AURKA,RAD51,H2AFX,PEBP1,BCL6,MTHFR,TAL1,BUB1,ETV6,GSTM1,BLM,CDC25A,RUNX1,NUP98,RAD9A,XRCC5,HMGA2,SUZ12,NFKB2,POT1,PLK4,WRN,NDC80,RAD50,LIG4,EXO1,MPG,SUV39H1,LSAMP,CBX3,POLH,XRCC2,RSF1,XRCC3,USP1,RPS6KA1,HUS1,RAD21,RECQL5,SMC1A,APITD1,IT…	7.14279e-06
Proteins/Chemicals Regulating Diseases of heart remodeling	Pathway	288	97	33	heart remodeling	FGF2,MAPK14,NOS2,AGT,DCN,PTGS2,MAPK1,ROCK1,PTK2,GJA1,NPY,HIF1A,TGFB1,AKT1,DES,NRG1,MAP3K5,EGFR,ADRB2,RHOA,GSN,MMP2,CREB1,THBS2,JUN,PARP1,DUSP1,HSP90AA1,BCL2L1,LEP,EDNRA,XDH,POSTN,SERPINE1,EDNRB,THBS1,F2R,CAMK2G,CXCL12,ADAM17,FN1,TFAM,SDC1,CAV3,TIMP1,NFE2L2,BNIP3,TLR2,P4HB,MMP3,RAF1,ADIPOQ,BSG,CRIP1,CTGF,OXTR,GCA,NR3C2,NPPC,PRKD2,S100A1,SRSF1,TRPC3,TGFB2,TIMP3,NOX4,IRF1,NPR1,PTGER4,KLK1,HES1,KLF5,…	8.78944e-06
Proteins/Chemicals Regulating Diseases of Retinal Neovascularization	Pathway	148	57	38	Retinal Neovascularization	FGF2,NOS2,AGT,PTGS2,ROCK1,AQP1,NPY,HIF1A,TGFB1,AKT1,IL8,TNFSF10,CAV1,GSK3B,MMP2,JUN,C5,LEP,LRP1,SERPINE1,PPARG,THBS1,CXCL12,NOTCH1,TIMP1,BCL2L11,F2RL1,CXCR4,IGF1R,PLAUR,ADIPOQ,SST,TNC,ACTB,IGFBP3,FLT1,SSTR2,CTSB,SERPINF1,ADAMTS1,VLDLR,KLK1,NRP1,PGF,LRP5,ATP6AP2,PDGFRA,ITGAV,ANXA2,CYR61,IGFBP7,ADAM8,VASH1,DVL2,NUTF2,NAA15,EMP2	9.33045e-06
Proteins/Chemicals Regulating Diseases of Leukemia, Myelogenous, Chronic, BCR-ABL Positive	Pathway	203	73	35	Leukemia, Myelogenous, Chronic, BCR-ABL Positive	MAPK14,CD8A,PTGS2,PTK2,PTHLH,CASP8,HIF1A,TGFB1,AKT1,IL8,IL1B,RB1,TNFSF10,ALOX5,ABCB1,GSK3B,GCG,RPS6KB1,HSP90AA1,C5,GSTP1,HMOX1,SPHK1,EIF4E,FN1,COL2A1,MTOR,NOTCH1,PLK1,ESPL1,ARRB2,CXCR4,MCL1,SCD,SPI1,EIF4B,BRCA1,KIT,PTEN,LYN,STAT5A,RNASEL,BIRC5,HES1,PDGFRA,HSPB8,HNRNPK,PTPN6,SET,SPRY1,ETS2,H2AFX,NOV,CDH13,ETV6,IRF8,SMARCB1,NUP98,NF2,ZNF423,PMEL,FHIT,SLC44A2,DAPK1,HNRNPA1,HLA-DPB1,ACP1,PCBP2,NEDD9,…	9.55413e-06
Proteins/Chemicals Regulating Diseases of Cholangiocarcinoma	Pathway	125	50	39	Cholangiocarcinoma	NOS2,AGT,PTGS2,TGFB1,AKT1,MYC,IL1B,RB1,TNFSF10,EGFR,CDH1,CCND1,XIAP,CCK,HSPB1,LEP,POSTN,THBS1,AREG,ADAM17,MDM2,IGF1R,PPARD,SST,TNC,KIT,SERPINA1,PTEN,NCOA3,HDC,BIRC5,KRAS,HES1,PGF,CDH17,MUC5AC,LGALS3,BRAF,EREG,PDGFA,SCG2,SMAD4,GRN,MBD2,EZH2,FHIT,SERPINB5,MAPK13,RECK,ECM1	1.00166e-05
Proteins/Chemicals Regulating Diseases of Brain Neoplasms	Pathway	246	85	34	Brain Neoplasms	FGF2,NOS2,AGT,DCN,CD8A,AQP4,PTGS2,MAPK1,AQP1,CASP8,NPY,CYCS,DNM1L,AKT1,MYC,NGFR,RB1,TNFSF10,EGFR,RHOA,ABCB1,CDH1,MMP2,PARP1,CDH2,HSPB1,TACR1,TAC1,TSC2,SERPINE1,EIF4E,CXCL12,ADAM17,MTOR,NOTCH1,MDM2,CRK,P4HB,OPTN,MKI67,CXCR4,IGF1R,TF,GADD45A,TNC,ING4,TGM2,SOCS1,PTEN,TGFB2,TIMP3,MYH9,CTSL1,BIRC5,KRAS,DMBT1,PCNA,EPHA2,PDGFRA,SPARC,DNMT1,TERF1,PHLDA2,AURKA,PTN,NOV,PDE4D,IRF7,RHOB,DAG1,EZH2,NF2,UBE2C,N…	1.06893e-05
Proteins/Chemicals Regulating Diseases of Virus Diseases	Pathway	598	179	29	Virus Diseases	EIF2S1,VIP,CD8A,PTGS2,MAPK1,ROCK1,MYB,HIF1A,MAPK3,TGFB1,AKT1,IL8,CANT1,PTPN11,APP,NRG1,IL1B,NGFR,TNFSF10,CASP3,NEU1,CAV1,VIM,MMP2,CCND1,JUN,PARP1,SLC7A1,HSP90AA1,TACR1,CCR5,TAC1,CXCL10,CD55,EZR,CRYAB,ETS1,ACTN1,PAK1,HSPA8,EIF4E,CXCL12,ADAM17,FN1,ARF6,CDK4,HSPA5,BCL2L11,LDLR,NFE2L2,TBP,SLC20A2,TLR2,P4HB,NPM1,NFATC3,STAT1,CXCR4,FYN,IGF1R,CYBB,PLAUR,CD38,RAF1,DNM2,MIF,BSG,SLC2A1,LYZ,CTGF,TNC,OGT,NR3…	1.09075e-05
Proteins/Chemicals Regulating Diseases of Developmental Disabilities	Pathway	126	50	39	Developmental Disabilities	CCDC56,MAP2K1,TGFB1,PTPN11,APP,EGFR,NOTCH1,RAF1,FGFR1,SLC2A1,FGFR3,PAX6,ATRX,PTEN,FGFR2,NF1,IGFBP2,IKBKG,RCAN1,BRAF,PDP1,ACSL4,MTHFR,SPTAN1,MTR,RUNX1,NRAS,RELN,DYRK1A,CLIC6,NRCAM,LRRFIP1,CDC23,YWHAE,NIPBL,ZEB2,ESCO2,SMC1A,SLC16A2,DHCR7,RPGR,SC4MOL,GNPNAT1,IKBKAP,PORCN,DPYS,POMT1,EYA4,SRPX2,EMG1	1.29507e-05
Proteins/Chemicals Regulating Diseases of Rupture	Pathway	276	93	33	Rupture	NOS2,AGT,PTGS2,MAPK1,ROCK1,PTHLH,CASP8,MAPK3,CYCS,MAP2K1,TGFB1,BID,IL8,ANXA5,APP,IL1B,CASP3,ALOX5,CAT,CDH1,GSN,DMD,MMP2,PARP1,CCK,HSPB1,BCL2L1,HMOX1,POSTN,TNNT2,SERPINE1,PPARG,EDNRB,F2R,DDIT3,FN1,SOD2,OXT,TIMP1,CTSK,LDLR,F3,MMP1,MMP3,CXCR4,IGF1R,TF,BSG,LYZ,CTGF,COL1A1,TGM2,FLT1,SERPINA1,PAPPA,TIMP3,PLA2G7,ALOX12,CTSB,SERPINF1,CAPN1,MMP8,ADAMTS1,AMBP,PYCARD,PRF1,MPO,KLF5,COL3A1,PGF,CST3,GZMB,P2RX4…	1.31602e-05
Proteins/Chemicals Regulating Diseases of Cardiomyopathy, Hypertrophic, Familial	Pathway	22	15	65	Cardiomyopathy, Hypertrophic, Familial	ACTA2,MYL2,TNNC1,MYL12B,TNNT2,ATP2A2,TNNI3,MYL9,MYH7,MYBPC3,TPM1,MYL1,MYOZ2,ACTC1,MYBPC2	1.38143e-05
Proteins/Chemicals Regulating Diseases of Hearing Loss	Pathway	216	76	35	Hearing Loss	KCNMA1,SLC26A4,AQP4,PTGS2,GJA1,HIF1A,ODC1,TGFB1,AKT1,IL1B,CASP3,NEU1,CAT,KCNJ10,DMD,GSR,BCL2L1,BDNF,SMAD5,GJB6,DDIT3,COL2A1,CDKN1B,VWF,SLC12A6,STAT1,ADIPOQ,FGFR3,NR3C1,KIT,ACTG1,DUSP6,MYH9,MYH7,NLRP3,MUC5AC,LRP5,DNMT1,HTR2B,SMAD4,COMT,GSTM1,CHD7,CDKN2D,SLC44A2,MYH10,SGMS1,HSD17B4,SNCA,MYH14,NDP,GLA,CRYM,DUOX2,TECTA,PMP22,GUSB,FOXC1,COL4A5,GFER,ZFAND5,COL11A1,ATP6V1E1,SLC33A1,MYO3A,OTOF,MPZ,PCDH15…	1.52666e-05
Proteins/Chemicals Regulating Diseases of Polyps	Pathway	117	47	39	Polyps	VIP,PTGS2,MAPK1,HIF1A,MAPK3,TGFB1,MYC,ALOX5,EGFR,ABCB1,CDH1,GCG,MMP2,CCND1,PRKCZ,CDH2,FHL2,TAC1,TSC2,PPARG,PTGS1,MTOR,VWF,MKI67,PPARD,TIAM1,SLC2A1,STK11,MUC2,PTEN,TGFB2,CTSB,LGALS1,KRAS,PTGER4,MSH2,MUC5AC,FGFBP1,BMPR2,BRAF,PTGES,DNMT1,SMAD4,HMGA1,PAEP,MSH3,FMO3	1.62718e-05
Proteins/Chemicals Regulating Diseases of Diabetes Mellitus, Type 2	Pathway	526	159	30	Diabetes Mellitus, Type 2	FGF2,EIF2S1,MAPK14,NOS2,AGT,DCN,PTGS2,IRS1,ROCK1,NPY,HIF1A,TGFB1,BID,AKT1,IL8,IL1B,MAP3K5,NEU1,EGFR,ADRB2,CAT,RHOA,KCNJ10,PTGDS,GSK3B,GCG,CREB1,PRKCZ,RPS6KB1,PARP1,CCK,BDNF,TAC1,LEP,GSTP1,HSPD1,EDNRA,HMOX1,TSC2,POSTN,GFPT1,ABCA1,PRNP,ENPP1,SERPINE1,PPARG,EDNRB,SGK1,FOXO1,DDIT3,CDKN1B,MTOR,AGER,G6PD,PRKG1,ROCK2,F2RL1,ATP2A3,GCK,TAU,F3,TLR2,ANXA1,IAPP,TXN,ARRB2,UCP2,IGF1R,ADCYAP1,PPARD,SLC27A1,RETN…	1.90759e-05
Proteins/Chemicals Regulating Diseases of Retinoblastoma	Pathway	158	59	37	Retinoblastoma	FGF2,MAPK14,AGT,PTK2,FOS,HIF1A,TGFB1,MYC,IL1B,MAP3K5,RB1,CASP3,CAV1,CDH1,CCND1,CCNE1,CREB1,CDK2,DUSP1,HSP90AA1,LEP,MTOR,CDK4,CDK6,EGR1,MDM2,ID2,BMP2,PPARD,RAF1,MIF,TGM2,BRCA1,CCNA2,SERPINF1,SP3,AURKB,KRAS,E2F4,NCOA6,TGFBR2,LMNA,CDH11,CD82,TNFSF13B,E2F3,RUNX1,SMARCB1,TSC22D3,CENPF,SERPINB5,MGMT,CCNE2,RASSF1,TMPO,SMARCA2,PSMD10,ARID4A,SPTBN1	1.9352e-05
Proteins/Chemicals Regulating Diseases of Fibrosis, Liver	Pathway	305	100	32	Fibrosis, Liver	FGF2,HBEGF,NOS2,AGT,DCN,CD8A,PTGS2,MAPK1,ROCK1,MYB,HIF1A,MAPK3,TGFB1,ACTA2,IL1B,NGFR,TNFSF10,RHOA,GCG,MMP2,CCNE1,CCR5,BCL2L1,LEP,CXCL10,EDNRA,HMOX1,SERPINE1,PPARG,IGFBP5,F2R,DDIT3,AREG,SPHK1,ADAM17,FN1,MTOR,EGR1,TIMP1,F2RL1,NFE2L2,TLR2,TXN,MMP1,MMP3,STAT1,GPNMB,IGF1R,CYBB,PPARD,CD38,ADIPOQ,CTGF,TNC,COL1A1,FST,IFNGR1,TGM2,NR3C2,NPPC,SOCS1,ACVR1B,TGFB2,NAMPT,STAT5A,SERPINF1,IL22,NOX4,MMP8,TGFBR1,LG…	2.25679e-05
Proteins/Chemicals Regulating Diseases of Retinal Diseases	Pathway	215	75	34	Retinal Diseases	FGF2,MAPK14,NOS2,AGT,CD8A,PTGS2,MAPK1,HIF1A,MAPK3,TGFB1,APP,IL1B,ALOX5,CAV1,GSK3B,GCG,PARP1,CCK,BDNF,LEP,SERPINE1,PPARG,THBS1,HSPA8,CXCL12,ADAM17,FN1,SOD2,NOTCH1,VWF,G6PD,NFE2L2,TXN,CA4,IGF1R,PLAUR,ADIPOQ,SST,CTGF,IGFBP3,NR3C2,FLT1,ALOX12,SERPINF1,NOX4,LGALS1,NRP1,TLR3,LAMA1,LRP5,TICAM1,CYR61,NPHP1,AKR1B1,EPAS1,PAEP,DDIT4,TEAD4,EFEMP1,ARIH1,ELOVL4,NDP,ARHGEF2,LECT1,COL4A5,PRPH,RPGR,PRPF31,RLBP1,D…	2.4298e-05
Proteins/Chemicals Regulating Diseases of Neurologic Manifestations	Pathway	223	77	34	Neurologic Manifestations	FGF2,HBEGF,NOS2,HCRT,CD8A,AQP4,PTGS2,GJA1,HIF1A,TGFB1,AKT1,APP,IL1B,TNFSF10,ALOX5,ADRB2,DMD,PDYN,PARP1,BCL2L1,BDNF,TAC1,LEP,CXCL10,XDH,PRNP,PPARG,F2R,SPHK1,CXCL12,ADAM17,FLNA,NOTCH1,PROS1,TBP,TAU,BMP2,ADCYAP1,RAF1,MIF,SST,BECN1,TGM2,OGDH,KLK1,PRF1,OTC,PIK3R1,ENTPD1,S100B,GZMB,NUCB2,PDGFRA,PNPLA8,ITGA6,PTGES,SCG2,GPI,MTHFR,MBP,SEPP1,GSS,PSAP,HPX,USP14,SSBP1,ATXN3,SLC16A2,SETDB1,HEXB,COG4,GLRA1,CCM…	2.83869e-05
Proteins/Chemicals Regulating Diseases of Choroidal Neovascularization	Pathway	133	51	38	Choroidal Neovascularization	FGF2,AGT,CD8A,PTGS2,HIF1A,TGFB1,IL8,APP,TNFSF10,GSK3B,MMP2,C5,LEP,SERPINE1,PPARG,THBS1,CXCL12,CALR,FN1,SOD2,PSEN1,TLR2,CXCR2,TXN,CXCR4,IGF1R,PLAUR,ADIPOQ,SST,CTGF,FLT1,AOC3,TGFB2,TIMP3,SERPINF1,CTSL1,VLDLR,PTGER4,NRP1,PGF,CYBA,ATP6AP2,CFB,MMP13,SPARC,CD59,ANXA2,CFH,FBLN5,VASH1,SFXN4	3.16053e-05
Proteins/Chemicals Regulating Diseases of Dwarfism	Pathway	100	41	40	Dwarfism	PTHLH,MYB,MAP2K1,TGFB1,AKT1,CREB1,HSP90AA1,COL2A1,MMP14,STAT1,IGF1R,FGFR1,SST,CTGF,FGFR3,ATRX,NPPC,SOX9,NCOA3,FGFR2,PAPPA,ACAN,DUSP6,MAP2K6,IGF2BP1,SMAD4,HSPG2,DDR2,DLK1,TWSG1,LBR,NUP85,HERPUD1,ORC1,DUOX2,COL9A1,ALG3,PTRH2,PTS,EVC2,Larp7	3.26832e-05
Proteins/Chemicals Regulating Diseases of Arthrogryposis	Pathway	14	11	73	Arthrogryposis	TNNT2,TNNT3,TNNI3,TPM2,GLE1,MYH3,SYNE1,VPS33B,MYBPC1,CHRNG,TNNI2	3.98208e-05
Proteins/Chemicals Regulating Diseases of Proteinuria	Pathway	350	111	31	Proteinuria	FGF2,MAPK14,HBEGF,NOS2,AGT,DCN,CD8A,PTGS2,ROCK1,PTK2,PTHLH,TGFB1,DES,IL8,DNTT,IL1B,ALOX5,NEU1,EGFR,CAT,CFL1,RHOA,PTGDS,MMP2,CDK2,CLCN5,HSPB1,C5,CCR5,LEP,CXCL10,CD55,EDNRA,HMOX1,XDH,SERPINE1,EDNRB,SGK1,CXCL12,ACTN4,FN1,MTOR,NOTCH1,CDK6,VWF,CUBN,TIMP1,F3,FYN,PLAUR,TF,ADIPOQ,MIF,SLC2A1,LYZ,SST,CTGF,SEMA3A,PROC,SOAT1,NR3C2,FLT1,SERPINA1,PLA2G7,SERPINF1,IL10RA,CTSL1,KIRREL,PTGER4,AMBP,KLK1,ANGPTL4,MPO…	4.0803e-05
Proteins/Chemicals Regulating Diseases of microvessel density	Pathway	121	47	38	microvessel density	FGF2,AGT,PTGS2,PTK2,HIF1A,SRD5A1,TGFB1,IL8,DNTT,TNFSF10,EGFR,CDH1,VIM,MMP2,THBS2,CXCL10,EDNRA,HMOX1,THBS1,S1PR1,MTOR,VWF,F3,ADIPOQ,CTGF,STK11,FST,ING4,SERPINA1,PTEN,SSTR2,SERPINF1,BIRC5,LGALS1,NRP1,CYP2J2,CST3,EPHA2,FIGF,SPARC,CTSS,MAS1,COL4A2,SERPINB5,EBAG9,SULF1,ZFP36L1	4.44938e-05
Proteins/Chemicals Regulating Diseases of Genetic Diseases, Inborn	Pathway	427	131	30	Genetic Diseases, Inborn	CAPN3,SLC26A4,DCN,CA2,TEAD1,PTPN11,APP,RB1,NEU1,KCNJ2,DMD,CLCN5,LEP,CBS,TSC2,SCNN1A,ATP7A,ABCA1,CRYAB,PRNP,EDNRB,KCNH2,COL2A1,MTOR,CAV3,G6PD,LDLR,MAN1A2,SLC7A7,TAU,ST14,MFN2,CXCR4,FGFR3,PAX6,STK11,COL1A1,BRCA1,NR3C2,MSX2,PRKD2,SOX9,SERPINA1,PTEN,FECH,FGFR2,TIMP3,SRSF2,ACAN,SLC2A2,NF1,SLC3A2,SERPING1,SLC29A3,MLH1,MSH2,IKBKG,ABCC2,RASA1,IDS,FBN1,SPR,JUP,SCNN1B,CLDN19,MRE11A,MAOA,LMNA,SERPINH1,RAB27…	4.89363e-05
Proteins/Chemicals Regulating Diseases of Retinal Degeneration	Pathway	274	90	32	Retinal Degeneration	FGF2,NOS2,MAPK1,CASP1,CASP8,HIF1A,TGFB1,AKT1,APP,IL1B,MAP3K5,CASP3,ALOX5,VIM,AIFM1,MMP2,CCND1,CREB1,XIAP,PARP1,BCL2L1,BDNF,CLCN3,SERPINE1,HSPA8,FN1,MTOR,RAB11A,TAU,SLC25A4,TXN,ARRB2,CA4,IGF1R,ADCYAP1,TF,BSG,XBP1,PAX6,FLT1,TIMP3,SERPINF1,CTSL1,VLDLR,PIK3R1,LPCAT1,TGFBI,LGALS3,CTSS,NPHP1,GABARAP,IFT88,TFPI2,PKN1,UCHL3,TNFAIP6,VCP,PPT1,SNCA,ATG7,TCIRG1,DKK3,SORT1,ELOVL4,GFAP,SYVN1,TUB,PISD,PRPH,ATXN…	5.3286e-05
Proteins/Chemicals Regulating Diseases of Skin Diseases	Pathway	249	83	33	Skin Diseases	FGF2,VIP,MAPK14,DCN,CD8A,PTGS2,MAPK1,ATP2C1,GJA1,CASP8,SRD5A1,MAPK3,TGFB1,CAMK4,IL8,IL1B,ALOX5,EGFR,NFKBIA,CDH1,JUN,PARP1,TACR1,C5,TAC1,GJB6,PPARG,EDNRB,THBS1,FOXO1,AREG,AQP3,DSP,ATP2A2,TIMP1,F2RL1,AIF1,FYN,PPARD,MIF,CTGF,SOCS1,SERPINA1,FGFR2,IL22,FKBP1A,SHOC2,BIRC5,ELOVL6,IKBKG,S100A8,JUNB,ATP2A1,FBN1,LGALS3,ITGA6,TGM1,IRF2,CTSG,TLR7,S100A9,KLK8,TNFSF12,B2M,TNFSF13B,PSMB8,TNFRSF12A,EPHA1,COL7A1,…	5.84574e-05
Proteins/Chemicals Regulating Diseases of Prostatic Intraepithelial Neoplasia	Pathway	64	29	44	Prostatic Intraepithelial Neoplasia	PTGS2,HIF1A,TGFB1,AKT1,MYC,RB1,CAV1,PRKCZ,GSTP1,PPARG,AREG,EIF4E,MTOR,MKI67,FGFR1,STK11,SOX9,PTEN,FGFR2,ANG,KRAS,TGFBR2,PIM1,RHEB,SENP1,RFWD2,PSCA,KLK2,SH3GLB1	6.04866e-05
Proteins/Chemicals Regulating Diseases of Endocardial Cushion Defects	Pathway	32	18	54	Endocardial Cushion Defects	TGFB1,ACTA2,AKT1,RHOA,NOTCH1,BMP2,TNNI3,TGFB2,SHOC2,NOG,RCAN1,FOXP1,ACVR1,HEY1,CITED2,HAS2,LTBP1,LPHN2	6.14633e-05
Proteins/Chemicals Regulating Diseases of Hypesthesia	Pathway	136	51	37	Hypesthesia	NOS2,AGT,PTGS2,AKT1,IL8,MYC,RB1,CAT,ABCB1,GCG,STMN1,CCND1,CCNE1,ITPR1,PDCD4,HSP90AA1,GSTP1,ATP7A,F2R,SPHK1,SOD2,NOTCH1,APAF1,MDM2,TLR2,GCLC,STAT1,TNNI3,UCP2,MCL1,IGF1R,PLAUR,NR3C1,EIF2AK2,PTEN,FADD,CYP2E1,CCNB1,TXNRD1,LGALS3,DHFR,B2M,MAD2L1,MTAP,SRPK1,NDRG2,CRABP1,MKNK1,REST,LASS1,TMED4	6.24137e-05
Proteins/Chemicals Regulating Diseases of Tongue Neoplasms	Pathway	35	19	52	Tongue Neoplasms	PTGS2,MAPK1,PTK2,FOS,MAPK3,MYC,MMP2,CCND1,XDH,AGER,MKI67,PLAUR,PTEN,MMP8,JUNB,KRT19,FHIT,CENPH,BLCAP	7.02667e-05
Proteins/Chemicals Regulating Diseases of Constriction, Pathologic	Pathway	103	41	39	Constriction, Pathologic	FGF2,HBEGF,AGT,AQP4,PTGS2,MAPK1,MAPK3,TGFB1,IL1B,MMP2,CCNE1,CDK2,JUN,CDH2,LEP,TNNT2,SERPINE1,EDNRB,F2R,ADAM17,MTOR,PRKG1,TLR2,BMP2,MMP1,MMP3,TNC,FGFR3,TGFB2,TIMP3,ENTPD1,TFPI,PCNA,LGALS3,MBL2,TLR7,TFPI2,MGP,HOXA13,LEF1,SERP1	7.25054e-05
Proteins/Chemicals Regulating Diseases of Chromosomal Instability	Pathway	27	16	57	Chromosomal Instability	PTGS2,AKT1,CUL1,NOTCH1,PLK1,PTTG1,MDM2,BRCA1,MLH1,MAD2L1,CDT1,UHRF1,MCM4,NDC80,NEK2,XRCC2	7.45765e-05
Proteins/Chemicals Regulating Diseases of Kartagener Syndrome	Pathway	17	12	66	Kartagener Syndrome	CCDC103,TXN,DNAH9,DNAI2,DPCD,DYNLL1,PACRG,DNAH11,DNAI1,RSPH9,CCDC39,CCDC40	7.60926e-05
Proteins/Chemicals Regulating Diseases of Bone Diseases, Metabolic	Pathway	295	95	32	Bone Diseases, Metabolic	FGF2,MAPK14,NOS2,AGT,PTGS2,MAPK1,IRS1,ROCK1,CA2,GJA1,PTHLH,CASP2,FOS,NPY,TGFB1,AKT1,IL8,IL1B,CASP3,CAT,NFKBIA,KCNJ10,GSK3B,VIM,CDC42,MMP2,THBS2,CDH2,DUSP1,TRIM63,FHL2,LEP,HSPD1,EDNRA,HMOX1,PPARG,IGFBP5,DDIT3,CXCL12,OXT,NOTCH1,MMP14,EGR1,CTSK,TLR2,IAPP,TXN,CXCR4,PPARD,ADIPOQ,MIF,CTGF,HDAC3,NCOA1,COL1A1,ORAI1,IFNGR1,IGFBP3,KIT,ITLN1,SERPINA1,LYN,TGFB2,IGFBP2,NOG,PTGER4,IKBKG,GAS6,IL17RA,LRP5,BGN,MM…	7.7125e-05
Proteins/Chemicals Regulating Diseases of Diabetic Nephropathies	Pathway	314	100	31	Diabetic Nephropathies	MAPK14,HBEGF,AGT,DCN,PTGS2,MAPK1,ROCK1,NPY,HIF1A,MAPK3,MAP2K1,TGFB1,AKT1,IL8,PTPRO,TNFSF10,EGFR,RHOA,PTGDS,CDC42,MMP2,CREB1,PARP1,NCF1,HSPB1,LEP,EDNRA,HMOX1,GFPT1,ETS1,SERPINE1,PPARG,THBS1,IGFBP5,SGK1,CXCL12,S1PR1,ADAM17,CALR,FN1,CDKN1B,MTOR,NOTCH1,VWF,AGER,NFE2L2,F3,TLR2,TXN,DDOST,MMP3,MFN2,IGF1R,SOD3,PPARD,CD38,ADIPOQ,SLC2A1,CTGF,PROC,NR3C2,FLT1,SOX9,PTEN,TIMP3,NAMPT,ALOX12,SERPINF1,TXNIP,KLK1,…	8.13524e-05
Proteins/Chemicals Regulating Diseases of Huntington Disease	Pathway	158	57	35	Huntington Disease	FGF2,NOS2,MAPK1,CASP1,CASP2,NPY,CYCS,AKT1,DNTT,CASP3,CAV1,GSK3B,CDH2,ITPR1,CCK,BDNF,TAC1,HSPD1,PRNP,PPARG,PRKAA1,MTOR,APAF1,APOA4,BCL2L11,RAB11A,TBP,SIRT3,MCL1,XRCC6,TF,HIP1R,SUMO1,NR3C1,EIF2AK2,ATRX,TGM2,BRCA1,DFFB,RCAN1,UCHL1,FOXP1,MTHFR,RIPK2,SNCA,GRIK2,HSPH1,TUBA1B,CALB2,ATXN3,REST,TCERG1,ATXN1,PQBP1,CAPN7,ZDHHC13,GPR155	8.15468e-05
Proteins/Chemicals Regulating Diseases of Pathologic Processes	Pathway	493	147	29	Pathologic Processes	FGF2,VIP,MAPK14,HBEGF,NOS2,CAPN3,AGT,CD8A,PTGS2,MAPK1,GJA1,PTHLH,FOS,NPY,HIF1A,ODC1,MAPK3,TGFB1,AKT1,DES,IL8,APP,IL1B,CASP3,ALOX5,EGFR,ADRB2,CDH1,MYLK,GCG,GRP,WASL,MMP2,CREB1,HSPB1,C5,BCL2L1,TAC1,LEP,CXCL10,EDNRA,HMOX1,XDH,LRP1,PRNP,SERPINE1,PPARG,EDNRB,FOXO1,F2R,PTGS1,SPHK1,CXCL12,CALR,FN1,NOTCH1,ATP2A2,MMP14,VWF,EGR1,AGER,TIMP1,HSPA5,ADORA3,CTSK,MDM2,PSEN1,BCAR1,F2RL1,TAU,F3,TLR2,P4HB,ARRB2,MMP…	8.16455e-05
Proteins/Chemicals Regulating Diseases of Leukemia, Myeloid, Acute	Pathway	333	105	31	Leukemia, Myeloid, Acute	FGF2,CD8A,PTGS2,MYB,HIF1A,TGFB1,AKT1,IL8,MYC,PTPN11,IL1B,RB1,TNFSF10,NEU1,EGFR,ABCB1,GSK3B,PRKCD,CCNE1,CREB1,XIAP,JUN,HSPB1,BCL2L1,PICALM,LEP,GSTP1,HMOX1,NR4A3,DDIT3,CXCL12,FN1,MTOR,NOTCH1,MYH11,PLK1,CHEK1,NR4A1,EGR1,BCL2L11,MDM2,F3,NPM1,STAT1,CXCR4,MCL1,IGF1R,CD38,RAF1,SPI1,BRCA1,NCAM1,KIT,FLT1,PTEN,STAT5A,SKP2,BIRC5,KRAS,FADD,MPO,PGF,ABCC2,DFFB,IDH1,PDGFRA,SPARC,CTSG,SET,AURKA,RAD51,MTR,ETV6,RU…	8.44435e-05
Proteins/Chemicals Regulating Diseases of Neoplasms, Intraepithelial	Pathway	44	22	48	Neoplasms, Intraepithelial	PTGS2,TGFB1,AKT1,GCG,NOTCH1,STAT1,MKI67,ENPP2,PTEN,CCNA2,NCOA3,FGFR2,KRAS,TGFBR2,SMAD4,A2M,CDC25A,EZH2,GMNN,MCM2,S100P,LMO4	8.74299e-05
Proteins/Chemicals Regulating Diseases of Papilloma	Pathway	141	52	36	Papilloma	NOS2,PTGS2,MAPK1,PTK2,FOS,ODC1,MAPK3,MAP2K1,TGFB1,AKT1,MYC,SAT1,RB1,EGFR,GSK3B,PRKCD,CCND1,CCNE1,CREB1,CDK2,JUN,PDCD4,PTGS1,NOTCH1,CDK4,CHEK1,MDM2,TXN,MMP3,IGF1R,ADIPOQ,ACTB,SOCS1,PTEN,NF1,MYD88,BIRC5,KRAS,FGFBP1,HNRNPK,HK1,CCND2,MCM7,TYR,CCNG1,RHEB,PCBP2,NCOR1,NR2C1,MAPK13,DEK,HBZ	8.7519e-05
Proteins/Chemicals Regulating Diseases of Leiomyosarcoma	Pathway	47	23	47	Leiomyosarcoma	DES,MYC,RB1,EGFR,CCND1,CCNE1,CDK2,TRIM63,ADAM17,MDM2,MKI67,BRCA1,KIT,PTEN,CD68,NCOA3,APEX1,GRN,LEF1,CNN1,MUC16,GALNT12,ZNF250	9.01555e-05
Proteins/Chemicals Regulating Diseases of Metabolism, Inborn Errors	Pathway	50	24	47	Metabolism, Inborn Errors	CBS,ACAT1,MLYCD,ABCC2,AGL,MVK,ARSA,DHFR,MTHFR,HMBS,ACY1,GLA,SLC25A21,ETFDH,FAH,HEXA,HEXB,DBT,MMAA,MUT,GALE,IVD,HMGCL,GCDH	9.15846e-05
Proteins/Chemicals Regulating Diseases of blood vessel invasion	Pathway	53	25	46	blood vessel invasion	FGF2,PTHLH,FOS,TGFB1,MMP2,MMP14,SDC1,PTTG1,BMP2,FGFR3,FLT1,SOX9,TGFBR1,ADAMTS1,SP7,KRT19,FBLN5,PEBP1,EPHA1,EZH2,ALCAM,LECT1,CD248,LBH,PGAM1	9.18783e-05
Proteins/Chemicals Regulating Diseases of kidney toxicity	Pathway	572	167	29	kidney toxicity	FGF2,MAPK14,NOS2,AGT,DCN,CD8A,PTGS2,MAPK1,ROCK1,PTK2,AQP1,GJA1,PTHLH,HIF1A,MAPK3,TGFB1,DNM1L,AKT1,IL8,CANT1,IL1B,SAT1,TNFSF10,CASP3,EGFR,CAT,RHOA,KCNJ10,ABCB1,PTGDS,GCG,VIM,HBG2,PRKCD,MMP2,CREB1,ARG2,PARP1,SDC4,HSP90AA1,HSPB1,C5,CCR5,LEP,GSTP1,CD55,EDNRA,HMOX1,XDH,SERPINE1,PPARG,EDNRB,THBS1,MB,SGK1,F2R,PTGS1,FN1,SOD2,OXT,MTOR,NR4A1,AGER,TIMP1,HSPA5,F2RL1,NFE2L2,F3,TLR2,ANXA1,CYP2C8,UCP2,ADCYAP1,T…	9.18872e-05
Proteins/Chemicals Regulating Diseases of Fetal Growth Retardation	Pathway	104	41	39	Fetal Growth Retardation	AGT,PTGS2,PTHLH,ODC1,ANXA5,PTPN11,CASP3,EGFR,CAT,ABCB1,GSK3B,LEP,EDNRA,HMOX1,SERPINE1,SOD2,ROCK2,SLC7A7,F3,IGF1R,ADIPOQ,ACTB,PROC,IGFBP3,FLT1,NAMPT,STXBP3,IGFBP2,MPO,PGF,TLR3,ENDOU,GAS6,ORM1,MBL2,FTH1,MTHFR,GRB10,G3BP1,PCK1,PSMA5	9.3398e-05
Proteins/Chemicals Regulating Diseases of Hypertension, Pulmonary	Pathway	308	98	31	Hypertension, Pulmonary	FGF2,VIP,MAPK14,NOS2,AGT,DCN,PTGS2,ROCK1,GJA1,NPY,KCNA5,HIF1A,MAPK3,TGFB1,DNM1L,IL1B,ALOX5,EGFR,RHOA,CAV1,PRKCD,MMP2,CCK,DUSP1,HSP90AA1,TACR1,TAC1,CD55,EDNRA,HMOX1,XDH,SERPINE1,PPARG,EDNRB,THBS1,SGK1,PTGS1,CXCL12,SOD2,CDKN1B,MTOR,ID1,EGR1,TIMP1,G6PD,PRKG1,F2RL1,CAV2,F3,BMP2,NFATC3,MMP1,CXCR4,CYBB,SOD3,PPARD,RAF1,FGFR1,ADIPOQ,MIF,SST,CTGF,GADD45A,OXTR,PROC,FST,KIT,FLT1,NPPC,PTEN,S100A1,SKP2,NOX4,T…	9.92942e-05
Proteins/Chemicals Regulating Diseases of Cardiovascular Diseases	Pathway	530	156	29	Cardiovascular Diseases	FGF2,NOS2,AGT,DCN,PTGS2,ROCK1,ARG1,PTK2,GJA1,PTHLH,NPY,HIF1A,MAPK3,TGFB1,AKT1,IL8,MYC,ANXA5,APP,IL1B,ALOX5,EGFR,ADRB2,CAT,RHOA,KCNJ10,CAV1,CDC42,ARG2,PARP1,NCF1,HSP90AA1,HSPB1,CCR5,BDNF,FHL2,TAC1,LEP,CBS,HSPD1,EDNRA,HMOX1,XDH,POSTN,ATP7A,ABCA1,SERPINE1,PPARG,EDNRB,THBS1,MB,F2R,PTGS1,CAMK2G,CALR,SOD2,CDKN1B,NOTCH1,ATP2A2,VWF,NR4A1,AGER,G6PD,ROCK2,ADORA3,CTSK,LDLR,BCAR1,NFE2L2,ATP2A3,F3,TLR2,TXN,GC…	0.000101065
Proteins/Chemicals Regulating Diseases of bone mineral density	Pathway	361	112	30	bone mineral density	FGF2,AGT,PTGS2,GJA1,PTHLH,FOS,NPY,SRD5A1,TGFB1,IL1B,TNFSF10,ALOX5,ADRB2,GSK3B,GCG,GSN,STMN1,CREB1,XIAP,CDH2,DUSP1,FHL2,TAC1,LEP,POSTN,PPARG,IGFBP5,DDIT3,OXT,COL2A1,RPS6KA3,ID1,MMP14,BCL2L11,CTSK,LDLR,IAPP,TXN,BMP2,ARRB2,CXCR4,CD38,ADIPOQ,MIF,CTGF,FGFR3,CARTPT,HDAC3,NR3C1,NCOA1,COL1A1,ZNF384,ACTN3,CREM,IGFBP3,KIT,MSX2,ITLN1,PTEN,NCOA3,FGFR2,PER1,IGFBP2,ADAMTS1,SP7,NOG,PTGER4,KHDRBS1,LRP5,FBN1,SPAR…	0.00010361
Proteins/Chemicals Regulating Diseases of Asthma	Pathway	646	185	28	Asthma	FGF2,VIP,MAPK14,NOS2,SLC26A4,AGT,CD8A,PTGS2,MAPK1,ROCK1,ARG1,FOS,HRH2,MAPK3,TGFB1,BID,AKT1,IL8,CANT1,IL1B,NGFR,TNFSF10,ALOX5,NEU1,EGFR,ADRB2,NFKBIA,RHOA,GSK3B,MYLK,GCG,GSN,GRP,PRKCZ,PMCH,PARP1,ITPR1,DUSP1,TACR1,C5,CCR5,BDNF,TAC1,LEP,CXCL10,GSTP1,PTPN12,HSPD1,EDNRA,HMOX1,POSTN,SERPINE1,CXCR1,PPARG,PTGS1,AREG,SPHK1,CXCL12,ADAM17,FN1,SOD2,OXT,MTOR,NOTCH1,ATP2A2,AGER,TIMP1,CTSK,F2RL1,NFE2L2,TLR2,CXCR…	0.000123867
Proteins/Chemicals Regulating Diseases of Neoplasms, Squamous Cell	Pathway	76	32	41	Neoplasms, Squamous Cell	PTGS2,PTK2,PTHLH,HIF1A,TGFB1,EGFR,GRP,CCND1,CCNE1,JUN,HSP90AA1,MTOR,ATP2A2,ST14,STAT1,FYN,NDRG1,CCNA2,AURKB,KLF5,SPARC,STAT5B,CDKN1C,TFPI2,GRB10,FHIT,SERPINB5,EPCAM,RASSF1,CST6,MMP10,DDX39A	0.000136965
Proteins/Chemicals Regulating Diseases of HIV Infections	Pathway	345	107	30	HIV Infections	FGF2,MAPK14,NOS2,CD8A,PTGS2,PTK2,CASP1,CASP8,TGFB1,IL8,ANXA5,APP,IL1B,NGFR,TNFSF10,NFKBIA,ABCB1,PARP1,TACR1,C5,CCR5,TAC1,CXCL10,EZR,HMOX1,THBS1,PAK1,F2R,CXCL12,KCNH2,FLNA,FN1,TLR2,P4HB,CXCR4,POLG,PLAUR,CD38,BSG,SLC2A1,LYZ,EIF2AK2,BRCA1,IGFBP3,SOCS1,CLDN7,SFTPA1,NCL,STAT5A,CTSB,IL22,BANF1,LGALS1,PRF1,DMBT1,KHDRBS1,ENTPD1,NCOA6,SFTPD,LGALS9,CFB,LGALS3,MBL2,IL16,CAMP,MRC1,SLPI,SET,TLR7,CTNNA1,DHFR,P…	0.000149085
Proteins/Chemicals Regulating Diseases of Bone Neoplasms	Pathway	208	70	33	Bone Neoplasms	MAPK14,DCN,CD8A,PTGS2,PTHLH,FOS,HIF1A,TGFB1,AKT1,IL8,IL1B,RB1,EGFR,CDH1,MMP2,CCND1,CREB1,HSP90AA1,HSPB1,LPAR1,CXCL10,MAPK11,EDNRA,CXCL12,NOTCH1,TIMP1,CTSK,BMP2,MMP1,GPNMB,CXCR4,IGF1R,PLAUR,CTGF,ENPP2,OGT,DDR1,LYN,PENK,TGFBR1,CTSL1,ADAMTS1,BIRC5,NOG,PGF,TGFBR2,CXCR7,MMP13,PDGFRA,ITGA6,PTGES,CTSG,ITGAV,CDH11,SMAD4,PEBP1,B2M,MCAM,RALBP1,SERPINB5,HMGA2,TCIRG1,EXT1,DCAF6,MTDH,PSCA,MELK,OLFM4,ACVR2A,EX…	0.000158581
Proteins/Chemicals Regulating Diseases of Vascular lesions	Pathway	144	52	35	Vascular lesions	FGF2,MAPK14,NOS2,AGT,PTGS2,ROCK1,CASP8,NPY,TGFB1,IL8,APP,IL1B,CREB1,BCL2L1,LEP,SERPINE1,PPARG,THBS1,F2R,FN1,SOD2,CDKN1B,NOTCH1,NR4A1,AGER,TIMP1,F3,PPARD,RETN,TNC,NPPC,NOX4,IRF1,MPO,CYBA,TFPI,ANKRD1,TGFBI,BMPR2,BGN,PTX3,F10,SERPINE2,IGFBP7,TNFSF12,PPBP,LCP2,HLA-DPB1,RRAD,C13orf15,IRAK4,GLMN	0.000161904
Proteins/Chemicals Regulating Diseases of Myocardial Ischemia	Pathway	361	111	30	Myocardial Ischemia	FGF2,VIP,MAPK14,NOS2,AGT,PTGS2,MAPK1,ROCK1,SLC4A4,PTK2,GJA1,FOS,NPY,HIF1A,MAPK3,CYCS,TGFB1,BID,AKT1,IL8,DNTT,SAT1,MAP3K5,CASP3,ADRB2,CAT,GSK3B,GCG,DMD,PRKCD,JUN,PARP1,HSP90AA1,HSPB1,C5,BCL2L1,BDNF,TAC1,LEP,EDNRA,HMOX1,XDH,CRYAB,TNNT2,EDNRB,MB,F2R,DDIT3,SPHK1,CXCL12,SOD2,ATP2A2,CAV3,EGR1,AGER,TIMP1,CPT1A,ADORA3,LDLR,F2RL1,F3,TLR2,ANXA1,P4HB,TXN,MMP1,UCP2,CXCR4,IGF1R,CYBB,SOD3,PPARD,FGFR1,ADIPOQ,MI…	0.00016464
Proteins/Chemicals Regulating Diseases of Myxoma	Pathway	34	18	51	Myxoma	MAPK1,MAPK3,MAP2K1,TGFB1,AKT1,MMP2,CCR5,PAK1,MTOR,MMP1,RAF1,BIRC5,FBN1,MMP13,MAP2K2,HMGA2,PPP2R1A,SERP1	0.000168108
Proteins/Chemicals Regulating Diseases of Heart Defects, Congenital	Pathway	110	42	37	Heart Defects, Congenital	HBEGF,NOS2,PTGS2,MAPK1,PTK2,GJA1,MAPK3,AKT1,PTPN11,GNA13,SMAD5,PPARG,FLNA,NOTCH1,DSP,AIP,RAF1,TIAM1,KRAS,GNA12,HDAC2,BMPR2,PDGFRA,DHFR,SMAD4,IFT88,HSPG2,HEY1,MTHFR,NR2F2,DAG1,CHD7,EZH2,CITED2,FBXW11,HEXIM1,ENAH,EMD,FOXC1,SRA1,SMN1,SMN2	0.000176405
Proteins/Chemicals Regulating Diseases of Intestinal Polyps	Pathway	40	20	48	Intestinal Polyps	NOS2,PTGS2,HIF1A,AKT1,SAT1,EGFR,ABCB1,CCND1,FHL2,SERPINE1,PTGS1,SPHK1,MTOR,TFAP2A,NFE2L2,PPARD,TIAM1,PIK3R1,DNMT1,SMAD4	0.000188919
Proteins/Chemicals Regulating Diseases of Sepsis	Pathway	478	141	29	Sepsis	VIP,MAPK14,NOS2,AGT,CD8A,PTGS2,MAPK1,ROCK1,ARG1,CASP1,CASP8,NPY,HIF1A,CYCS,BID,AKT1,IL8,ANXA5,APP,IL1B,RB1,TNFSF10,CASP3,ALOX5,NEU1,CAT,NFKBIA,CAV1,GSK3B,GSN,GRP,DMD,PARP1,DUSP1,HSP90AA1,TACR1,C5,CCR5,BCL2L1,TAC1,LEP,CXCL10,HSPD1,EDNRA,HMOX1,SCNN1A,SERPINE1,PPARG,EDNRB,FOXO1,F2R,ADAM17,FN1,ATP2A2,SDC1,PROS1,AGER,G6PD,BCL2L11,ADORA3,LDLR,F2RL1,NFE2L2,CAV2,F3,TLR2,CXCR2,ARRB2,CXCR4,FYN,PLAUR,PPARD,…	0.000193941
Proteins/Chemicals Regulating Diseases of cartilage degeneration	Pathway	131	48	36	cartilage degeneration	FGF2,MAPK14,NOS2,PTGS2,PTHLH,TGFB1,IL8,IL1B,EGFR,MMP2,TAC1,LEP,SERPINE1,PPARG,CXCL12,FN1,COL2A1,TIMP1,CTSK,BMP2,MMP1,MMP3,PLAUR,CTGF,TNC,PROC,IFNGR1,FLT1,TIMP3,ACAN,ADAMTS1,CFLAR,KLF5,S100A8,GZMB,MMP13,PTGES,S100A9,EPAS1,DDR2,ADAM8,TNFAIP6,ADAMTS4,PRG4,FAP,HTRA1,MMP10,NELL1	0.000194589
Proteins/Chemicals Regulating Diseases of Multiple Sclerosis	Pathway	332	103	30	Multiple Sclerosis	NOS2,CD8A,PTGS2,CASP1,TGFB1,IL8,NRG1,IL1B,TNFSF10,ALOX5,ADRB2,CAT,RHOA,GSN,AIFM1,MMP2,PARP1,NCF1,HSP90AA1,CCR5,BDNF,TAC1,LEP,CXCL10,CD55,HMOX1,LRP1,CRYAB,SERPINE1,CXCR1,PPARG,CXCL12,S1PR1,ADAM17,COL2A1,AGER,TIMP1,F2RL1,CXCR2,ANXA1,MMP1,MMP3,STAT1,UCP2,MCL1,PLAUR,ADIPOQ,MIF,ENPP2,PNLIP,NR3C1,TGM2,NCAM1,TGFB2,DUSP6,MMP8,BIRC5,IRF1,LGALS1,FAAH,PRF1,NLRP3,CST3,GZMB,NTRK2,TSPO,MBL2,IL16,PTGES,PTPN6,CT…	0.000194606
Proteins/Chemicals Regulating Diseases of Sarcoma	Pathway	184	63	34	Sarcoma	FGF2,NOS2,CD8A,MAPK1,FOS,NPY,MYB,MAPK3,AKT1,DES,IL8,MYC,RB1,TNFSF10,NEU1,EGFR,ABCB1,VASP,JUN,EZR,XDH,MTOR,MDM2,HSP90B1,ID2,MKI67,MCL1,IGF1R,GADD45A,OXTR,KIT,SRSF1,TIMP3,SKP2,PLD2,MYD88,BIRC5,KRAS,PRF1,COL3A1,MSH2,GNA12,PDGFRA,HNRNPD,DNMT1,CDH11,CTSS,RAD51,SMARCB1,TP53BP2,FHIT,XRCC5,WEE1,SS18,PIM3,EWSR1,LIG4,LATS1,MUS81,KDM1A,CD248,FUS,AIFM2	0.000195676
Proteins/Chemicals Regulating Diseases of Liver Cirrhosis	Pathway	199	67	33	Liver Cirrhosis	NOS2,AGT,CD8A,AQP4,PTGS2,IRS1,AQP1,HIF1A,HRH2,TGFB1,AKT1,MYC,RB1,EGFR,GCG,MMP2,CCND1,CCNE1,LEP,EDNRA,HMOX1,PPARG,AREG,ADAM17,FN1,CDK4,MMP14,TIMP1,HSPA5,MDM2,TLR2,MMP1,MMP3,TF,RETN,ADIPOQ,SST,CTGF,TNC,NR3C2,KIT,SOCS1,SERPINA1,CCNA2,NCOA3,SERPINF1,MMP8,ABCB4,NRP1,GPT,PCNA,MMP13,GLUL,KRT18,CTSS,MTHFR,A2M,TALDO1,WEE1,FAP,RASSF1,CYP2A6,COMMD1,PSMD10,MMP10,SYP,HPD	0.000215088
Proteins/Chemicals Regulating Diseases of Demyelination	Pathway	251	81	32	Demyelination	FGF2,NOS2,CD8A,AQP4,PTGS2,MAPK1,ARG1,CASP1,TGFB1,APP,NRG1,IL1B,EGFR,CAT,CAV1,MMP2,CREB1,JUN,PARP1,TACR1,C5,CCR5,LPAR1,BDNF,TAC1,LEP,CXCL10,CBS,HMOX1,PRNP,PPARG,EDNRB,DDIT3,S1PR1,SOD2,NOTCH1,EGR1,PSEN1,F2RL1,TLR2,CXCR2,MMP3,CXCR4,SOD3,RAF1,SCD,NDRG1,ENPP2,NCOA3,TGFB2,CTSB,RNASEL,MYD88,IRF1,LGALS1,PRF1,NRP1,LIFR,GAS6,IL6ST,PTPN6,CD59,ARSA,CTSC,KLK8,TNFSF12,ADAM8,TNFSF13B,MBP,DAG1,PLP1,PADI3,SNCA,MA…	0.000237242
Proteins/Chemicals Regulating Diseases of Lung Injury	Pathway	500	146	29	Lung Injury	FGF2,VIP,MAPK14,NOS2,AGT,CD8A,PTGS2,MAPK1,ROCK1,AQP1,PTHLH,CASP1,CAPN2,HIF1A,MAP2K1,TGFB1,BID,AKT1,IL8,CANT1,IL1B,NGFR,SAT1,TNFSF10,CASP3,ALOX5,EGFR,CAT,RHOA,PTGDS,CAV1,CDH1,GSK3B,MYLK,GSN,GRP,P2RY4,MMP2,GSR,PARP1,CCK,SDC4,HSP90AA1,TACR1,C5,BCL2L1,TAC1,LEP,CXCL10,EDNRA,HMOX1,XDH,SERPINE1,PPARG,THBS1,F2R,DDIT3,AREG,SPHK1,CXCL12,ADAM17,FN1,SOD2,MTOR,ID1,MMP14,SDC1,AGER,TIMP1,G6PD,ROCK2,ADORA3,CTSK,…	0.00024893
Proteins/Chemicals Regulating Diseases of Skin Diseases, Genetic	Pathway	35	18	50	Skin Diseases, Genetic	DSP,ATP2A2,NOD2,NF1,MLH1,MSH2,IKBKG,LMNA,COL7A1,ERCC2,KRT5,ADAR,KRT17,KRT6A,FERMT1,ZMPSTE24,FLCN,C16orf57	0.000265949
Proteins/Chemicals Regulating Diseases of Heart Injuries	Pathway	293	92	31	Heart Injuries	FGF2,VIP,NOS2,AGT,CD8A,PTGS2,MAPK1,ROCK1,GJA1,TGFB1,AKT1,ANXA5,NRG1,MAP3K5,CASP3,EGFR,ADRB2,CAT,ABCB1,CAV1,GSK3B,GCG,DMD,PRKCD,MMP2,THBS2,PARP1,HSPB1,LEP,GSTP1,HMOX1,XDH,CRYAB,TNNT2,SERPINE1,PPARG,MB,DDIT3,KCNH2,FN1,SOD2,MTOR,NOTCH1,ATP2A2,CAV3,EGR1,AGER,TIMP1,ADORA3,TLR2,TXN,TNNI3,CYBB,SOD3,TF,ADIPOQ,MIF,BECN1,EIF2AK2,NR3C2,SOCS1,AOC3,CAPN1,APEX1,MLYCD,KLK1,FAAH,KLF5,ACO1,CYP2J2,CST3,GAS6,ALDH2,…	0.000268093
Proteins/Chemicals Regulating Diseases of Benign Neoplasms	Pathway	50	23	45	Benign Neoplasms	PTK2,MAP2K1,TGFB1,CDH1,PDCD4,BCL2L1,TSC2,EIF4E,MTOR,CHEK1,FGFR3,STK11,PTEN,NF1,BIRC5,CLU,PDGFRA,HK1,S100A4,ANXA2,HMGA1,NF2,HMGA2	0.000281321
Proteins/Chemicals Regulating Diseases of urothelial cell cancer	Pathway	50	23	45	urothelial cell cancer	CD8A,PTGS2,RB1,TNFSF10,EGFR,RHOA,CDH1,CDC42,MMP2,PAK1,MTOR,MMP14,RAF1,FGFR3,BIRC5,KRAS,CLU,RHOB,MCM5,TP63,TSC22D3,IGF2BP3,MLL3	0.000281321
Proteins/Chemicals Regulating Diseases of distant metastases	Pathway	102	39	37	distant metastases	NOS2,CD8A,PTGS2,MAPK1,PTK2,MAPK3,TGFB1,MYC,EGFR,CAV1,CDH1,BCL2L1,EZR,CXCL12,CXCR4,ADIPOQ,BSG,TGM2,FLT1,CEACAM1,CTSB,ANGPTL4,MUC4,TGFBR2,LGALS9,HNRNPK,SNAI2,BRAF,SPARC,SNCG,CYR61,PEBP1,EZH2,BRMS1,EPCAM,S100P,NME1,MGAT5,AGR2	0.000290516
Proteins/Chemicals Regulating Diseases of vascular endothelial damage	Pathway	190	64	33	vascular endothelial damage	FGF2,VIP,NOS2,AGT,CD8A,PTGS2,ROCK1,CASP8,TGFB1,IL8,APP,IL1B,CASP3,ALOX5,CAT,AIFM1,MMP2,PARP1,HSPD1,EDNRA,HMOX1,XDH,SERPINE1,PPARG,FN1,MYH11,VWF,F3,TLR2,SOD3,PPARD,RETN,ADIPOQ,CTSD,ACTB,PROC,FLT1,NPPC,AOC3,PLA2G7,CAPN1,AMBP,PRF1,NRP1,FADD,MPO,PGF,S100A8,GZMB,SFTPD,TFPI,PCNA,LGALS3,MBL2,MKL1,CTSG,SLPI,CD59,CFH,S100A9,MTHFR,SVEP1,EPRS,HPX	0.000291863
Proteins/Chemicals Regulating Diseases of Spinal Cord Injuries	Pathway	260	83	31	Spinal Cord Injuries	FGF2,MAPK14,NOS2,DCN,AQP4,PTGS2,MAPK1,ROCK1,ARG1,MAPK3,CYCS,TGFB1,IL1B,NGFR,MAP3K5,TNFSF10,CASP3,NEU1,EGFR,CAT,RHOA,GSK3B,MMP2,CREB1,XIAP,PDYN,PARP1,C5,BCL2L1,BDNF,LEP,CXCL10,EDNRA,HMOX1,PRNP,PPARG,THBS1,DDIT3,CXCL12,FN1,MTOR,NFE2L2,TLR2,CXCR4,CYBB,ADCYAP1,MIF,TNC,XBP1,PROC,NCAM1,PTEN,ACAN,PENK,APOD,MYH2,PYCARD,MPO,GZMB,FGFBP1,STIP1,MRC1,SLPI,PRDX1,NOS1AP,KLK8,CCNH,MBP,SEMA4D,CD81,PARK7,TSC22D3,A…	0.000295109
Proteins/Chemicals Regulating Diseases of Medulloblastoma	Pathway	137	49	35	Medulloblastoma	FGF2,NOS2,MAPK1,IRS1,PTK2,TGFB1,AKT1,MYC,TNFSF10,CCND1,JUN,PARP1,CDH2,HSP90AA1,TSC2,PPARG,FOXO1,CDKN1B,NOTCH1,PLK1,TFAP2A,STAT1,CXCR4,MCL1,IGF1R,ADCYAP1,TGFB2,BIRC5,HES1,DMBT1,UGCG,MAOA,SPARC,DNMT1,AMH,MCM7,CDKN2D,MCM3,STAT2,XRCC5,NRAS,MCM2,RASSF1,LIG4,RBM14,PCGF2,MXI1,ZIC1,REST	0.000322322
Proteins/Chemicals Regulating Diseases of Hernia	Pathway	19	12	60	Hernia	FGF2,MYC,IL1B,MMP2,SERPINE1,COL2A1,PALLD,PLAUR,TGFB2,COL3A1,PODXL,EFEMP1	0.000326574
Proteins/Chemicals Regulating Diseases of Retinal Detachment	Pathway	60	26	42	Retinal Detachment	FGF2,FOS,TGFB1,IL1B,NEU1,RHOA,PTGDS,VIM,CCND1,JUN,BCL2L1,BDNF,CXCL12,FN1,COL2A1,CDKN1B,MTOR,FGFR1,TGM2,TGFB2,GLUL,TGM1,PDGFA,GAP43,GFAP,ARHGEF2	0.000350505
Proteins/Chemicals Regulating Diseases of Intervertebral Disk Degeneration	Pathway	30	16	51	Intervertebral Disk Degeneration	DCN,TGFB1,IL1B,CASP3,SDC4,TAC1,LEP,FN1,TIMP1,F2RL1,MMP3,ACAN,BGN,SPARC,ADAMTS4,HTRA1	0.00036607
Proteins/Chemicals Regulating Diseases of Chondrosarcoma	Pathway	54	24	43	Chondrosarcoma	FGF2,MAPK14,PTGS2,MAPK1,FOS,HIF1A,MAPK3,TGFB1,IL1B,ABCB1,JUN,NR4A3,PPARG,MTOR,CDK4,ADIPOQ,NPPC,SOX9,PTEN,GADD45B,AMBP,MMP13,ADAMTS4,LECT1	0.000383931
Proteins/Chemicals Regulating Diseases of Encephalomyelitis, Autoimmune, Experimental	Pathway	334	102	30	Encephalomyelitis, Autoimmune, Experimental	VIP,MAPK14,NOS2,AGT,CD8A,AQP4,PTGS2,MAPK1,CASP1,NPY,HRH2,TGFB1,APP,IL1B,NGFR,TNFSF10,ALOX5,MYL2,CAT,XIAP,BCL2L1,LEP,CXCL10,CD55,HMOX1,CRYAB,PRNP,PPARG,THBS1,CXCL12,SOD2,COL2A1,NOTCH1,VWF,AGER,TIMP1,HSP90B1,F2RL1,NFE2L2,TAU,TLR2,ANXA1,ID2,UCP2,ADCYAP1,PPARD,MIF,SST,HSPE1,PROC,IFNGR1,NR3C2,FLT1,CEACAM1,SOCS1,PTEN,AOC3,NCOA3,PENK,IL22,MMP8,MYD88,GADD45B,IRF1,LGALS1,PTGER4,NRP1,FADD,MPO,NLRP3,TLR3,S1…	0.000391998
Proteins/Chemicals Regulating Diseases of joint degeneration	Pathway	156	54	34	joint degeneration	FGF2,MAPK14,MAPK1,PTHLH,FOS,HIF1A,TGFB1,BID,IL8,IL1B,NGFR,TNFSF10,ALOX5,MMP2,CCK,LEP,HMOX1,PTGS1,CXCL12,FN1,COL2A1,TIMP1,CTSK,MMP1,MMP3,ADIPOQ,MIF,BSG,TGM2,FLT1,SOCS1,NAMPT,CTSB,IL22,GADD45B,KLK1,GZMB,IL6ST,IL17RA,MMP13,MAP2K6,PTGES,CDH11,CTSS,B2M,A2M,TNFAIP6,PRTN3,CD97,FAP,FSTL1,SYVN1,CILP,PPP6R3	0.000409455
Proteins/Chemicals Regulating Diseases of Connective Tissue Diseases	Pathway	36	18	48	Connective Tissue Diseases	TGFB1,IL1B,MMP2,COL1A1,TGFBR1,SLC2A10,COL3A1,ABCC2,TGFBR2,FBN1,FBLN5,COL5A1,COL1A2,TNXB,SNRNP70,PEPD,PLOD2,COL5A2	0.000409783
Proteins/Chemicals Regulating Diseases of Dislocations	Pathway	80	32	39	Dislocations	BID,RHOA,DMD,MMP2,HSP90AA1,HSPD1,CD55,MMP14,P4HB,TTN,NCOA3,INSIG1,DHFR,SHMT1,VCP,YWHAG,RNF139,DERL1,NEK2,FAM3C,SEC61G,SYVN1,TCF4,DERL2,NPLOC4,UBE2J2,HM13,DNAJC10,MARK2,UBE2J1,TRAM1,FAF2	0.000412195
Proteins/Chemicals Regulating Diseases of artery stenosis	Pathway	107	40	37	artery stenosis	FGF2,NOS2,AGT,MAPK1,ROCK1,PTHLH,NPY,TGFB1,AKT1,CAV1,MYLK,CDC42,PRKCD,MMP2,SDC4,LEP,EDNRA,CRYAB,EDNRB,F2R,CAMK2G,SOD2,MKI67,TF,NR3C2,PENK,NOX4,LGALS1,NPR1,TXNIP,KLF5,SLC6A2,ZFP36,DDAH1,MAOA,CCND2,PRMT1,THBS4,NUP214,RASSF1	0.000415943
Proteins/Chemicals Regulating Diseases of Cerebral Hemorrhage	Pathway	114	42	36	Cerebral Hemorrhage	NOS2,AGT,PTGS2,NPY,HIF1A,APP,IL1B,CAT,CAV1,MMP2,THBS2,BDNF,HMOX1,SERPINE1,THBS1,F2R,SOD2,PROS1,TIMP1,NFE2L2,MMP3,RETN,MIF,SLC2A1,AOC3,TRPC3,APEX1,ADAMTS1,ENTPD1,CST3,CLU,PDGFRA,ITGA6,PTGES,COL4A1,ITGAV,COL4A2,ADAMTS13,PRKCH,GFAP,APLP2,COG2	0.000426424
Proteins/Chemicals Regulating Diseases of capillary density	Pathway	121	44	36	capillary density	FGF2,VIP,AGT,MAPK1,PTK2,HIF1A,AKT1,MAP3K5,EGFR,GSK3B,GRP,MMP2,THBS2,HSP90AA1,BDNF,EZR,EDNRA,HMOX1,ABCA1,PPARG,THBS1,MB,DDIT3,CXCL12,DSP,BNIP3,PPARD,ADIPOQ,PROC,FLT1,NPPC,SLC16A1,NTS,NOX4,SERPING1,BIRC5,PYCARD,KLK1,PGF,YARS,CAMP,SCG2,EDIL3,C13orf15	0.000432155
Proteins/Chemicals Regulating Diseases of Pre-Eclampsia	Pathway	211	69	32	Pre-Eclampsia	AGT,DCN,CA2,PTHLH,NPY,HIF1A,TGFB1,IL8,IL1B,CASP3,CAT,RHOA,CDH1,GSK3B,MMP2,CCR5,LEP,EDNRA,HMOX1,POSTN,SERPINE1,PPARG,HSPA8,CALR,FN1,OXT,PROS1,VWF,AGER,F3,PRDX6,ADIPOQ,MIF,BSG,CTGF,GADD45A,ACTB,PROC,NR3C2,FLT1,PAPPA,DIABLO,CTSB,SERPING1,AMBP,PRG2,MPO,PGF,TLR3,S100B,CLU,P2RX4,DDAH1,MBL2,MAOA,PRDX2,PTX3,TLR7,F10,CYR61,CDKN1C,COMT,COL4A2,ERVWE1,TFAP2C,ADAMTS13,PAEP,PEG10,DCTD	0.000446527
Proteins/Chemicals Regulating Diseases of Brain Diseases	Pathway	87	34	38	Brain Diseases	NOS2,CD8A,CA2,PTHLH,HIF1A,APP,NGFR,ABCB1,GSK3B,PRKCZ,PMCH,BDNF,PPARG,CXCL12,FN1,RGS4,TAU,MMP3,CXCR4,ADCYAP1,SST,PAX6,SLC16A1,STRADA,MYD88,PNPLA8,COMT,GFAP,PAK3,GUSB,PDXK,DNAJA1,SRPX2,CLN5	0.000449745
Proteins/Chemicals Regulating Diseases of Kidney Neoplasms	Pathway	153	53	34	Kidney Neoplasms	FGF2,AGT,MAPK1,FOS,HIF1A,TGFB1,AKT1,MYC,TNFSF10,EGFR,CAT,RHOA,ABCB1,CDH1,GSK3B,GRP,CCNE1,JUN,GSTP1,TSC2,PAK1,MTOR,AGER,MKI67,CXCR4,NR3C1,NOX4,KRAS,PRF1,VHL,CYBA,LGALS3,SET,TERF1,CDH11,HIF3A,EPAS1,COMT,SOSTDC1,MAD2L1,FHIT,RALBP1,ROBO1,MITF,SPAG9,COPS5,AKT1S1,ACY1,TCF4,ABCD1,RPL10,FLCN,MLL3	0.000453171
Proteins/Chemicals Regulating Diseases of Epilepsy, Temporal Lobe	Pathway	61	26	41	Epilepsy, Temporal Lobe	VIP,KCNMA1,AQP4,GJA1,NPY,IL1B,PDYN,BDNF,PRNP,SLC16A1,S100B,NTRK2,HDAC2,GLUL,GAP43,DNMT1,SLIT2,LGI1,RELN,GPHN,GFAP,DTNBP1,SYP,CRMP1,SPAST,AK2	0.000475902
Proteins/Chemicals Regulating Diseases of Head and Neck Neoplasms	Pathway	94	36	37	Head and Neck Neoplasms	MAPK14,PTGS2,IRS1,RB1,TNFSF10,EGFR,ABCB1,CDH1,CCND1,CDH2,PDCD4,POSTN,PPARG,ADAM17,HSPA5,MDM2,CXCR4,BSG,SLC2A1,ING4,CCNB1,ALDH2,OGFR,KRT18,STAT5B,COL4A1,DNMT1,TLR7,COL4A2,PLSCR1,IFI6,KRT15,TGM3,EMP1,KRT17,ECM1	0.000479332
Proteins/Chemicals Regulating Diseases of Hemorrhage	Pathway	452	132	29	Hemorrhage	FGF2,MAPK14,NOS2,AGT,PTGS2,MAPK1,IRS1,ROCK1,CASP8,FOS,HIF1A,SRD5A1,HRH2,MAPK3,TGFB1,BID,AKT1,IL8,CANT1,MYC,APP,NRG1,IL1B,CASP3,CAT,RHOA,KCNJ10,GCG,GSN,MMP2,CREB1,THBS2,PDYN,JUN,PARP1,NCF1,BDNF,TAC1,EDNRA,HMOX1,XDH,ABCA1,SERPINE1,CXCR1,PPARG,THBS1,F2R,PTGS1,S1PR1,ADAM17,FN1,OXT,NOTCH1,PROS1,VWF,AGER,TIMP1,HSP90B1,TLN1,F3,CXCR2,TXN,BMP2,MMP1,MMP3,CYBB,SOD3,ADCYAP1,PPARD,LAMA4,TF,MIF,SST,ENPP2,TNC,N…	0.000483521
Proteins/Chemicals Regulating Diseases of brain morphology	Pathway	91	35	38	brain morphology	FGF2,AGT,GJA1,FOS,APP,IL1B,DMD,CCK,BCL2L1,BDNF,LEP,HSPA8,CXCL12,OXT,TAU,RAF1,PAX6,NCOA1,NCAM1,STXBP3,CALB1,BRAF,MAOA,GAP43,COMT,CDH4,RELN,SNCA,DYRK1A,HSPH1,HSF2,SLC6A1,SPAST,TUBA1A,YARS2	0.000524091
Proteins/Chemicals Regulating Diseases of Motor Neuron Disease	Pathway	112	41	36	Motor Neuron Disease	MAPK14,ATP2B1,APP,NGFR,CFL1,GSK3B,JUN,BDNF,LRP1,PRNP,SGK1,MTOR,LDLR,TAU,SST,NCAM1,TGFB2,FKBP1A,ANG,CST3,GLRX,GRN,GABARAP,VPS54,RELN,SNCA,MAG,COPS5,PRPH,SMN1,SMN2,GLE1,PNPLA6,DCTN2,TARDBP,BCAT1,SPG7,FUS,SPAST,TMEM132A,PQBP1	0.000578776
Proteins/Chemicals Regulating Diseases of Myeloproliferative Disorders	Pathway	158	54	33	Myeloproliferative Disorders	TET2,MYB,TGFB1,AKT1,MYC,PTPN11,APP,ABCB1,CDC42,HSP90AA1,BCL2L1,PICALM,ABCA1,ADAM17,MTOR,NOTCH1,BCL2L11,BCAR1,NPM1,FGFR1,FGFR3,KIT,PTEN,LYN,STAT5A,SKP2,NF1,KRAS,FKBP5,JUNB,PDGFRA,MKL1,PTPN6,STAT5B,PDGFA,ICMT,ETV6,RUNX1,MIB1,IRF8,EZH2,NUP98,MEIS1,HCK,NRAS,FIP1L1,PRMT5,ZMYM2,HMGA2,MX1,RBM6,DKK3,SEPT6,LHX2	0.000579799
Proteins/Chemicals Regulating Diseases of Pancreatitis	Pathway	307	94	30	Pancreatitis	FGF2,VIP,MAPK14,NOS2,AGT,CD8A,PTGS2,MAPK1,ROCK1,CA2,CASP1,CASP2,HIF1A,MAPK3,TGFB1,IL8,IL1B,SAT1,ALOX5,CAT,RHOA,GSK3B,GCG,GRP,PRKCD,MMP2,CREB1,XIAP,PARP1,CCK,HSPB1,TACR1,C5,CCR5,BCL2L1,TAC1,LEP,CXCL10,HSPD1,CD55,EDNRA,HMOX1,XDH,PPARG,EDNRB,DDIT3,HSPA8,NOTCH1,CTNND1,EGR1,TIMP1,ROCK2,MDM2,F2RL1,F3,MMP1,UCP2,IGF1R,ADCYAP1,ADIPOQ,MIF,SST,PNLIP,PROC,SERPINA1,ABP1,TRPC3,PLA2G7,CTSB,SERPINF1,STXBP3,IL22,…	0.00059462
Proteins/Chemicals Regulating Diseases of Hypoxia-Ischemia, Brain	Pathway	151	52	34	Hypoxia-Ischemia, Brain	FGF2,MAPK14,NOS2,AGT,PTGS2,MAPK1,CASP1,CASP2,HIF1A,MAPK3,CYCS,AKT1,IL1B,MAP3K5,CASP3,AIFM1,CREB1,XIAP,JUN,PARP1,HSPB1,BDNF,LEP,XDH,PRNP,SERPINE1,F2R,PTGS1,S1PR1,MTOR,APAF1,CAV3,EGR1,AGER,TIMP1,BCL2L11,TLR2,XRCC6,IGF1R,PLAUR,SLC2A1,PTEN,CAPN1,MYD88,NRP1,SLC1A3,CFLAR,CLU,LGALS3,PDGFRA,MBP,C13orf15	0.000598288
Proteins/Chemicals Regulating Diseases of Cutis Laxa	Pathway	37	18	47	Cutis Laxa	AGT,TGFB1,GSN,MMP2,ATP7A,MMP14,LYZ,SERPINA1,CST3,CTSG,CTSS,FBLN5,PYCR1,A2M,EGFL7,LUM,ATP6V0A2,ALDH18A1	0.000616234
Proteins/Chemicals Regulating Diseases of Lymphoma, T-Cell	Pathway	184	61	32	Lymphoma, T-Cell	CD8A,MYB,AKT1,DNTT,MYC,IL1B,RB1,NFKBIA,CCNE1,PARP1,NOTCH1,ID1,EGR1,MDM2,ID2,NPM1,CXCR4,IGF1R,FGFR1,FGFR3,BECN1,PTEN,STAT5A,SKP2,BIRC5,KRAS,FOLR1,HES1,PRF1,MSH2,GZMB,IL16,PTPN6,JAK3,DNMT1,UCHL1,SET,BCL6,ID3,TAL1,ETV6,RUNX1,PARP2,TCF3,PIM1,EED,LEF1,LMO1,MYCL1,ZMYM2,MSH6,MGMT,PDCD2,CCNK,FBXW7,CSNK2A1,SUV39H1,REV3L,XRCC2,NAV3,HIVEP2	0.000639501
Proteins/Chemicals Regulating Diseases of Cicatrix	Pathway	266	83	31	Cicatrix	FGF2,MAPK14,NOS2,AGT,DCN,CD8A,AQP4,PTGS2,PTK2,GJA1,HIF1A,TGFB1,AKT1,IL8,NRG1,IL1B,CASP3,NEU1,GSK3B,VIM,MMP2,LEP,CXCL10,MYH6,HSPD1,EDNRA,ACTR3,POSTN,ETS1,SERPINE1,PPARG,EDNRB,THBS1,F2R,CXCL12,FN1,MTOR,ATP2A2,MMP14,TIMP1,CTSK,TLR2,BMP2,MMP1,PLAUR,MIF,CTGF,TNC,TGM2,FLT1,TGFB2,SKP2,MYD88,APOD,ADAMTS1,COL3A1,TGFBR2,UMOD,TGFBI,BGN,MMP13,GLUL,MKL1,S100A4,SPARC,PDGFA,SERPINH1,SLPI,SFRP4,CFH,CA3,A2M,NCK1,…	0.000652062
Proteins/Chemicals Regulating Diseases of Noonan Syndrome	Pathway	15	10	62	Noonan Syndrome	MAPK1,MAPK3,MAP2K1,PTPN11,EGFR,RAF1,SHOC2,KRAS,BRAF,NRAS	0.000669494
Proteins/Chemicals Regulating Diseases of Glucose Intolerance	Pathway	255	80	31	Glucose Intolerance	NOS2,HCRT,AGT,IRS1,CASP8,NPY,HIF1A,MAPK3,AKT1,IL1B,PTGDS,GSK3B,GCG,PRKCZ,BDNF,LEP,LRP1,GFPT1,PPARG,FOXO1,DDIT3,OXT,GNAI2,ID1,HYOU1,GCK,IAPP,STAT1,UCP2,IGF1R,ADCYAP1,PPARD,TF,RETN,ADIPOQ,MIF,SLC2A1,SST,PRKAA2,PAX6,ADIPOR1,NCOA1,AVPR1A,PCK2,IGFBP3,SOX9,SOCS1,NCOA3,NUAK1,NAMPT,SLC2A2,STAT5A,FBP1,FRK,IGFBP2,PDPK1,ANGPTL4,PIK3R1,VHL,PRKCI,MEN1,CRY1,LMNA,JAK1,HTR2B,GRB10,NR2F2,TMBIM6,PTPRS,ATG7,DUSP9,P…	0.000678725
Proteins/Chemicals Regulating Diseases of myocyte hypertrophy	Pathway	141	49	34	myocyte hypertrophy	FGF2,MAPK14,NOS2,AGT,MAPK1,PTK2,FOS,MAPK3,MAP2K1,TGFB1,AKT1,MYC,PTPN11,IL1B,MAP3K5,ADRB2,CAT,GSK3B,MMP2,RPS6KB1,JUN,LEP,EDNRA,HMOX1,SGK1,MTOR,NOTCH1,ATP2A2,CAV3,TXN,MMP1,CTGF,NR3C1,RGS2,PTEN,NPR1,PPP3CA,CYBA,JUNB,S100B,IL6ST,MAP3K7,MTPN,MITF,MYH10,EIF2B5,GRK5,ELK1,LMCD1	0.000680333
Proteins/Chemicals Regulating Diseases of Recovery of Function	Pathway	240	76	31	Recovery of Function	FGF2,NOS2,AGT,DCN,MAPK1,ROCK1,SLC4A4,SLC9A2,PTHLH,MAPK3,TGFB1,AKT1,NRG1,IL1B,CASP3,NEU1,ADRB2,CAT,MYLK,GCG,DMD,XIAP,JUN,BCL2L1,BDNF,TAC1,EDNRA,HMOX1,XDH,CRYAB,CXCL12,AGER,CPT1A,ADORA3,TLR2,CXCR2,BMP2,CYP2C8,UCP2,IGF1R,RETN,MIF,PRKAA2,SEMA3A,PROC,IGFBP3,NCAM1,SERPINA1,PTEN,S100A1,CNP,SNAP25,PENK,MYD88,NPR1,MLYCD,TXNIP,PYCARD,SLC1A3,MPO,NCS1,MAP2K6,HRC,PTX3,CD59,PTN,CD81,RGMA,MAG,TRIM13,ALKBH1,GALN…	0.000680939
Proteins/Chemicals Regulating Diseases of Pheochromocytoma	Pathway	120	43	35	Pheochromocytoma	VIP,MAPK14,AGT,PTGS2,NPY,HIF1A,APP,CDH1,GCG,PRKCD,CCND1,PDYN,CHGA,PPARG,FN1,OXT,MTOR,NOTCH1,CRK,SDHB,SDHC,ADCYAP1,RAF1,KIT,PTEN,TIMP3,NF1,FRK,VHL,IDH1,FGFBP1,CXCR7,SCG2,GRN,EPAS1,COMT,A2M,RASSF1,PTPRF,PSAP,FEZ1,KIF1B,CUL2	0.000710867
Proteins/Chemicals Regulating Diseases of Neuroectodermal Tumors, Primitive	Pathway	23	13	54	Neuroectodermal Tumors, Primitive	FGF2,MAPK1,TGFB1,AKT1,MYC,TNFSF10,CCND1,RAF1,TGFB2,KRAS,EWSR1,RASSF1,INSM1	0.000718106
Proteins/Chemicals Regulating Diseases of Cataract	Pathway	218	70	31	Cataract	FGF2,NOS2,CAPN3,IRS1,SLC4A4,PTK2,AQP1,GJA1,CAPN2,MAP2K1,TGFB1,APP,CAT,ABCB1,CDH1,GCG,VIM,GSR,PARP1,CCK,HSPB1,CRYAB,SERPINE1,AGER,TIMP1,G6PD,ATP1A1,MMP3,PRDX6,PAX6,NR3C1,TGM2,TGFB2,SERPINF1,MYH9,GPX1,EPHA2,HSPB8,MVK,SPARC,COL4A1,GLRX,SPRY1,SMAD4,COL4A2,GSTM1,LSS,BUB3,ALDH1A1,TYR,ERCC2,SNCA,NRCAM,ARIH1,NDRG2,MEIS2,CRYZ,GFER,SLC33A1,HSD17B8,FYCO1,CAPNS1,GALE,BFSP2,PITX3,GALK1,DNASE2B,OPA3,TDRD7,CTDP1	0.000719354
Proteins/Chemicals Regulating Diseases of neutrophil infiltration	Pathway	282	87	30	neutrophil infiltration	VIP,MAPK14,NOS2,SLC26A4,CD8A,PTGS2,MAPK1,ROCK1,PTK2,HIF1A,TGFB1,AKT1,IL8,IL1B,CASP3,ALOX5,NEU1,EGFR,CAT,GSK3B,MYLK,GCG,GSN,VIM,PARP1,CCK,HSPB1,C5,TAC1,LEP,CD55,EZR,HMOX1,XDH,CXCR1,THBS1,F2R,PTGS1,AREG,CXCL12,ACTN4,ARF6,OCLN,F2RL1,F3,TLR2,CXCR2,ANXA1,TXN,CXCR4,ADCYAP1,PPARD,MIF,BSG,CTGF,SERPINA1,S100A1,IL22,MMP8,MYD88,PTGER4,NTSR1,MPO,TLR5,IL17RA,UMOD,ORM1,MBL2,NUCB2,ITGA6,NPR3,CTSG,SERPINH1,TLR7,…	0.000724836
Proteins/Chemicals Regulating Diseases of Pulmonary Disease, Chronic Obstructive	Pathway	237	75	31	Pulmonary Disease, Chronic Obstructive	FGF2,MAPK14,NOS2,SLC26A4,DCN,CD8A,PTGS2,TGFB1,AKT1,IL8,IL1B,CASP3,CAT,MMP2,CCND1,PARP1,DUSP1,C5,BDNF,TAC1,LEP,CXCL10,GSTP1,HMOX1,LRP1,SERPINE1,PPARG,NOXO1,MMP14,EGR1,AGER,TIMP1,NFE2L2,ATP2A3,TLR2,CXCR2,TXN,MMP1,MMP3,MKI67,SOD3,PLAUR,ADIPOQ,MIF,ADIPOR1,NOD2,SERPINA1,TRPC3,SFTPA1,NAMPT,MMP8,MPO,TLR5,PGF,SFTPD,MUC5AC,TGFBR2,HDAC2,MMP13,CAMP,CTSG,SLPI,PTX3,CTSS,SERPINE2,CTSC,MAFB,EPHX1,PDE4D,GSTM1,HC…	0.000752544
Proteins/Chemicals Regulating Diseases of Leukemia, Promyelocytic, Acute	Pathway	142	49	34	Leukemia, Promyelocytic, Acute	MAPK1,CASP8,HIF1A,TGFB1,MYC,ANXA5,RB1,TNFSF10,GSK3B,ETS1,THBS1,EIF4E,MDM2,NPM1,CXCR4,XRCC6,PLAUR,SUMO1,HDAC3,ATRX,IRF1,KRAS,UBE2I,YY1AP1,PCNA,KAT5,MRE11A,SET,ANXA2,BCL6,IRF8,CYP26A1,XRCC5,USP18,SENP3,HMGA2,SENP1,NR2C1,CBX3,CRABP1,PIAS4,USP7,RAD21,CBX5,SMC6,COIL,RNF4,MORC3,PDSS1	0.000812566
Proteins/Chemicals Regulating Diseases of Metabolic Diseases	Pathway	283	87	30	Metabolic Diseases	AGT,CA2,ARG1,BID,AKT1,APP,IL1B,ALOX5,NEU1,GCG,DUSP1,LEP,CBS,HMOX1,ATP7A,ABCA1,SERPINE1,PPARG,MTOR,NR4A1,CPT1A,G6PD,LDLR,RGS4,NFE2L2,SLC7A7,GCK,IAPP,TXN,UCP2,SOD3,PPARD,RETN,ADIPOQ,SST,STK11,NR3C1,NR3C2,ITLN1,PAPPA,NAMPT,ACOX1,SERPINF1,PFKFB3,PER1,MYD88,CTSL1,ELOVL6,TXNIP,FAAH,PLIN3,IDS,LGALS3,SLPI,ARSA,SPRY1,RHOB,HMBS,GBA,IRF3,ACADS,UROS,GLA,CTSA,ETFDH,FAH,ABCD1,PYGM,SELS,PEX2,PCCB,AGA,SUMF1,DBT,…	0.000818321
Proteins/Chemicals Regulating Diseases of kidney fibrosis	Pathway	249	78	31	kidney fibrosis	FGF2,MAPK14,NOS2,AGT,DCN,MAPK1,ROCK1,PTHLH,HIF1A,MAPK3,TGFB1,IL1B,CASP3,EGFR,RHOA,CAV1,MMP2,THBS2,PARP1,HSPB1,C5,LPAR1,LEP,CXCL10,HMOX1,XDH,SERPINE1,THBS1,SGK1,FN1,MTOR,NOTCH1,EGR1,AGER,TIMP1,ROCK2,BMP2,MMP3,CXCR4,CYBB,PLAUR,ADIPOQ,BSG,CTGF,DDR1,TGM2,NR3C2,SOCS1,TGFB2,TGFBR1,LGALS1,KLK1,COL3A1,CYP2J2,SFTPD,CLU,TGFBR2,HDAC2,UMOD,BGN,PDGFRA,PDGFA,BLVRA,SERPINH1,SFRP4,SMAD4,PRDX5,YBX1,PHB,APCS,MCAM,…	0.000827628
Proteins/Chemicals Regulating Diseases of Cervical Intraepithelial Neoplasia	Pathway	47	21	43	Cervical Intraepithelial Neoplasia	PTGS2,MYC,EGFR,CDH1,MMP2,CCNE1,CDK2,HSPB1,MDM2,MMP3,MKI67,TGM2,CCNA2,TLR7,ANXA6,H2AFX,GSTM1,MAL,FHIT,KRT17,TPM4	0.000838003
Proteins/Chemicals Regulating Diseases of Gastrointestinal Stromal Tumors	Pathway	63	26	40	Gastrointestinal Stromal Tumors	PTK2,HIF1A,AKT1,MYC,EGFR,HSP90AA1,TRIM63,SDHB,SDHC,IGF1R,FGFR1,BSG,FGFR3,IGFBP3,KIT,FGFR2,SKP2,NF1,PDGFRA,BRAF,PDGFA,SPRY1,LEF1,NRAS,RASSF1,ZNF250	0.000848738
Proteins/Chemicals Regulating Diseases of Cystadenocarcinoma, Serous	Pathway	18	11	57	Cystadenocarcinoma, Serous	RHOA,CDH1,MMP2,IGFBP5,TIMP1,IGFBP2,KRAS,NTRK2,EIF6,NME1,MUC16	0.000887973
Proteins/Chemicals Regulating Diseases of macrophage infiltration	Pathway	227	72	31	macrophage infiltration	FGF2,MAPK14,HBEGF,NOS2,AGT,CD8A,PTGS2,MAPK1,ROCK1,ARG1,GJA1,HIF1A,MAPK3,TGFB1,BID,IL8,IL1B,MAP3K5,CASP3,NEU1,GCG,MMP2,C5,CCR5,BDNF,LEP,CXCL10,EDNRA,HMOX1,XDH,SERPINE1,PPARG,PTGS1,CES1,FN1,TLR2,CXCR2,ANXA1,TXN,MMP3,STAT1,UCP2,PLAUR,PPARD,ADIPOQ,MIF,DDR1,NR3C2,FLT1,NPPC,CD68,AOC3,GPX1,SERPING1,GSTA4,PDPK1,PGF,ATP6AP2,LGALS3,SPARC,SLPI,EPAS1,PRDX5,TNFSF12,B2M,ATF7IP,SEMA4D,ARHGDIB,ARHGAP5,PDE4B,NUP8…	0.000888619
Proteins/Chemicals Regulating Diseases of Colorectal Neoplasms, Hereditary Nonpolyposis	Pathway	32	16	48	Colorectal Neoplasms, Hereditary Nonpolyposis	PTGS2,CCND1,MYH11,BRCA1,RNASEL,KRAS,MLH1,MSH2,TGFBR2,BRAF,MSH3,EPCAM,MSH6,TYMS,EXO1,ACVR2A	0.000893094
Proteins/Chemicals Regulating Diseases of fibroblast phenotype	Pathway	97	36	36	fibroblast phenotype	FGF2,MAPK14,AGT,DCN,MAPK1,ROCK1,PTK2,PTHLH,MAPK3,TGFB1,ACTA2,AKT1,IL1B,RHOA,VIM,MMP2,CDH2,LEP,THBS1,IGFBP5,CXCL12,FN1,MYH11,SDC1,CTGF,PTEN,TIMP3,ACAN,NOX4,NRP1,BGN,PDGFRA,ACVR1,APCS,PGK1,HAS2	0.000938153
Proteins/Chemicals Regulating Diseases of Mycobacterium Infections	Pathway	220	70	31	Mycobacterium Infections	MAPK14,NOS2,CD8A,PTGS2,MAPK1,ARG1,CASP1,TGFB1,AKT1,IL8,IL1B,MAP3K5,CASP3,CAT,C5,BCL2L1,LEP,HSPD1,HMOX1,SPHK1,HSPA8,FN1,TLR2,STAT1,CXCR4,IGF1R,CYBB,CD38,TF,MIF,LYZ,NOD2,PCK2,IFNGR1,SOCS1,ITLN1,SERPINA1,SFTPA1,CTSB,IL22,IL10RA,MYD88,COX1,IRF1,PYCARD,PRF1,MPO,IKBKG,FDXR,SFTPD,LGALS9,GLUL,FDX1,EPX,CAMP,MRC1,TH1L,PYCR1,MBP,LAMA2,LYPLA1,SLC11A1,DHX9,NNT,RAB14,POR,MR1,PPP2R4,HSD17B8,RBKS	0.000948613
Proteins/Chemicals Regulating Diseases of Edema	Pathway	511	145	28	Edema	VIP,MAPK14,NOS2,AGT,CD8A,AQP4,PTGS2,MAPK1,ROCK1,PTK2,AQP1,GJA1,CASP1,NPY,HIF1A,HRH2,ODC1,CYCS,TGFB1,BID,AKT1,IL8,PTPN11,APP,IL1B,SAT1,MAP3K5,TNFSF10,ALOX5,ADRB2,CAT,KCNJ10,PTGDS,CAV1,MYLK,GRP,DMD,VASP,PRKCD,CREB1,THBS2,PDYN,JUN,PARP1,CCK,HSP90AA1,TACR1,C5,BCL2L1,BDNF,TAC1,LEP,CLCN3,EDNRA,HMOX1,XDH,LRP1,GJB6,PPARG,EDNRB,THBS1,F2R,PTGS1,SPHK1,S1PR1,FN1,SOD2,OXT,COL2A1,PROS1,OCLN,VWF,TIMP1,HSPA5,ADO…	0.000990125
Proteins/Chemicals Regulating Diseases of Muscular Dystrophies	Pathway	129	45	34	Muscular Dystrophies	KCNMA1,CAPN3,CAPN2,TGFB1,AKT1,DES,DMD,DUSP1,POSTN,CAV3,ANXA1,CTGF,B4GALNT2,TTN,TRPC3,NF1,BANF1,PRG2,LAMA1,ATP2A1,BGN,LMNA,TCAP,SGCA,HSPG2,ENO1,DAG1,LAMA2,MYOF,GYPC,BCHE,BLOC1S1,SGCB,DTNBP1,EMD,SGCG,SMN1,MYOT,TPM3,PABPN1,COL6A1,FRG1,TRIM72,FXR1,SGCE	0.00102237
Proteins/Chemicals Regulating Diseases of Carcinoma, Ductal	Pathway	54	23	41	Carcinoma, Ductal	MYC,CDH1,CCND1,CDH2,EZR,MMP14,IGF1R,BRCA1,KIT,PTEN,NCOA3,CTSB,BIRC5,KRAS,DNMT1,SMAD4,KRT19,TFPI2,TNFSF12,YWHAZ,TDG,PTPN3,ENAH	0.00103631
Proteins/Chemicals Regulating Diseases of steatohepatitis	Pathway	54	23	41	steatohepatitis	NOS2,PTGS2,CASP1,LEP,HMOX1,SERPINE1,PPARG,F2R,NFE2L2,F3,PPARD,ADIPOQ,SCD,NOD2,PTEN,TXNIP,CYP2E1,IKBKG,KRT18,EPAS1,FBXW7,MGAT5,FBXL5	0.00103631
Proteins/Chemicals Regulating Diseases of kidney ischemia	Pathway	199	64	32	kidney ischemia	FGF2,MAPK14,NOS2,AGT,PTGS2,MAPK1,ROCK1,AQP1,PTHLH,HIF1A,MAPK3,TGFB1,AKT1,IL8,IL1B,SAT1,CASP3,ALOX5,EGFR,ADRB2,STMN1,PARP1,HSPB1,C5,LPAR1,CXCL10,CD55,EDNRA,HMOX1,C4orf14,PTGS1,S1PR1,VWF,ADORA3,HSP90B1,NFE2L2,F3,TLR2,CXCR2,ANXA1,TXN,LPAR3,SOD3,ADCYAP1,PPARD,ADIPOQ,NOD2,FST,NR3C2,NOX4,NLRP3,ENTPD1,GLO1,IL17RA,UMOD,ALDH2,SLK,ORM1,MBL2,CD59,MST1,PARP2,EPRS,GFER	0.00114686
Proteins/Chemicals Regulating Diseases of Abortion, Spontaneous	Pathway	119	42	35	Abortion, Spontaneous	CD8A,AQP4,TGFB1,ANXA5,CAT,CDH1,CCR5,LEP,EDNRA,HMOX1,PPARG,FN1,F2RL1,F3,TXN,UCP2,TF,PROC,BRCA1,NCAM1,PAPPA,CTSB,LGALS1,PRG2,CST3,ALAD,MBL2,APOH,F2RL3,TCN1,F10,ISG15,CD82,MTHFR,NR2F2,BUB1,MAD2L1,SEMA4D,PIP5K1B,CFD,LOXL1,FGL2	0.0011534
Proteins/Chemicals Regulating Diseases of Kidney Diseases	Pathway	493	140	28	Kidney Diseases	FGF2,MAPK14,NOS2,AGT,DCN,CD8A,PTGS2,MAPK1,ROCK1,AQP1,HIF1A,ODC1,MAPK3,TGFB1,AKT1,IL8,TNFSF10,CASP3,EGFR,RHOA,PTGDS,GSN,CDC42,MMP2,THBS2,PARP1,CDH2,CLCN5,SDC4,DUSP1,C5,CCR5,LEP,CXCL10,CHGA,EDNRA,HMOX1,TSC2,XDH,ABCA1,TNNT2,ETS1,SERPINE1,PPARG,EDNRB,THBS1,MB,SGK1,ACTN4,FN1,MTOR,NOTCH1,MMP14,CUBN,AGER,TIMP1,BCL2L11,F3,TLR2,SLC25A4,TXN,TNNI3,IGF1R,ADCYAP1,PLAUR,TF,ADIPOQ,MIF,SLC2A1,SST,CTGF,DDR1,PCK2,…	0.00116292
Proteins/Chemicals Regulating Diseases of Myelodysplastic Syndromes	Pathway	112	40	35	Myelodysplastic Syndromes	MAPK14,TGFB1,IL8,RB1,TNFSF10,ABCB1,CCNE1,XIAP,LEP,CXCL12,APAF1,ID1,EGR1,NPM1,IGF1R,ADIPOQ,ATRX,IGFBP3,FLT1,STAT5A,TGFBR1,BIRC5,IRF1,AURKB,SPARC,PTPN6,CYR61,CDKN1C,AURKA,RAD51,RHOB,ETV6,RUNX1,SALL4,NUP98,SBDS,DAPK1,NRAS,MCM2,PIAS4	0.00116643
Proteins/Chemicals Regulating Diseases of Nervous System Diseases	Pathway	286	87	30	Nervous System Diseases	NOS2,CD8A,AQP4,PTGS2,MAPK1,AQP1,CASP1,NPY,TGFB1,BID,APP,IL1B,SAT1,TNFSF10,CAT,ABCB1,CAV1,GSK3B,AIFM1,PRKCD,CREB1,SLC9A6,BDNF,CXCL10,GSTP1,TSC2,PRNP,PPARG,PSEN1,RGS4,TBP,TAU,SIRT3,CXCR4,POLG,ADCYAP1,SST,PROC,IFNGR1,TGM2,TGFB2,PENK,CLEC3B,APOD,FOLR1,ST13,CST3,S100B,GLUL,HSPB8,RCAN1,MAOA,TCN1,ARSA,SERPINE2,TKT,TPI1,PPT1,HMBS,NRAS,TALDO1,PLP1,RELN,SNCA,MAG,NPC2,ELOVL4,DCX,GFAP,FABP7,PRPF40A,PAK3,CSTB…	0.001167
Proteins/Chemicals Regulating Diseases of Macular Degeneration	Pathway	137	47	34	Macular Degeneration	FGF2,AGT,MAPK1,MAPK3,IL8,APP,CAT,MMP2,C5,LEP,CXCL10,GSTP1,HSPD1,CD55,CRYAB,THBS1,APAF1,AGER,TXN,TF,CTSD,XBP1,PTEN,AOC3,TIMP3,SERPINF1,IL22,NRP1,NLRP3,PGF,CFB,VDAC1,CD59,CFH,FBLN5,EPHX1,DDIT4,EFEMP1,HTRA1,ATP6V0A2,ELOVL4,TNFRSF21,PRPH,RPGR,PRPH2,OSBP2,FSCN2	0.00118747
Proteins/Chemicals Regulating Diseases of Renal Insufficiency	Pathway	329	98	29	Renal Insufficiency	MAPK14,NOS2,SLC26A4,AGT,DCN,PTGS2,MAPK1,ROCK1,PTHLH,CASP1,MAPK3,TGFB1,BID,ACTA2,IL8,IL1B,ALOX5,EGFR,ADRB2,CAT,ABCB1,PTGDS,GCG,MMP2,CDK2,CDH2,CLCN5,C5,BCL2L1,LEP,EDNRA,HMOX1,XDH,SERPINE1,PPARG,EDNRB,THBS1,MB,PTGS1,ADAM17,FN1,MTOR,NOTCH1,APOA4,AGER,ADORA3,LDLR,F3,TLR2,TXN,MMP3,CYBB,ADCYAP1,RETN,ADIPOQ,SLC2A1,PROC,FST,NR3C2,FLT1,PRKD2,PLA2G7,VLDLR,KIRREL,KLK1,MPO,PRKCI,PON2,CST3,LAMB2,SLCO4C1,UMOD,C…	0.00125535
Proteins/Chemicals Regulating Diseases of Heart Septal Defects, Ventricular	Pathway	27	14	50	Heart Septal Defects, Ventricular	MAPK1,PTK2,MAPK3,DES,TNNT2,FLNA,PSEN1,HOXB7,FABP3,PDGFRA,FOXP1,SMAD4,HEY1,EZH2	0.00127418
Proteins/Chemicals Regulating Diseases of Endotoxemia	Pathway	211	67	31	Endotoxemia	MAPK14,NOS2,AGT,PTGS2,MAPK1,IRS1,CASP1,MAPK3,TGFB1,IL8,IL1B,CASP3,CAT,KCNJ10,CAV1,GSK3B,GRP,PRKCD,MMP2,PARP1,SDC4,HSPB1,TAC1,LEP,HSPD1,EDNRA,HMOX1,XDH,SERPINE1,CXCR1,PPARG,F2R,FN1,OXT,SDC1,F2RL1,F3,CXCR2,ANXA1,SLC7A11,ADCYAP1,RETN,MIF,NR3C1,PCK2,PROC,FST,FLT1,SERPINA1,PTEN,NTS,SERPING1,TXNIP,PLTP,SFTPD,TFPI,CAMP,F2RL3,PRDX2,HNRNPD,PTX3,KCNJ8,F10,EPAS1,HMGA1,TYROBP,EPRS	0.00128284
Proteins/Chemicals Regulating Diseases of nerve disease	Pathway	185	60	32	nerve disease	NOS2,AGT,CD8A,PTGS2,NPY,DNTT,APP,NRG1,IL1B,ABCB1,GCG,JUN,PARP1,HSPB1,BDNF,TAC1,LEP,CLCN3,EDNRA,CRYAB,DDIT3,S1PR1,SOD2,EGR1,AGER,RAB11A,AIF1,TLR2,MFN2,POLG,ADCYAP1,FGFR1,DNM2,NDRG1,ENPP2,BECN1,SCO2,FGFR2,SERPING1,PRG2,HSPB8,SCN9A,AKR1B1,TNFSF12,SIGMAR1,PLP1,SNCA,GARS,MAG,SORT1,PSAP,SYP,PMP22,PNPLA6,GDAP1,KIF1B,OTOF,MPZ,IKBKAP,PRPS1	0.00129335
Proteins/Chemicals Regulating Diseases of Coronavirus Infections	Pathway	36	17	45	Coronavirus Infections	CD8A,RB1,EGFR,EIF4EBP1,CXCL10,ADAM17,TIMP1,STAT1,CTSB,CTSL1,TLR3,ORM1,MBL2,CTSS,IRF3,IFRD1,CLEC4M	0.0013306
Proteins/Chemicals Regulating Diseases of Nerve Sheath Neoplasms	Pathway	33	16	47	Nerve Sheath Neoplasms	NRG1,EGFR,VIM,PDCD4,PAK1,MTOR,RAF1,PTEN,HGFAC,NF1,ANG,BIRC5,MMP13,PDGFRA,HMMR,EYA4	0.00133801
Proteins/Chemicals Regulating Diseases of Seizures	Pathway	467	133	28	Seizures	FGF2,VIP,MAPK14,NOS2,AGT,AQP4,PTGS2,MAPK1,GJA1,CASP8,FOS,NPY,HIF1A,SRD5A1,HRH2,MAP2K1,TGFB1,AKT1,MYC,APP,NRG1,IL1B,NGFR,CASP3,NEU1,ADRB2,KCNJ10,ABCB1,GCG,GRP,CREB1,PDYN,PMCH,JUN,CDH2,ITPR1,CCK,HSPB1,TACR1,BDNF,TAC1,LEP,TSC2,SCN1A,PRNP,PPARG,FOXO1,HSPA8,ADAM17,OXT,ENDOG,MTOR,EGR1,HSPA5,BCL2L11,PSEN1,RGS4,F2RL1,TAU,SLC7A11,MCL1,FYN,ADCYAP1,SLC2A1,SST,CREM,NCAM1,NR3C2,STOM,SLC16A1,PTEN,ABAT,SSTR2,SN…	0.0013573
Proteins/Chemicals Regulating Diseases of embryonic cell viability	Pathway	65	26	39	embryonic cell viability	MAP2K1,MYC,CXCL12,NOTCH1,CHEK1,ADORA3,CXCR4,PPARD,XBP1,SCO2,LIFR,TPM1,MRE11A,DNMT1,TERF1,PHB,BUB1,CITED1,FBXO5,BLM,E2F3,SMARCB1,CITED2,SUV39H1,ZMIZ1,DHX34	0.00145271
Proteins/Chemicals Regulating Diseases of muscle injury	Pathway	346	102	29	muscle injury	FGF2,MAPKAP1,MAPK14,NOS2,CAPN3,AGT,CD8A,PTGS2,MAPK1,GJA1,CASP1,HIF1A,MAPK3,TGFB1,AKT1,DES,IL8,NRG1,IL1B,CASP3,ADRB2,CAT,CAV1,GSK3B,DMD,PRKCD,MMP2,PARP1,HSPB1,TACR1,C5,TAC1,CXCL10,MYOG,HSPD1,CD55,EDNRA,HMOX1,POSTN,TNNT2,PPARG,MB,F2R,SPHK1,SOD2,OXT,AGER,ADORA3,F3,ANXA1,NPM1,TXN,MMP1,STAT1,TNNI3,CXCR4,CYBB,SOD3,ADCYAP1,PLAUR,PPARD,ADIPOQ,MIF,CTSD,B4GALNT2,PROC,TTN,IFNGR1,NR3C2,SOCS1,S100A1,PAPPA,NAM…	0.00146552
Proteins/Chemicals Regulating Diseases of leukocyte infiltration	Pathway	254	78	30	leukocyte infiltration	VIP,MAPK14,NOS2,AGT,AQP4,PTGS2,ROCK1,CASP1,HIF1A,TGFB1,IL8,IL1B,TNFSF10,ALOX5,EGFR,GRP,MMP2,PARP1,NCF1,HSP90AA1,TACR1,C5,CCR5,TAC1,CXCL10,HMOX1,XDH,ETS1,PPARG,AREG,FN1,SOD2,NOTCH1,AGER,F2RL1,TLR2,CXCR2,ANXA1,TXN,MMP1,CXCR4,SOD3,ADCYAP1,PLAUR,RETN,ADIPOQ,SST,PROC,FLT1,ABP1,AOC3,NTS,SERPINF1,IL22,SERPING1,APOD,IRF1,LGALS1,PYCARD,MPO,PGF,SFTPD,GAS6,IL17RA,F2RL3,DNMT1,SLPI,SMAD4,S100A9,TNFSF12,ADAM8,…	0.0015439
Proteins/Chemicals Regulating Diseases of eye degeneration	Pathway	19	11	55	eye degeneration	AKT1,APP,HSP90AA1,EGR1,TAU,PAX6,STK11,PDPK1,DDB1,ATXN1,HSPB7	0.00157413
Proteins/Chemicals Regulating Diseases of Carcinoid Tumor	Pathway	59	24	40	Carcinoid Tumor	FGF2,PTGS2,HRH2,TGFB1,AKT1,ADRB2,GSK3B,GRP,CHGA,ADAM17,NOTCH1,MDM2,MCL1,RAF1,SST,CTGF,NCAM1,SSTR2,NTSR1,HTR2B,ETV6,RUNX1,RASSF1,SYP	0.00170448
Proteins/Chemicals Regulating Diseases of Gastrointestinal Neoplasms	Pathway	107	38	35	Gastrointestinal Neoplasms	VIP,PTGS2,TGFB1,SAT1,EGFR,EIF4EBP1,GRP,CCND1,CCK,CDKN1B,BNIP3,IGF1R,PLAUR,SST,KIT,NTS,DMBT1,NLRP3,MSH2,LGALS3,PDGFRA,MRE11A,HPGD,DNMT1,SMAD4,MTHFR,ETV4,DAPK1,TYMS,NME1,FEN1,RASSF1,RAD50,XAF1,CBR1,MBD4,SPTBN1,GPA33	0.00173129
Proteins/Chemicals Regulating Diseases of Mental Retardation	Pathway	191	61	31	Mental Retardation	SLC4A4,CA2,KCNJ10,DMD,BDNF,CASK,TSC2,PAK1,FLNA,CTNND1,RPS6KA3,TAU,IGF1R,ATRX,STOM,IKBKG,RCAN1,APOH,BRAF,MAOA,ACSL4,PGK1,GAMT,PPT1,SNRPN,PLP1,RELN,DYRK1A,TSN,GTF2I,LIG4,ELOVL4,SLC25A20,MCPH1,PAK3,YWHAE,ITSN1,ZEB2,SLC16A2,DHCR7,CUL4B,TAT,NSUN2,MAN1B1,ASPM,PQBP1,ARHGAP26,HMGCL,POMT1,PMM2,DLG3,ALDH4A1,VPS13B,RAI1,PEPD,TSPAN7,Larp7,PHF8,ZNF41,PHF6,PRRG4	0.00178832
Proteins/Chemicals Regulating Diseases of Osteolysis	Pathway	158	52	32	Osteolysis	MAPK14,PTGS2,PTK2,PTHLH,HIF1A,TGFB1,IL8,IL1B,TNFSF10,EGFR,CDH1,MMP2,HSP90AA1,CXCL10,HSPD1,THBS1,F2R,AREG,CXCL12,ADAM17,TIMP1,CTSK,BMP2,MMP1,GPNMB,CXCR4,IGF1R,PLAUR,ADIPOQ,BSG,CTGF,ENPP2,HSPE1,FLT1,TGFBR1,MYD88,ADAMTS1,SP7,NOG,IKBKG,MMP13,CTSG,ITGAV,CTSS,SMAD4,RELB,SFRP2,SERPINB5,CCL15,ACVR2A,ATP6AP1,NELL1	0.00187918
Proteins/Chemicals Regulating Diseases of Microcephaly	Pathway	53	22	40	Microcephaly	VIP,CAT,CCND1,SLC9A6,CASK,SLC2A1,PAX6,PDPK1,DYRK1A,RAD50,LIG4,MCPH1,BCCIP,PHGDH,MDC1,ORC1,ZEB2,KIF11,SC4MOL,CEP135,ASPM,CDK5RAP2	0.00198071
Proteins/Chemicals Regulating Diseases of endothelial cell dysfunction	Pathway	349	102	29	endothelial cell dysfunction	FGF2,MAPK14,NOS2,AGT,PTGS2,MAPK1,ROCK1,ARG1,GJA1,HRH2,MAPK3,TGFB1,AKT1,IL8,APP,IL1B,MAP3K5,EGFR,ADRB2,CAT,RHOA,CAV1,GCG,ARG2,PARP1,SLC7A1,DUSP1,HSP90AA1,C5,BCL2L1,TAC1,LEP,GSTP1,CBS,HSPD1,EDNRA,HMOX1,XDH,ABCA1,SERPINE1,PPARG,EDNRB,PTGS1,HSPA8,FN1,SOD2,MMP14,PROS1,EGR1,AGER,G6PD,PRKG1,LDLR,F2RL1,F3,TLR2,IAPP,ATP1A1,BMP2,UCP2,CYBB,SOD3,RETN,ADIPOQ,PRKAA2,XBP1,RGS2,ACTB,PROC,NR3C2,FLT1,NPPC,PTEN,S10…	0.00198407
Proteins/Chemicals Regulating Diseases of Congenital, Hereditary, and Neonatal Diseases and Abnormalities	Pathway	73	28	37	Congenital, Hereditary, and Neonatal Diseases and Abnormalities	PTPN11,NCF1,NOTCH1,VWF,CYBB,TF,FGFR2,CYBA,NCF2,SCN9A,MPI,CHD7,COL17A1,PRG4,DPAGT1,BCOR,MTM1,DPM1,SALL1,SLC33A1,ACTC1,MPDU1,ALG3,PMM2,COG8,ALG1,ALG6,TMEM165	0.0019951
Proteins/Chemicals Regulating Diseases of Precursor Cell Lymphoblastic Leukemia-Lymphoma	Pathway	177	57	32	Precursor Cell Lymphoblastic Leukemia-Lymphoma	CYCS,AKT1,MYC,PTPN11,ABCB1,SLC19A1,MMP2,XIAP,HSPB1,BCL2L1,TAC1,CXCL10,GSTP1,CXCL12,MTOR,NOTCH1,TIMP1,F3,MIF,GADD45A,IGFBP3,FLT1,PTEN,IGFBP6,BIRC5,KRAS,SLC29A1,MPO,MLH1,MSH2,S100A8,GAS6,IL16,IGF2BP1,S100A9,IGFBP7,MTHFR,DCXR,MTR,ETV6,GSTM1,CDT1,RUNX1,TCF3,LEF1,HMGA2,HLA-DPB1,TYMS,GABPA,ZFP36L2,MTAP,GRIK2,CYP2D6,TPMT,ZFP36L1,ME2,ITPA	0.0020288
Proteins/Chemicals Regulating Diseases of eye pressure	Pathway	192	61	31	eye pressure	VIP,NOS2,AGT,AQP4,PTGS2,ROCK1,AQP1,GJA1,TGFB1,BID,APP,CAT,RHOA,MYLK,VIM,XIAP,PDYN,HSP90AA1,BDNF,TAC1,EDNRA,HMOX1,SERPINE1,EDNRB,THBS1,CXCL12,FN1,ADORA3,OPTN,MMP3,GPNMB,MIF,CTGF,GADD45A,NPPC,TGFB2,PENK,NTS,CAPN1,TGFBR1,CALB1,GADD45B,PTGER4,LGALS3,SPARC,PVALB,COL4A1,PDE4D,TYR,TYRP1,PFN1,EXT1,GFAP,CYP2D6,CALB2,FOXC1,SPARCL1,LMX1B,LINGO1,WDR36,ANXA3	0.00205151
Proteins/Chemicals Regulating Diseases of Arthritis	Pathway	661	180	27	Arthritis	FGF2,VIP,MAPK14,NOS2,AGT,DCN,CD8A,PTGS2,MAPK1,PTHLH,CASP1,FOS,HIF1A,CYCS,TGFB1,BID,IL8,IL1B,NGFR,TNFSF10,ALOX5,CAT,GSK3B,MMP2,CDK2,JUN,PARP1,CCK,NCF1,TACR1,C5,CCR5,BCL2L1,TRIM63,TAC1,LEP,CXCL10,HSPD1,CD55,MAPK11,HMOX1,ETS1,SERPINE1,PPARG,THBS1,F2R,PTGS1,SPHK1,HSPA8,CXCL12,ADAM17,FN1,COL2A1,MTOR,MMP14,VWF,NR4A1,AGER,TIMP1,BCL2L11,F2RL1,NFE2L2,F3,TLR2,CXCR2,ANXA1,TXN,MMP1,MMP3,STAT1,CXCR4,CYBB,SOD3…	0.00207419
Proteins/Chemicals Regulating Diseases of podocyte disease	Pathway	144	48	33	podocyte disease	FGF2,AGT,PTGS2,MAPK1,TGFB1,IL8,EGFR,CAV1,MMP2,CDK2,PARP1,HSP90AA1,CXCL10,EDNRA,SERPINE1,PPARG,THBS1,ACTN1,ACTN4,FN1,CDKN1B,MTOR,NOTCH1,AGER,TIMP1,CXCR4,SLC2A1,CTGF,SEMA3A,NOX4,MPO,PRKCI,TLR3,GAS6,FBN1,CIB1,CD2AP,SPARC,CFH,CDKN1C,MSN,TNFSF13B,SOSTDC1,PODXL,MYH10,RDX,CD53,COQ2	0.00208008
Proteins/Chemicals Regulating Diseases of Thrombosis	Pathway	460	130	28	Thrombosis	FGF2,MAPK14,NOS2,AGT,DCN,PTGS2,MAPK1,NPY,HIF1A,HRH2,TGFB1,BID,AKT1,IL8,CANT1,ANXA5,APP,GNA13,IL1B,NEU1,EGFR,GSK3B,MYLK,HBG2,PRKCD,MMP2,PARP1,DUSP1,C5,LEP,HSPD1,CD55,EDNRA,HMOX1,SERPINE1,PPARG,THBS1,F2R,PTGS1,CXCL12,ADAM17,CALR,FN1,ARF6,MTOR,PROS1,VWF,EGR1,AGER,TIMP1,PRKG1,ROCK2,TLN1,F2RL1,F3,TLR2,P4HB,ARRB2,MMP1,MMP3,CXCR4,PLAUR,ADIPOQ,ENPP2,ORAI1,PROC,BCAM,TGM2,NR3C2,FLT1,NPPC,CEACAM1,SERPINA1,P…	0.00208066
Proteins/Chemicals Regulating Diseases of Cicatrix, Hypertrophic	Pathway	47	20	41	Cicatrix, Hypertrophic	FGF2,DCN,TGFB1,AKT1,IL1B,EGFR,MMP2,JUN,PPARG,FN1,NOTCH1,TIMP1,MKI67,CTGF,TNC,FST,TGFB2,ADAMTS1,KRT19,BMP1	0.00227129
Proteins/Chemicals Regulating Diseases of thymus morphology	Pathway	91	33	35	thymus morphology	MAPK14,CD8A,HIF1A,AKT1,PTPN11,IL1B,CREB1,JUN,TAC1,LEP,EZR,MTOR,NR4A1,EGR1,BCL2L11,BMP2,FYN,SST,KIT,CFLAR,JAK3,KREMEN1,SMAD4,TAL1,PARP2,TCF3,PIM1,LCP2,SFPQ,NCK1,GABPA,HBP1,CAMLG	0.00235768
Proteins/Chemicals Regulating Diseases of Mitral Valve Stenosis	Pathway	67	26	38	Mitral Valve Stenosis	AGT,ROCK1,PTK2,HIF1A,DES,MAP3K5,ADRB2,CAT,MMP2,CREB1,TNNT2,THBS1,ADAM17,SDC1,TIMP1,ADORA3,FKBP1B,CREM,NR3C2,TIMP3,CTSL1,JUND,SPARC,TNFSF12,THBS4,MYL7	0.00239425
Proteins/Chemicals Regulating Diseases of Pancytopenia	Pathway	67	26	38	Pancytopenia	FGF2,NOS2,CD8A,MAPK1,TGFB1,CXCL12,CXCR4,MCL1,RAF1,STK11,EIF2AK2,BRCA1,TGFBR1,PRF1,GZMB,PCNA,EPAS1,DKC1,RUNX1,SMARCB1,SBDS,ZFP36L2,IFNAR1,FEN1,RUVBL1,TPMT	0.00239425
Proteins/Chemicals Regulating Diseases of diabetic cardiomyopathy	Pathway	81	30	36	diabetic cardiomyopathy	MAPK14,AGT,CASP1,ADRB2,CAT,RHOA,GSK3B,PARP1,HSPD1,HMOX1,XDH,GFPT1,THBS1,FOXO1,SOD2,ATP2A2,RGS4,IAPP,SLC25A4,IGF1R,ADIPOQ,GCA,TTN,SRI,TXNIP,KLK1,DGKZ,ALDH2,ENO1,PIM1	0.00257948
Proteins/Chemicals Regulating Diseases of Carcinoma, Intraductal, Noninfiltrating	Pathway	38	17	43	Carcinoma, Intraductal, Noninfiltrating	NOS2,PTGS2,MYB,MAP3K5,EGFR,XIAP,HSPD1,SERPINE1,NOTCH1,MKI67,APOD,BIRC5,CSNK1E,EZH2,FHIT,FAP,RBBP7	0.00268381
Proteins/Chemicals Regulating Diseases of Joint Diseases	Pathway	106	37	34	Joint Diseases	MAPK14,NOS2,PTHLH,IL8,IL1B,MMP2,TAC1,LEP,ENPP1,CXCL12,COL2A1,F2RL1,NFE2L2,TLR2,MMP1,FYN,ADIPOQ,MIF,SST,TNC,NOD2,ACAN,CTSB,ANG,CTSL1,NLRP3,IL6ST,ITGA2,F2RL3,PTPN6,GPI,B2M,TNFSF13B,ADAMTS4,FSTL1,SYVN1,CILP	0.00278807
Proteins/Chemicals Regulating Diseases of Subarachnoid Hemorrhage	Pathway	124	42	33	Subarachnoid Hemorrhage	VIP,NOS2,AGT,PTGS2,MAPK1,ROCK1,CASP1,CASP8,HIF1A,MAPK3,TGFB1,AKT1,IL8,APP,IL1B,CASP3,ALOX5,MYL2,RHOA,GSK3B,PRKCD,PARP1,BDNF,TAC1,EDNRA,HMOX1,EDNRB,MB,F2R,FN1,BNIP3,F3,CYBB,SOD3,ADIPOQ,TNC,AVPR1A,NPPC,SERPINA1,S100B,NTRK2,ORM1	0.00279958
Proteins/Chemicals Regulating Diseases of Marfan Syndrome	Pathway	23	12	50	Marfan Syndrome	AGT,TGFB1,MMP2,PPARG,FLNA,TGFBR1,COL3A1,TGFBR2,FBN1,FBLN5,FBN2,LTBP1	0.00282123
Proteins/Chemicals Regulating Diseases of Hamartoma	Pathway	23	12	50	Hamartoma	PTGS2,TGFB1,AKT1,TSC2,MTOR,NOTCH1,STK11,PTEN,VHL,PDGFA,MSH3,FBXW7	0.00282123
Proteins/Chemicals Regulating Diseases of Wilms Tumor	Pathway	78	29	36	Wilms Tumor	MAPK1,FOS,MAPK3,TGFB1,MYC,RB1,CDH1,JUN,HSP90AA1,BCL2L1,LRP1,S1PR1,CDKN1B,EGR1,BMP2,STAT1,IGF1R,CTGF,PAX6,NCAM1,SERPINF1,F2RL3,CDH11,CDKN1C,CITED1,MCAM,PODXL,FBXW7,RPL10	0.00284523
Proteins/Chemicals Regulating Diseases of Glaucoma	Pathway	139	46	32	Glaucoma	NOS2,ROCK1,SLC4A4,CA2,GJA1,HIF1A,TGFB1,BID,APP,ADRB2,CALD1,XIAP,CCR5,BDNF,HSPD1,FLNA,FN1,NR4A1,ADORA3,ANXA1,OPTN,GPNMB,SST,CTGF,GADD45A,PAX6,TGM2,TGFB2,PTGER4,SLC1A3,FKBP5,GLUL,A2M,GSTM1,TYRP1,GFAP,TBK1,ANGPTL7,FOXC1,LMX1B,LINGO1,OLFM1,PITX3,WDR36,B3GALTL,TDRD7	0.00299622
Proteins/Chemicals Regulating Diseases of Neurofibrillary Tangles	Pathway	68	26	37	Neurofibrillary Tangles	MAPK14,MAPK1,PTK2,AKT1,APP,CASP3,GSK3B,HSP90AA1,PRNP,HSPA8,PLCD1,SDC1,PSEN1,TAU,TGM2,NCL,RCAN1,F2RL3,TGM1,GLRX,UCHL1,APCS,WARS,A2M,DYRK1A,MAP1B	0.00303329
Proteins/Chemicals Regulating Diseases of Keloid	Pathway	58	23	38	Keloid	AGT,MAPK1,TGFB1,IL1B,CFL1,CAV1,POSTN,SPHK1,FN1,MTOR,MKI67,IGF1R,CTGF,ACTB,MUC2,IGFBP3,TGFB2,COL3A1,FBN1,CAMP,SERPINH1,SFRP2,CTHRC1	0.00312185
Proteins/Chemicals Regulating Diseases of Schizophrenia	Pathway	319	93	29	Schizophrenia	HCRT,FOS,NPY,AKT1,APP,NRG1,IL1B,EGFR,ABCB1,CDC42,CREB1,JUN,CCK,BDNF,TAC1,PRNP,PPARG,THBS1,OXT,AGER,RGS4,SLC7A11,ADRBK2,FYN,CYBB,ADCYAP1,XBP1,HDAC3,NR3C1,SEMA3A,TGM2,NCAM1,CNP,SNAP25,FGFR2,TIMP3,PENK,NTS,GPX1,VLDLR,FAAH,NTSR1,NCS1,S100B,GLO1,NTRK2,TSPO,SLC22A3,DAO,MAOA,PVALB,CSNK1E,GAP43,COMT,NOS1AP,KLK8,MTHFR,B2M,PHB,PDE4D,GSTM1,ALDH1A1,SIGMAR1,HMBS,TYR,FUT8,PDE4B,PLP1,RELN,SNCA,NNMT,NUP85,DTNBP1…	0.00332083
Proteins/Chemicals Regulating Diseases of Aortic Aneurysm, Abdominal	Pathway	136	45	32	Aortic Aneurysm, Abdominal	FGF2,NOS2,AGT,PTGS2,MAPK1,ROCK1,TGFB1,IL8,IL1B,TNFSF10,CAT,PRKCD,MMP2,NCF1,C5,CXCL10,LRP1,SERPINE1,PPARG,ADAM17,SDC1,AGER,TIMP1,CTSK,MMP1,MMP3,CTSD,TGM2,FLT1,TGFBR1,MYD88,CTSL1,PTGER4,NLRP3,COL3A1,CST3,GZMB,TGFBR2,MMP13,PTGES,CFP,CTSG,CD59,CTSC,FBLN5	0.0033245
Proteins/Chemicals Regulating Diseases of Stomach Ulcer	Pathway	107	37	34	Stomach Ulcer	FGF2,VIP,NOS2,PTGS2,MAPK1,NPY,HRH2,TGFB1,IL1B,ADRB2,GRP,MMP2,HSPB1,LEP,HMOX1,PPARG,PTGS1,CXCL12,OXT,APOA4,SDC1,VWF,ANXA1,MMP1,MIF,SST,NR3C1,TGM2,NTS,PTGER4,TFF2,MUC5AC,CAMP,SERPINH1,CTSS,PTPRZ1,LGTN	0.00333879
Proteins/Chemicals Regulating Diseases of Fatty Streak, Arterial	Pathway	230	70	30	Fatty Streak, Arterial	MAPK14,NOS2,AGT,PTGS2,ROCK1,ARG1,GJA1,PTHLH,HIF1A,TGFB1,AKT1,IL8,IL1B,TNFSF10,CAT,NFKBIA,CAV1,MMP2,PARP1,DUSP1,CCR5,CXCL10,HSPD1,EDNRA,SERPINE1,PPARG,THBS1,PTGS1,MMP14,AGER,TIMP1,CTSK,LDLR,HYOU1,F3,TLR2,ARRB2,MMP1,MMP3,UCP2,CYBB,ADIPOQ,MIF,BSG,CTGF,FLT1,PAPPA,TIMP3,NAMPT,PLA2G7,NOX4,MYD88,PTGER4,MPO,PGF,GZMB,TFPI,IL6ST,TXNRD1,MBL2,PTGES,SLPI,PTX3,CTSS,ANXA2,GRN,HDLBP,SEMA4D,CD81,SERP1	0.00336179
Proteins/Chemicals Regulating Diseases of Gliosis	Pathway	118	40	33	Gliosis	FGF2,NOS2,DCN,PTGS2,MAPK1,SLC4A4,PTHLH,MAPK3,TGFB1,APP,IL1B,PTGDS,VIM,BDNF,PRNP,F2R,CXCL12,CDKN1B,NOTCH1,PSEN1,NFE2L2,TAU,TLR2,CXCR4,FST,NF1,CAPN1,KRAS,TXNIP,S100B,TGFBR2,TSPO,PDGFA,BUB1B,CD81,PARK7,SNCA,GFAP,SPARCL1,TARDBP	0.00344889
Proteins/Chemicals Regulating Diseases of Small Cell Lung Carcinoma	Pathway	129	43	33	Small Cell Lung Carcinoma	FGF2,VIP,PTGS2,MAPK1,PTK2,HIF1A,TGFB1,AKT1,IL8,MYC,ABCB1,GRP,CDC42,PARP1,CCK,TAC1,CHGA,THBS1,CXCL12,OXT,NOTCH1,CXCR4,MCL1,IGF1R,RAF1,SST,NCAM1,KIT,PTEN,NTS,IGFBP2,HES1,MPO,MTHFR,ETV6,RUNX1,EZH2,MVP,MYCL1,PTPRF,SYP,REST,INSM1	0.00349728
Proteins/Chemicals Regulating Diseases of Hypoglycemia	Pathway	223	68	30	Hypoglycemia	FGF2,VIP,HCRT,AGT,PTGS2,IRS1,GJA1,PTHLH,NPY,HIF1A,HRH2,AKT1,IL1B,RB1,ADRB2,EIF4EBP1,GCG,GRP,CREB1,PARP1,BDNF,LEP,PRNP,PPARG,FOXO1,CALR,OXT,CPT1A,HSPA5,GCK,UCP2,IGF1R,ADCYAP1,RETN,SCD,SLC2A1,SST,PRKAA2,CARTPT,NR3C1,PCK2,IGFBP3,NR3C2,SLC16A1,PTEN,SSTR2,NAMPT,SLC2A2,PENK,DUSP6,FBP1,CALB1,PIK3R1,MSH2,JUNB,HMGCS2,AGL,MAOA,ACADM,HNRNPA2B1,EPAS1,RALBP1,ACADS,SIRT6,HADH,PITPNA,HADHA,HMGCL	0.00363039
Proteins/Chemicals Regulating Diseases of Wallerian Degeneration	Pathway	62	24	38	Wallerian Degeneration	NOS2,MAPK1,ROCK1,MAPK3,NRG1,IL1B,EGFR,GSK3B,JUN,PTTG1,TLR2,SOCS1,CALB1,MYD88,TLR3,PVALB,CD59,VCP,LAMA2,HPX,LITAF,DPYSL2,ZNRF1,NMNAT1	0.00365286
Proteins/Chemicals Regulating Diseases of Carcinoma, Adenoid Cystic	Pathway	59	23	38	Carcinoma, Adenoid Cystic	NOS2,MAPK1,PTK2,MYB,MAPK3,TGFB1,EGFR,CDH1,CCND1,BDNF,CDKN1B,BSG,CTSD,TNC,NCAM1,KIT,SKP2,TGFBR1,EREG,MCAM,TYMS,RASSF1,REG4	0.00400292
Proteins/Chemicals Regulating Diseases of Hyperglycemia	Pathway	416	117	28	Hyperglycemia	VIP,MAPK14,NOS2,HCRT,AGT,CD8A,MAPK1,IRS1,ROCK1,NPY,MAPK3,TGFB1,AKT1,MYC,NRG1,IL1B,CASP3,EGFR,ADRB2,CAT,RHOA,PTGDS,CAV1,GCG,GRP,CREB1,RPS6KB1,PARP1,CCK,NCF1,BCL2L1,BDNF,TAC1,LEP,HSPD1,EDNRA,HMOX1,XDH,SERPINE1,PPARG,THBS1,FOXO1,DDIT3,ADAM17,KCNH2,FN1,SOD2,CDKN1B,MTOR,VWF,AGER,CPT1A,G6PD,PRKG1,NFE2L2,GCK,TLR2,IAPP,BIRC3,UCP2,IGF1R,CYBB,SOD3,ADCYAP1,PPARD,RETN,ADIPOQ,PC,MIF,SCD,SLC2A1,SST,CTGF,FAM3B,…	0.00402473
Proteins/Chemicals Regulating Diseases of Craniosynostoses	Pathway	33	15	44	Craniosynostoses	FGF2,TGFB1,BMP2,IGF1R,FGFR1,FGFR3,MSX2,FGFR2,DUSP6,TGFBR1,NOG,TGFBR2,SNAI2,MCPH1,NELL1	0.00409181
Proteins/Chemicals Regulating Diseases of Hyperinsulinism	Pathway	205	63	30	Hyperinsulinism	VIP,NOS2,AGT,IRS1,ROCK1,PTHLH,NPY,HIF1A,AKT1,CAV1,GCG,PRKCZ,RPS6KB1,PMCH,CCK,BDNF,LEP,EDNRA,XDH,GFPT1,PPARG,SGK1,FOXO1,ADAM17,KCNH2,MTOR,GNAI2,EGR1,LDLR,GCK,F3,IAPP,UCP2,IGF1R,ADCYAP1,RETN,ADIPOQ,SLC2A1,SST,SEMA3A,PCK2,HK2,CEACAM1,SOCS1,SLC16A1,STAT5A,NOX4,GPX1,MYH2,ELOVL6,KLK1,ANGPTL4,COL3A1,PRKCI,CPE,FBN1,LMNA,FABP2,HADH,VGF,TUB,PSME3,CDH15	0.00413629
Proteins/Chemicals Regulating Diseases of Neoplastic Processes	Pathway	66	25	37	Neoplastic Processes	PTGS2,TGFB1,MYC,RB1,EGFR,CDH1,CCND1,RPS6KB1,LEP,TSC2,SCNN1A,PPARG,AREG,PTTG1,PPARD,MIF,TNC,KIT,NTS,NTSR1,SPARC,FHIT,DAPK1,PTPRT,RNF2	0.00419716
Proteins/Chemicals Regulating Diseases of Ossification, Heterotopic	Pathway	21	11	50	Ossification, Heterotopic	FGF2,PTGS2,PTHLH,HIF1A,TGFB1,LEP,ENPP1,BMP2,NOG,SMAD4,FLNB	0.00421478
Proteins/Chemicals Regulating Diseases of Brain Edema	Pathway	160	51	31	Brain Edema	KCNMA1,NOS2,AGT,AQP4,PTGS2,MAPK1,SLC9A2,AQP1,CASP1,HIF1A,HRH2,TGFB1,AKT1,IL8,IL1B,ALOX5,EGFR,CAV1,PDYN,PARP1,TAC1,EDNRA,HMOX1,XDH,LRP1,F2R,SLC7A11,ADCYAP1,PLAUR,TF,BSG,SLC2A1,AVPR1A,TGM2,FLT1,SERPINF1,KRAS,SLC1A3,ENTPD1,CPT2,PDGFRA,GLUL,MAOA,F2RL3,SERPINH1,CD59,TJP2,TNFSF12,TNFRSF12A,SERPINI1,FGF13	0.00431202
Proteins/Chemicals Regulating Diseases of Muscular Dystrophies, Limb-Girdle	Pathway	27	13	46	Muscular Dystrophies, Limb-Girdle	CAPN3,DMD,CAV3,FLNC,LMNA,TCAP,SGCA,DAG1,SGCB,EMD,SGCG,COL6A1,COL6A2	0.00432327
Proteins/Chemicals Regulating Diseases of Sarcoma, Synovial	Pathway	27	13	46	Sarcoma, Synovial	IL1B,EGFR,ABCB1,CDH1,CCND1,HSP90AA1,MDM2,CRK,IGF1R,NCOA3,NUPR1,YBX1,SS18	0.00432327
Proteins/Chemicals Regulating Diseases of Syndactyly	Pathway	27	13	46	Syndactyly	GJA1,EGFR,NOTCH1,FGFR2,NOG,NID1,SFRP2,JAG2,FBN2,FBLN1,PVRL4,SMOC1,NID2	0.00432327
Proteins/Chemicals Regulating Diseases of Sarcoma, Ewing's	Pathway	80	29	35	Sarcoma, Ewing's	FGF2,VIP,PTK2,NPY,MYC,TNFSF10,CAV1,CDH1,CCND1,PARP1,CCK,HSP90AA1,NR4A3,NOTCH1,IGF1R,IGFBP3,LYN,PDGFRA,PDGFA,CDH11,NID1,EZH2,PBK,EWSR1,AKT1S1,ATF1,STEAP1,STRAP,GSTM4	0.00432711
Proteins/Chemicals Regulating Diseases of Cleft Palate	Pathway	80	29	35	Cleft Palate	NOS2,DCN,ODC1,TGFB1,EGFR,CAT,KCNJ2,GSK3B,MMP2,CASK,COL2A1,BMP2,FGFR1,MSX2,FGFR2,TGFB2,ACAN,MEN1,TGFBR2,TGFBI,BGN,RCAN1,CDKN1C,JAG2,DCP2,ROR2,IRF6,CRISPLD2,RBM10	0.00432711
Proteins/Chemicals Regulating Diseases of Tuberous Sclerosis	Pathway	46	19	40	Tuberous Sclerosis	MAPK1,MAP2K1,AKT1,MYC,RPS6KB1,TSC2,CRYAB,FN1,MTOR,NOTCH1,STK11,PTEN,YWHAB,DDIT4,RHEB,HERC1,DCX,RPS6KA1,FKBP8	0.00433757
Proteins/Chemicals Regulating Diseases of Colitis	Pathway	562	153	27	Colitis	FGF2,VIP,MAPK14,HBEGF,NOS2,AGT,CD8A,PTGS2,MAPK1,CASP1,FOS,NPY,HIF1A,ODC1,MAPK3,CYCS,TGFB1,AKT1,IL8,CANT1,ANXA5,IL1B,MAP3K5,RB1,CASP3,ALOX5,NEU1,CAT,NFKBIA,CAV1,GCG,GRP,MMP2,PMCH,PARP1,CLCN5,DUSP1,TACR1,CCR5,TAC1,SMAD5,LEP,CXCL10,CD55,HMOX1,PRNP,PPARG,F2R,PTGS1,DDIT3,SPHK1,CXCL12,FN1,SOD2,OXT,MTOR,NOTCH1,APOA4,GNAI2,SDC1,AGER,ADORA3,F2RL1,NFE2L2,AIF1,F3,TLR2,CXCR2,ANXA1,ST14,TXN,STAT1,CXCR4,ADCYAP…	0.00438766
Proteins/Chemicals Regulating Diseases of Emphysema	Pathway	149	48	32	Emphysema	FGF2,NOS2,CD8A,MAPK1,TGFB1,IL8,IL1B,CASP3,EGFR,MMP2,CCR5,MYOG,HMOX1,F2R,SOD2,EGR1,NFE2L2,TXN,MMP1,SOD3,ADIPOQ,BSG,FLT1,SERPINA1,TIMP3,SFTPA1,CTSB,TGFBR1,MYD88,SERPING1,PRF1,NRP1,PGF,CST3,GZMB,SFTPD,IL17RA,FBN1,CTSG,SLPI,CTSS,SERPINE2,RGN,IRF7,DDIT4,FUT8,SERPINB1,FLCN	0.00442871
Proteins/Chemicals Regulating Diseases of Alopecia	Pathway	109	37	33	Alopecia	CD8A,PTGS2,CASP1,SRD5A1,ODC1,TGFB1,MYC,IL1B,SAT1,EGFR,CDH1,CREB1,CDK2,TACR1,CCR5,TAC1,PPARG,PLCD1,NOTCH1,SCD,NR3C2,SOX9,CTSL1,NOG,PRF1,GZMB,MAP3K7,SMAD4,LEF1,COL17A1,DPP8,KRT17,DSC2,ZDHHC13,HOXC13,MPZL3,KRT71	0.00472271
Proteins/Chemicals Regulating Diseases of Periodontal Diseases	Pathway	84	30	35	Periodontal Diseases	MAPK14,CD8A,PTHLH,TGFB1,IL8,IL1B,EGFR,MMP2,PARP1,DUSP1,TAC1,HSPD1,HMOX1,FN1,AGER,F2RL1,TLR2,MMP1,MMP3,MIF,MMP8,PYCARD,NLRP3,MMP13,SLPI,CFH,CTSC,MSN,TNFSF12,TNFSF13B	0.00476442
Proteins/Chemicals Regulating Diseases of Cystitis	Pathway	77	28	35	Cystitis	NOS2,AGT,CD8A,PTGS2,MAPK1,MAPK3,IL1B,NGFR,EGFR,CREB1,JUN,PARP1,TACR1,BDNF,TAC1,HMOX1,F2R,CAMK2G,CXCL12,SOD2,F2RL1,CXCR4,ADCYAP1,MIF,TFF2,CAMP,GAP43,CD74	0.00479111
Proteins/Chemicals Regulating Diseases of blood vessel density	Pathway	40	17	41	blood vessel density	FGF2,ACTA2,DNTT,CAT,CAV1,THBS1,CXCL12,NOTCH1,TIMP1,TGM2,NCL,PTN,NAA10,S100P,FAP,RSF1,SULF1	0.00502109
Proteins/Chemicals Regulating Diseases of Pituitary Neoplasms	Pathway	169	53	31	Pituitary Neoplasms	FGF2,VIP,PTGS2,MAPK1,PTHLH,MYB,MAPK3,AKT1,MYC,RB1,EGFR,CAV1,CDH1,CCNE1,HSPB1,LEP,GSTP1,PPARG,CDKN1B,MTOR,CDK4,AIP,PTTG1,TFAP2A,TIMP1,F3,ADCYAP1,BSG,SST,PCSK2,CCNA2,SSTR2,ACVR1B,KRAS,FOLR1,E2F4,NRP1,MEN1,TFPI,IL6ST,LGALS3,CCNB2,HMGA1,CDH13,E2F3,TLE4,PARK7,DAPK1,NRAS,HMGA2,EPS8,RASSF1,SCGN	0.00526917
Proteins/Chemicals Regulating Diseases of leukocyte recruitment	Pathway	281	82	29	leukocyte recruitment	FGF2,VIP,MAPK14,NOS2,AGT,CD8A,PTGS2,ROCK1,GJA1,TGFB1,AKT1,IL8,IL1B,ALOX5,MMP2,TACR1,C5,CCR5,TAC1,LEP,CXCL10,EDNRA,HMOX1,XDH,PRNP,CXCR1,F2R,CXCL12,S1PR1,FN1,APOA4,CDK4,SDC1,VWF,AGER,F2RL1,F3,TLR2,CXCR2,ANXA1,TXN,CXCR4,ADCYAP1,PLAUR,PPARD,ADIPOQ,MIF,BSG,TNC,MUC2,PROC,NPPC,SERPINA1,LYN,AOC3,TGFB2,IL22,LGALS1,TFF2,MPO,ENTPD1,S100A8,IL6ST,TEC,LGALS3,IL16,SPARC,PTX3,JAM2,S100A9,CD9,ADAM8,TNFAIP1,APCS,S…	0.00547802
Proteins/Chemicals Regulating Diseases of Acidosis	Pathway	177	55	30	Acidosis	VIP,MAPK14,NOS2,AGT,MAPK1,SLC4A4,SLC9A2,CA2,PTK2,HIF1A,MAPK3,TGFB1,APP,ADRB2,MYLK,GCG,TNNC1,PDYN,PARP1,C5,EDNRA,XDH,PRNP,TNNT2,CAMK2G,CPT1A,ADORA3,F2RL1,BNIP3,SLC7A7,TNNI3,UCP2,PC,SST,NR3C1,SLC38A2,MLYCD,KCNJ8,ACSL5,ACADS,GSS,SLC25A21,TNNC2,PCCB,ACADL,DBT,ATP6V1E1,MUT,IVD,MCEE,HMGCL,OPA3,GCDH,D2HGDH,NDUFS6	0.00557553
Proteins/Chemicals Regulating Diseases of Lysosomal Storage Diseases	Pathway	57	22	37	Lysosomal Storage Diseases	NEU1,IDS,UCHL1,ARSA,FUCA1,GBA,NPC2,GLA,CTSA,PSAP,GUSB,HEXA,HEXB,AGA,SUMF1,MANBA,GALNS,MAN2B1,PCYOX1,OSTM1,ARSB,CHIT1	0.00558633
Proteins/Chemicals Regulating Diseases of Ataxia	Pathway	147	47	31	Ataxia	NOS2,CD8A,SLC4A4,CASP1,NPY,IL1B,KCNJ10,AIFM1,ITPR1,CCK,SLC9A6,PRNP,RORA,HYOU1,POLG,SLC2A1,TGM2,PTEN,SNAP25,CALB1,MYD88,ACO1,S100B,NTRK2,UCHL1,PRDX4,MBP,SEPP1,HSD17B4,PLP1,RELN,CNTN1,BCCIP,CSTB,LCMT2,USP14,GRID2,ZIC1,ATXN3,ATXN2,ATXN1,PURA,TTBK2,CHD6,PRICKLE1,CA8,SACS	0.00565807
Proteins/Chemicals Regulating Diseases of Infertility, Female	Pathway	64	24	36	Infertility, Female	MAPK1,SAT1,NOTCH1,PLK1,LDLR,MSX2,BANF1,KLF5,MLH1,GLUL,FKBP4,CD9,PDE4D,CCND2,NR2F1,ZFP36L2,EXO1,GUSB,SLBP,EIF5B,DLGAP5,DYNLL1,NUP160,RBM4B	0.00579143
Proteins/Chemicals Regulating Diseases of chondrocyte hypertrophy	Pathway	78	28	35	chondrocyte hypertrophy	PTHLH,HIF1A,TGFB1,IL8,IL1B,GSK3B,CXCR1,CXCL12,AGER,CXCR2,BMP2,CXCR4,CTGF,TGM2,NPPC,SOX9,MYD88,GADD45B,NOG,TGM1,F13A1,CDKN1C,HEY1,TRPS1,DLX6,FLNB,NELL1,UCMA	0.00585943
Proteins/Chemicals Regulating Diseases of Blister	Pathway	129	42	32	Blister	MAPK14,CD8A,PTGS2,ATP2C1,CASP7,IL8,MYC,CASP3,CFL1,RHOA,GSK3B,MMP2,CDK2,PARP1,C5,TAC1,NOTCH1,NFE2L2,BMP2,MMP3,PLAUR,SERPINA1,MBL2,MMP13,KRT18,DSG2,ITGA3,PRKACA,CTNNA1,NID1,CKS1B,COL7A1,KRT5,WEE1,COL17A1,KEAP1,DST,DSC2,ECM2,FREM1,SYNE2,DSC3	0.00616627
Proteins/Chemicals Regulating Diseases of neutrophil recruitment	Pathway	298	86	28	neutrophil recruitment	FGF2,MAPK14,NOS2,AGT,CD8A,PTGS2,ROCK1,GJA1,CASP1,CASP8,TGFB1,IL8,CANT1,IL1B,ALOX5,CAT,PTGDS,GCG,GRP,PARP1,TACR1,C5,TAC1,CXCL10,EDNRA,XDH,SERPINE1,CXCR1,THBS1,CXCL12,SOD2,GNAI2,AGER,ADORA3,F2RL1,TLR2,CXCR2,TXN,ARRB2,MMP3,CXCR4,SOD3,ADCYAP1,PLAUR,ADIPOQ,MIF,LYZ,CTSD,NOD2,PROC,SERPINA1,PTEN,NAMPT,IL22,MMP8,MYD88,LGALS1,PYCARD,MPO,NLRP3,TLR5,TLR3,S100A8,CAMP,F2RL3,JAK3,CTSG,SLPI,TICAM1,S100A9,CTSC,IS…	0.00621645
Proteins/Chemicals Regulating Diseases of Adenocarcinoma, Bronchiolo-Alveolar	Pathway	28	13	44	Adenocarcinoma, Bronchiolo-Alveolar	PTGS2,TGFB1,IL8,MYC,EGFR,GSTP1,TGFBR1,KRAS,MUC4,MUC5AC,TERF1,MUC5B,FHIT	0.00624491
Proteins/Chemicals Regulating Diseases of Choristoma	Pathway	28	13	44	Choristoma	VIP,APP,GNA13,BDNF,FLNA,ADCYAP1,GNA12,DAG1,RELN,DCX,MAP3K4,FLNB,DYX1C1	0.00624491
Proteins/Chemicals Regulating Diseases of DNA Repair-Deficiency Disorders	Pathway	19	10	50	DNA Repair-Deficiency Disorders	BRCA1,RAD51,BLM,DDB1,WRN,EXO1,CBX1,SSRP1,PNPT1,RNF168	0.0063176
Proteins/Chemicals Regulating Diseases of Hermanski-Pudlak Syndrome	Pathway	19	10	50	Hermanski-Pudlak Syndrome	CANT1,RAB27A,CD63,LYST,TYR,CNO,RAB38,AP3B1,BLOC1S3,HPS1	0.0063176
Proteins/Chemicals Regulating Diseases of systolic time interval	Pathway	22	11	47	systolic time interval	NOS2,AGT,ADRB2,TNNC1,MYH6,FKBP1B,TXN,TTN,MYH7,MYBPC3,SMOC1	0.00645614
Proteins/Chemicals Regulating Diseases of heart stiffness	Pathway	22	11	47	heart stiffness	AGT,PTK2,TGFB1,MMP2,FN1,TIMP1,TNNI3,TTN,MYH7,COL3A1,COL1A2	0.00645614
Proteins/Chemicals Regulating Diseases of Drug Toxicity	Pathway	41	17	40	Drug Toxicity	MAP2K1,AKT1,ABCB1,PRNP,PPARG,POLG,BECN1,CTSL1,FOLR1,DHFR,EPHX1,CYP3A4,TDG,KEAP1,TPMT,CYP2B6,HAAO	0.00669779
Proteins/Chemicals Regulating Diseases of Neurofibromatosis 1	Pathway	51	20	38	Neurofibromatosis 1	MAPK1,TGFB1,PTPN11,EGFR,TSC2,PAK1,CXCL12,MTOR,TBP,SDHB,RAF1,STK11,KIT,SOX9,PTEN,NF1,RASA1,TBPL1,RUNX1,DLK1	0.00672936
Proteins/Chemicals Regulating Diseases of blood pressure	Pathway	720	190	26	blood pressure	FGF2,VIP,MAPK14,KCNMA1,NOS2,SLC26A4,HCRT,AGT,PTGS2,MAPK1,ROCK1,ATP2B1,ARG1,AQP1,PTHLH,FOS,NPY,HIF1A,HRH2,MAPK3,TGFB1,BID,AKT1,CANT1,APP,NRG1,IL1B,CASP3,EGFR,ADRB2,CAT,KCNJ2,RHOA,KCNJ10,ABCB1,CAV1,MYLK,GCG,GRP,DMD,MMP2,ARG2,GSR,PDYN,PMCH,PARP1,CCK,NCF1,HSPB1,TACR1,C5,BDNF,TAC1,LEP,CHGA,CBS,CD55,EDNRA,HMOX1,XDH,ATP7A,PPARG,EDNRB,THBS1,SGK1,F2R,PTGS1,SPHK1,CXCL12,ADAM17,FN1,OXT,TFAM,ATP2A2,RORA,PRKG…	0.00675898
Proteins/Chemicals Regulating Diseases of motor complications	Pathway	175	54	30	motor complications	NOS2,AGT,PTGS2,MAPK1,ROCK1,GJA1,SRD5A1,ODC1,BID,APP,IL1B,MAP3K5,PDYN,C5,BDNF,TAC1,PRNP,CAMK2G,OXT,PSEN1,NFE2L2,TAU,FYN,ADCYAP1,SST,CARTPT,NCOA1,PROC,CALB1,MYD88,NOG,MPO,ALAD,NTRK2,NPFF,SERPINE2,COMT,SEPP1,PNP,PARK7,HSD17B4,RELN,SNCA,DYRK1A,SYP,GRID2,ZIC1,GTF2IRD1,DBT,TARDBP,DDC,TOR1A,COL6A1,SGCE	0.00698755
Proteins/Chemicals Regulating Diseases of Blast Crisis	Pathway	48	19	38	Blast Crisis	PTHLH,MYB,MYC,GSK3B,MDM2,FYN,LYN,HES1,GNA12,PTPN6,IRF2,H2AFX,RUNX1,IRF8,NUP98,ZNF423,PCBP2,GAS2,MSI2	0.00737168
Proteins/Chemicals Regulating Diseases of Leukemia, Myeloid	Pathway	138	44	31	Leukemia, Myeloid	MYB,TGFB1,AKT1,MYC,IL1B,TNFSF10,NEU1,ABCB1,HSP90AA1,PICALM,MTOR,NOTCH1,MYH11,RPS6KA3,EGR1,BCAR1,ARRB2,MCL1,FGFR1,SST,SPI1,KIT,SOCS1,KRAS,MPO,HDAC2,MSI1,JUP,JAK3,SET,ETV6,RUNX1,IRF8,EZH2,NUP98,MEIS1,NUP214,NRAS,ZMYM2,OLFM4,CDC23,FOLR2,VENTX,MSI2	0.00771365
Proteins/Chemicals Regulating Diseases of Metaplasia	Pathway	172	53	30	Metaplasia	MAPK14,HBEGF,CD8A,PTGS2,MAPK1,HIF1A,MAPK3,TGFB1,IL1B,ALOX5,EGFR,ADRB2,CCND1,LEP,ENPP1,PPARG,F2R,AREG,NOTCH1,BCL2L11,TLR2,CXCR2,STAT1,ADIPOQ,STK11,SOX9,SERPINA1,PTEN,TGFB2,HDC,MYD88,KRAS,KLK1,TFF2,VHL,PRKCI,RBP1,CLU,MUC5AC,PTPN6,CTSG,SLPI,CYSLTR1,MGP,PNRC1,APCS,PIM1,IFNAR1,CRABP1,KRT17,PNN,NELL1,UQCRC2	0.00772187
Proteins/Chemicals Regulating Diseases of Glomerulosclerosis, Focal Segmental	Pathway	222	66	29	Glomerulosclerosis, Focal Segmental	FGF2,MAPK14,HBEGF,NOS2,AGT,DCN,CD8A,PTGS2,ROCK1,CASP1,TGFB1,AKT1,MYC,EGFR,RHOA,MMP2,CCNE1,LEP,CD55,EDNRA,SERPINE1,PPARG,EDNRB,THBS1,F2R,CXCL12,ACTN4,FN1,MTOR,NOTCH1,AGER,LDLR,FYN,PLAUR,ADIPOQ,MIF,SLC2A1,CTGF,TGM2,NR3C2,FLT1,CCNA2,COX1,TXNIP,PYCARD,CCNB1,COL3A1,GNA12,PRKCI,CLU,ATP6AP2,BGN,CUX1,MMP13,CD2AP,SPARC,SERPINH1,CD59,NOV,NCK1,RAPSN,PREP,COL4A5,CCNI,ZHX3,INF2	0.00774041
Proteins/Chemicals Regulating Diseases of mammary gland involution	Pathway	55	21	37	mammary gland involution	AKT1,MYC,CCND1,BCL2L1,IGFBP5,FN1,OXT,TIMP1,MDM2,MMP3,TIMP3,STAT5A,FABP3,CTSL1,IRF1,KLKB1,MUC4,CLU,CDC25B,PHB2,DYNLL1	0.00777522
Proteins/Chemicals Regulating Diseases of Aging, Premature	Pathway	55	21	37	Aging, Premature	TGFB1,PARP1,SOD2,TFAM,BRCA1,PDPK1,IKBKG,LMNA,BUB1B,GRN,CDK7,RGN,DKC1,TP63,XRCC5,HELLS,WRN,SIRT6,NHP2,WRNIP1,ZMPSTE24	0.00777522
Proteins/Chemicals Regulating Diseases of Peritoneal Neoplasms	Pathway	62	23	36	Peritoneal Neoplasms	GJA1,TGFB1,TNFSF10,CDH1,GRP,ETS1,PPARG,CXCL12,ID1,TFAP2A,CXCR4,ADIPOQ,CTGF,FLT1,CTSB,CFLAR,IL6ST,TGFBI,CYR61,PGK1,PTP4A3,MUC16,REG4	0.00796701
Proteins/Chemicals Regulating Diseases of Dementia	Pathway	116	38	32	Dementia	AGT,PTGS2,ARG1,IL8,APP,CFL1,GSK3B,MMP2,DUSP1,HSPB1,CCR5,BDNF,PRNP,CXCL12,CDK6,PSEN1,TAU,CXCR4,EIF2AK2,CST3,ALDH2,GAP43,DNMT1,GRN,CD9,PEBP1,MTHFR,TYROBP,SERPINI1,BCHE,SNCA,MTDH,SNCB,ATXN1,TARDBP,ITM2B,FUS,CHIT1	0.00807218
Proteins/Chemicals Regulating Diseases of Albuminuria	Pathway	169	52	30	Albuminuria	NOS2,AGT,DCN,CD8A,PTGS2,ROCK1,CASP1,TGFB1,IL8,NEU1,CAT,RHOA,PTGDS,GCG,PARP1,CCK,MYH6,SERPINE1,PPARG,EDNRB,SGK1,CXCL12,CDKN1B,NOTCH1,CUBN,AGER,TLR2,ADIPOQ,SLC2A1,CTGF,SEMA3A,HSPE1,TGM2,NR3C2,FLT1,SERPINF1,NOX4,PYCARD,LAMB2,LGALS9,TGFBI,CFB,BGN,MMP13,CD2AP,CTSG,HSPG2,NOV,PLP1,SEC14L2,RAB38,MYO1E	0.00853349
Proteins/Chemicals Regulating Diseases of Central Nervous System Diseases	Pathway	135	43	31	Central Nervous System Diseases	MAPK14,NOS2,CD8A,MAPK1,ROCK1,MAPK3,TGFB1,APP,CASP3,RHOA,ABCB1,VIM,PRKCD,PMCH,PARP1,C5,TAC1,CXCL10,TSC2,PPARG,PTGS1,CXCL12,FN1,TIMP1,F2RL1,TAU,POLG,TF,PROC,NTS,CALB1,FAAH,SLC6A2,S100B,IL6ST,TSPO,APOH,MBP,PLP1,SNCA,GFAP,SNCB,PTBP2	0.00855552
Proteins/Chemicals Regulating Diseases of leiomyocyte hypertrophy	Pathway	52	20	37	leiomyocyte hypertrophy	FGF2,AGT,FOS,TGFB1,AKT1,DES,EIF4EBP1,GSK3B,GRP,RPS6KB1,LEP,EDNRA,EIF4E,MTOR,NFATC3,TNC,ACTG1,CYBA,DDAH1,PDGFRA	0.00856722
Proteins/Chemicals Regulating Diseases of Hyperhomocysteinemia	Pathway	52	20	37	Hyperhomocysteinemia	NOS2,AGT,PTGS2,CAT,PARP1,CBS,ACTN4,PROC,BHMT,GPX1,NLRP3,NCF2,MPST,CTH,DDAH1,COMT,MTHFR,MTR,PLP1,DYRK1A	0.00856722
Proteins/Chemicals Regulating Diseases of Hematologic Neoplasms	Pathway	173	53	30	Hematologic Neoplasms	MAPK1,MYB,TGFB1,AKT1,MYC,PTPN11,TNFSF10,ABCB1,CDH1,CCNE1,PARP1,THBS1,CXCL12,FN1,SOD2,NOTCH1,EGR1,NPM1,STAT1,MCL1,FGFR1,FGFR3,SPI1,HDAC3,BRCA1,NCAM1,KIT,STAT5A,NF1,BIRC5,IRF1,KRAS,MLH1,KAT5,PDGFRA,JAK3,HMGA1,BCL6,B2M,TAL1,MTR,ETV6,RUNX1,MSH3,MEIS1,PIM1,P2RX5,NRAS,MYCL1,UBA2,MAPKAPK5,SAMSN1,PACRG	0.00872812
Proteins/Chemicals Regulating Diseases of Pterygium	Pathway	42	17	39	Pterygium	FGF2,PTGS2,IL8,MMP2,GSTP1,POSTN,TIMP1,F3,MMP1,MMP3,TGM2,TIMP3,MMP13,MMP10,CHRNA1,IRF6,CHRNG	0.00879885
Proteins/Chemicals Regulating Diseases of Cysts	Pathway	314	89	28	Cysts	FGF2,VIP,HBEGF,AGT,CD8A,MAPK1,ROCK1,AQP1,ODC1,MAPK3,TGFB1,CANT1,MYC,NRG1,NGFR,CASP3,EGFR,CFL1,RHOA,CDH1,GSK3B,GCG,P2RY4,CDC42,MMP2,CDK2,EDNRA,TSC2,POSTN,FN1,ARF6,MTOR,NOTCH1,MYH11,AGER,TIMP1,ROCK2,BCL2L11,RAB11A,CXCR4,SST,PCK2,FST,FLT1,PRKD2,PTEN,CCNA2,FGFR2,TGFB2,RAB8A,IL22,KRAS,PTGER4,VHL,PCNA,UMOD,TPM1,EXOC5,MPP5,LGALS3,CUX1,MMP13,MAOA,ITGA2,SPARC,COL4A1,AMH,SFRP4,DHFR,NPHP1,SMAD4,IFT88,EPAS1,…	0.00907459
Proteins/Chemicals Regulating Diseases of Corneal Neovascularization	Pathway	143	45	31	Corneal Neovascularization	FGF2,NOS2,AGT,CD8A,PTGS2,IRS1,NPY,TGFB1,IL8,IL1B,MMP2,THBS2,JUN,CCR5,FHL2,LEP,CXCL10,PPARG,THBS1,MMP14,SDC1,FYN,ADIPOQ,MIF,SST,PAX6,FLT1,S100A1,SERPINF1,TGFBR1,ANG,LGALS1,PGF,S100A8,EPHA2,FIGF,ITGAV,COL4A2,ANGPTL1,VASH1,SLIT2,CXCL14,BAI1,FOXC1,IL13RA1	0.00914013
Proteins/Chemicals Regulating Diseases of Paraplegia	Pathway	26	12	44	Paraplegia	CASP3,PDYN,PSEN1,MBP,PLP1,SPG7,SPAST,AFG3L2,NIPA1,KIF5A,CCT5,SPG20	0.0092169
Proteins/Chemicals Regulating Diseases of perineural invasion	Pathway	26	12	44	perineural invasion	MMP2,BDNF,CXCL12,MMP3,CXCR4,NCAM1,SNCG,PTN,SEMA4D,MCAM,CD74,MAPRE2	0.0092169
Proteins/Chemicals Regulating Diseases of Mitochondrial Diseases	Pathway	49	19	38	Mitochondrial Diseases	VIM,AIFM1,HSPD1,SOD2,TFAM,POLG,SCO2,HSPA9,ATP5A1,DAPK1,ADCK3,LRPPRC,MTERFD1,GFER,UQCRB,SLC25A26,MRPS22,PPRC1,ERAL1	0.00943209
Proteins/Chemicals Regulating Diseases of Anemia	Pathway	267	77	28	Anemia	FGF2,AGT,CD8A,MAPK1,MYB,HIF1A,TGFB1,CAMK4,AKT1,IL8,IL1B,RB1,TNFSF10,NEU1,RHOA,AIFM1,GSR,TMOD1,BCL2L1,LEP,MTOR,CHEK1,TFAP2A,G6PD,NFE2L2,ST14,TXN,PALLD,RAC2,UCP2,TF,MIF,SPI1,PKLR,KIT,FECH,STAT5A,E2F4,PRF1,ACO1,GAS6,LGALS3,STAT5B,CD59,CDC25B,NT5C3,LGR4,ALAS2,CA3,EPAS1,TAL1,TPI1,RUNX1,RPS19,SMARCB1,HBG1,PIM1,GMNN,TSC22D3,GBA,NFE2,SLC11A1,EIF2AK1,SPTB,ANXA7,KLF3,ATG7,NR2C1,MELK,ACVR2A,EXOC6,DYRK3,TIA1…	0.00947821
Proteins/Chemicals Regulating Diseases of Rectal Neoplasms	Pathway	39	16	40	Rectal Neoplasms	VIP,CASP8,HIF1A,EGFR,BCL2L1,EZR,SERPINE1,CALR,TXNRD1,MTHFR,FHIT,EPCAM,TYMS,NME1,CD248,TXNRD3	0.00957872
Proteins/Chemicals Regulating Diseases of Carcinoma, Papillary	Pathway	39	16	40	Carcinoma, Papillary	PTGS2,CAV1,CREB1,DUSP1,PLK1,ST14,SLC2A1,CLDN7,LGALS3,BRAF,S100A4,ANXA2,KRT19,S100A10,S100A2,NAA15	0.00957872
Proteins/Chemicals Regulating Diseases of Tuberculosis	Pathway	279	80	28	Tuberculosis	MAPK14,NOS2,CD8A,MAPK1,ARG1,CASP1,CYCS,TGFB1,AKT1,IL8,IL1B,MAP3K5,CASP3,ALOX5,CAT,ABCB1,C5,BCL2L1,LEP,CXCL10,HSPD1,HMOX1,HSPA8,TLR2,MMP1,CXCR4,CYBB,TF,PC,MIF,NOD2,PCK2,PROC,IFNGR1,BRCA1,SOCS1,SFTPA1,CTSB,IL22,IL10RA,MYD88,IRF1,PYCARD,PRF1,MPO,FDXR,S100A8,SFTPD,IL6ST,LGALS9,MBL2,GLUL,FDX1,LPO,EPX,CAMP,PTPN6,MRC1,TH1L,S100A9,CYP3A4,B2M,PYCR1,CYP51A1,MBP,MARCO,LYPLA1,SLC11A1,TYMS,DHX9,DUT,NNT,RAB14,…	0.00962868
Proteins/Chemicals Regulating Diseases of Spastic	Pathway	20	10	47	Spastic	ROCK1,IL1B,EIF4EBP1,Myl9,RPS6KB1,TAC1,EDNRB,MTOR,ADIPOQ,PCNA	0.00966218
Proteins/Chemicals Regulating Diseases of Heart Valve Diseases	Pathway	20	10	47	Heart Valve Diseases	MAPK1,GJA1,MAPK3,TGFB1,KCNJ2,HMOX1,POSTN,EGR1,SOX9,HTR2B	0.00966218
Proteins/Chemicals Regulating Diseases of Ependymoma	Pathway	20	10	47	Ependymoma	TGFB1,IL8,MDM2,ANXA1,TACC2,TNC,TGFB2,PDGFRA,AMH,NF2	0.00966218
Proteins/Chemicals Regulating Diseases of cognitive impairment	Pathway	228	67	29	cognitive impairment	VIP,NOS2,AGT,PTGS2,MAPK1,MAPK3,AKT1,APP,IL1B,CFL1,GSK3B,DMD,PRKCZ,BDNF,LRP1,PRNP,PPARG,FOXO1,MTOR,PSEN1,TAU,FYN,CYBB,SOD3,SST,NR3C1,PROC,NCAM1,NR3C2,NTS,PLD2,ACAT1,MYD88,SERPING1,GADD45B,NCS1,TLR3,CST3,HDAC2,IL16,GLUL,PVALB,UCHL1,SET,S100A9,COMT,ENO1,ACSL4,SIGMAR1,BCHE,RELN,SNCA,DYRK1A,GTF2I,GRIK2,PAK3,DTNBP1,YWHAE,INPP1,DHCR7,GTF2IRD1,UBQLN1,ANKRD11,ADNP,CYP46A1,SC5DL,SGCE	0.00967212
Proteins/Chemicals Regulating Diseases of Placenta Accreta	Pathway	63	23	35	Placenta Accreta	AGT,PTHLH,HIF1A,TGFB1,IL8,PTPN11,EGFR,MMP2,XIAP,LEP,SERPINE1,PPARG,TIMP1,UCP2,ADIPOQ,IGFBP3,IRF1,SFRP4,CDKN1C,FTH1,PHLDA2,TFPI2,GRB10	0.00984457
Proteins/Chemicals Regulating Diseases of Neuroendocrine Tumors	Pathway	63	23	35	Neuroendocrine Tumors	PTGS2,MYC,CDH1,PRKCD,CCNE1,JUN,ADAM17,MTOR,NOTCH1,IGF1R,RAF1,SST,CTGF,SOCS1,PTEN,SSTR2,SLC3A2,KRAS,E2F4,MEN1,SLC7A5,DLK1,INSM1	0.00984457
Proteins/Chemicals Regulating Diseases of Barrett Esophagus	Pathway	46	18	38	Barrett Esophagus	NOS2,PTGS2,HIF1A,TGFB1,MYC,EGFR,CCND1,TAC1,LEP,GSTP1,SOD2,HSP90B1,MKI67,ADIPOQ,CDH17,PCNA,CDH13,WIF1	0.0103736
Proteins/Chemicals Regulating Diseases of neuron network morphology	Pathway	268	77	28	neuron network morphology	FGF2,HCRT,AGT,NPY,TGFB1,AKT1,APP,NRG1,IL1B,EGFR,CFL1,GCG,DMD,CREB1,PDYN,PMCH,CDH2,CCK,TACR1,BDNF,TAC1,LEP,TSC2,PRNP,PPARG,THBS1,OXT,NOTCH1,CTNND1,IAPP,IGF1R,SST,TNC,PAX6,RGS2,SEMA3A,NCAM1,KIT,PTEN,NTS,NPR1,PTGER4,NRP1,SLC1A3,SMAD1,NTRK2,SPARC,PVALB,GAP43,CDH11,F13A1,FOXP1,GRN,COMT,TYROBP,CACNA1G,CXCL14,RELN,SNCA,CSPG5,NRCAM,SPON1,GFAP,CNTN1,SDC3,CALB2,PIAS2,PTPN4,SYNE1,APBA2,SYNE2,TPBG,CNDP2,SLIT…	0.0104182
Proteins/Chemicals Regulating Diseases of Lung Diseases	Pathway	272	78	28	Lung Diseases	VIP,MAPK14,NOS2,CD8A,MAPK1,FOS,HIF1A,MAP2K1,TGFB1,AKT1,IL8,APP,IL1B,ALOX5,EGFR,CAT,CAV1,GRP,MMP2,JUN,DUSP1,TACR1,C5,TAC1,CXCL10,HMOX1,SERPINE1,PPARG,THBS1,F2R,AREG,SPHK1,FN1,OXT,SDC1,EGR1,AGER,NFE2L2,CAV2,F3,TLR2,CXCR2,STAT1,BIRC3,SOD3,ADIPOQ,BSG,CTGF,PROC,IFNGR1,FLT1,CEACAM1,SERPINA1,SFTPA1,NAMPT,STAT5A,CTSB,MYD88,AMBP,PRF1,TFF2,MPO,S100A8,SCNN1B,PDGFRA,CAMP,KRT18,CTSG,SLPI,PTX3,S100A9,FBLN5,RUN…	0.0104689
Proteins/Chemicals Regulating Diseases of Herpesviridae Infections	Pathway	53	20	37	Herpesviridae Infections	MAPK14,CD8A,PTGS2,MAPK1,MAPK3,MAP2K1,BID,IL8,CXCL10,BCL2L11,SLC7A11,KIT,ANG,IRF1,TLR3,EPHA2,ITGA3,IRF7,CREBZF,EEF1D	0.0107897
Proteins/Chemicals Regulating Diseases of Malformations of Cortical Development	Pathway	33	14	41	Malformations of Cortical Development	NRG1,IL1B,TSC2,PSEN1,FGFR3,PAX6,STK11,ZNF423,RELN,DCX,CBLN1,SRPX2,TUBB2B,TUBA8	0.011233
Proteins/Chemicals Regulating Diseases of endothelial cell viability	Pathway	43	17	38	endothelial cell viability	AGT,CASP2,AKT1,APP,CASP3,PARP1,LEP,NOTCH1,TNC,XBP1,HDAC3,SEMA3A,FLT1,BIRC5,PGF,COL4A1,ASS1	0.0113945
Proteins/Chemicals Regulating Diseases of Idiopathic Pulmonary Fibrosis	Pathway	111	36	32	Idiopathic Pulmonary Fibrosis	FGF2,MAPK14,NOS2,AGT,PTGS2,MAPK1,MAPK3,TGFB1,IL8,IL1B,TNFSF10,EGFR,CAV1,MMP2,TAC1,SERPINE1,EDNRB,SDC1,AGER,NFE2L2,ANXA1,CXCR4,DDR1,IGFBP3,SOCS1,ACADVL,SFTPA1,HGFAC,NOX4,TGFBR1,LGALS3,SPARC,KRT18,SERPINH1,TPMT,SFTPA2	0.0115866
Proteins/Chemicals Regulating Diseases of body weight	Pathway	458	124	27	body weight	FGF2,EIF2S1,VIP,MAPK14,NOS2,HCRT,AGT,PTGS2,IRS1,FOS,NPY,HRH2,PTPN11,APP,IL1B,MAP3K5,RB1,ALOX5,EGFR,ADRB2,KCNJ10,ABCB1,GCG,GRP,RPS6KB1,PDYN,PMCH,PARP1,CCK,BDNF,FHL2,LEP,MYH6,HMOX1,LRP1,PRNP,SERPINE1,PPARG,SGK1,FOXO1,OXT,COL2A1,CDK4,RPS6KA3,CPT1A,CTSK,LDLR,MDM2,RGS4,NFE2L2,GCK,IAPP,UCP2,FYN,SOD3,PPARD,RAF1,FGFR1,RETN,ADIPOQ,SCD,SST,PRKAA2,CARTPT,PNLIP,ADIPOR1,ZNF384,PCK2,PROC,IGFBP3,HK2,PCSK2,TGFB2…	0.0116185
Proteins/Chemicals Regulating Diseases of Peripheral Nervous System Diseases	Pathway	126	40	31	Peripheral Nervous System Diseases	AQP4,ROCK1,ANXA5,NGFR,CASP3,EGFR,PDYN,PARP1,HSP90AA1,BDNF,TAU,SLC12A6,MFN2,POLG,NDRG1,ELOVL6,NCS1,PGF,YARS,LMNA,MBP,DAG1,LAMA2,TFDP1,PLP1,GARS,MAG,LITAF,PMP22,MTM1,ATXN1,GDAP1,KIF1B,DST,OTOF,MPZ,IKBKAP,KIF5A,CCT5,PRPS1	0.0116847
Proteins/Chemicals Regulating Diseases of Hypopigmentation	Pathway	50	19	37	Hypopigmentation	CD8A,TGFB1,CCR5,EDNRB,F2RL1,GPNMB,KIT,DUSP6,PRF1,DCT,RAB27A,SLC45A2,MITF,TYR,TYRP1,VPS33A,TBX15,STX5,HPS1	0.0119295
Proteins/Chemicals Regulating Diseases of Oligodendroglioma	Pathway	30	13	41	Oligodendroglioma	EGFR,CCND1,CDK4,TNC,IGFBP2,DMBT1,IDH1,PCNA,LGALS3,CYR61,CAMTA1,FUBP1,GALNS	0.0120746
Proteins/Chemicals Regulating Diseases of Spastic Paraplegia, Hereditary	Pathway	30	13	41	Spastic Paraplegia, Hereditary	HSPD1,CYP7B1,PLP1,ATXN2,MAP1B,REEP1,SLC33A1,SPG7,SPAST,NIPA1,KIF5A,SPG20,SPG21	0.0120746
Proteins/Chemicals Regulating Diseases of astrogliosis	Pathway	108	35	32	astrogliosis	FGF2,VIP,NOS2,AQP4,PTGS2,MAPK1,TGFB1,APP,NRG1,IL1B,NGFR,EGFR,CREB1,TACR1,TAC1,TSC2,PRNP,EDNRB,F2R,S1PR1,SOD2,NOTCH1,AIF1,TLR2,NR3C1,NCAM1,PTEN,TGFBR1,S100B,CLU,TSPO,SPARC,GFAP,WDR77,RGS10	0.0128818
Proteins/Chemicals Regulating Diseases of Endomyocardial Fibrosis	Pathway	223	65	29	Endomyocardial Fibrosis	FGF2,MAPK14,HBEGF,NOS2,AGT,DCN,PTGS2,ROCK1,PTK2,NPY,TGFB1,AKT1,MAP3K5,PRKCD,MMP2,EDNRA,HMOX1,POSTN,SERPINE1,PPARG,EDNRB,SGK1,SPHK1,MTOR,SDC1,AGER,TIMP1,F3,MMP1,CXCR4,IGF1R,CYBB,SOD3,ADCYAP1,PPARD,ADIPOQ,CTGF,PRKAA2,CASQ1,FST,NR3C2,NPPC,PTEN,NAMPT,SERPINF1,NOX4,GPX1,MYD88,NPR1,MPO,KLF5,COL3A1,TRDN,PCNA,ALDH2,BGN,LGALS3,PDGFRA,LMNA,PDGFA,TSC22D1,IRF3,TNXB,PREP,LMCD1	0.0128866
Proteins/Chemicals Regulating Diseases of Neoplasms, Plasma Cell	Pathway	27	12	42	Neoplasms, Plasma Cell	FGF2,MYC,CASP3,MMP2,CCND1,BCL2L1,NPM1,STAT1,IGF1R,SOCS1,PTEN,FOXP1	0.0128871
Proteins/Chemicals Regulating Diseases of Periodontitis	Pathway	86	29	33	Periodontitis	MAPK14,NOS2,PTGS2,IL8,IL1B,ALOX5,MMP2,DUSP1,C5,TAC1,HSPD1,SERPINE1,AGER,TIMP1,F2RL1,MMP1,MMP3,BSG,NR3C1,NOD2,IFNGR1,MMP8,ALDH2,MMP13,PTGES,SLPI,F10,CTSC,BMP1	0.0130848
Proteins/Chemicals Regulating Diseases of Salivary Gland Neoplasms	Pathway	47	18	37	Salivary Gland Neoplasms	TGFB1,MYC,EGFR,CDH2,SPHK1,MDM2,ADIPOQ,TNC,BRCA1,NCAM1,TIMP3,TGFBR1,BIRC5,UCHL1,FHIT,TSC22D1,NME1,CRTC1	0.013183
Proteins/Chemicals Regulating Diseases of Vitreoretinopathy, Proliferative	Pathway	61	22	35	Vitreoretinopathy, Proliferative	FGF2,MAPK14,DCN,CASP8,TGFB1,AKT1,IL8,IL1B,TAC1,CRYAB,FN1,MTOR,MIF,CTGF,TNC,TGM2,TGFB2,COL3A1,TGFBR2,PDGFRA,TGM1,EMP2	0.0134157
Proteins/Chemicals Regulating Diseases of Heart Rupture	Pathway	24	11	44	Heart Rupture	AGT,TGFB1,EGFR,MMP2,SDC4,FHL2,SERPINE1,FLNC,TIMP3,IL6ST,SPARC	0.0136213
Proteins/Chemicals Regulating Diseases of Liposarcoma	Pathway	24	11	44	Liposarcoma	FOS,AKT1,JUN,PPARG,DDIT3,CDK4,SPI1,HMGA2,PRG4,TAF15,FUS	0.0136213
Proteins/Chemicals Regulating Diseases of Leukemia, Lymphocytic, Acute, L1	Pathway	24	11	44	Leukemia, Lymphocytic, Acute, L1	ABCB1,GSK3B,CXCL12,MTOR,MDM2,MIF,NR3C1,ETV6,GSTM1,DCK,ARID5B	0.0136213
Proteins/Chemicals Regulating Diseases of Teratoma	Pathway	79	27	33	Teratoma	AKT1,MYC,EGFR,CAT,ABCB1,CDH1,HSP90AA1,SOD2,TAU,F3,TXN,STAT1,MIF,SST,NR3C1,PTEN,TGFB2,BIRC5,KRAS,CYP2E1,HDAC1,DHFR,GRN,RAD51,EPHX1,AFMID,ALDH9A1	0.0136974
Proteins/Chemicals Regulating Diseases of skin wrinkling	Pathway	21	10	45	skin wrinkling	THBS1,IGFBP5,AGER,MMP1,BSG,S100A8,GZMB,TGFBR2,RAD9A,MMP10	0.0142017
Proteins/Chemicals Regulating Diseases of Heart Failure, Diastolic	Pathway	21	10	45	Heart Failure, Diastolic	AGT,ROCK1,CAV1,MMP2,EDNRA,XDH,ADIPOQ,CTGF,NR3C2,ANKRD1	0.0142017
Proteins/Chemicals Regulating Diseases of Anoxia	Pathway	158	48	30	Anoxia	FGF2,EIF2S1,VIP,MAPK14,HBEGF,NOS2,AGT,CD8A,MAPK1,NPY,HIF1A,MAPK3,TGFB1,AKT1,IL1B,CASP3,ALOX5,EGFR,GSK3B,CCND1,LEP,CD55,EZR,XDH,TNNT2,SERPINE1,EDNRB,MB,HSPA8,FN1,SOD2,NOTCH1,F2RL1,SLC25A4,BMP2,STAT1,UCP2,TF,PPA1,CCNA2,SIRT2,GPD1,SERPING1,PCNA,F10,TTK,COX4I1,GRIN3A	0.0143492
Proteins/Chemicals Regulating Diseases of Hepatitis	Pathway	236	68	28	Hepatitis	NOS2,CD8A,PTGS2,CASP8,HRH2,CYCS,TGFB1,BID,IL8,ANXA5,IL1B,TNFSF10,CASP3,EGFR,GCG,MMP2,CCND1,ARF1,PRKCZ,JUN,PARP1,TACR1,CCR5,LEP,CXCL10,HSPD1,HMOX1,ADAM17,NOTCH1,BCL2L11,ADORA3,TXN,STAT1,RAF1,RETN,ADIPOQ,MIF,SCD,TNC,CEACAM1,SOCS1,SERPINA1,PTEN,NAMPT,IL22,MMP8,RNASEL,IRF1,LGALS1,PRF1,FADD,CYP2E1,GPT,TLR3,IL6ST,IL17RA,ORM1,LGALS3,KRT18,HNMT,F10,RAN,NFKB2,SLC5A8,PDIA4,FGL2,LECT2,TNFAIP8L2	0.0145065
Proteins/Chemicals Regulating Diseases of muscle abnormality	Pathway	83	28	33	muscle abnormality	AGT,PTGS2,MAPK1,PTK2,TGFB1,AKT1,MYC,NRG1,ADRB2,GSK3B,WASL,LEP,NR4A3,EIF4E,MTOR,ID2,EIF3F,FST,NCAM1,PTEN,EIF4G1,HSPG2,DLK1,TEAD4,CDH15,IL13RA1,ANKRD2,SMPX	0.0145784
Proteins/Chemicals Regulating Diseases of Death, Sudden, Cardiac	Pathway	58	21	35	Death, Sudden, Cardiac	NOS2,AGT,ROCK1,GJA1,TGFB1,DES,ADRB2,CDH2,EDNRA,TNNT2,PPARG,KCNH2,CALR,ATP2A2,FKBP1B,NR3C2,TPM1,LMNA,CASQ2,NUP155,SP4	0.0149223
Proteins/Chemicals Regulating Diseases of Meningioma	Pathway	76	26	33	Meningioma	FGF2,AQP4,PTHLH,TGFB1,AKT1,IL1B,TNFSF10,EGFR,ABCB1,CDH1,ETS1,NOTCH1,F3,BMP2,SST,SEMA3A,GPX1,LGALS1,ITGA3,SMARCB1,NF2,UBE2C,EPB41L3,NME1,TLE3,YWHAE	0.0152659
Proteins/Chemicals Regulating Diseases of Lymphoma, Large B-Cell, Diffuse	Pathway	117	37	31	Lymphoma, Large B-Cell, Diffuse	MAPK1,TGFB1,AKT1,DNTT,MYC,CAT,CDH1,VIM,XIAP,RPS6KB1,HSP90AA1,SMAD5,DDIT3,S1PR1,SOD2,TIMP1,TXN,MMP3,XBP1,SPI1,HDAC3,FLT1,HGFAC,LGALS1,BCL10,FOXP1,HMMR,BCL6,TNFSF13B,IRF8,YWHAZ,DAPK1,PDE4B,TXNL1,MTA3,CKAP2,UBE2N	0.0159838
Proteins/Chemicals Regulating Diseases of Neuritis	Pathway	41	16	38	Neuritis	NOS2,CD8A,STMN1,HSPB1,BDNF,ATP7A,GLO1,HSPB8,ADAM8,MBP,VCP,DAG1,GARS,REEP1,MPZ,AARS	0.0160635
Proteins/Chemicals Regulating Diseases of Anorexia	Pathway	159	48	30	Anorexia	HCRT,AGT,PTGS2,PTHLH,CASP1,FOS,NPY,HIF1A,TGFB1,IL8,IL1B,GCG,GRP,CREB1,RPS6KB1,PDYN,PMCH,CCK,C5,BDNF,TAC1,LEP,OXT,MTOR,APOA4,TLR2,IAPP,ADCYAP1,ADIPOQ,SST,OXTR,CARTPT,ABAT,MED1,NAMPT,STAT5A,NTS,MYD88,ANGPTL4,NTSR1,PRKCI,NTRK2,PRLH,NPFF,NUCB2,PTGES,TLR7,NF2	0.0161335
Proteins/Chemicals Regulating Diseases of Diastolic Dysfunction	Pathway	80	27	33	Diastolic Dysfunction	MAPK14,NOS2,AGT,ROCK1,TGFB1,GSK3B,DMD,MMP2,TNNT2,FN1,ATP2A2,TNNI3,IGF1R,SLC27A1,ADIPOQ,SLC2A1,TTN,NR3C2,FLT1,CAPN1,GPX1,MYH7,MYBPC3,COL3A1,TPM1,LGALS3,PVALB	0.0162494
Proteins/Chemicals Regulating Diseases of skin thickness	Pathway	55	20	35	skin thickness	FGF2,TGFB1,BID,IL8,EGFR,NFKBIA,GRP,JUN,NOTCH1,CDK4,FYN,IGF1R,PLAUR,PPARD,MSX2,IL22,LRP5,MBL2,PTGES,LMNA	0.0166022
Proteins/Chemicals Regulating Diseases of Pancreatitis, Chronic	Pathway	73	25	33	Pancreatitis, Chronic	FGF2,MAPK14,AGT,PTGS2,HRH2,TGFB1,IL1B,GCG,CCK,TAC1,LEP,FN1,TXN,ADCYAP1,ADIPOQ,CTGF,STXBP3,LGALS1,KRAS,ENTPD1,KLKB1,EREG,GAP43,GP2,MAP4K4	0.0170216
Proteins/Chemicals Regulating Diseases of Acute Lung Injury	Pathway	322	89	27	Acute Lung Injury	VIP,MAPK14,NOS2,AGT,PTGS2,MAPK1,ROCK1,AQP1,CASP8,HIF1A,TGFB1,AKT1,IL8,CANT1,NRG1,IL1B,CASP3,ALOX5,EGFR,ADRB2,CAT,RHOA,CAV1,MYLK,GSN,VASP,PRKCD,MMP2,CREB1,JUN,PARP1,TACR1,TAC1,LEP,EDNRA,HMOX1,XDH,PPARG,F2R,CXCL12,ADAM17,SDC1,PROS1,AGER,TIMP1,F2RL1,HYOU1,NFE2L2,F3,TLR2,CXCR2,MMP3,STAT1,SOD3,PLAUR,PRDX6,ADIPOQ,MIF,BSG,TNC,PROC,FST,CEACAM1,SOCS1,SFTPA1,NAMPT,MMP8,SERPING1,AMBP,MPO,CYP2J2,TLR3,GPX4,S1…	0.0176838
Proteins/Chemicals Regulating Diseases of Status Epilepticus	Pathway	103	33	31	Status Epilepticus	FGF2,NOS2,AQP4,PTGS2,FOS,NPY,CASP3,CAT,ABCB1,JUN,NCF1,TACR1,BDNF,TAC1,ID1,BCL2L11,MCL1,PLAUR,CREM,GRM8,DFFB,CST3,S100B,GAP43,SERPINI1,MVP,RELN,GFAP,SYP,REST,SYPL1,ANK3,ST8SIA4	0.01843
Proteins/Chemicals Regulating Diseases of Coronary Artery Disease	Pathway	227	65	28	Coronary Artery Disease	NOS2,AGT,PTGS2,ROCK1,GJA1,NPY,HIF1A,TGFB1,BID,ACTA2,AKT1,IL8,NRG1,IL1B,NGFR,CASP3,GCG,CDK2,HSPB1,BDNF,LEP,HMOX1,ABCA1,SERPINE1,PPARG,FN1,APOA4,VWF,AGER,TIMP1,LDLR,F3,MMP1,MMP3,TNNI3,CYBB,SOD3,RETN,ADIPOQ,CTGF,TNC,NOD2,IGFBP3,FLT1,PLA2G7,NOX4,SLC2A9,MPO,COL3A1,CYBA,CYP2J2,PON2,CST3,MKL1,LMNA,SPARC,PDGFA,RPA1,MTHFR,GSTM1,LIPG,BCHE,F13B,MR1,LDB2	0.0189868
Proteins/Chemicals Regulating Diseases of Scleroderma, Systemic	Pathway	180	53	29	Scleroderma, Systemic	MAPK14,AGT,MAPK1,HIF1A,MAPK3,TGFB1,AKT1,IL8,IL1B,CAV1,PRKCD,MMP2,SDC4,CXCL10,HSPD1,PPARG,EDNRB,F2R,CXCL12,FN1,MMP14,TIMP1,BCL2L11,AIF1,MMP1,CXCR4,PLAUR,ADIPOQ,MIF,CTGF,SUMO1,HDAC3,COL1A1,IGFBP3,PLA2G7,CTSB,TGFBR1,JUND,COL3A1,CLU,FBN1,FIGF,MMP13,APOH,SPARC,DSG2,PDGFA,SFRP4,TNFSF12,TNFSF13B,SEMA4D,COL7A1,SIGLEC1	0.0192823
Proteins/Chemicals Regulating Diseases of Holoprosencephaly	Pathway	35	14	38	Holoprosencephaly	DCN,RHOA,CDC42,HSP90AA1,NOTCH1,SLIT2,HSP90AB1,GMNN,TGIF1,ZIC1,DHCR7,NCLN,DACT2,DISP1	0.0194825
Proteins/Chemicals Regulating Diseases of Meningitis, Pneumococcal	Pathway	35	14	38	Meningitis, Pneumococcal	NOS2,AQP4,IL8,CASP3,PARP1,C5,EDNRB,ADAM17,TLR2,PLAUR,TGFB2,SERPING1,NLRP3,CKB	0.0194825
Proteins/Chemicals Regulating Diseases of Acute Coronary Syndrome	Pathway	85	28	32	Acute Coronary Syndrome	AGT,PTGS2,IL8,IL1B,EGFR,BDNF,LEP,HSPD1,TNNT2,SERPINE1,PPARG,F2R,VWF,TIMP1,F2RL1,F3,TNNI3,MIF,TNC,NR3C2,PAPPA,FABP3,MPO,ENTPD1,TFPI,KRT18,F10,SERPINE2	0.0201564
Proteins/Chemicals Regulating Diseases of Rhabdomyosarcoma	Pathway	85	28	32	Rhabdomyosarcoma	TGFB1,MYC,MAP3K5,RB1,TNFSF10,EGFR,MYF5,FHL2,MYOG,CD55,EZR,FOXO1,CXCL12,CDK4,CDK6,MDM2,CXCR4,IGF1R,CTGF,IGFBP6,DIABLO,LIFR,PCNA,CXCR7,DNMT1,SPRY1,FHIT,MVP	0.0201564
Proteins/Chemicals Regulating Diseases of Aortic Aneurysm, Thoracic	Pathway	22	10	43	Aortic Aneurysm, Thoracic	AGT,TGFB1,ACTA2,MMP2,MYH11,TIMP1,CTGF,TGFB2,TGFBR2,FBN1	0.0201598
Proteins/Chemicals Regulating Diseases of Adenocarcinoma, Follicular	Pathway	32	13	39	Adenocarcinoma, Follicular	NOS2,TGFB1,AKT1,EGFR,PPARG,PTTG1,FGFR1,FLT1,PTEN,VHL,S100A4,HNRNPD,KRT19	0.0213966
Proteins/Chemicals Regulating Diseases of Muscular Atrophy, Spinal	Pathway	32	13	39	Muscular Atrophy, Spinal	CAPN3,DMD,FST,TRA2B,HDAC2,NAIP,VPS54,GARS,DHX9,KHSRP,SMN1,SMN2,PLS3	0.0213966
Proteins/Chemicals Regulating Diseases of Down Syndrome	Pathway	82	27	32	Down Syndrome	VIP,APP,ADRB2,CAT,LEP,CBS,EDNRB,THBS1,TAU,SLC25A4,PAPPA,PGF,S100B,PLTP,RCAN1,MKL1,JAK3,ETS2,MTHFR,DCXR,RUNX1,PARP2,GABPA,DYRK1A,ITSN1,U2AF1,PCP4	0.0224773
Proteins/Chemicals Regulating Diseases of Peritonitis	Pathway	166	49	29	Peritonitis	VIP,MAPK14,NOS2,CD8A,PTGS2,AQP1,CASP1,HRH2,TGFB1,IL8,IL1B,ALOX5,GSK3B,PARP1,C5,HMOX1,PRNP,SPHK1,GNAI2,AGER,TLR2,CXCR2,ADIPOQ,MIF,CTSD,NOD2,PROC,TGM2,NR3C2,AOC3,NCOA3,TGFBR1,MYD88,SERPING1,AMBP,ANGPTL4,VAMP8,NLRP3,TLR3,IL6ST,MBL2,CAMP,CFP,CTSC,TNFAIP6,TYROBP,RIPK2,DAPK1,MUC16	0.0228499
Proteins/Chemicals Regulating Diseases of Dermatitis	Pathway	237	67	28	Dermatitis	VIP,MAPK14,CD8A,MAPK1,IRS1,CASP1,CASP8,FOS,ODC1,MAPK3,TGFB1,IL8,IL1B,EGFR,CAT,NFKBIA,MMP2,JUN,C5,CCR5,TAC1,CXCL10,CD55,XDH,POSTN,CXCR1,PPARG,PLCD1,F2RL1,TLR2,CXCR2,MMP1,ADCYAP1,PPARD,MIF,SCD,TNC,HDAC3,SEMA3A,FLT1,AOC3,NTS,IL22,MMP8,FKBP1A,MYD88,PTGER4,PRF1,IKBKG,ZFP36,GZMB,MAP3K7,IL16,MMP13,CAMP,EREG,ITGAV,TLR7,B2M,MMP19,PRTN3,RABGEF1,PKP3,PBK,NFKBIZ,KRT17,SC4MOL	0.0229114
Proteins/Chemicals Regulating Diseases of pancreas fibrosis	Pathway	29	12	40	pancreas fibrosis	HBEGF,AGT,CD8A,TGFB1,IL1B,EGFR,CCK,XDH,F2RL1,TXN,CTGF,SERPINF1	0.0234345
Proteins/Chemicals Regulating Diseases of gastrointestinal system dysfunction	Pathway	29	12	40	gastrointestinal system dysfunction	VIP,MAPK14,PTGS2,MYLK,PARP1,CCK,PTGS1,DDIT3,COL2A1,AGER,SST,UMPS	0.0234345
Proteins/Chemicals Regulating Diseases of atrial depression	Pathway	57	20	34	atrial depression	MAPK14,NOS2,AGT,CD8A,FOS,IL8,IL1B,ADRB2,CAT,GCG,MMP2,PARP1,LEP,C4orf14,CYBB,MIF,LYZ,MYD88,NPR1,TICAM1	0.0246099
Proteins/Chemicals Regulating Diseases of Keratosis	Pathway	57	20	34	Keratosis	CD8A,GJA1,MAP2K1,SAT1,EGFR,NOTCH1,ATP2A2,NFE2L2,FYN,ADIPOQ,CSK,FGFR3,BRCA1,APEX1,KLF5,HK1,KLK8,ERCC2,KEAP1,TAT	0.0246099
Proteins/Chemicals Regulating Diseases of Microphthalmos	Pathway	57	20	34	Microphthalmos	MAPK1,MAPK3,EGFR,GSK3B,CDH2,EGR1,PAX6,KIT,MSX2,SOX9,HES1,PRKCI,DCT,SMAD4,MITF,HINT1,BCOR,PVRL3,SMOC1,PITX3	0.0246099
Proteins/Chemicals Regulating Diseases of Anemia, Sickle Cell	Pathway	57	20	34	Anemia, Sickle Cell	MAPK1,MYB,MAPK3,IL8,ADRB2,HBG2,HSP90AA1,TAC1,EDNRA,G6PD,F3,CXCR2,LYZ,BCAM,BRCA1,PGF,HDAC2,HDAC1,MBL2,HBG1	0.0246099
Proteins/Chemicals Regulating Diseases of cardiovascular hypertrophy	Pathway	68	23	33	cardiovascular hypertrophy	AGT,ROCK1,FOS,TGFB1,EGFR,CAT,RHOA,CAV1,PRKCD,LEP,EDNRA,HMOX1,PPARG,EDNRB,PRKG1,IGF1R,CYBB,NOX4,GPX1,CYBA,DDAH1,GLRX,PFN1	0.0252058
Proteins/Chemicals Regulating Diseases of Abnormalities, Multiple	Pathway	26	11	40	Abnormalities, Multiple	MYC,KCNJ2,PAX6,PDPK1,SFTPD,BRAF,AMH,ACSL4,DHCR7,VPS13B,RAI1	0.0255699
Proteins/Chemicals Regulating Diseases of Pseudopregnancy	Pathway	26	11	40	Pseudopregnancy	IL8,ANXA5,CASP3,KCNJ10,SOD2,OXT,CTSD,OXTR,TIMP3,GK,PTGER4	0.0255699
Proteins/Chemicals Regulating Diseases of Inflammatory Stress	Pathway	26	11	40	Inflammatory Stress	FOS,IL1B,NGFR,MAP3K5,RORA,AGER,NFE2L2,TLR2,NOX4,TNFAIP6,KEAP1	0.0255699
Proteins/Chemicals Regulating Diseases of muscle mass	Pathway	136	41	29	muscle mass	FGF2,AGT,DCN,TGFB1,AKT1,NRG1,ADRB2,EIF4EBP1,GSK3B,DMD,FHL1,MYF5,HSPB1,BDNF,TRIM63,LEP,MYOG,NR4A3,FOXO1,MTOR,ROCK2,CKM,IGF1R,PPARD,CTSD,ACTN3,FST,BCAT2,PAPPA,STAT5A,PPP3CA,JUNB,MEN1,TNFSF12,NR2F2,DLK1,NCOR1,NDRG2,ACVR2A,MTM1,FRG1	0.0256482
Proteins/Chemicals Regulating Diseases of Coronary Disease	Pathway	136	41	29	Coronary Disease	AGT,PTGS2,IRS1,NPY,HIF1A,ACTA2,IL8,IL1B,NEU1,GSN,LEP,HSPD1,HMOX1,XDH,ABCA1,SERPINE1,PPARG,F2R,SPHK1,HSPA8,APOA4,CPT1A,G6PD,LDLR,MMP1,MMP3,ADIPOQ,NOD2,PLA2G7,ACAT2,CTSL1,CYBA,PON2,PLTP,CLU,LMNA,MTHFR,GSTM1,CITED2,ADH1C,HPX	0.0256482
Proteins/Chemicals Regulating Diseases of Muscle Weakness	Pathway	83	27	32	Muscle Weakness	FGF2,NOS2,CASP8,IL8,APP,CASP3,DMD,CAV3,TAU,TNNT3,SLC25A4,NEB,ATP5A1,GLUL,TPM2,FBN2,RAPSN,PMP22,TSFM,MTM1,SMN2,AMPD1,PABPN1,COL6A1,CHRNE,ZMPSTE24,CHST14	0.0262189
Proteins/Chemicals Regulating Diseases of Lymphohistiocytosis, Hemophagocytic	Pathway	33	13	38	Lymphohistiocytosis, Hemophagocytic	CD8A,IL8,PRKCD,XIAP,CXCL10,PRF1,IL16,RAB27A,F10,TNFSF12,UNC13D,STXBP2,ATF5	0.0276883
Proteins/Chemicals Regulating Diseases of Insulinoma	Pathway	76	25	32	Insulinoma	CD8A,AKT1,MYC,IL1B,EGFR,GCG,RPS6KB1,BCL2L1,SOD2,GCK,IAPP,SST,ME1,SEMA3A,NCAM1,SNAP25,KRAS,MLH1,MEN1,ITPR2,SMARCB1,EPCAM,DBI,SEPT5,CBLN1	0.0279935
Proteins/Chemicals Regulating Diseases of vascular hyperpermeability	Pathway	65	22	33	vascular hyperpermeability	AGT,ROCK1,PTK2,CAPN2,CYCS,AKT1,IL8,CASP3,CAT,CAV1,MYLK,MMP2,TAC1,F2R,MMP14,AGER,PROC,FLT1,DIABLO,SERPINF1,PGF,KLKB1	0.0281706
Proteins/Chemicals Regulating Diseases of tensile strength	Pathway	65	22	33	tensile strength	FGF2,DCN,PTGS2,TGFB1,DES,IL1B,DMD,FN1,COL2A1,MMP3,IGFBP3,TGFB2,ACAN,COL3A1,SPARC,SERPINH1,CTNNA1,NID1,LUM,TNXB,RAD21,TEKT4	0.0281706
Proteins/Chemicals Regulating Diseases of Aortic Aneurysm	Pathway	47	17	35	Aortic Aneurysm	NOS2,AGT,PTGS2,HIF1A,TGFB1,ALOX5,MMP2,TSC2,FLNA,TIMP1,TGFBR1,COL3A1,TGFBR2,FBN1,PTGES,CTSC,FBN2	0.0282228
Proteins/Chemicals Regulating Diseases of Nasal Polyps	Pathway	91	29	31	Nasal Polyps	FGF2,NOS2,CD8A,PTGS2,MAPK1,FOS,HIF1A,MAPK3,TGFB1,IL8,IL1B,CASP3,CDH1,MMP2,CLCN3,SERPINE1,PPARG,FN1,TLR2,MMP1,IGF1R,BSG,MMP8,ANG,BIRC5,TLR3,CYSLTR1,COPS5,CHIT1	0.0282863
Proteins/Chemicals Regulating Diseases of Myopia	Pathway	69	23	32	Myopia	FGF2,VIP,TGFB1,CASP3,EGFR,GCG,MMP2,CRYAB,COL2A1,EGR1,BMP2,CTGF,PAX6,COL1A1,TGFB2,SERPINF1,LUM,TGIF1,PRPH,PRELP,OPTC,LEPREL1,EPYC	0.0297744
Proteins/Chemicals Regulating Diseases of Multiple Organ Failure	Pathway	99	31	31	Multiple Organ Failure	NOS2,PTGS2,IL8,IL1B,KCNJ10,PARP1,DUSP1,C5,LEP,CHGA,HMOX1,XDH,SERPINE1,PPARG,SOD2,F3,ANXA1,MIF,SST,CTSD,PROC,PRF1,S100A8,TFPI,MBL2,GLUL,F2RL3,S100A9,ADAMTS13,EPRS,PARG	0.0300869
Proteins/Chemicals Regulating Diseases of beta cell dysfunction	Pathway	84	27	31	beta cell dysfunction	EIF2S1,NOS2,PTGS2,MAPK1,IRS1,HIF1A,MYC,IL1B,GCG,CREB1,JUN,NCF1,LEP,ABCA1,NR4A1,LDLR,GCK,IAPP,UCP2,MIF,PTEN,TXNDC5,RGN,IRF3,PEA15,ALDH1A3,TMTC3	0.0304227
Proteins/Chemicals Regulating Diseases of Muscle Hypotonia	Pathway	30	12	38	Muscle Hypotonia	ROCK1,RHOA,GCG,OXT,SST,INSIG1,ACSL4,GAMT,SNRPN,SRA1,TSFM,GFER	0.0306092
Proteins/Chemicals Regulating Diseases of eye vascularization	Pathway	30	12	38	eye vascularization	FGF2,NOS2,AGT,TGFB1,CTGF,FLT1,SERPINF1,NRP1,LGALS9,EPHA2,CYR61,A2M	0.0306092
Proteins/Chemicals Regulating Diseases of Tauopathies	Pathway	30	12	38	Tauopathies	MAPK14,APP,GSK3B,HSP90AA1,HSPB1,PRNP,TAU,CTSD,TRA2B,PTEN,ST13,SNCA	0.0306092
Proteins/Chemicals Regulating Diseases of Food Deprivation	Pathway	51	18	34	Food Deprivation	HCRT,FOS,NPY,GCG,CCK,BDNF,LEP,MTOR,OCLN,HSPA5,GCK,ADCYAP1,SST,ACSL1,TXNIP,PRLH,ACSL5,MYBPH	0.0307561
Proteins/Chemicals Regulating Diseases of fibrillation	Pathway	51	18	34	fibrillation	AGT,DCN,GJA1,KCNA5,APP,GCG,PRNP,FN1,TAU,IAPP,TNNI3,LYZ,SNCG,B2M,TPI1,SNCA,SNCB,TCF4	0.0307561
Proteins/Chemicals Regulating Diseases of Liver Failure	Pathway	88	28	31	Liver Failure	MAPK14,CD8A,CASP1,CASP8,MYC,RB1,CASP3,ADRB2,HMOX1,SERPINE1,ADAM17,FN1,NFE2L2,POLG,TF,MIF,NR3C1,PROC,SERPINA1,TIMP3,PDPK1,PRF1,FADD,ABCC2,MAP3K7,ORM1,TFAP2C,TALDO1	0.0315124
Proteins/Chemicals Regulating Diseases of Spinocerebellar Ataxias	Pathway	37	14	36	Spinocerebellar Ataxias	CASP7,ITPR1,POLG,S100B,PRDX4,TFDP1,KAT2A,ATXN3,PPP2R2B,ATXN2,ATXN1,DNAJA1,TAF9,TTBK2	0.0316291
Proteins/Chemicals Regulating Diseases of Neoplasms, Glandular and Epithelial	Pathway	107	33	30	Neoplasms, Glandular and Epithelial	FGF2,HBEGF,CD8A,PTGS2,ODC1,TGFB1,MYC,NRG1,EGFR,ABCB1,CDH1,VIM,THBS2,PTGS1,CXCL12,FN1,OCLN,ESPL1,BCL2L11,RAF1,FLT1,CEACAM1,PTEN,NCOA3,VLDLR,KRAS,PDGFRA,HPGD,S100A4,ETS2,HMGA1,FHIT,FBXW7	0.0316455
Proteins/Chemicals Regulating Diseases of Burns	Pathway	111	34	30	Burns	FGF2,VIP,MAPK14,HBEGF,AGT,AQP1,ODC1,TGFB1,AKT1,IL8,IL1B,GSK3B,GCG,GSN,GRP,NCF1,C5,TAC1,LEP,HMOX1,EDNRB,OXT,OCLN,CXCR2,MKI67,MIF,IGFBP3,ABP1,MPO,ORM1,MBL2,SCN9A,GFAP,FLII	0.0323415
Proteins/Chemicals Regulating Diseases of Pneumonia	Pathway	524	136	25	Pneumonia	FGF2,VIP,MAPK14,NOS2,CD8A,PTGS2,MAPK1,ROCK1,TGFB1,IL8,PTPN11,IL1B,TNFSF10,ALOX5,NEU1,EGFR,CAT,PTGDS,MYLK,GSN,HBG2,MMP2,PRKCZ,PARP1,SDC4,HSPB1,C5,CCR5,TAC1,LEP,CXCL10,HSPD1,EDNRA,HMOX1,XDH,SERPINE1,CXCR1,PPARG,THBS1,F2R,SPHK1,CXCL12,ADAM17,SOD2,MTOR,SDC1,RORA,EGR1,AGER,TIMP1,ADORA3,F2RL1,NFE2L2,TLR2,CXCR2,ANXA1,TXN,NFATC3,STAT1,CYBB,SOD3,PLAUR,PPARD,ADIPOQ,MIF,LYZ,SST,TNC,DDR1,NOD2,PROC,IFNGR1,TGM…	0.0328384
Proteins/Chemicals Regulating Diseases of neuroinflammation	Pathway	150	44	29	neuroinflammation	FGF2,NOS2,AQP4,PTGS2,TGFB1,IL8,APP,IL1B,TNFSF10,ADRB2,CAT,RHOA,GSK3B,PARP1,TACR1,CCR5,TAC1,CXCL10,HMOX1,PRNP,PPARG,THBS1,PTGS1,SPHK1,AGER,F2RL1,NFE2L2,TAU,TLR2,ANXA1,MMP3,ADCYAP1,MIF,COX1,S100B,TLR7,S100A9,TNFSF12,ERVWE1,MBP,SEMA4D,SNCA,SUMF1,PSMC2	0.0332336
Proteins/Chemicals Regulating Diseases of Eclampsia	Pathway	27	11	39	Eclampsia	AGT,AQP4,IRS1,PTGS1,DSP,F3,FLT1,PGF,BGN,MAOA,TFAP2C	0.0337764
Proteins/Chemicals Regulating Diseases of Osteoarthritis, Knee	Pathway	27	11	39	Osteoarthritis, Knee	NOS2,CASP1,IL1B,LEP,AGER,MMP1,MMP3,SST,TGM2,FLT1,EPAS1	0.0337764
Proteins/Chemicals Regulating Diseases of Chronic Periodontitis	Pathway	27	11	39	Chronic Periodontitis	CD8A,IL8,IL1B,MMP2,HSPD1,AGER,TIMP1,MMP1,MMP3,MMP8,SLPI	0.0337764
Proteins/Chemicals Regulating Diseases of Arthritis, Experimental	Pathway	471	123	26	Arthritis, Experimental	FGF2,VIP,MAPK14,NOS2,AGT,CD8A,PTGS2,MAPK1,PTHLH,CASP1,FOS,HRH2,TGFB1,IL8,IL1B,TNFSF10,ALOX5,EGFR,CAT,RHOA,PRKCD,PARP1,CCK,NCF1,DUSP1,HSP90AA1,C5,CCR5,BCL2L1,TAC1,LEP,CXCL10,HSPD1,HMOX1,XDH,ETS1,SERPINE1,CXCR1,THBS1,F2R,SPHK1,HSPA8,CXCL12,FN1,COL2A1,RORA,NR4A1,AGER,TIMP1,BCL2L11,F2RL1,TLR2,CXCR2,ANXA1,ARRB2,MMP3,STAT1,CXCR4,FYN,CYBB,SOD3,ADCYAP1,ADIPOQ,MIF,BSG,SST,NR3C1,SEMA3A,HSPE1,IFNGR1,KIT,FLT…	0.0346254
Proteins/Chemicals Regulating Diseases of Osteophyte	Pathway	34	13	37	Osteophyte	PTHLH,TGFB1,LEP,BMP2,CTGF,FGFR3,TGFB2,CTSB,TGFBR1,WDR5,TGFBR2,ERRFI1,ADH1B	0.0352297
Proteins/Chemicals Regulating Diseases of Hyperammonemia	Pathway	24	10	40	Hyperammonemia	ARG1,NPPC,OAT,OTC,GLUL,ASS1,TYMS,SLC25A20,GFAP,SLC25A15	0.037171
Proteins/Chemicals Regulating Diseases of Bone Diseases	Pathway	116	35	29	Bone Diseases	FGF2,MAPK14,PTGS2,PTHLH,FOS,TGFB1,IL1B,EGFR,GSK3B,LEP,CXCL10,CBS,AREG,MTOR,NOTCH1,CTSK,BMP2,FGFR1,ADIPOQ,FGFR3,XBP1,SOX9,FGFR2,CALB1,CST3,GAS6,LRP5,MMP13,CYR61,TNFRSF6B,GBA,EXT1,KLF10,EXT2,LEPRE1	0.0371841
Proteins/Chemicals Regulating Diseases of Allodynia	Pathway	267	73	27	Allodynia	FGF2,MAPKAP1,MAPK14,NOS2,HCRT,PTGS2,MAPK1,ROCK1,CASP1,FOS,TGFB1,AKT1,NRG1,IL1B,NGFR,ALOX5,ADRB2,CDH1,MMP2,PDYN,PARP1,CCK,TACR1,C5,CCR5,LPAR1,BDNF,TAC1,LEP,EDNRA,PPARG,EDNRB,PTGS1,CAMK2G,CXCL12,FN1,MTOR,AGER,PRKG1,F2RL1,TLR2,CXCR2,IGF1R,ADCYAP1,NR3C1,SEMA3A,IFNGR1,NPPC,PENK,PTGER4,FAAH,TLR3,CRCP,NTRK2,PRLH,NPFF,P2RX4,CTH,LGALS3,PDGFRA,DAO,F2RL3,PVALB,SCN9A,CTSS,HTR2B,CPA1,MBP,PPBP,PARP2,SIGMAR1,SL…	0.0372226
Proteins/Chemicals Regulating Diseases of Shock, Septic	Pathway	255	70	27	Shock, Septic	VIP,MAPK14,NOS2,CD8A,PTGS2,MAPK1,CASP1,NPY,TGFB1,IL8,IL1B,NGFR,MAP3K5,CAT,GSK3B,GCG,GSN,PARP1,CCK,SDC4,DUSP1,C5,LEP,HMOX1,SERPINE1,C4orf14,SPHK1,CASP5,ATP2A2,SDC1,AGER,ADORA3,NFE2L2,F3,TLR2,FKBP1B,STAT1,ADCYAP1,MIF,SLC2A1,NR3C1,NOD2,PROC,TGM2,SOCS1,SERPINF1,SERPING1,VLDLR,NPR1,AMBP,KLKB1,S100A8,PLTP,SFTPD,TFPI,MBL2,CAMP,SLPI,PTX3,S100A9,APCS,TYROBP,PTP4A3,EPRS,MTDH,KEAP1,LITAF,AOAH,PLA2R1,FUT2	0.0376215
Proteins/Chemicals Regulating Diseases of Seizures, Febrile	Pathway	31	12	37	Seizures, Febrile	NPY,IL1B,BDNF,HMOX1,SCN1A,OXT,ADCYAP1,SST,IGFBP6,GLUL,SCN9A,LGI1	0.0392341
Proteins/Chemicals Regulating Diseases of connective tissue cell degeneration	Pathway	38	14	35	connective tissue cell degeneration	NOS2,IL1B,MMP2,NCF1,SOD2,TIMP1,MMP1,MMP3,CYBB,SERPINA1,CTSB,CST3,CTSG,ADAMTS4	0.0394273
Proteins/Chemicals Regulating Diseases of microvesicular steatosis	Pathway	38	14	35	microvesicular steatosis	HIF1A,RB1,LEP,PPARG,FOXO1,ADAM17,ID1,SOCS1,ELOVL6,PLIN2,ANGPTL4,STAT5B,UPF2,ATXN2	0.0394273
Proteins/Chemicals Regulating Diseases of Lupus Erythematosus, Systemic	Pathway	362	96	26	Lupus Erythematosus, Systemic	MAPK14,NOS2,CD8A,PTGS2,MAPK1,TGFB1,DNTT,ANXA5,TNFSF10,ALOX5,RHOA,PRKCD,PARP1,HSP90AA1,C5,CCR5,BCL2L1,CXCL10,HSPD1,ETS1,ENPP1,PPARG,HSPA8,EIF4E,CXCL12,CALR,MTOR,NOTCH1,APOA4,SDC1,PROS1,MDM2,HSP90B1,NFE2L2,F3,TLR2,PPP2CB,MMP3,STAT1,CXCR4,CD38,RETN,ADIPOQ,MIF,GADD45A,XBP1,NR3C1,HSPE1,EIF2AK2,NOD2,PROC,IFNGR1,CREM,TGM2,NCAM1,SOCS1,TGFB2,PLA2G7,IL10RA,IRF1,PRF1,CFLAR,TLR5,S100A8,GZMB,CLU,GAS6,LGALS3,M…	0.0401872
Proteins/Chemicals Regulating Diseases of Kidney Failure, Chronic	Pathway	156	45	28	Kidney Failure, Chronic	AGT,PTGS2,ARG1,NPY,TGFB1,IL1B,HSP90AA1,LEP,EDNRA,SERPINE1,SGK1,F2R,FN1,MTOR,NOTCH1,AGER,PLAUR,ADIPOQ,MIF,SST,CTGF,ACTB,IGFBP3,NR3C2,STAT5A,MYH9,IGFBP2,PTGER4,KLK1,MPO,KLKB1,UMOD,ALDH2,HNRNPD,ADD1,NPHP1,CFH,PRDX5,EPRS,GLA,CARS,KHSRP,GTPBP4,COL4A5,APRT	0.0410523
Proteins/Chemicals Regulating Diseases of Fetal Death	Pathway	60	20	32	Fetal Death	TEAD1,CASP1,TGFB1,ANXA5,C5,SMAD5,PTGS1,OXT,ROCK2,BCAR1,F2RL1,F3,IKBKG,CFB,BMPR2,HOXA13,USP18,CBFB,RTL1,C22orf28	0.0417139
Proteins/Chemicals Regulating Diseases of joint swelling	Pathway	60	20	32	joint swelling	VIP,MAPK14,PTGS2,AQP1,HIF1A,TGFB1,IL8,IL1B,TNFSF10,PARP1,TACR1,TAC1,THBS1,COL2A1,F2RL1,TXN,CTGF,LGALS3,CD59,IRAK4	0.0417139
Proteins/Chemicals Regulating Diseases of Translocation, Genetic	Pathway	208	58	27	Translocation, Genetic	MYB,AKT1,MYC,CCND1,TSC2,NR4A3,ETS1,PPARG,FOXO1,SOD2,NOTCH1,CDK6,MYH11,NR4A1,MDM2,NPM1,BIRC3,FGFR1,FGFR3,COL1A1,BRCA1,PTEN,BCL10,JUNB,PDGFRA,BRAF,STAT5B,SET,PRDX4,MAFB,RAD51,H2AFX,HMGA1,BCL6,TAL1,CCND2,ETV4,ETV6,RUNX1,BTG1,EZH2,NUP98,TCF3,XRCC5,LMO1,CBFB,MITF,HMGA2,SFPQ,TOP2A,TSN,NFKB2,MLL2,EWSR1,DHX9,TRIM17,CASC5,WHSC1L1	0.0419295
Proteins/Chemicals Regulating Diseases of Mental Retardation, X-Linked	Pathway	42	15	34	Mental Retardation, X-Linked	DMD,SLC9A6,RPS6KA3,ATRX,ATP6AP2,ACSL4,AP1S2,PAK3,SLC16A2,CUL4B,PQBP1,PHF8,ZNF41,TMEM47,PHF6	0.0432192
Proteins/Chemicals Regulating Diseases of Prostatic Hyperplasia	Pathway	42	15	34	Prostatic Hyperplasia	FGF2,SRD5A1,AKT1,MYC,CAV1,IGF1R,FGFR1,SST,PTEN,FGFR2,TGFBR2,F2RL3,CYR61,RHEB,CDC37	0.0432192
Proteins/Chemicals Regulating Diseases of Deafness	Pathway	133	39	29	Deafness	SLC26A4,ATP2B1,AKT1,KCNJ10,ACTR3,GJB6,NOTCH1,ATP2A2,SLC12A6,POLG,FGFR3,ACTG1,MYH9,GJC1,DNMT1,ATP6V0A4,MITF,MYH14,RDX,CRYM,CAMLG,COL11A1,TFB1M,SMS,MYO3A,OTOF,PCDH15,MYO1A,MARVELD2,LMX1A,TIMM13,MYO1F,LRTOMT,ESPN,EYA4,OTOS,LOXHD1,EDARADD,OTOA	0.0436598
Proteins/Chemicals Regulating Diseases of Purpura, Thrombotic Thrombocytopenic	Pathway	28	11	37	Purpura, Thrombotic Thrombocytopenic	AGT,EDNRB,VWF,F3,NR3C2,ADAMTS1,TLR3,CD59,F10,CFH,ADAMTS13	0.0436768
Proteins/Chemicals Regulating Diseases of Fasciculation	Pathway	83	26	30	Fasciculation	CDH1,DMD,CDH2,SCN1A,OXT,FYN,TNC,SEMA3A,NCAM1,LYN,ACAN,LGALS1,NRP1,GAP43,PTPRZ1,SLIT2,ROBO1,ALCAM,PODXL,NRCAM,FEZ1,GTF2IRD1,SEMA3D,PCDHGC3,COL9A3,ODZ1	0.0449606
Proteins/Chemicals Regulating Diseases of Glomerulonephritis	Pathway	360	95	26	Glomerulonephritis	MAPK14,HBEGF,NOS2,AGT,DCN,CD8A,PTGS2,MAPK1,HIF1A,TGFB1,IL8,DNTT,IL1B,TNFSF10,CASP3,ALOX5,NEU1,EGFR,CAT,MMP2,THBS2,PARP1,C5,CCR5,LEP,CXCL10,HSPD1,CD55,HMOX1,SERPINE1,CXCR1,THBS1,F2R,PTGS1,FN1,CDKN1B,MMP14,TIMP1,F2RL1,NFE2L2,F3,TLR2,MIF,CTGF,TNC,IFNGR1,TGM2,FLT1,PTEN,LYN,MYD88,IRF1,LGALS1,AMBP,JUND,PRF1,SMAD1,MPO,VHL,TLR3,TFPI,GAS6,LGALS9,CFB,TEC,BGN,LGALS3,MBL2,APOH,SPARC,MRC1,NPR3,PDGFA,COL4A1,TL…	0.0459642
Proteins/Chemicals Regulating Diseases of Alcoholism	Pathway	87	27	30	Alcoholism	NPY,CREB1,PDYN,CCK,TACR1,BDNF,TAC1,LEP,SOD2,ADIPOQ,NCAM1,GNB2L1,CYP2E1,SLC6A2,S100B,ALDH2,MAOA,COMT,ALDH1A1,SNCA,ADH1C,ADH1B,YWHAH,REST,ADH4,SLC6A1,ADH7	0.046124
Proteins/Chemicals Regulating Diseases of neuron dysfunction	Pathway	114	34	29	neuron dysfunction	AGT,MAPK1,TGFB1,APP,GSK3B,CREB1,BDNF,PRNP,MTOR,AGER,PSEN1,TAU,CXCR4,XRCC6,CASP6,PENK,MPO,S100B,RCAN1,SERPINI1,PLP1,RELN,SNCA,NPC2,ANP32A,ADAR,PRPH,ATXN3,REST,SETDB1,ATXN2,TARDBP,TOR1A,ITM2B	0.0462196
Proteins/Chemicals Regulating Diseases of Charcot-Marie-Tooth Disease	Pathway	46	16	34	Charcot-Marie-Tooth Disease	NGFR,HSPB1,MFN2,DNM2,NDRG1,YARS,GJC1,HSPB8,LMNA,GARS,LITAF,PMP22,MTM1,GDAP1,KIF1B,MPZ	0.0466328
Proteins/Chemicals Regulating Diseases of Carcinoma, Medullary	Pathway	57	19	32	Carcinoma, Medullary	AKT1,RB1,EGFR,ABCB1,GCG,IGF1R,RAF1,BIRC5,E2F4,VHL,NTRK2,LGALS3,BRAF,HPGD,PTPN6,B2M,E2F3,NRAS,PTPRF	0.0467517
Proteins/Chemicals Regulating Diseases of Amyloidosis	Pathway	91	28	30	Amyloidosis	FGF2,PTGS2,TGFB1,APP,GSN,CCND1,ABCA1,CRYAB,PRNP,FN1,SOD2,AGER,LDLR,PSEN1,IAPP,LYZ,CTSB,NLRP3,CST3,TGFBI,HSPG2,B2M,APCS,A2M,SNCA,MPZ,CALU,PCOLCE	0.0471818
Proteins/Chemicals Regulating Diseases of neuron viability	Pathway	91	28	30	neuron viability	MAPK1,HIF1A,MAPK3,AKT1,APP,GSK3B,CDH2,BDNF,LRP1,PRNP,PAK1,CXCL12,PSEN1,RAB11A,F2RL1,TAU,SNAPIN,SIRT2,S100B,ETS2,PTN,PLP1,SNCA,ELK1,DTNBP1,ATOX1,CCT4,SLC17A6	0.0471818
Proteins/Chemicals Regulating Diseases of Synovitis	Pathway	122	36	29	Synovitis	CD8A,PTGS2,HIF1A,CYCS,TGFB1,IL8,IL1B,NCF1,TACR1,TAC1,SPHK1,FN1,COL2A1,AGER,CTSK,STAT1,CYBB,RETN,ADIPOQ,BSG,KLK1,SFTPD,CLU,IL17RA,MBL2,F2RL3,KRT18,SLPI,SFRP4,HNRNPA2B1,GPI,TNFSF12,TNFRSF12A,A2M,FSTL1,FOLR2	0.0472807
Proteins/Chemicals Regulating Diseases of ventricle remodeling	Pathway	95	29	30	ventricle remodeling	FGF2,AGT,MAPK1,GJA1,TGFB1,AKT1,IL1B,TNNC1,DMD,MMP2,THBS2,EDNRA,HMOX1,XDH,POSTN,SERPINE1,PPARG,EDNRB,BNIP3,TXN,SOD3,TNC,BECN1,NR3C2,NPPC,MPO,S100B,DGKZ,IL6ST	0.0481418
Proteins/Chemicals Regulating Diseases of Vasospasm, Intracranial	Pathway	238	65	27	Vasospasm, Intracranial	FGF2,VIP,MAPK14,NOS2,HCRT,AGT,PTGS2,MAPK1,ROCK1,PTHLH,NPY,HRH2,MAPK3,APP,IL1B,ADRB2,CAT,GSN,HBG2,P2RY4,PRKCD,MMP2,CREB1,GSR,PARP1,CCK,DUSP1,TACR1,BDNF,LEP,EDNRA,HMOX1,SERPINE1,PPARG,EDNRB,F2R,PTGS1,CXCL12,SOD2,OXT,PROS1,AGER,PSEN1,F2RL1,SOD3,ADCYAP1,TF,TNC,NR3C1,PROC,DAPK3,NPPC,TGFB2,PENK,GPX1,COX1,KLK1,ENTPD1,TFPI,DDAH1,SCG2,NRAS,PHLPP1,GLA,TOR1A	0.0483307
Proteins/Chemicals Regulating Diseases of Fractures, Bone	Pathway	25	10	38	Fractures, Bone	FGF2,TGFB1,MMP2,POSTN,STAT1,FST,PGF,CAMP,TYROBP,ZMPSTE24	0.0485857
Proteins/Chemicals Regulating Diseases of tardive dyskinesia	Pathway	25	10	38	tardive dyskinesia	GSK3B,PDYN,CCK,BDNF,SOD2,NTS,S100B,COMT,HSPG2,CYP2D6	0.0485857
Proteins/Chemicals Regulating Diseases of Diabetic Angiopathies	Pathway	76	24	31	Diabetic Angiopathies	NOS2,AGT,DCN,PTGS2,TGFB1,IL8,TNFSF10,MMP2,PARP1,XDH,SERPINE1,FN1,MMP14,VWF,AGER,IGF1R,BSG,IGFBP3,AOC3,SERPINF1,KLK1,TGFBI,IGFBP7,STAB1	0.0487544
Proteins/Chemicals Regulating Diseases of Testicular Neoplasms	Pathway	61	20	32	Testicular Neoplasms	AKT1,SMAD5,GSTP1,PPARG,CDKN1B,AGER,HSPE1,KIT,SMAD1,AMH,SMAD4,SERPINE2,CYSLTR1,ERVWE1,PRSS21,MGMT,SYCP1,SNURF,RNF4,EIF2S2	0.0489823
Proteins/Chemicals Regulating Diseases of vascular integrity	Pathway	99	30	30	vascular integrity	FGF2,TGFB1,AKT1,VASP,CD55,HMOX1,LRP1,SERPINE1,F2R,S1PR1,FN1,NR4A1,TIMP1,F3,MMP3,PPARD,HDAC3,PROC,CEACAM1,ANGPTL4,ENTPD1,PGF,KLF2,CD59,HABP2,F10,TCF3,MMP10,PTPRM,ANKRD17	0.0490111
Proteins/Chemicals Regulating Diseases of Enterocolitis, Necrotizing	Pathway	50	17	33	Enterocolitis, Necrotizing	HBEGF,NOS2,PTGS2,PTK2,TGFB1,IL8,EGFR,ABCB1,PARP1,NOTCH1,AGER,BNIP3,TLR2,MIF,NOD2,MUC2,PROC	0.0496986
Proteins/Chemicals Regulating Diseases of Corneal Diseases	Pathway	50	17	33	Corneal Diseases	CD8A,CASP1,TGFB1,IL1B,GSN,TAC1,FN1,EGR1,TIMP1,CXCR2,P4HB,MMP1,MYD88,TGFBI,SPARC,SPON1,KRT12	0.0496986
Proteins/Chemicals Regulating Diseases of Melanoma, Experimental	Pathway	103	31	29	Melanoma, Experimental	CD8A,ARG1,TGFB1,MYC,IL1B,CAT,HSPD1,THBS1,TLR2,CXCR4,SOD3,PPARD,LYZ,ACTB,NPR1,PRF1,PGF,TFPI,LGALS9,LGALS3,DCT,RCAN1,CAMP,MRC1,IRF2,F10,PMEL,MARCO,RALBP1,NME1,HSPH1	0.0497964
Proteins/Chemicals Regulating Diseases of urinary excretion	Pathway	162	46	28	urinary excretion	AGT,PTGS2,PTHLH,CAT,KCNJ10,ABCB1,GCG,TAC1,LEP,EDNRA,XDH,F2R,PTGS1,OXT,NFE2L2,IAPP,SST,OXTR,PCK2,NR3C2,SERPINA1,OSTalpha,KLK1,CYP2E1,ABCC2,CYP2J2,CST3,SMOX,ALAD,UMOD,MAOA,ADD1,SFRP4,COMT,CYP3A4,GSTM1,ACADS,SRA1,CCBL1,UMPS,DDC,HPD,TJP3,UCK2,ARSB,OPA3	0.0499091
Proteins/Chemicals Regulating Diseases of Ulcer	Pathway	190	53	27	Ulcer	FGF2,MAPK14,NOS2,PTGS2,IRS1,PTK2,CASP1,CASP7,HRH2,ODC1,TGFB1,IL8,IL1B,TNFSF10,CASP3,NEU1,EGFR,CAT,KCNJ10,GRP,MMP2,PARP1,CCK,HSPB1,LEP,HMOX1,XDH,SERPINE1,PPARG,F2R,PTGS1,APOA4,IAPP,MMP1,BSG,LYZ,SST,MUC2,ABP1,TGFB2,NTS,PTGER4,PRG2,COL3A1,JUNB,MUC5AC,MMP13,CAMP,SERPINH1,PTN,WARS,COL7A1,MCM4	0.0499906

## Sheet: human
Appendix: Sub-network enrichment analysis of diseases in Pathway Studio. Total # Neighbors refers to members of the network, Overlap refers to measured entities in the dataset, Percent Overlap is coverage of the entire network, Gene Set Seed is the process affected, and Overlapping Entities are all the genes in the network that are in the network.
Name	Type	Total # of Neighbors	Overlap	Percent Overlap	Gene Set Seed	Overlapping Entities	p-value
Proteins/Chemicals Regulating Diseases of Neoplasms	Pathway	4500	257	5	Neoplasms	EIF2S1,IRS1,SLC4A4,BAX,CASP1,FOS,CAPN2,MAP2K1,IGF2R,BID,ADRB2,NFKBIA,FPR1,AGTR1,VASP,WASL,TIMP2,CDK5,CEBPB,PTPN12,IL15,ADORA1,HMOX1,NTF3,THBS1,PAK1,KLF4,GNAQ,ANGPT1,ID1,ITGA7,CHEK1,TRIP6,NFATC4,SHC1,NFE2L2,GIPC1,ARAF,ANXA1,RPL24,SP1,ANGPT2,RUNX2,SIRT1,CXCL2,BIRC2,UCP2,DNM2,MIF,GNAS,CTSD,NDRG1,FGFR3,OGT,DDR1,INPPL1,ULK1,IFNGR1,GPER,EIF5A,MSX1,KITLG,TGFB2,STAT5A,SOCS3,ANG,ZDHHC17,SP7,LGALS1,PDGFRB,…	4.13019e-21
Proteins/Chemicals Regulating Diseases of Death	Pathway	2166	129	5	Death	EIF2S1,IRS1,MARCKS,BAX,CASP1,FOS,CAPN2,MAP2K1,IGF2R,BID,ADRB2,NFKBIA,AGTR1,CDK5,PTPN12,IL15,ADORA1,HMOX1,NTF3,THBS1,PAK1,CAMK2G,KLF4,GNAQ,ANGPT1,CHEK1,CPT1A,SHC1,NFE2L2,CPS1,ANXA1,SP1,ANGPT2,RUNX2,SIRT1,CXCL2,BIRC2,UCP2,MIF,CTSD,FGFR3,OGT,INPPL1,KITLG,TGFB2,ATF6,STAT5A,LBP,SCO1,CAPN1,SOCS3,LGALS1,TRAP1,PDGFRB,ELOVL6,HES1,ADA,ARHGDIA,PON2,JUNB,NTRK2,DICER1,SLK,LGALS3,BMPR1A,NES,CCND3,MAOA,PAX8,NFA…	1.18178e-10
Proteins/Chemicals Regulating Diseases of Breast Neoplasms	Pathway	1621	100	6	Breast Neoplasms	IRS1,BAX,FOS,CAPN2,MAP2K1,IGF2R,BID,NFKBIA,AGTR1,WASL,TIMP2,CEBPB,IL15,HMOX1,THBS1,PAK1,KLF4,ANGPT1,ID1,CHEK1,NFATC4,SHC1,NFE2L2,GIPC1,ANXA1,SP1,ANGPT2,RUNX2,SIRT1,MIF,CTSD,NDRG1,OGT,GPER,KITLG,TGFB2,STAT5A,SOCS3,ANG,SSR1,PTGER1,NR1H3,YY1AP1,FOXM1,DICER1,LGALS3,BMPR1A,NES,CCND3,SPARC,SPRY2,CD47,CDKN1C,GRN,SERPINE2,BCL6,MAP3K1,NR2F2,GSTT1,HOXA5,DKC1,SLIT2,POLB,PIK3CD,AXIN2,SIPA1,BCL2L12,C1QBP,EGLN…	4.13529e-09
Proteins/Chemicals Regulating Diseases of Cancer	Pathway	2618	141	5	Cancer	EIF2S1,IRS1,BAX,FOS,MAP2K1,IGF2R,BID,ADRB2,NFKBIA,AGTR1,WASL,TIMP2,CDK5,CEBPB,PTPN12,IL15,HMOX1,THBS1,PAK1,KLF4,ANGPT1,ID1,ITGA7,CHEK1,SHC1,NFE2L2,GIPC1,ANXA1,SP1,ANGPT2,RUNX2,SIRT1,BIRC2,UCP2,MIF,GNAS,CTSD,NDRG1,FGFR3,DDR1,INPPL1,ULK1,GPER,MSX1,KITLG,TGFB2,STAT5A,SOCS3,ANG,ZDHHC17,LGALS1,PDGFRB,HES1,ARHGDIA,FOXM1,NTRK2,DICER1,CXCL16,LGALS3,NES,CCND3,MAOA,SPARC,GLI3,SPRY2,SOX18,CDKN1C,GRN,SERPINE…	1.23719e-08
Proteins/Chemicals Regulating Diseases of Carcinoma, Hepatocellular	Pathway	780	58	7	Carcinoma, Hepatocellular	IRS1,BAX,FOS,BID,AGTR1,HMOX1,PAK1,ANGPT1,ID1,CHEK1,SHC1,NFE2L2,ANXA1,SP1,ANGPT2,SIRT1,BIRC2,MIF,NDRG1,EIF5A,TGFB2,STAT5A,SOCS3,ANG,PTGER1,NR1H3,YY1AP1,FOXM1,NTRK2,DICER1,LGALS3,SPARC,CDKN1C,GRN,HMGB2,GSTT1,SLIT2,POLB,ESM1,AXIN2,TFDP1,TP53BP2,MGMT,MXD1,TRIM33,RUVBL2,COPS5,SPEN,EIF3H,KIAA0020,BOP1,MSRA,BLMH,CSE1L,CDKN3,URGCP,GORAB,DSE	2.59809e-08
Proteins/Chemicals Regulating Diseases of Neoplasm Metastasis	Pathway	1733	100	5	Neoplasm Metastasis	IRS1,BAX,CASP1,FOS,CAPN2,MAP2K1,IGF2R,BID,ADRB2,NFKBIA,AGTR1,VASP,WASL,TIMP2,CDK5,CEBPB,PTPN12,IL15,HMOX1,ACTR3,NTF3,THBS1,PAK1,KLF4,ANGPT1,ID1,ITGA7,TRIP6,SHC1,ANXA1,SP1,ANGPT2,RUNX2,CXCL2,UCP2,MIF,GNAS,CTSD,NDRG1,INPPL1,EIF5A,TGFB2,STAT5A,SOCS3,ANG,SP7,LGALS1,PDGFRB,PTGER1,ARHGDIA,FOXM1,NTRK2,DICER1,CXCL16,LGALS3,NES,SPARC,S100A11,THY1,SPRY2,CD47,PROCR,GRN,SERPINE2,MAP3K1,NR2F2,TKT,LSM1,E2F3,TM…	1.2142e-07
Proteins/Chemicals Regulating Diseases of Wounds and Injuries	Pathway	1834	104	5	Wounds and Injuries	EIF2S1,IRS1,SLC4A4,BAX,CASP1,FOS,CAPN2,SLC12A2,MAP2K1,IGF2R,BID,ADRB2,NFKBIA,FPR1,AGTR1,VASP,TIMP2,CDK5,PTPN12,IL15,ADORA1,HMOX1,NTF3,THBS1,PAK1,CAMK2G,TRPM4,KLF4,GNAQ,ANGPT1,ITGA7,CPT1A,SHC1,NFE2L2,ANXA1,SP1,ANGPT2,SIRT1,DDOST,CXCL2,BIRC2,UCP2,MIF,GNAS,CTSD,NDRG1,OGT,IFNGR1,KITLG,TGFB2,LBP,CAPN1,ADRA2A,SOCS3,ANG,LGALS1,PDGFRB,PTGER1,GNAI1,HES1,ADA,YY1AP1,FOXM1,JUNB,NTRK2,SLK,LGALS3,DDAH2,NES,MAO…	1.52188e-07
Proteins/Chemicals Regulating Diseases of Colorectal Neoplasms	Pathway	970	60	6	Colorectal Neoplasms	EIF2S1,IRS1,BAX,CASP1,FOS,IGF2R,NFKBIA,TIMP2,CEBPB,ACTR3,THBS1,PAK1,KLF4,ANGPT1,CHEK1,NFE2L2,ANXA1,SP1,ANGPT2,RUNX2,CXCL2,BIRC2,MIF,GNAS,CTSD,NDRG1,FGFR3,STAT5A,LGALS1,PTGER1,ARHGDIA,FOXM1,NTRK2,CXCL16,LGALS3,CCND3,SPARC,SPRY2,SERPINE2,IMPDH2,GSTT1,SDC2,ESM1,AXIN2,DAPK1,MGMT,NTHL1,LTA4H,NRCAM,FZD7,SMUG1,SPEN,EIF3H,ZEB2,NDRG4,AKR7A2,GGH,TMEM97,SELENBP1,MTHFD1L	7.20961e-06
Proteins/Chemicals Regulating Diseases of Alzheimer Disease	Pathway	654	45	6	Alzheimer Disease	EIF2S1,MARCKS,CASP1,FOS,CAPN2,BID,ADRB2,AGTR1,CDK5,CEBPB,IL15,HMOX1,NTF3,CHEK1,NFE2L2,SIRT1,MIF,CTSD,TRA2B,TGFB2,CAPN1,ANG,NR1H3,NTRK2,HSD17B10,MAOA,GAP43,GRN,SERPINE2,PKN1,POLB,DAPK1,GAB2,MGMT,PDIA6,SERTAD1,COPS5,IL1R2,NAE1,APLP2,ATXN1,UBQLN1,BLMH,ITM2B,TMED10	8.08902e-06
Proteins/Chemicals Regulating Diseases of Stomach Neoplasms	Pathway	706	47	6	Stomach Neoplasms	BAX,FOS,IGF2R,NFKBIA,AGTR1,VASP,TIMP2,CEBPB,ACTR3,THBS1,PAK1,KLF4,ID1,CHEK1,SHC1,NFE2L2,ANXA1,SP1,ANGPT2,SIRT1,MIF,CTSD,GPER,ANG,YY1AP1,FOXM1,DICER1,LGALS3,SPARC,S100A11,SOX18,BCL6,GSTT1,POLB,SMARCB1,TNFRSF14,GAB2,MGMT,NEDD4,NTHL1,LTA4H,YAP1,KLF12,CTSZ,FZD8,ZNF217,URGCP	1.19985e-05
Proteins/Chemicals Regulating Diseases of Pancreatic Neoplasms	Pathway	595	41	6	Pancreatic Neoplasms	BAX,AGTR1,CDK5,HMOX1,THBS1,KLF4,CHEK1,NFE2L2,GIPC1,SP1,ANGPT2,RUNX2,BIRC2,NDRG1,MAP4K3,SOCS3,ANG,LGALS1,ARHGDIA,FOXM1,NTRK2,CXCL16,LGALS3,NES,SPARC,NFATC1,CDKN1C,SERPINE2,GSTT1,LSM1,FANCG,EGLN1,CD74,TRIM33,TBX2,SERTAD1,RDX,COPS5,MSLN,ZEB2,TNFAIP8	2.0002e-05
Proteins/Chemicals Regulating Diseases of Nerve Degeneration	Pathway	798	50	6	Nerve Degeneration	EIF2S1,BAX,CASP1,ADRB2,CDK5,HMOX1,NTF3,GNAQ,NFE2L2,ANXA1,SP1,SIRT1,BIRC2,UCP2,MIF,GNAS,CTSD,NDRG1,ULK1,TGFB2,CAPN1,ANG,LGALS1,PTGER1,NR1H3,NTRK2,DICER1,HSD17B10,MAOA,GAP43,GRN,SERPINE2,UCHL3,FTL,POLB,TUBB3,DPYSL3,IL1R2,DCTN1,NAE1,NFASC,SIL1,ATXN2,ABCA2,ATXN1,ATP6V1E1,UBQLN1,BLMH,WDR36,HIBCH	3.14489e-05
Proteins/Chemicals Regulating Diseases of Carcinoma, Squamous Cell	Pathway	740	47	6	Carcinoma, Squamous Cell	BAX,IGF2R,ADRB2,NFKBIA,WASL,TIMP2,THBS1,KLF4,ANGPT1,ID1,NFE2L2,ANXA1,ANGPT2,CXCL2,BIRC2,MIF,CTSD,FGFR3,INPPL1,ULK1,IFNGR1,KITLG,TGFB2,STAT5A,LGALS1,YY1AP1,NTRK2,LGALS3,CCND3,SPARC,GRN,RSPO1,GSTT1,SLIT2,EIF6,MGMT,RALA,PMPCB,ECT2,LTA4H,COPS5,DCUN1D1,LCMT2,STOML2,MAPRE1,TNFAIP8,ADAMTS9	3.9308e-05
Proteins/Chemicals Regulating Diseases of Hypertrophy	Pathway	984	58	5	Hypertrophy	SLC4A4,CASP1,FOS,SLC12A2,MAP2K1,IGF2R,ADRB2,AGTR1,CEBPB,IL15,ADORA1,HMOX1,NTF3,THBS1,PAK1,CAMK2G,ADCY6,KLF4,GNAQ,CPT1A,NFATC4,SHC1,NFE2L2,SP1,RUNX2,SIRT1,UCP2,GNAS,FGFR3,KITLG,TGFB2,SOCS3,TRAP1,PDGFRB,PTGER1,GNAI1,ARHGDIA,JUNB,LGALS3,BMPR1A,MAOA,SPARC,NFATC1,GLI3,CDKN1C,MAP3K1,NDN,LDHA,LATS2,RUVBL2,EYA2,YAP1,NAB1,RGS3,PARVB,PDE4DIP,SELENBP1,RPL10A	4.17237e-05
Proteins/Chemicals Regulating Diseases of Infection	Pathway	1848	94	5	Infection	EIF2S1,IRS1,BAX,CASP1,CAPN2,MAP2K1,BID,ADRB2,NFKBIA,FPR1,TIMP2,CEBPB,IL15,HMOX1,NTF3,THBS1,PAK1,GNAQ,CHEK1,SHC1,NFE2L2,CPS1,SP1,RUNX2,SIRT1,CXCL2,UCP2,DNM2,MIF,CTSD,OGT,IFNGR1,EIF5A,KITLG,TGFB2,STAT5A,LBP,CAPN1,SOCS3,ANG,LGALS1,GNAI1,ADA,NR1H3,FOXM1,DICER1,SLK,CXCL16,LGALS3,NES,SPARC,EPS15,GAP43,THY1,PTX3,SPRY2,CD47,TICAM1,SERPINE2,STAT4,LSM1,TMBIM6,SDC2,SMARCB1,PNP,TNFRSF14,C1QBP,MAP1LC3B,NEDD4,…	5.96838e-05
Proteins/Chemicals Regulating Diseases of Diabetes Mellitus	Pathway	1186	66	5	Diabetes Mellitus	EIF2S1,KCNMA1,IRS1,BAX,BID,ADRB2,AGTR1,TIMP2,CEBPB,IL15,ADORA1,HMOX1,NTF3,THBS1,PAK1,ANGPT1,CPT1A,SHC1,ANGPT2,RUNX2,SIRT1,BIRC2,UCP2,MIF,GNAS,NDRG1,OGT,SLC37A4,INPPL1,IFNGR1,PPA1,TGFB2,ATF6,STAT5A,CAPN1,SOCS3,LGALS1,PDGFRB,ELOVL6,PTGER1,ADA,NR1H3,PON2,FOXM1,JUNB,STX4,DICER1,LGALS3,DDAH2,OSBP,HSD17B10,MAOA,NFATC1,GAP43,THY1,STAT4,ARNTL,MAP3K1,SDC2,CBLB,CLOCK,SERTAD1,PEA15,HLA-DRA,ALPP,CARHSP1	6.98106e-05
Proteins/Chemicals Regulating Diseases of Cataract	Pathway	218	20	9	Cataract	IRS1,SLC4A4,BAX,CAPN2,MAP2K1,SIRT1,TGFB2,SPARC,SPRY2,FTL,LSS,POLB,NHS,CLOCK,NRCAM,ALDH3A1,SIL1,MSRA,GALT,RYBP	7.11137e-05
Proteins/Chemicals Regulating Diseases of embryonic cell viability	Pathway	65	10	15	embryonic cell viability	MAP2K1,CHEK1,NFATC4,BIRC2,PROCR,FBXO5,E2F3,SMARCB1,CXXC1,SIP1	7.96719e-05
Proteins/Chemicals Regulating Diseases of Leukemia	Pathway	784	48	6	Leukemia	BAX,FOS,BID,SLC19A1,CDK5,IL15,HMOX1,THBS1,KLF4,ID1,RUNX2,BIRC2,DNM2,GNAS,NDRG1,KITLG,STAT5A,LGALS1,HES1,JUNB,NTRK2,DICER1,LGALS3,CCND3,STIP1,EPS15,CD47,BCL6,HOXA5,HSP90AB1,PIK3CD,SIPA1,MEIS1,NDN,DAPK1,PLAGL2,MGMT,RALA,EVI5,MN1,LCMT2,TPMT,MOV10,MZF1,VPS37C,HNRNPUL2,MID2,ABTB1	8.02667e-05
Proteins/Chemicals Regulating Diseases of Cell Transformation, Neoplastic	Pathway	378	28	7	Cell Transformation, Neoplastic	EIF2S1,IRS1,FOS,VASP,CEBPB,GNAQ,ID1,ANXA1,FGFR3,INPPL1,LGALS1,JUNB,LGALS3,CCND3,S100A11,BCL6,LSM1,SMARCB1,PLAGL2,ECT2,NFIC,RDX,SPEN,EIF3H,SKP1,EIF3E,MZF1,ZNF217	0.000127684
Proteins/Chemicals Regulating Diseases of Glioblastoma	Pathway	342	26	7	Glioblastoma	FOS,IGF2R,BID,NFKBIA,FPR1,TIMP2,ADORA1,THBS1,PAK1,ANGPT1,DNM2,FGFR3,SOCS3,FOXM1,NES,CCND3,SPARC,GRN,MAP3K1,BCL2L12,CDKN2C,MGMT,ECT2,NFIC,YAP1,PVR	0.000146652
Proteins/Chemicals Regulating Diseases of Lung Neoplasms	Pathway	1037	58	5	Lung Neoplasms	IRS1,BAX,FOS,CAPN2,IGF2R,NFKBIA,AGTR1,TIMP2,CDK5,IL15,HMOX1,THBS1,KLF4,ID1,SHC1,NFE2L2,ARAF,ANXA1,SP1,ANGPT2,SIRT1,CXCL2,CTSD,KITLG,SOCS3,SP7,LGALS1,PDGFRB,HES1,ARHGDIA,FOXM1,LGALS3,SPARC,SPRY2,CDKN1C,SERPINE2,MAP3K1,GSTT1,E2F3,TMBIM6,SLIT2,UBA7,DAPK1,PRMT5,CDKN2C,GAB2,MGMT,E2F5,TLE2,PCBP4,COPS5,ANLN,MSLN,PVR,NUMB,RPL32,FZD8,AKR1B10	0.000173335
Proteins/Chemicals Regulating Diseases of Glioma	Pathway	535	35	6	Glioma	BAX,FPR1,CEBPB,ADORA1,HMOX1,THBS1,NFE2L2,ANGPT2,SIRT1,DNM2,MIF,NDRG1,KITLG,TGFB2,ANG,LGALS1,PDGFRB,FOXM1,DICER1,LGALS3,NES,SPARC,PAX8,GAP43,SPRY2,BCL2L12,MGMT,ACSL5,ECT2,DCUN1D1,SLC27A3,PVR,KIF23,PTPRM,ZNF217	0.000222781
Proteins/Chemicals Regulating Diseases of Carcinoma	Pathway	600	38	6	Carcinoma	BAX,FOS,TIMP2,ACTR3,THBS1,PAK1,ANGPT1,ID1,NFE2L2,ANXA1,ANGPT2,GNAS,CTSD,NDRG1,GPER,KITLG,PTGER1,NTRK2,LGALS3,CCND3,SPARC,CDKN1C,FBXO5,E2F3,SMARCB1,AXIN2,MTA2,EIF6,DAPK1,MGMT,SERINC3,COPS5,SPEN,MSLN,HNRNPU,APLP2,GINS2,ZNF217	0.000231503
Proteins/Chemicals Regulating Diseases of Polyploidy	Pathway	106	12	11	Polyploidy	MAP2K1,AGTR1,BIRC2,NDRG1,CCND3,SPRY2,CDKN2D,SMARCB1,LATS2,KIF23,NEK7,GINS2	0.000308661
Proteins/Chemicals Regulating Diseases of bone mineral density	Pathway	361	26	7	bone mineral density	FOS,ADRB2,CEBPB,IL15,ADORA1,ANGPT1,ID1,SP1,RUNX2,SIRT1,MIF,FGFR3,GPER,KITLG,SP7,BMPR1A,NES,SPARC,NFATC1,CD47,BCL6,NR2F2,AXIN2,SEMA7A,COL13A1,LEMD3	0.000341684
Proteins/Chemicals Regulating Diseases of Congenital Abnormalities	Pathway	527	34	6	Congenital Abnormalities	MAP2K1,AGTR1,TIMP2,CASK,HMOX1,GNAQ,GIPC1,RPL24,RUNX2,FGFR3,GPER,EIF5A,MSX1,TGFB2,STAT5A,SOCS3,ADA,YY1AP1,DICER1,BMPR1A,SPARC,GLI3,SPRY2,CDKN1C,NR2F2,AXIN2,TNFRSF14,FANCD2,TBX2,TUBB3,PBX3,ZEB2,DHCR7,LRP4	0.00035244
Proteins/Chemicals Regulating Diseases of Melanoma	Pathway	793	46	5	Melanoma	BAX,FOS,IGF2R,NFKBIA,AGTR1,WASL,TIMP2,IL15,THBS1,PAK1,GNAQ,ID1,RPL24,SP1,CXCL2,MIF,CTSD,EIF5A,KITLG,TGFB2,SOCS3,LGALS1,LGALS3,NES,SPARC,MAP3K1,GSTT1,METAP2,PIK3CD,TNFRSF14,EGLN1,CD74,MGMT,TBX2,NRCAM,DNAJA3,COPS5,TYRO3,KIDINS220,ING3,PVR,POR,MICB,SETDB1,PPP6C,PHF19	0.000381298
Proteins/Chemicals Regulating Diseases of Recovery of Function	Pathway	240	19	7	Recovery of Function	SLC4A4,ADRB2,AGTR1,ADORA1,HMOX1,NTF3,ANGPT1,CPT1A,UCP2,MIF,GPER,KITLG,SOCS3,ADA,BMPR1A,NES,PTX3,CD47,RGMA	0.000693221
Proteins/Chemicals Regulating Diseases of Insulin Resistance	Pathway	728	42	5	Insulin Resistance	IRS1,CASP1,BID,ADRB2,AGTR1,CEBPB,ADORA1,HMOX1,GNAQ,ANGPT1,ID1,CPT1A,SHC1,NFE2L2,ANXA1,SIRT1,UCP2,MIF,GNAS,OGT,INPPL1,ATF6,STAT5A,CAPN1,ADRA2A,SOCS3,NR1H3,SLC2A5,PLTP,STX4,OSBP,GRN,NR2F2,TMBIM6,CBLB,PEA15,ALDH3A2,STX5,ATXN2,ACOT11,RAPGEF1,PCYT2	0.000760795
Proteins/Chemicals Regulating Diseases of Hypoglycemia	Pathway	223	18	8	Hypoglycemia	IRS1,ADRB2,AGTR1,CEBPB,ADORA1,NTF3,CPT1A,SIRT1,UCP2,GNAS,SLC37A4,INPPL1,JUNB,MAOA,ARNTL,CLOCK,GLUD1,HADHA	0.000761187
Proteins/Chemicals Regulating Diseases of Fatty Liver	Pathway	407	27	6	Fatty Liver	IRS1,BAX,BID,ADRB2,AGTR1,CEBPB,HMOX1,ID1,CPT1A,NFE2L2,CPS1,SP1,SIRT1,UCP2,ACADVL,ATF6,STAT5A,SOCS3,HES1,NR1H3,LGALS3,TICAM1,TMBIM6,POR,ECHS1,ACAD8,PCYT2	0.000933137
Proteins/Chemicals Regulating Diseases of Endotoxemia	Pathway	211	17	8	Endotoxemia	IRS1,BAX,CASP1,AGTR1,CEBPB,HMOX1,ANXA1,CXCL2,MIF,LBP,GNAI1,ADA,PLTP,HNRNPD,PTX3,PROCR,STAT4	0.00108017
Proteins/Chemicals Regulating Diseases of Adenocarcinoma	Pathway	522	32	6	Adenocarcinoma	BAX,CAPN2,MAP2K1,IGF2R,ADRB2,VASP,CEBPB,THBS1,ANGPT1,ID1,NFE2L2,ANXA1,ANGPT2,MIF,STAT5A,ANG,LGALS1,YY1AP1,FOXM1,SPARC,DAPK1,PRMT5,CDKN2C,PLAGL2,MGMT,COPS5,FZD7,EYA2,SMARCC1,ATP6V1E1,SLC30A7,SELENBP1	0.00122269
Proteins/Chemicals Regulating Diseases of Brain Injuries	Pathway	482	30	6	Brain Injuries	KCNMA1,BAX,CASP1,FOS,SLC12A2,BID,ADRB2,AGTR1,CEBPB,ADORA1,HMOX1,ANGPT1,NFE2L2,ANXA1,SIRT1,CXCL2,UCP2,KITLG,CAPN1,SOCS3,ANG,SSR1,PTGER1,NTRK2,MAOA,NFATC1,GRN,DAPK1,RGMA,ZNF451	0.00136472
Proteins/Chemicals Regulating Diseases of Corneal Neovascularization	Pathway	143	13	9	Corneal Neovascularization	IRS1,AGTR1,TIMP2,THBS1,ANGPT1,ANGPT2,CXCL2,MIF,ANG,LGALS1,VASH1,SLIT2,RYBP	0.00141274
Proteins/Chemicals Regulating Diseases of Ischemia	Pathway	875	47	5	Ischemia	EIF2S1,KCNMA1,SLC4A4,BAX,CASP1,FOS,SLC12A2,BID,ADRB2,NFKBIA,AGTR1,VASP,CDK5,ADORA1,HMOX1,THBS1,CAMK2G,GNAQ,ANGPT1,CPT1A,SHC1,NFE2L2,ANXA1,SP1,ANGPT2,CXCL2,UCP2,MIF,GPER,TGFB2,ATF6,CAPN1,LGALS1,TRAP1,PTGER1,ADA,NTRK2,LGALS3,MAOA,GAP43,STAT4,RAN,TMBIM6,DAPK1,LDHA,FLOT1,PPIC	0.00167433
Proteins/Chemicals Regulating Diseases of Ataxia	Pathway	147	13	8	Ataxia	SLC4A4,CASP1,ADORA1,NTRK2,DICER1,APTX,BCCIP,LCMT2,NFASC,SIL1,ATXN2,ATXN1,GJC2	0.0018097
Proteins/Chemicals Regulating Diseases of Parkinson Disease	Pathway	363	24	6	Parkinson Disease	BAX,AGTR1,CDK5,CEBPB,IL15,HMOX1,NFE2L2,SIRT1,UCP2,MIF,ULK1,TGFB2,ADA,HSD17B10,MAOA,GAP43,GRN,FTL,DAPK1,COPS5,SKP1,ATXN2,MSRA,KIAA1267	0.0018446
Proteins/Chemicals Regulating Diseases of Neurodegenerative Diseases	Pathway	428	27	6	Neurodegenerative Diseases	EIF2S1,CASP1,CDK5,HMOX1,NFE2L2,SIRT1,MIF,CTSD,KITLG,TGFB2,ANG,GRN,SERPINE2,FTL,TFDP1,DAPK1,APTX,NDEL1,LRPPRC,KAT2A,SIL1,ATXN2,ATXN1,UBQLN1,ITM2B,SGSH,CLN5	0.00193258
Proteins/Chemicals Regulating Diseases of neuron dysfunction	Pathway	114	11	9	neuron dysfunction	AGTR1,CDK5,SP1,SIRT1,ZDHHC17,DICER1,HSD17B10,DCTN1,SETDB1,ATXN2,ITM2B	0.0020347
Proteins/Chemicals Regulating Diseases of neuroinflammation	Pathway	150	13	8	neuroinflammation	ADRB2,CEBPB,IL15,ADORA1,HMOX1,THBS1,KLF4,NFE2L2,ANXA1,SP1,MIF,SOCS3,CD47	0.0021644
Proteins/Chemicals Regulating Diseases of Ovarian Neoplasms	Pathway	704	39	5	Ovarian Neoplasms	BAX,FOS,AGTR1,TIMP2,THBS1,PAK1,ID1,TRIP6,MIF,CTSD,GPER,MSX1,KITLG,TGFB2,FOXM1,JUNB,NTRK2,CXCL16,BMPR1A,SPARC,PAX8,STIP1,CDKN1C,GRN,GSTT1,SLIT2,FANCD2,MGMT,SERINC3,NCOA4,E2F5,SERTAD1,COPS5,EYA2,PEA15,MSLN,ANXA11,ZNF217,URGCP	0.00241073
Proteins/Chemicals Regulating Diseases of muscle mass	Pathway	136	12	8	muscle mass	BAX,ADRB2,AGTR1,IL15,NTF3,RPL24,GNAS,CTSD,STAT5A,JUNB,DICER1,NR2F2	0.00273716
Proteins/Chemicals Regulating Diseases of Prostatic Neoplasms	Pathway	1066	54	5	Prostatic Neoplasms	IRS1,BAX,FOS,IGF2R,ADRB2,AGTR1,CDK5,IL15,HMOX1,THBS1,ID1,SHC1,NFE2L2,ANXA1,RUNX2,SIRT1,MIF,GNAS,CTSD,NDRG1,FGFR3,TGFB2,STAT5A,SOCS3,ANG,TRAP1,PDGFRB,FOXM1,NTRK2,DICER1,CXCL16,LGALS3,NES,SLC39A1,MAOA,SPARC,S100A11,SPRY2,CDKN1C,GRN,GSTT1,LSM1,E2F3,POLB,PRMT5,CD74,LATS2,NCOA4,FDPS,ATAD2,FRS2,ABCA2,NUDC,CTSZ	0.00277357
Proteins/Chemicals Regulating Diseases of Uterine Cervical Neoplasms	Pathway	334	22	6	Uterine Cervical Neoplasms	BAX,FOS,CEBPB,THBS1,ANGPT1,ID1,NFE2L2,SP1,MIF,NDRG1,FGFR3,TGFB2,ACADVL,STAT5A,HMGB2,GSTT1,PIK3CD,DAPK1,MGMT,IL1R2,MZF1,ARL6IP1	0.0029437
Proteins/Chemicals Regulating Diseases of Obesity	Pathway	787	42	5	Obesity	KCNMA1,IRS1,BID,ADRB2,AGTR1,CEBPB,IL15,HMOX1,THBS1,PAK1,CPT1A,NFE2L2,SIRT1,UCP2,MIF,GNAS,CTSD,INPPL1,TRA2B,GPER,ATF6,STAT5A,LBP,SOCS3,ELOVL6,NR1H3,PLTP,NTRK2,LGALS3,BMPR1A,MAOA,SPARC,PTX3,ARNTL,TKT,MFAP2,CLOCK,CFD,ATXN2,SGIP1,ACOT11,PCYT2	0.00328104
Proteins/Chemicals Regulating Diseases of Lymphatic Metastasis	Pathway	296	20	6	Lymphatic Metastasis	BAX,BID,AGTR1,TIMP2,CDK5,PAK1,ANXA1,ANGPT2,MIF,FGFR3,GPER,SPARC,SPRY2,CD47,VASH1,SLIT2,SMARCB1,CDCA7,MN1,ECH1	0.00337279
Proteins/Chemicals Regulating Diseases of Inflammation	Pathway	2062	93	4	Inflammation	IRS1,MARCKS,BAX,CASP1,FOS,SLC12A2,BID,ADRB2,NFKBIA,FPR1,AGTR1,VASP,TIMP2,CEBPB,IL15,ADORA1,HMOX1,NTF3,THBS1,KLF4,ANGPT1,ID1,SHC1,NFE2L2,ARAF,MAP4K2,ANXA1,SP1,ANGPT2,SIRT1,DDOST,CXCL2,UCP2,MIF,CTSD,DDR1,IFNGR1,PPA1,EIF5A,KITLG,TGFB2,STAT5A,LBP,CAPN1,MAP4K3,SOCS3,ANG,LGALS1,SSR1,PTGER1,ADA,NR1H3,JUNB,PLTP,NTRK2,CXCL16,LGALS3,SPARC,HNRNPD,THY1,PTX3,CD47,SOX18,PROCR,GRN,SERPINE2,STAT4,RAN,BCL6,RSPO1,…	0.00348894
Proteins/Chemicals Regulating Diseases of Osteoarthritis	Pathway	319	21	6	Osteoarthritis	IRS1,CASP1,BID,NFKBIA,TIMP2,CEBPB,IL15,HMOX1,THBS1,SP1,RUNX2,SIRT1,MIF,FGFR3,IFNGR1,KITLG,TGFB2,LGALS3,DDAH2,CDKN1C,STAT4	0.00365389
Proteins/Chemicals Regulating Diseases of Hyperplasia	Pathway	773	41	5	Hyperplasia	IRS1,MARCKS,BAX,FOS,MAP2K1,IGF2R,ADRB2,AGTR1,VASP,IL15,THBS1,PAK1,KLF4,ANGPT1,NFE2L2,MIF,GNAS,CTSD,MSX1,KITLG,TGFB2,STAT5A,SOCS3,PDGFRB,NR1H3,FOXM1,JUNB,CCND3,SPARC,HNRNPD,SPRY2,CDKN1C,RSPO1,E2F3,PIK3CD,SIPA1,FANCD2,CDKN2C,EIF3E,EMILIN1,AKR7A3	0.00406652
Proteins/Chemicals Regulating Diseases of Acute Lung Injury	Pathway	322	21	6	Acute Lung Injury	ADRB2,FPR1,AGTR1,VASP,CEBPB,ADORA1,HMOX1,ANGPT1,NFE2L2,ANGPT2,CXCL2,MIF,EIF5A,SOCS3,FOXM1,PTX3,CD47,GRN,MAP3K1,CD74,IL18R1	0.00406838
Proteins/Chemicals Regulating Diseases of Liver Neoplasms	Pathway	706	38	5	Liver Neoplasms	IRS1,BAX,FOS,IGF2R,TIMP2,CEBPB,THBS1,ANGPT1,ID1,NFE2L2,BIRC2,NDRG1,FGFR3,STAT5A,SOCS3,ANG,ARHGDIA,YY1AP1,FOXM1,JUNB,DICER1,CXCL16,LGALS3,NES,SPRY2,GRN,E2F3,TMBIM6,SLIT2,MGMT,MXD1,PPP2R1A,COPS5,SPEN,KIAA0020,AKR7A2,RPL36,URGCP	0.0044081
Proteins/Chemicals Regulating Diseases of Skin Neoplasms	Pathway	370	23	6	Skin Neoplasms	BAX,FOS,MAP2K1,NFKBIA,TIMP2,CEBPB,THBS1,KLF4,ANGPT1,NFE2L2,ANGPT2,MIF,NDRG1,FGFR3,STAT5A,PTGER1,FOXM1,LGALS3,BMPR1A,CCND3,SPARC,MGMT,PEA15	0.00485645
Proteins/Chemicals Regulating Diseases of kidney toxicity	Pathway	572	32	5	kidney toxicity	BAX,FPR1,AGTR1,CEBPB,IL15,ADORA1,HMOX1,THBS1,GNAQ,ANGPT1,SHC1,NFE2L2,ANXA1,CXCL2,UCP2,MIF,CTSD,KITLG,TGFB2,CAPN1,SOCS3,PTGER1,ADA,SLK,LGALS3,SPARC,THY1,CD47,PROCR,DNASE2,SLIT2,EIF6	0.00498775
Proteins/Chemicals Regulating Diseases of Wounds	Pathway	597	33	5	Wounds	MAP2K1,ADRB2,FPR1,TIMP2,CDK5,HMOX1,THBS1,ANGPT1,SHC1,NFE2L2,ANGPT2,RUNX2,CXCL2,MIF,TGFB2,CAPN1,SOCS3,PDGFRB,YY1AP1,FOXM1,LGALS3,NES,MAOA,SPARC,SOX18,GRN,MAP3K1,DAPK1,COPS5,PEA15,PARVA,CENPV,EMILIN1	0.00524363
Proteins/Chemicals Regulating Diseases of Pulmonary Fibrosis	Pathway	461	27	5	Pulmonary Fibrosis	BAX,CASP1,BID,NFKBIA,AGTR1,TIMP2,CEBPB,HMOX1,THBS1,ANGPT1,NFE2L2,ANXA1,ANGPT2,CXCL2,DDR1,TGFB2,PDGFRB,ADA,LGALS3,SPARC,THY1,VASH1,METAP2,DKC1,MXD1,SEMA7A,BLMH	0.00530222
Proteins/Chemicals Regulating Diseases of Nasopharyngeal Neoplasms	Pathway	186	14	7	Nasopharyngeal Neoplasms	ID1,ANXA1,RUNX2,MIF,LGALS1,FOXM1,NTRK2,TMBIM6,LATS2,SERTAD1,COPS5,BCAT1,ADAMTS9,N4BP2	0.00532275
Proteins/Chemicals Regulating Diseases of heart remodeling	Pathway	288	19	6	heart remodeling	IGF2R,ADRB2,AGTR1,TIMP2,CEBPB,ADORA1,THBS1,CAMK2G,GNAQ,ANGPT1,SHC1,NFE2L2,GNAS,KITLG,TGFB2,HES1,DICER1,LGALS3,SPARC	0.00543663
Proteins/Chemicals Regulating Diseases of Myelodysplastic Syndromes	Pathway	112	10	8	Myelodysplastic Syndromes	ID1,RUNX2,KITLG,STAT5A,DICER1,SPARC,CDKN1C,GSTT1,SIPA1,DAPK1	0.00557977
Proteins/Chemicals Regulating Diseases of Heart Failure	Pathway	647	35	5	Heart Failure	SLC4A4,CASP1,CAPN2,ADRB2,AGTR1,ADORA1,HMOX1,CAMK2G,ADCY6,GNAQ,CPT1A,NFATC4,SHC1,NFE2L2,SIRT1,UCP2,MIF,GNAS,OGT,CAPN1,PDGFRB,GNAI1,JUNB,DICER1,LGALS3,MAOA,NFATC1,SLC6A8,MAP3K1,E2F3,EGLN1,PPP2R1A,RUVBL2,NAB1,RPL10A	0.00571397
Proteins/Chemicals Regulating Diseases of Mesothelioma	Pathway	150	12	7	Mesothelioma	BAX,BID,THBS1,ANGPT1,BIRC2,KITLG,TGFB2,SOCS3,LGALS3,METAP2,REV3L,MSLN	0.00599765
Proteins/Chemicals Regulating Diseases of Encephalomyelitis, Autoimmune, Experimental	Pathway	334	21	6	Encephalomyelitis, Autoimmune, Experimental	BAX,CASP1,CDK5,IL15,ADORA1,HMOX1,THBS1,NFE2L2,ANXA1,UCP2,MIF,IFNGR1,GPER,LGALS1,CXCL16,LGALS3,STAT4,PIK3CD,SEMA7A,NFASC,PLP2	0.00613774
Proteins/Chemicals Regulating Diseases of Cardiomegaly	Pathway	653	35	5	Cardiomegaly	EIF2S1,FOS,MAP2K1,ADRB2,AGTR1,CEBPB,ADORA1,HMOX1,PAK1,CAMK2G,ADCY6,KLF4,GNAQ,ANGPT1,CPT1A,NFATC4,NFE2L2,SP1,SIRT1,MIF,STAT5A,SOCS3,TRAP1,PDGFRB,PTGER1,NR1H3,LGALS3,NFATC1,STIP1,MAP3K1,LATS2,EYA2,NAB1,FDPS,AKR1B10	0.00656642
Proteins/Chemicals Regulating Diseases of Aggression	Pathway	447	26	5	Aggression	BAX,FOS,ADRB2,HMOX1,THBS1,ID1,ANGPT2,RUNX2,CTSD,NDRG1,STAT5A,ANG,LGALS1,PTGER1,NTRK2,LGALS3,NES,MAOA,PAX8,SERPINE2,E2F3,MEIS1,TFDP1,EGLN1,BCCIP,ATAD2	0.00671512
Proteins/Chemicals Regulating Diseases of Myocardial Ischemia	Pathway	361	22	6	Myocardial Ischemia	SLC4A4,BAX,FOS,BID,ADRB2,FPR1,AGTR1,ADORA1,HMOX1,ANGPT1,CPT1A,ANXA1,SP1,SIRT1,UCP2,MIF,CTSD,ATF6,SSR1,PTX3,EGLN1,MSRA	0.00727115
Proteins/Chemicals Regulating Diseases of liver toxicity	Pathway	685	36	5	liver toxicity	IRS1,BAX,CASP1,BID,ADRB2,NFKBIA,AGTR1,CEBPB,IL15,ADORA1,HMOX1,CPT1A,NFE2L2,SP1,CXCL2,UCP2,CTSD,KITLG,LBP,CAPN1,SOCS3,LGALS1,PDGFRB,PTGER1,ADA,YY1AP1,CXCL16,LGALS3,MAOA,TICAM1,DNASE2,RAN,MGMT,PPP2R1A,POR,AKR7A2	0.00792618
Proteins/Chemicals Regulating Diseases of neuron toxicity	Pathway	711	37	5	neuron toxicity	EIF2S1,KCNMA1,SLC4A4,BAX,CASP1,FOS,CAPN2,SLC12A2,ADRB2,AGTR1,TIMP2,CDK5,CEBPB,ADORA1,HMOX1,NTF3,NFE2L2,ANXA1,SP1,SIRT1,UCP2,MIF,ULK1,KITLG,TGFB2,CAPN1,PDGFRB,PTGER1,NTRK2,LGALS3,GAP43,SERPINE2,DAPK1,KIDINS220,SSH1,DCTN1,ITM2B	0.00831643
Proteins/Chemicals Regulating Diseases of Myeloproliferative Disorders	Pathway	158	12	7	Myeloproliferative Disorders	RUNX2,FGFR3,KITLG,STAT5A,SOCS3,PDGFRB,JUNB,SIPA1,MEIS1,PRMT5,TRIM33,MN1	0.00892552
Proteins/Chemicals Regulating Diseases of body weight	Pathway	458	26	5	body weight	EIF2S1,IRS1,FOS,ADRB2,AGTR1,CEBPB,IL15,HMOX1,NTF3,GNAQ,CPT1A,NFE2L2,SIRT1,UCP2,GNAS,GPER,TGFB2,STAT5A,SOCS3,NTRK2,MAOA,SPARC,GAP43,ARNTL,CLOCK,SGIP1	0.00905717
Proteins/Chemicals Regulating Diseases of Metabolic Diseases	Pathway	283	18	6	Metabolic Diseases	BID,HMOX1,CPT1A,NFE2L2,SIRT1,UCP2,GNAS,SLC37A4,SOCS3,ELOVL6,ADA,NR1H3,LGALS3,SERTAD1,GAA,GALT,GCDH,SGSH	0.00961546
Proteins/Chemicals Regulating Diseases of myocyte hypertrophy	Pathway	141	11	7	myocyte hypertrophy	FOS,MAP2K1,ADRB2,AGTR1,IL15,HMOX1,ADCY6,GNAQ,PTGER1,JUNB,NFATC1	0.00999592
Proteins/Chemicals Regulating Diseases of blood pressure	Pathway	720	37	5	blood pressure	KCNMA1,FOS,SLC12A2,BID,ADRB2,FPR1,AGTR1,IL15,ADORA1,HMOX1,THBS1,ADCY6,TRPM4,GNAQ,ANGPT1,SP1,CXCL2,UCP2,MIF,GNAS,GPER,ADRA2A,ANG,PTGER1,ADA,PON2,DICER1,DDAH2,MAOA,PTX3,CD47,PROCR,ARNTL,EMILIN1,NPAS2,ERAP2,C1orf21	0.0100404
Proteins/Chemicals Regulating Diseases of Cardiomyopathy, Hypertrophic	Pathway	485	27	5	Cardiomyopathy, Hypertrophic	SLC4A4,BAX,SLC12A2,MAP2K1,ADRB2,AGTR1,CEBPB,IL15,HMOX1,NTF3,GNAQ,NFATC4,NFE2L2,SP1,RUNX2,SIRT1,FGFR3,PPA1,MSX1,KITLG,TGFB2,LGALS3,NFATC1,MAP3K1,HMGB2,PIK3CD,PARVA	0.0100825
Proteins/Chemicals Regulating Diseases of podocyte disease	Pathway	144	11	7	podocyte disease	BAX,AGTR1,THBS1,ANGPT1,ANGPT2,SIRT1,NR1H3,DICER1,SPARC,CDKN1C,RDX	0.0115822
Proteins/Chemicals Regulating Diseases of Cholangiocarcinoma	Pathway	125	10	7	Cholangiocarcinoma	MARCKS,BAX,THBS1,KITLG,PDGFRB,HES1,FOXM1,LGALS3,GRN,KIAA0020	0.0116905
Proteins/Chemicals Regulating Diseases of Lymphoma, T-Cell	Pathway	184	13	7	Lymphoma, T-Cell	BAX,NFKBIA,IL15,ID1,RUNX2,FGFR3,STAT5A,SOCS3,HES1,BCL6,MGMT,REV3L,NAV3	0.0117435
Proteins/Chemicals Regulating Diseases of Reperfusion Injury	Pathway	706	36	5	Reperfusion Injury	KCNMA1,SLC4A4,BAX,CASP1,BID,ADRB2,NFKBIA,FPR1,AGTR1,VASP,ADORA1,HMOX1,ANGPT1,SHC1,NFE2L2,ANXA1,ANGPT2,SIRT1,CXCL2,UCP2,MIF,GPER,KITLG,ATF6,SOCS3,SSR1,ADA,SLK,LGALS3,MAOA,CD47,STAT4,TMBIM6,EGLN1,APTX,MSRA	0.0123216
Proteins/Chemicals Regulating Diseases of macrophage infiltration	Pathway	227	15	6	macrophage infiltration	BID,AGTR1,HMOX1,ANGPT1,ANXA1,ANGPT2,UCP2,MIF,DDR1,NR1H3,DICER1,CXCL16,LGALS3,SPARC,CBLB	0.0125816
Proteins/Chemicals Regulating Diseases of Diabetic Nephropathies	Pathway	314	19	6	Diabetic Nephropathies	MAP2K1,AGTR1,TIMP2,HMOX1,THBS1,ANGPT1,SHC1,NFE2L2,ANGPT2,DDOST,PDGFRB,PTGER1,PON2,LGALS3,SERPINB7,SPARC,THY1,TKT,CD74	0.0129966
Proteins/Chemicals Regulating Diseases of Bone Diseases, Metabolic	Pathway	295	18	6	Bone Diseases, Metabolic	IRS1,FOS,NFKBIA,AGTR1,CEBPB,ADORA1,HMOX1,RUNX2,SIRT1,MIF,IFNGR1,KITLG,TGFB2,SOCS3,BMPR1A,NFATC1,CBLB,TYRO3	0.0142383
Proteins/Chemicals Regulating Diseases of Lung Injury	Pathway	500	27	5	Lung Injury	BAX,CASP1,CAPN2,MAP2K1,BID,FPR1,AGTR1,TIMP2,IL15,ADORA1,HMOX1,THBS1,KLF4,ANGPT1,ID1,NFE2L2,ANGPT2,CXCL2,MIF,DDR1,LBP,SOCS3,ADA,SPARC,PTX3,SERPINE2,HLA-DRA	0.0145491
Proteins/Chemicals Regulating Diseases of Weight Loss	Pathway	363	21	5	Weight Loss	BAX,IGF2R,BID,AGTR1,IL15,HMOX1,NTF3,CPT1A,CXCL2,UCP2,GNAS,CTSD,IFNGR1,TGFB2,SOCS3,NTRK2,STAT4,NDN,CLOCK,RNF5,SGIP1	0.0148244
Proteins/Chemicals Regulating Diseases of Allergic Airway Disease	Pathway	211	14	6	Allergic Airway Disease	TIMP2,IL15,HMOX1,NTF3,ANGPT1,MIF,KITLG,STAT5A,SOCS3,CD47,STAT4,BCL6,PIK3CD,LTA4H	0.0151284
Proteins/Chemicals Regulating Diseases of Diabetes Mellitus, Type 2	Pathway	526	28	5	Diabetes Mellitus, Type 2	EIF2S1,IRS1,BID,ADRB2,AGTR1,CDK5,CEBPB,ADORA1,HMOX1,SHC1,ANXA1,ANGPT2,SIRT1,UCP2,MIF,SLC37A4,INPPL1,ATF6,STAT5A,ADRA2A,SOCS3,ARNTL,MAP3K1,GSTT1,TMBIM6,PEA15,ZNHIT3,RAPGEF1	0.0154394
Proteins/Chemicals Regulating Diseases of cardiovascular passage	Pathway	131	10	7	cardiovascular passage	AGTR1,CDK5,ADORA1,HMOX1,THBS1,GPER,TGFB2,ARNTL,CLOCK,NPAS2	0.0158079
Proteins/Chemicals Regulating Diseases of eye pressure	Pathway	192	13	6	eye pressure	BAX,BID,AGTR1,ADORA1,HMOX1,THBS1,MIF,TGFB2,CAPN1,PTGER1,LGALS3,SPARC,WDR36	0.0162262
Proteins/Chemicals Regulating Diseases of Brain Ischemia	Pathway	458	25	5	Brain Ischemia	BAX,CASP1,FOS,MAP2K1,BID,NFKBIA,AGTR1,TIMP2,ADORA1,HMOX1,THBS1,ANGPT1,NFE2L2,ANXA1,ANGPT2,SIRT1,CXCL2,KITLG,CAPN1,ZDHHC17,PTGER1,NES,GAP43,CD47,COPS5	0.01623
Proteins/Chemicals Regulating Diseases of Hyperglycemia	Pathway	416	23	5	Hyperglycemia	IRS1,BAX,ADRB2,AGTR1,CEBPB,ADORA1,HMOX1,THBS1,CPT1A,NFE2L2,ANGPT2,SIRT1,UCP2,MIF,GPER,EIF5A,ADRA2A,STX4,THY1,CD47,SERPINE2,TMBIM6,ALPP	0.0180397
Proteins/Chemicals Regulating Diseases of Edema	Pathway	511	27	5	Edema	CASP1,SLC12A2,BID,ADRB2,FPR1,AGTR1,VASP,TIMP2,ADORA1,HMOX1,THBS1,KLF4,ANGPT1,ANXA1,ANGPT2,CXCL2,MIF,GNAS,LGALS1,PDGFRB,SSR1,SOX18,EIF6,CD74,RGMA,LTA4H,MOV10	0.018739
Proteins/Chemicals Regulating Diseases of Infarction	Pathway	560	29	5	Infarction	BAX,CASP1,SLC12A2,BID,ADRB2,NFKBIA,AGTR1,VASP,TIMP2,ADORA1,HMOX1,NTF3,THBS1,ADCY6,ANGPT1,NFE2L2,ANGPT2,CXCL2,MIF,OGT,GPER,KITLG,TRAP1,GNAI1,ADA,SPARC,GAP43,EGLN1,APTX	0.019367
Proteins/Chemicals Regulating Diseases of Arthritis	Pathway	661	33	4	Arthritis	CASP1,FOS,BID,FPR1,AGTR1,CDK5,IL15,ADORA1,HMOX1,THBS1,ANGPT1,NFE2L2,ANXA1,CXCL2,MIF,CTSD,SOCS3,ANG,LGALS1,PDGFRB,PTGER1,JUNB,CXCL16,LGALS3,PTX3,GRN,STAT4,RSPO1,SDC2,TNFRSF14,CBLB,HLA-DRB4,ADAMTS9	0.0212378
Proteins/Chemicals Regulating Diseases of Atherosclerosis	Pathway	1062	49	4	Atherosclerosis	BAX,CASP1,FOS,BID,NFKBIA,AGTR1,VASP,TIMP2,IL15,HMOX1,THBS1,PAK1,KLF4,ID1,SHC1,NFE2L2,ANGPT2,RUNX2,SIRT1,UCP2,MIF,CTSD,NDRG1,DDR1,IFNGR1,LBP,SOCS3,LGALS1,PDGFRB,ELOVL6,ADA,NR1H3,PON2,PLTP,CXCL16,LGALS3,SPARC,PTX3,SOX18,GRN,SERPINE2,BCL6,NR2F2,LSS,PNP,TNFRSF14,CD74,ALDH3A2,ADAMTS7	0.0221574
Proteins/Chemicals Regulating Diseases of Astrocytoma	Pathway	182	12	6	Astrocytoma	FPR1,TIMP2,ANXA1,SPARC,S100A11,CDKN1C,MGMT,LATS2,PEA15,BCCIP,GLTSCR2,STARD13	0.0245704
Proteins/Chemicals Regulating Diseases of Atrophy	Pathway	476	25	5	Atrophy	EIF2S1,BAX,NFKBIA,AGTR1,IL15,HMOX1,NTF3,DNM2,CTSD,GPER,KITLG,CAPN1,JUNB,NTRK2,DICER1,LGALS3,GAP43,GRN,SERPINE2,TFDP1,NEDD4,DNAJA3,YAP1,ATXN2,ATXN1	0.0246612
Proteins/Chemicals Regulating Diseases of Hypersensitivity	Pathway	748	36	4	Hypersensitivity	KCNMA1,MAP2K1,ADRB2,IL15,ADORA1,PAK1,GNAQ,CHEK1,SIRT1,UCP2,IFNGR1,KITLG,LBP,SOCS3,HES1,ADA,FOXM1,NTRK2,DICER1,POLB,PIK3CD,MCM7,FANCG,FANCD2,PRMT5,GAB2,MGMT,NCOA4,BAP1,TUBB3,REV3L,SLC31A2,MSRA,RPL30,UBQLN1,MID2	0.0270543
Proteins/Chemicals Regulating Diseases of Stroke	Pathway	511	26	5	Stroke	BAX,CASP1,SLC12A2,MAP2K1,BID,ADRB2,AGTR1,VASP,CDK5,ADORA1,HMOX1,NTF3,THBS1,ANGPT1,NFE2L2,ANGPT2,UCP2,MIF,KITLG,LGALS1,PTGER1,RAN,GSTT1,DAPK1,MYO1B,SAMHD1	0.0312575
Proteins/Chemicals Regulating Diseases of muscle injury	Pathway	346	19	5	muscle injury	CASP1,ADRB2,AGTR1,ADORA1,HMOX1,ITGA7,SHC1,ANXA1,ANGPT2,MIF,GNAS,CTSD,IFNGR1,CAPN1,LGALS1,NTRK2,MAOA,EGLN1,LDHA	0.0316797
Proteins/Chemicals Regulating Diseases of Glucose Intolerance	Pathway	255	15	5	Glucose Intolerance	IRS1,AGTR1,ID1,SIRT1,UCP2,MIF,GNAS,GPER,STAT5A,SOCS3,FOXM1,NR2F2,TMBIM6,SERTAD1,DDT	0.0317757
Proteins/Chemicals Regulating Diseases of Middle Cerebral Artery Occlusion	Pathway	190	12	6	Middle Cerebral Artery Occlusion	BAX,CASP1,AGTR1,VASP,HMOX1,NTF3,CXCL2,KITLG,TRAP1,LGALS3,DAPK1,PPIC	0.0327317
Proteins/Chemicals Regulating Diseases of Amyotrophic Lateral Sclerosis	Pathway	191	12	6	Amyotrophic Lateral Sclerosis	BAX,CASP1,CDK5,NFE2L2,SIRT1,ANG,LGALS1,GAP43,GRN,PKN1,ATXN2,UBQLN1	0.0338735
Proteins/Chemicals Regulating Diseases of Weight Gain	Pathway	235	14	5	Weight Gain	ADRB2,IL15,HMOX1,GNAQ,CPT1A,SHC1,UCP2,CTSD,ADRA2A,SOCS3,JUNB,MAOA,GRN,MANBA	0.0340295
Proteins/Chemicals Regulating Diseases of Hepatitis	Pathway	236	14	5	Hepatitis	BAX,BID,IL15,HMOX1,CXCL2,MIF,SOCS3,LGALS1,LGALS3,RAN,GSTT1,TNFRSF14,NTHL1,KIAA0020	0.0350773
Proteins/Chemicals Regulating Diseases of Arthritis, Rheumatoid	Pathway	616	30	4	Arthritis, Rheumatoid	BAX,BID,ADRB2,NFKBIA,FPR1,AGTR1,IL15,HMOX1,THBS1,ANGPT1,ANXA1,ANGPT2,SIRT1,MIF,GPER,KITLG,SOCS3,LGALS1,PDGFRB,ADA,CXCL16,LGALS3,STAT4,METAP2,SDC2,TNFRSF14,EGLN1,CD74,MICB,TNIP1	0.0361153
Proteins/Chemicals Regulating Diseases of Hypertension, Pulmonary	Pathway	308	17	5	Hypertension, Pulmonary	FPR1,AGTR1,HMOX1,THBS1,GNAQ,ANGPT1,ID1,ANGPT2,SIRT1,MIF,LGALS1,PDGFRB,BMPR1A,DDAH2,HIF1AN,CENPB,CFD	0.0390619
Proteins/Chemicals Regulating Diseases of vascular remodeling	Pathway	476	24	5	vascular remodeling	BAX,FOS,AGTR1,TIMP2,HMOX1,THBS1,PAK1,ADCY6,ANGPT1,ID1,ITGA7,SP1,ANGPT2,RUNX2,BIRC2,KITLG,PDGFRB,DICER1,BMPR1A,MAP3K1,NR2F2,CFD,LEMD3,TMBIM1	0.0409521
Proteins/Chemicals Regulating Diseases of Glomerulonephritis	Pathway	360	19	5	Glomerulonephritis	AGTR1,IL15,HMOX1,THBS1,NFE2L2,ANGPT2,CXCL2,MIF,IFNGR1,SOCS3,LGALS1,PDGFRB,DICER1,CXCL16,LGALS3,SPARC,THY1,SERPINE2,STAT4	0.0443377
Proteins/Chemicals Regulating Diseases of Muscular Atrophy	Pathway	267	15	5	Muscular Atrophy	KCNMA1,IRS1,BAX,CAPN2,NFKBIA,CEBPB,IL15,NTF3,ITGA7,LGALS1,JUNB,NDN,RNF5,GAA,ATXN1	0.0445637
Proteins/Chemicals Regulating Diseases of Dyslipidemias	Pathway	156	10	6	Dyslipidemias	IRS1,ADRB2,SIRT1,OGT,NR1H3,PON2,PLTP,ARNTL,LSS,ATXN2	0.0449158
Proteins/Chemicals Regulating Diseases of Memory Disorders	Pathway	200	12	5	Memory Disorders	CASP1,FOS,AGTR1,IL15,ADORA1,SIRT1,TGFB2,ADRA2A,PTGER1,NTRK2,GAP43,ITM2B	0.0454526
Proteins/Chemicals Regulating Diseases of Osteosarcoma	Pathway	247	14	5	Osteosarcoma	FOS,BID,SLC19A1,TIMP2,THBS1,RUNX2,BIRC2,SP7,HMGB2,SDC2,HIF1AN,EIF4H,RPL5,URGCP	0.0481777
Proteins/Chemicals Regulating Diseases of Leukemia, Myelogenous, Chronic, BCR-ABL Positive	Pathway	203	12	5	Leukemia, Myelogenous, Chronic, BCR-ABL Positive	HMOX1,SIRT1,EIF4B,KITLG,STAT5A,HES1,MAP3K1,GSTT1,SMARCB1,SIPA1,DAPK1,RALA	0.0498553
Proteins/Chemicals Regulating Diseases of Pain	Pathway	560	27	4	Pain	CASP1,FOS,SLC12A2,ADRB2,FPR1,CDK5,IL15,ADORA1,NTF3,ANXA1,UCP2,MIF,IFNGR1,GPER,VTI1B,ADRA2A,PTGER1,ADA,NTRK2,DICER1,LGALS3,MAOA,SERPINE2,LRPPRC,DLG2,BCS1L,NIPSNAP1	0.0499715

## Sheet: frog
Appendix: Sub-network enrichment analysis of diseases in Pathway Studio. Total # Neighbors refers to members of the network, Overlap refers to measured entities in the dataset, Percent Overlap is coverage of the entire network, Gene Set Seed is the process affected, and Overlapping Entities are all the genes in the network that are in the network.
Name	Type	Total # of Neighbors	Overlap	Percent Overlap	Gene Set Seed	Overlapping Entities	p-value
Proteins/Chemicals Regulating Diseases of Neoplasms	Pathway	4500	121	2	Neoplasms	BAX,CASP7,FOS,MAPK3,PRKCE,PTGDS,FHL1,JUN,ALDOB,EDNRA,EPB41,PTGS1,STAT3,SRF,HMGB1,KAT2B,MDM2,RGS4,ANXA1,SLC25A4,BMP2,IGF1R,CD38,CASR,SLC5A5,SST,FGFR3,G6PC,DDR1,NCOA1,CYP1A1,THRB,NCAM1,VCAN,INHBB,AKT2,SOCS1,PAPPA,GATA4,NR1I2,PRSS3,COX1,LGALS1,AHNAK,F11R,AMBP,NRP1,GRB2,HNF1B,RBP1,GPX3,FSHR,JUNB,PPAP2B,TSPO,RET,SMURF2,VEGFB,CTNNA1,PCSK5,KRT19,ICOSLG,NKX2-5,CD48,CD81,CDC25A,NFIB,SPAM1,DAG1,SPA17,SDCBP…	3.26795e-11
Proteins/Chemicals Regulating Diseases of Ovarian Neoplasms	Pathway	704	33	4	Ovarian Neoplasms	BAX,FOS,MAPK3,JUN,EDNRA,PTGS1,STAT3,HMGB1,MDM2,BMP2,IGF1R,SLC5A5,SST,CYP1A1,VCAN,AKT2,SOCS1,GATA4,NR1I2,AMBP,NRP1,HNF1B,FSHR,JUNB,VEGFB,SPA17,MSH3,TOP2A,NCOA4,AMACR,AGPAT1,PEBP4,HLA-DMB	2.75751e-08
Proteins/Chemicals Regulating Diseases of Neoplasm Metastasis	Pathway	1733	57	3	Neoplasm Metastasis	BAX,CASP7,FOS,MAPK3,PRKCE,MYL2,JUN,EDNRA,STAT3,SRF,HMGB1,MDM2,RGS4,ANXA1,BMP2,IGF1R,CASR,SLC5A5,SST,NCOA1,THRB,NCAM1,VCAN,AKT2,SOCS1,PAPPA,KL,GATA4,PRSS3,LGALS1,F11R,AMBP,NRP1,GRB2,GPX3,TSPO,RET,SMURF2,VEGFB,CTNNA1,PCSK5,KRT19,HOXB3,CD48,CDC25A,DAG1,SDCBP,MSH3,RRM2,CCNG1,TOP2A,RGS1,MSMB,VSNL1,OLFM4,AMACR,PEBP4	6.99635e-08
Proteins/Chemicals Regulating Diseases of Prostatic Neoplasms	Pathway	1066	40	3	Prostatic Neoplasms	BAX,CASP7,FOS,MAPK3,PRKCE,P2RY1,JUN,EDNRA,STAT3,MDM2,ANXA1,BMP2,IGF1R,CASR,SLC5A5,SST,FGFR3,NCOA1,NCAM1,VCAN,AKT2,NR1I2,COX1,NRP1,HNF1B,GPX3,TSPO,RET,NKX2-5,LMO2,NKX3-1,BIRC7,NCOA4,MSMB,PADI2,OLFM4,CIRBP,AMACR,ZNF185,PEBP4	3.47967e-07
Proteins/Chemicals Regulating Diseases of Hypertrophy	Pathway	984	37	3	Hypertrophy	SLC26A4,FOS,MAPK3,PRKCE,MYL2,FHL1,JUN,MYL12B,EDNRA,CAMK2G,STAT3,SRF,HMGB1,MDM2,RGS4,BMP2,IGF1R,CD38,CASR,SLC5A5,SST,FGFR3,THRB,NCAM1,AKT2,SOCS1,KL,GATA4,COX1,GRB2,JUNB,ACVR2B,F13A1,VEGFB,IER3,EN1,CADPS2	9.69811e-07
Proteins/Chemicals Regulating Diseases of Urinary Bladder Neoplasms	Pathway	326	19	5	Urinary Bladder Neoplasms	BAX,MAPK3,JUN,EDNRA,STAT3,MDM2,ANXA1,IGF1R,FGFR3,CYP1A1,GRB2,RBP1,KRT19,MSH3,RRM2,TOP2A,BIRC7,FERMT2,SMPDL3A	1.29476e-06
Proteins/Chemicals Regulating Diseases of Death	Pathway	2166	61	2	Death	BAX,CASP7,FOS,MAPK3,PRKCE,JUN,SCNN1A,EPB41,PTGS1,CAMK2G,STAT3,SRF,HMGB1,MDM2,ANXA1,CACNA1A,SLC25A4,BMP2,IGF1R,CD38,SST,FGFR3,CYP1A1,VCAN,SOCS1,PAPPA,KL,GATA4,SCO1,LGALS1,AMBP,NRP1,SLC1A3,HNF1B,JUNB,RET,ACVR2B,PCSK5,NKX2-5,CD81,CDC25A,DAG1,IER3,HOXA7,LMO2,TOP2A,OLFM4,EN1,LIG3,TP53I3,FERMT2,ITGB3BP,PKP2,ABCA4,APLP2,ALOX12B,APLP1,FAF1,FUS,NMNAT1,DPYSL4	4.62185e-06
Proteins/Chemicals Regulating Diseases of Papilloma	Pathway	141	11	7	Papilloma	FOS,MAPK3,PRKCE,JUN,PTGS1,STAT3,MDM2,IGF1R,SOCS1,CCNG1,HBZ	1.70925e-05
Proteins/Chemicals Regulating Diseases of Congenital Abnormalities	Pathway	527	22	4	Congenital Abnormalities	EDNRA,STAT3,SLC5A5,FGFR3,NCAM1,VCAN,GATA4,NRP1,HNF1B,FSHR,RET,MKL2,DAG1,LMO2,SUZ12,EN1,PKP2,FGFRL1,HS2ST1,MKS1,TNIK,SLC35A3	3.95423e-05
Proteins/Chemicals Regulating Diseases of Cardiomegaly	Pathway	653	25	3	Cardiomegaly	FOS,MAPK3,PRKCE,FHL1,JUN,MYL12B,EDNRA,CAMK2G,STAT3,SRF,HMGB1,RGS4,SLC25A4,IGF1R,CD38,CASR,PIK3C3,THRB,GATA4,GRB2,FSHR,HAND1,VEGFB,NKX2-5,IER3	4.83235e-05
Proteins/Chemicals Regulating Diseases of Cancer	Pathway	2618	66	2	Cancer	BAX,CASP7,FOS,MAPK3,PRKCE,PTGDS,JUN,EDNRA,EPB41,PTGS1,STAT3,HMGB1,MDM2,ANXA1,BMP2,IGF1R,CASR,SLC5A5,SST,FGFR3,PIK3C3,DDR1,CYP1A1,THRB,NCAM1,VCAN,AKT2,SOCS1,KL,GATA4,NR1I2,LGALS1,F11R,AMBP,NRP1,GRB2,HNF1B,RBP1,RET,SMURF2,CTNNA1,CDC25A,DAG1,SPA17,SDCBP,MSH3,RRM2,LMO2,CCNG1,SUZ12,TOP2A,BIRC7,BCL11B,NCOA4,PADI2,PKM2,PTPRD,VSNL1,GCNT2,AMACR,GLTSCR2,CTPS,PEBP4,TP53INP2,LRBA,PI4K2A	6.37112e-05
Proteins/Chemicals Regulating Diseases of Colorectal Neoplasms	Pathway	970	32	3	Colorectal Neoplasms	BAX,FOS,MAPK3,PRKCE,JUN,PTGS1,STAT3,SRF,HMGB1,MDM2,ANXA1,IGF1R,CASR,FGFR3,CYP1A1,INHBB,AKT2,GATA4,NR1I2,LGALS1,NRP1,TSPO,VEGFB,MSH3,IER3,PTGES2,CCNG1,TOP2A,BIRC7,NCOR2,PKM2,TNIK	7.47455e-05
Proteins/Chemicals Regulating Diseases of Breast Neoplasms	Pathway	1621	46	2	Breast Neoplasms	BAX,FOS,MAPK3,PRKCE,JUN,EDNRA,EPB41,PTGS1,STAT3,MDM2,RGS4,ANXA1,BMP2,IGF1R,CASR,SLC5A5,SST,NCOA1,CYP1A1,NCAM1,AKT2,SOCS1,GATA4,NR1I2,F11R,AMBP,NRP1,GRB2,RBP1,TSPO,HOXB3,CDC25A,SPAM1,MSH3,PTPRG,CCNG1,MCM4,TOP2A,NCOR2,C12orf5,LIG3,FERMT2,GLTSCR2,RHOBTB2,PEBP4,MAP1LC3A	7.53766e-05
Proteins/Chemicals Regulating Diseases of Aggression	Pathway	447	19	4	Aggression	BAX,FOS,PRKCE,JUN,HMGB1,MDM2,BMP2,IGF1R,SST,NCAM1,AKT2,NR1I2,LGALS1,F11R,AMBP,TSPO,DAG1,HOXA7,BIRC7	0.000106715
Proteins/Chemicals Regulating Diseases of Stomach Neoplasms	Pathway	706	25	3	Stomach Neoplasms	BAX,CASP7,FOS,STAT3,MDM2,ANXA1,BMP2,IGF1R,SST,NCOA1,VCAN,SOCS1,GATA4,GRB2,RBP1,HAND1,KRT19,CDC25A,MSH3,RRM2,BIRC7,AMACR,CYB5R3,FERMT2,CACNA2D3	0.000165483
Proteins/Chemicals Regulating Diseases of Thyroid Neoplasms	Pathway	291	14	4	Thyroid Neoplasms	PRKCE,JUN,STAT3,SRF,IGF1R,SLC5A5,CYP1A1,THRB,AKT2,HAND1,RET,CTNNA1,KRT19,CDC25A	0.000254702
Proteins/Chemicals Regulating Diseases of Leukemia	Pathway	784	26	3	Leukemia	BAX,FOS,JUN,STAT3,HMGB1,MDM2,SLC20A2,CD38,SST,NCAM1,LGALS1,AMBP,GRB2,JUNB,CTNNA1,HOXB3,VTLGL1,CD81,BCL11A,HOXA7,LMO2,HOXB6,TOP2A,NKX3-1,RASGRP1,GCNT2	0.00033965
Proteins/Chemicals Regulating Diseases of Multiple Myeloma	Pathway	337	15	4	Multiple Myeloma	JUN,STAT3,MDM2,IGF1R,CD38,SLC5A5,FGFR3,NCAM1,SOCS1,ICOSLG,CD81,SPA17,IER3,AGPAT1,FCRL4	0.000353441
Proteins/Chemicals Regulating Diseases of Atherosclerosis	Pathway	1062	32	3	Atherosclerosis	BAX,FOS,MAPK3,PTGDS,P2RY1,JUN,EDNRA,PTGS1,STAT3,SRF,HMGB1,MDM2,BMP2,IGF1R,CASR,DDR1,CYP1A1,THRB,VCAN,AKT2,PAPPA,KL,NR1I2,LGALS1,F11R,GRB2,F13A1,PCSK5,SREBF2,APPL1,NCOR2,LIPH	0.000384614
Proteins/Chemicals Regulating Diseases of Cell Transformation, Neoplastic	Pathway	378	16	4	Cell Transformation, Neoplastic	FOS,MAPK3,PRKCE,JUN,STAT3,HMGB1,MDM2,ANXA1,IGF1R,FGFR3,CYP1A1,LGALS1,GRB2,JUNB,RET,MSH3	0.000393212
Proteins/Chemicals Regulating Diseases of Intestinal Neoplasms	Pathway	171	10	5	Intestinal Neoplasms	BAX,JUN,PTGS1,STAT3,CASR,SST,SMURF2,CTNNA1,PCSK5,MSH3	0.0004407
Proteins/Chemicals Regulating Diseases of Wounds and Injuries	Pathway	1834	47	2	Wounds and Injuries	BAX,CASP7,FOS,MAPK3,PRKCE,P2RY1,JUN,EDNRA,PTGS1,CAMK2G,STAT3,SRF,HMGB1,MDM2,ANXA1,SLC25A4,BMP2,IGF1R,SST,CYP1A1,TTN,NCAM1,VCAN,AKT2,SOCS1,PAPPA,KL,GATA4,NR1I2,COX1,LGALS1,F11R,AMBP,NRP1,SLC1A3,GRB2,GPX3,JUNB,TSPO,SREBF2,DAG1,IER3,NFASC,TIRAP,NMNAT1,DPYSL4,CA6	0.000655844
Proteins/Chemicals Regulating Diseases of Skin Neoplasms	Pathway	370	15	4	Skin Neoplasms	BAX,FOS,MAPK3,PRKCE,JUN,PTGS1,STAT3,FGFR3,CYP1A1,VCAN,NRP1,CDC25A,RASGRP1,PKM2,VSNL1	0.000924179
Proteins/Chemicals Regulating Diseases of Nerve Degeneration	Pathway	798	25	3	Nerve Degeneration	BAX,CASP7,PTGDS,JUN,HMGB1,KAT2B,ANXA1,CACNA1A,IGF1R,SST,PIK3C3,PRSS3,COX1,LGALS1,SLC1A3,VEGFB,CDC25A,PADI2,CHMP2B,NFASC,FUS,NMNAT1,IRG1,ARCN1,UTP11L	0.00100253
Proteins/Chemicals Regulating Diseases of Infertility	Pathway	262	12	4	Infertility	MAPK3,STAT3,BMP2,KL,AMBP,GPX3,FSHR,PCSK5,CD81,SPAM1,SPA17,APLP2	0.00107289
Proteins/Chemicals Regulating Diseases of Lung Neoplasms	Pathway	1037	30	2	Lung Neoplasms	BAX,CASP7,FOS,MAPK3,PRKCE,PTGDS,JUN,EDNRA,PTGS1,STAT3,MDM2,ANXA1,BMP2,IGF1R,NCOA1,CYP1A1,NCAM1,AKT2,KL,LGALS1,AMBP,NRP1,GRB2,SDCBP,MSH3,RRM2,TOP2A,BIRC7,PTPRD,DCP2	0.00113315
Proteins/Chemicals Regulating Diseases of Insulin Resistance	Pathway	728	23	3	Insulin Resistance	MAPK3,PRKCE,PTGDS,JUN,ALDOB,EDNRA,SCNN1A,STAT3,ANXA1,IGF1R,SST,G6PC,NCAM1,AKT2,SOCS1,KL,NR1I2,GRB2,HNF1B,GPX3,APPL1,ILKAP,BSCL2	0.00143113
Proteins/Chemicals Regulating Diseases of Neuroblastoma	Pathway	389	15	3	Neuroblastoma	BAX,HMGB1,MDM2,BMP2,IGF1R,CASR,SST,NCAM1,LGALS1,RET,BIRC7,PADI2,PTPRD,VSNL1,DDX1	0.00151791
Proteins/Chemicals Regulating Diseases of Carcinoma	Pathway	600	20	3	Carcinoma	BAX,FOS,MAPK3,PRKCE,EDNRA,PTGS1,STAT3,MDM2,ANXA1,BMP2,IGF1R,SST,THRB,KL,HNF1B,RET,NKX3-1,AMACR,APLP2,PDGFRL	0.00156483
Proteins/Chemicals Regulating Diseases of Cardiomyopathies	Pathway	355	14	3	Cardiomyopathies	MAPK3,MYL2,FHL1,JUN,CAMK2G,STAT3,SRF,SLC25A4,TTN,GATA4,CTNNA1,DAG1,FERMT2,PKP2	0.00176129
Proteins/Chemicals Regulating Diseases of Translocation, Genetic	Pathway	208	10	4	Translocation, Genetic	MDM2,FGFR3,JUNB,RET,MAFB,BCL11A,IGH@,LMO2,TOP2A,LIG3	0.00194756
Proteins/Chemicals Regulating Diseases of Myocardial Ischemia	Pathway	361	14	3	Myocardial Ischemia	BAX,FOS,MAPK3,PRKCE,JUN,EDNRA,STAT3,HMGB1,ANXA1,IGF1R,TSPO,NPR3,VEGFB,SPAM1	0.00205512
Proteins/Chemicals Regulating Diseases of Heart Diseases	Pathway	486	17	3	Heart Diseases	PRKCE,FHL1,JUN,EDNRA,CAMK2G,STAT3,HMGB1,RGS4,SLC25A4,TTN,SOCS1,GATA4,NRP1,HAND1,NKX2-5,FERMT2,PKP2	0.0021237
Proteins/Chemicals Regulating Diseases of neuron toxicity	Pathway	711	22	3	neuron toxicity	BAX,FOS,MAPK3,WAS,JUN,EDNRA,PTGS1,HMGB1,ANXA1,CACNA1A,BMP2,SST,NCAM1,NR1I2,SLC1A3,RET,VEGFB,SREBF2,CHMP2B,GCNT2,APBA2,IRG1	0.00234342
Proteins/Chemicals Regulating Diseases of Glucose Intolerance	Pathway	255	11	4	Glucose Intolerance	MAPK3,PRKCE,PTGDS,IGF1R,SST,G6PC,NCOA1,AKT2,SOCS1,HNF1B,CRY1	0.00274029
Proteins/Chemicals Regulating Diseases of Colonic Neoplasms	Pathway	505	17	3	Colonic Neoplasms	FOS,MAPK3,JUN,EDNRA,PTGS1,STAT3,HMGB1,MDM2,BMP2,IGF1R,CASR,SLC5A5,SST,AKT2,SOCS1,NR1I2,NRP1	0.00314781
Proteins/Chemicals Regulating Diseases of Carcinoma, Non-Small-Cell Lung	Pathway	433	15	3	Carcinoma, Non-Small-Cell Lung	BAX,CASP7,PRKCE,JUN,STAT3,IGF1R,CYP1A1,KL,GATA4,NRP1,CTNNA1,KRT19,BIRC7,PLA2G16,PEBP4	0.00418383
Proteins/Chemicals Regulating Diseases of Adenoma	Pathway	271	11	4	Adenoma	JUN,PTGS1,STAT3,MDM2,SLC5A5,SST,NCOA1,RET,CTNNA1,CDC25A,BIRC7	0.0043359
Proteins/Chemicals Regulating Diseases of Cardiomyopathy, Hypertrophic	Pathway	485	16	3	Cardiomyopathy, Hypertrophic	BAX,MAPK3,PRKCE,MYL2,EDNRA,SRF,RGS4,BMP2,IGF1R,FGFR3,TTN,GATA4,SMURF2,VEGFB,SREBF2,NKX2-5	0.00500355
Proteins/Chemicals Regulating Diseases of Recovery of Function	Pathway	240	10	4	Recovery of Function	MAPK3,JUN,EDNRA,STAT3,HMGB1,BMP2,IGF1R,NCAM1,SLC1A3,CD81	0.00537207
Proteins/Chemicals Regulating Diseases of cardiovascular tone	Pathway	366	13	3	cardiovascular tone	MAPK3,PRKCE,P2RY1,EDNRA,SRF,CD38,CASR,NR1I2,COX1,AMBP,HNF1B,NPR3,ECE2	0.00611018
Proteins/Chemicals Regulating Diseases of Hemorrhage	Pathway	452	15	3	Hemorrhage	FOS,MAPK3,P2RY1,JUN,EDNRA,PTGS1,STAT3,SRF,HMGB1,BMP2,SST,GATA4,AMBP,MKL2,F13A1	0.00616066
Proteins/Chemicals Regulating Diseases of Inflammation	Pathway	2062	47	2	Inflammation	SLC26A4,BAX,FOS,MAPK3,PRKCE,PTGDS,P2RY1,JUN,EDNRA,PTGS1,STAT3,SRF,HMGB1,MDM2,ANXA1,BMP2,IGF1R,CD38,SST,G6PC,DDR1,CYP1A1,NCAM1,VCAN,SOCS1,PAPPA,KL,NR1I2,PRSS3,LGALS1,F11R,AMBP,NRP1,GPX3,JUNB,TSPO,VEGFB,PCSK5,ICOSLG,PSMB8,CD48,CD81,IER3,LSP1,RNF2,ALOX12B,PGLYRP2	0.00685309
Proteins/Chemicals Regulating Diseases of genotoxicity	Pathway	333	12	3	genotoxicity	FOS,MAPK3,PTGS1,MDM2,IGF1R,CYP1A1,AKT2,NR1I2,IER3,BIRC7,C12orf5,SESN1	0.00744208
Proteins/Chemicals Regulating Diseases of Uterine Cervical Neoplasms	Pathway	334	12	3	Uterine Cervical Neoplasms	BAX,FOS,EDNRA,PTGS1,STAT3,MDM2,FGFR3,NCOA1,AKT2,SOCS1,KL,ORAOV1	0.00761253
Proteins/Chemicals Regulating Diseases of Extravasation of Diagnostic and Therapeutic Materials	Pathway	377	13	3	Extravasation of Diagnostic and Therapeutic Materials	PTGDS,EDNRA,HMGB1,ANXA1,SST,THRB,NCAM1,VCAN,AKT2,F11R,NRP1,ICOSLG,RASGRP1	0.00774709
Proteins/Chemicals Regulating Diseases of Heart Failure	Pathway	647	19	2	Heart Failure	MAPK3,PRKCE,MYL2,EDNRA,CAMK2G,STAT3,SRF,HMGB1,RGS4,BMP2,IGF1R,TTN,THRB,PAPPA,GATA4,NRP1,JUNB,DAG1,C12orf5	0.00789424
Proteins/Chemicals Regulating Diseases of Diabetes Mellitus	Pathway	1186	30	2	Diabetes Mellitus	BAX,MAPK3,PRKCE,PTGDS,P2RY1,EDNRA,SCNN1A,STAT3,HMGB1,RGS4,IGF1R,CD38,SST,G6PC,NCOA1,CYP1A1,SOCS1,NR1I2,LGALS1,GRB2,HNF1B,GPX3,JUNB,ACVR2B,SREBF2,ICOSLG,PTPRD,BSCL2,CADPS2,ENSA	0.00803393
Proteins/Chemicals Regulating Diseases of Myocardial Infarction	Pathway	559	17	3	Myocardial Infarction	BAX,PRKCE,EDNRA,CAMK2G,STAT3,HMGB1,MDM2,BMP2,IGF1R,CASR,CYP1A1,PAPPA,GATA4,RBP1,VEGFB,NKX2-5,SPAM1	0.00847521
Proteins/Chemicals Regulating Diseases of Atrophy	Pathway	476	15	3	Atrophy	BAX,MAPK3,FHL1,STAT3,CACNA1A,SST,TTN,VCAN,AKT2,KL,GPX3,JUNB,ACVR2B,PIP5K1B,SLC16A2	0.00966783
Proteins/Chemicals Regulating Diseases of kidney toxicity	Pathway	572	17	2	kidney toxicity	BAX,MAPK3,PTGDS,EDNRA,PTGS1,STAT3,HMGB1,ANXA1,CASR,CYP1A1,SOCS1,KL,AMBP,HNF1B,TSPO,SREBF2,ICOSLG	0.0104888
Proteins/Chemicals Regulating Diseases of Pancreatitis	Pathway	307	11	3	Pancreatitis	BAX,MAPK3,EDNRA,SRF,HMGB1,MDM2,IGF1R,CASR,SST,PRSS3,AMBP	0.0106207
Proteins/Chemicals Regulating Diseases of Brain Injuries	Pathway	482	15	3	Brain Injuries	BAX,CASP7,FOS,MAPK3,P2RY1,JUN,EDNRA,PTGS1,STAT3,HMGB1,ANXA1,CD38,SLC1A3,TSPO,VEGFB	0.010754
Proteins/Chemicals Regulating Diseases of Hypertension, Pulmonary	Pathway	308	11	3	Hypertension, Pulmonary	MAPK3,EDNRA,PTGS1,STAT3,HMGB1,BMP2,CASR,SST,GATA4,LGALS1,VEGFB	0.0108625
Proteins/Chemicals Regulating Diseases of Muscular Atrophy	Pathway	267	10	3	Muscular Atrophy	BAX,PRKCE,STAT3,TTN,LGALS1,JUNB,ACVR2B,CD81,DAG1,SLC16A2	0.010949
Proteins/Chemicals Regulating Diseases of Glioma	Pathway	535	16	2	Glioma	BAX,MAPK3,STAT3,HMGB1,MDM2,BMP2,IGF1R,CD38,SLC5A5,SST,VCAN,AKT2,LGALS1,NRP1,CD81,B4GALT5	0.0121752
Proteins/Chemicals Regulating Diseases of Cysts	Pathway	314	11	3	Cysts	BAX,MAPK3,P2RY1,EDNRA,STAT3,CASR,SST,F11R,HNF1B,NEK8,MKS1	0.0124033
Proteins/Chemicals Regulating Diseases of Kidney Diseases	Pathway	493	15	3	Kidney Diseases	MAPK3,PTGDS,EDNRA,STAT3,HMGB1,SLC25A4,IGF1R,SST,DDR1,KL,AMBP,HNF1B,RET,NPR3,ICOSLG	0.0129933
Proteins/Chemicals Regulating Diseases of Carcinoma, Hepatocellular	Pathway	780	21	2	Carcinoma, Hepatocellular	BAX,FOS,JUN,STAT3,SRF,HMGB1,MDM2,ANXA1,IGF1R,SLC5A5,CYP1A1,SOCS1,NR1I2,VEGFB,KRT19,CDC25A,CCNG1,PADI2,PTPRD,AMACR,MARVELD1	0.0134851
Proteins/Chemicals Regulating Diseases of Fatty Liver	Pathway	407	13	3	Fatty Liver	BAX,PRKCE,STAT3,G6PC,THRB,AKT2,SOCS1,NR1I2,SREBF2,BSCL2,PCCA,HMGCS1,MOGAT1	0.014007
Proteins/Chemicals Regulating Diseases of Fibrosis	Pathway	783	21	2	Fibrosis	BAX,MAPK3,JUN,EDNRA,PTGS1,STAT3,SRF,HMGB1,SLC25A4,BMP2,IGF1R,SST,DDR1,TTN,SOCS1,KL,GATA4,GRB2,FSHR,PIP5K1B,LSP1	0.0140239
Proteins/Chemicals Regulating Diseases of Carcinoma, Squamous Cell	Pathway	740	20	2	Carcinoma, Squamous Cell	BAX,MAPK3,PRKCE,JUN,STAT3,HMGB1,MDM2,ANXA1,BMP2,IGF1R,CASR,FGFR3,CYP1A1,AKT2,LGALS1,MSH3,BIRC7,PTPRD,VSNL1,ORAOV1	0.0151458
Proteins/Chemicals Regulating Diseases of Metabolic Diseases	Pathway	283	10	3	Metabolic Diseases	ALDOB,RGS4,SST,G6PC,THRB,AKT2,PAPPA,ACVR2B,BSCL2,PCCA	0.0158756
Proteins/Chemicals Regulating Diseases of Melanoma	Pathway	793	21	2	Melanoma	BAX,CASP7,FOS,P2RY1,JUN,STAT3,MDM2,BMP2,IGF1R,SLC5A5,NCAM1,VCAN,SOCS1,LGALS1,RET,SDCBP,BIRC7,PADI2,PTPRD,ILKAP,DKK2	0.0159449
Proteins/Chemicals Regulating Diseases of Pulmonary Fibrosis	Pathway	461	14	3	Pulmonary Fibrosis	BAX,MAPK3,PRKCE,EDNRA,STAT3,SRF,HMGB1,ANXA1,DDR1,NCAM1,VCAN,SOCS1,AMBP,KRT19	0.016375
Proteins/Chemicals Regulating Diseases of Genetic Diseases, Inborn	Pathway	427	13	3	Genetic Diseases, Inborn	SLC26A4,WAS,ALDOB,SCNN1A,CACNA1A,CASR,FGFR3,G6PC,THRB,SLC40A1,RET,BSCL2,DPM1	0.019968
Proteins/Chemicals Regulating Diseases of Adenocarcinoma	Pathway	522	15	2	Adenocarcinoma	BAX,JUN,STAT3,HMGB1,MDM2,ANXA1,IGF1R,LGALS1,VEGFB,CDC25A,MCM4,NKX3-1,MSMB,PKM2,PDGFRL	0.020655
Proteins/Chemicals Regulating Diseases of Lymphatic Metastasis	Pathway	296	10	3	Lymphatic Metastasis	BAX,STAT3,ANXA1,IGF1R,FGFR3,NCAM1,VEGFB,KRT19,BCL11A,VSNL1	0.0209627
Proteins/Chemicals Regulating Diseases of Diabetes Mellitus, Type 2	Pathway	526	15	2	Diabetes Mellitus, Type 2	PRKCE,PTGDS,EDNRA,STAT3,ANXA1,IGF1R,G6PC,NCOA1,NCAM1,AKT2,SOCS1,NR1I2,HNF1B,PTPRD,DKK2	0.021936
Proteins/Chemicals Regulating Diseases of Psoriasis	Pathway	300	10	3	Psoriasis	MAPK3,JUN,STAT3,SRF,ANXA1,IGF1R,SST,CYP1A1,JUNB,ALOX12B	0.0227438
Proteins/Chemicals Regulating Diseases of Fibrosis, Liver	Pathway	305	10	3	Fibrosis, Liver	MAPK3,EDNRA,STAT3,HMGB1,IGF1R,CD38,SOCS1,NR1I2,LGALS1,NRP1	0.0251216
Proteins/Chemicals Regulating Diseases of Arrhythmias, Cardiac	Pathway	309	10	3	Arrhythmias, Cardiac	PRKCE,FHL1,EDNRA,CAMK2G,STAT3,HMGB1,RGS4,SST,TSPO,NKX2-5	0.0271488
Proteins/Chemicals Regulating Diseases of Lung Injury	Pathway	500	14	2	Lung Injury	BAX,PRKCE,PTGDS,EDNRA,STAT3,HMGB1,IGF1R,SST,DDR1,CYP1A1,SOCS1,AMBP,KRT19,PSMB8	0.0301235
Proteins/Chemicals Regulating Diseases of Virus Diseases	Pathway	598	16	2	Virus Diseases	MAPK3,PRKCE,JUN,STAT3,SLC20A2,IGF1R,CD38,SOCS1,NRP1,MAFB,CD81,DAG1,IER3,CCNG1,DCP2,DDX1	0.0306205
Proteins/Chemicals Regulating Diseases of Liver Neoplasms	Pathway	706	18	2	Liver Neoplasms	BAX,FOS,MAPK3,JUN,PTGS1,STAT3,HMGB1,MDM2,IGF1R,SST,FGFR3,CYP1A1,THRB,SOCS1,JUNB,MSH3,PADI2,AMACR	0.0341371
Proteins/Chemicals Regulating Diseases of Reperfusion Injury	Pathway	706	18	2	Reperfusion Injury	BAX,CASP7,MAPK3,PRKCE,PTGDS,JUN,EDNRA,STAT3,HMGB1,MDM2,ANXA1,SOCS1,KL,GATA4,F11R,AMBP,TSPO,NPR3	0.0341371
Proteins/Chemicals Regulating Diseases of Edema	Pathway	511	14	2	Edema	PTGDS,JUN,EDNRA,PTGS1,SRF,HMGB1,ANXA1,SST,GATA4,PRSS3,LGALS1,F11R,NRP1,TSPO	0.0352075
Proteins/Chemicals Regulating Diseases of Pain	Pathway	560	15	2	Pain	FOS,MAPK3,PRKCE,EDNRA,PTGS1,HMGB1,ANXA1,CACNA1A,IGF1R,SST,NCAM1,PRSS3,SLC1A3,TSPO,ANK1	0.0353716
Proteins/Chemicals Regulating Diseases of Colitis	Pathway	562	15	2	Colitis	FOS,MAPK3,WAS,PTGS1,STAT3,ANXA1,SST,SOCS1,NR1I2,LGALS1,F11R,PSMB8,CD48,IER3,PADI2	0.036315
Proteins/Chemicals Regulating Diseases of Seizures	Pathway	467	13	2	Seizures	BAX,FOS,PRKCE,JUN,HMGB1,RGS4,CACNA1A,SST,NCAM1,COX1,SLC1A3,PNPO,CACNB4	0.037342
Proteins/Chemicals Regulating Diseases of Arthritis, Rheumatoid	Pathway	616	16	2	Arthritis, Rheumatoid	BAX,CASP7,MAPK3,JUN,PTGS1,STAT3,HMGB1,ANXA1,IGF1R,CD38,SST,LGALS1,NRP1,VEGFB,PADI2,TIRAP	0.0385067
Proteins/Chemicals Regulating Diseases of Leukemia, Myeloid, Acute	Pathway	333	10	2	Leukemia, Myeloid, Acute	JUN,STAT3,MDM2,IGF1R,CD38,NCAM1,HOXB3,HOXA7,HOXB6,BIRC7	0.0418171
Proteins/Chemicals Regulating Diseases of Cardiovascular Diseases	Pathway	530	14	2	Cardiovascular Diseases	MAPK3,EDNRA,PTGS1,CAMK2G,STAT3,SRF,HMGB1,CASR,KL,F11R,GPX3,IER3,GMFG,ECE2	0.0454054

## Sheet: in common
Common elements in "axolotyl", "human" and "frog":
Neoplasms
Cancer
Death
Breast Neoplasms
Neoplasm Metastasis
Colorectal Neoplasms
Stomach Neoplasms
Carcinoma, Squamous Cell
Lung Neoplasms
Wounds and Injuries
Prostatic Neoplasms
Liver Neoplasms
Carcinoma, Hepatocellular
Nerve Degeneration
Carcinoma
Adenocarcinoma
Inflammation
Ovarian Neoplasms
Glioma
Uterine Cervical Neoplasms
Hypertrophy
Melanoma
Aggression
Cardiomyopathy, Hypertrophic
Cardiomegaly
Reperfusion Injury
Skin Neoplasms
Pulmonary Fibrosis
Atherosclerosis
Leukemia
Cell Transformation, Neoplastic
Heart Failure
Congenital Abnormalities
Atrophy
neuron toxicity
Fatty Liver
Insulin Resistance
Arthritis, Rheumatoid
Lymphatic Metastasis
Brain Injuries
Muscular Atrophy
Diabetes Mellitus
Diabetes Mellitus, Type 2
kidney toxicity
Hypertension, Pulmonary
Myocardial Ischemia
Lung Injury
Glucose Intolerance
Recovery of Function
Metabolic Diseases
Edema
