# Supplementary material for: Genome‐wide analysis reveals conserved transcriptional responses downstream of resting potential change in Xenopus embryos, axolotl regeneration, and human mesenchymal cell differentiation
Source: Regeneration (Oxf). 2015 Nov 26;3(1):3–25. doi: 10.1002/reg2.48 (PMC4857752; doi:10.1002/reg2.48)
Supplement: Supplementary file 1 — Figure S1. Subnetwork enrichment analysis of Xenopus dataset identified (A) regulated genes that are involved in adipocyte differentiation and (B) regulated genes that are involved in the immune system. Acronyms can be found in Appendix S5. Gene functions can be found in Table S1. Figure S2. (A) Subnetwork enrichment analysis of the human database identifies regulated genes that are involved in BMP2 signaling. Acronyms can be found in Appendix S4. (B) Subnetwork enrichment analysis of the axolotl database identifies regulated genes that are involved in calcium signaling. Acronyms can be found in Appendix S5. (C) Subnetwork enrichment analysis of the human dataset identifies regulated genes that are involved in calcium signaling. Acronyms can be found in Appendix S5. (D) Subnetwork enrichment analysis of the Xenopus database identifies regulated genes that are involved in chloride transport. Acronyms can be found in Appendix S5. Figure S3. Subnetwork enrichment analysis of the axolotl database identifies (A) regulated genes involved in Huntington disease pathway and (B) regulated genes involved in Parkinson disease pathway. Acronyms can be found in Appendix S5. Table S1. List of genes from subnetwork enrichment analysis of Xenopus genes involved in organogenesis. Table S2. List of cell signaling pathways from subnetwork enrichment analysis that are common to all three (frog, axolotl, and human) datasets. Appendix 1. Entire list of differentially expressed genes in response to depolarization from all three species, frog, axolotl, and human. Appendix 2. Entire list of enriched cell processes in response to depolarization from all three species, frog, axolotl, and human. Appendix 3. Entire list of enriched expression targets in response to depolarization from all three species, frog, axolotl, and human. Appendix 4. Entire list of enriched disease networks in response to depolarization from all three species, frog, axolotl, and human. Appendix 5. Entire list of gene acro [file REG2-3-03-s001.zip › Appendix 5 - Gene Abbreviations.xlsx]

## Sheet: Sheet1
Abbreviation	Full Gene Name
ABCA1	ATP-binding cassette, sub-family A (ABC1), member 1
ACTG2	actin, gamma 2, smooth muscle, enteric
ACVR2B	activin A receptor, type IIB
ADA	adenosine deaminase
ADAMTS5	ADAM metallopeptidase with thrombospondin type 1 motif, 5
adipocyte differentiation
ADRB2	adrenergic, beta-2-, receptor, surface
AGPAT1	1-acylglycerol-3-phosphate O-acyltransferase 1 (lysophosphatidic acid acyltransferase, alpha)
AGTR1	angiotensin II receptor, type 1
AHNAK	AHNAK nucleoprotein
AIFM3	apoptosis-inducing factor, mitochondrion-associated, 3
AKT1	v-akt murine thymoma viral oncogene homolog 1
AKT2	v-akt murine thymoma viral oncogene homolog 2
ALDOB	aldolase B, fructose-bisphosphate
ALOX12B	arachidonate 12-lipoxygenase, 12R type
ALPL	alkaline phosphatase, liver/bone/kidney
AMACR	alpha-methylacyl-CoA racemase
AMBP	alpha-1-microglobulin/bikunin precursor
ANK1	ankyrin 1, erythrocytic
anoikis
ANXA1	annexin A1
APAF1	apoptotic peptidase activating factor 1
APBA2	amyloid beta (A4) precursor protein-binding, family A, member 2
APBB1IP	amyloid beta (A4) precursor protein-binding, family B, member 1 interacting protein
APLP1	amyloid beta (A4) precursor-like protein 1
APLP2	amyloid beta (A4) precursor-like protein 2
APOA4	apolipoprotein A-IV
APOE	apolipoprotein E
AR	androgen receptor
ASH2L	ash2 (absent, small, or homeotic)-like (Drosophila)
ATAD3A	ATPase family, AAA domain containing 3A
ATF4	activating transcription factor 4 (tax-responsive enhancer element B67)
ATMIN	ATM interactor
ATRX	alpha thalassemia/mental retardation syndrome X-linked
ATXN1	ataxin 1
ATXN2	ataxin 2
ATXN3	ataxin 3
B4GALT5	UDP-Gal:betaGlcNAc beta 1,4- galactosyltransferase, polypeptide 5
BAG2	BCL2-associated athanogene 2
BAX	BCL2-associated X protein
BCL11A	B-cell CLL/lymphoma 11A (zinc finger protein)
BCL11B	B-cell CLL/lymphoma 11B (zinc finger protein)
BCL2L1	BCL2-like 1
BCL2L11	BCL2-like 11 (apoptosis facilitator)
BDNF	brain-derived neurotrophic factor
BGN	biglycan
BHLHE40	basic helix-loop-helix family, member e40
BIRC7	baculoviral IAP repeat containing 7
BMP2	bone morphogenetic protein 2
BMP4	bone morphogenetic protein 4
BMP6	bone morphogenetic protein 6
BMPR2	bone morphogenetic protein receptor, type II (serine/threonine kinase)
BRCA1	breast cancer 1, early onset
BSCL2	Berardinelli-Seip congenital lipodystrophy 2 (seipin)
C12orf5	chromosome 12 open reading frame 5
CA2	carbonic anhydrase II
CA6	carbonic anhydrase VI
CACNA1A	calcium channel, voltage-dependent, P/Q type, alpha 1A subunit
CACNB4	calcium channel, voltage-dependent, beta 4 subunit
CALB2	calbindin 2
calcium channel
calcium mobilization
calcium-mediated signaling
CAMK2G	calcium/calmodulin-dependent protein kinase II gamma
CAPN7	calpain 7
CASP1	caspase 1, apoptosis-related cysteine peptidase (interleukin 1, beta, convertase)
CASP2	caspase 2, apoptosis-related cysteine peptidase
CASP3	caspase 3, apoptosis-related cysteine peptidase
CASP7	caspase 7, apoptosis-related cysteine peptidase
CASR	calcium-sensing receptor
CAT	catalase
cation channel
CAV1	caveolin 1, caveolae protein, 22kDa
CBLN1	cerebellin 1 precursor
CCK	cholecystokinin
CCL2	chemokine (C-C motif) ligand 2
CCNA2	cyclin A2
CCND2	cyclin D2
CCNG1	cyclin G1
CD38	CD38 molecule
CD48	CD48 molecule
CD81	CD81 molecule
CDC25A	cell division cycle 25 homolog A (S. pombe)
CDH15	cadherin 15, type 1, M-cadherin (myotubule)
CDH2	cadherin 2, type 1, N-cadherin (neuronal)
CDK5	cyclin-dependent kinase 5
CDK6	cyclin-dependent kinase 6
CDKN1A	cyclin-dependent kinase inhibitor 1A (p21, Cip1)
CDKN1B	cyclin-dependent kinase inhibitor 1B (p27, Kip1)
CDKN1C	cyclin-dependent kinase inhibitor 1C (p57, Kip2)
CEBPB	CCAAT/enhancer binding protein (C/EBP), beta
CECR1	cat eye syndrome chromosome region, candidate 1
cell cycle
CERK	ceramide kinase
CFD	complement factor D (adipsin)
CHGA	chromogranin A (parathyroid secretory protein 1)
CHORDC1	cysteine and histidine-rich domain (CHORD) containing 1
CIRBP	cold inducible RNA binding protein
Cl- transport
CMTM8	CKLF-like MARVEL transmembrane domain containing 8
COL10A1	collagen, type X, alpha 1
COL1A2	collagen, type I, alpha 2
COL2A1	collagen, type II, alpha 1
collagen type I
COMP	cartilage oligomeric matrix protein
COPS5	COP9 constitutive photomorphogenic homolog subunit 5 (Arabidopsis)
CRABP2	cellular retinoic acid binding protein 2
CREB1	cAMP responsive element binding protein 1
CREM	cAMP responsive element modulator
CRY1	cryptochrome 1 (photolyase-like)
CTHRC1	collagen triple helix repeat containing 1
CTNNA1	catenin (cadherin-associated protein), alpha 1, 102kDa
CTNNB1	catenin (cadherin-associated protein), beta 1, 88kDa
CTPS	CTP synthase
CTSK	cathepsin K
CXCL12	chemokine (C-X-C motif) ligand 12
CYB5R3	cytochrome b5 reductase 3
CYCS	cytochrome c, somatic-like
CYP1A1	cytochrome P450, family 1, subfamily A, polypeptide 1
CYR61	cysteine-rich, angiogenic inducer, 61
cytokinesis
DAG1	dystroglycan 1 (dystrophin-associated glycoprotein 1)
DAPK1	death-associated protein kinase 1
DDR1	discoidin domain receptor tyrosine kinase 1
DDR2	discoidin domain receptor tyrosine kinase 2
DDX1	DEAD (Asp-Glu-Ala-Asp) box polypeptide 1
dedifferentiation
DFFB	DNA fragmentation factor, 40kDa, beta polypeptide (caspase-activated DNase)
DHCR7	7-dehydrocholesterol reductase
DKK1	dickkopf homolog 1 (Xenopus laevis)
DKK2	dickkopf homolog 2 (Xenopus laevis)
DLX5	distal-less homeobox 5
DNTT	deoxynucleotidyltransferase, terminal
DPT	dermatopontin
DPYSL4	dihydropyrimidinase-like 4
DUSP4	dual specificity phosphatase 4
E2F1	E2F transcription factor 1
EDNRA	endothelin receptor type A
EGFR	epidermal growth factor receptor
EGR1	early growth response 1
EIF2AK2	eukaryotic translation initiation factor 2-alpha kinase 2
EIF2S1	eukaryotic translation initiation factor 2, subunit 1 alpha, 35kDa
ELAVL4	ELAV (embryonic lethal, abnormal vision, Drosophila)-like 4 (Hu antigen D)
ELN	elastin
EMP3	epithelial membrane protein 3
EN1	engrailed homeobox 1
ENC1	ectodermal-neural cortex 1 (with BTB-like domain)
ENPP2	ectonucleotide pyrophosphatase/phosphodiesterase 2
EPB41	erythrocyte membrane protein band 4.1 (elliptocytosis 1, RH-linked)
EPN2	epsin 2
F11R	F11 receptor
F13A1	coagulation factor XIII, A1 polypeptide
FAF1	Fas (TNFRSF6) associated factor 1
FAP	fibroblast activation protein, alpha
FCRL4	Fc receptor-like 4
FERMT2	fermitin family member 2
FGF2	fibroblast growth factor 2 (basic)
FGFR3	fibroblast growth factor receptor 3
FGFRL1	fibroblast growth factor receptor-like 1
FHL1	four and a half LIM domains 1
FKBP1A	FK506 binding protein 1A, 12kDa
FLRT1	fibronectin leucine rich transmembrane protein 1
FMNL1	formin-like 1
FN1	fibronectin 1
FOS	FBJ murine osteosarcoma viral oncogene homolog
FOXP1	forkhead box P1
FSHR	follicle stimulating hormone receptor
FST	follistatin
FTL	ferritin, light polypeptide
FUS	fused in sarcoma
FZD1	frizzled homolog 1 (Drosophila)
G0/G1 transition
G1 phase
G6PC	glucose-6-phosphatase, catalytic subunit
GADD45B	growth arrest and DNA-damage-inducible, beta
GAP43	growth associated protein 43
GATA4	GATA binding protein 4
GCNT2	glucosaminyl (N-acetyl) transferase 2, I-branching enzyme (I blood group)
GJA1	gap junction protein, alpha 1, 43kDa
GJB3	gap junction protein, beta 3, 31kDa
GLS	glutaminase
GLTP	glycolipid transfer protein
GLTSCR2	glioma tumor suppressor candidate region gene 2
GMFG	glia maturation factor, gamma
GNAQ	guanine nucleotide binding protein (G protein), q polypeptide
GPC1	glypican 1
GPNMB	glycoprotein (transmembrane) nmb
GPR124	G protein-coupled receptor 124
GPR155	G protein-coupled receptor 155
GPX3	glutathione peroxidase 3 (plasma)
GRB2	growth factor receptor-bound protein 2
GREM1	gremlin 1
GRIK2	glutamate receptor, ionotropic, kainate 2
GRN	granulin
GSK3B	glycogen synthase kinase 3 beta
GSTT1	glutathione S-transferase theta 1
HAND1	heart and neural crest derivatives expressed 1
HBEGF	heparin-binding EGF-like growth factor
HCCS	holocytochrome c synthase
HDAC1	histone deacetylase 1
HEBP1	heme binding protein 1
HES1	hairy and enhancer of split 1, (Drosophila)
HIF1A	hypoxia inducible factor 1, alpha subunit (basic helix-loop-helix transcription factor)
HINFP	histone H4 transcription factor
HIP1R	huntingtin interacting protein 1 related
HMOX1	heme oxygenase (decycling) 1
HNF1B	HNF1 homeobox B
HOXA7	homeobox A7
HOXB3	homeobox B3
HOXB6	homeobox B6
HSD17B10	hydroxysteroid (17-beta) dehydrogenase 10
HSPD1	heat shock 60kDa protein 1 (chaperonin)
HSPH1	heat shock 105kDa/110kDa protein 1
Huntington Disease
IBSP	integrin-binding sialoprotein
ICOSLG	inducible T-cell co-stimulator ligand
ID1	inhibitor of DNA binding 1, dominant negative helix-loop-helix protein
ID3	inhibitor of DNA binding 3, dominant negative helix-loop-helix protein
IER3	immediate early response 3
IGF1R	insulin-like growth factor 1 receptor
IGF2	insulin-like growth factor 2 (somatomedin A)
IGFBP5	insulin-like growth factor binding protein 5
IGH@	immunoglobulin heavy locus
IL10	interleukin 10
IL15	interleukin 15
IL6	interleukin 6 (interferon, beta 2)
IL8	interleukin 8
ILKAP	integrin-linked kinase-associated serine/threonine phosphatase
INHBB	inhibin, beta B
INSC	inscuteable homolog (Drosophila)
IRG1	immunoresponsive 1 homolog (mouse)
ITGA3	integrin, alpha 3 (antigen CD49C, alpha 3 subunit of VLA-3 receptor)
ITGB1	integrin, beta 1 (fibronectin receptor, beta polypeptide, antigen CD29 includes MDF2, MSK12)
ITGB3BP	integrin beta 3 binding protein (beta3-endonexin)
ITPR1	inositol 1,4,5-triphosphate receptor, type 1
JUN	jun proto-oncogene
JUNB	jun B proto-oncogene
JUP	junction plakoglobin
KAT2B	K(lysine) acetyltransferase 2B
KCNJ2	potassium inwardly-rectifying channel, subfamily J, member 2
KCNS3	potassium voltage-gated channel, delayed-rectifier, subfamily S, member 3
KCTD10	potassium channel tetramerisation domain containing 10
KIAA1267	KIAA1267
KIF13A	kinesin family member 13A
KIF26A	kinesin family member 26A
KL	klotho
KLF9	Kruppel-like factor 9
KRT10	keratin 10
KRT17	keratin 17
KRT19	keratin 19
LDLR	low density lipoprotein receptor
LGALS1	lectin, galactoside-binding, soluble, 1
LGALS3	lectin, galactoside-binding, soluble, 3
LIG1	ligase I, DNA, ATP-dependent
LIG3	ligase III, DNA, ATP-dependent
LMO2	LIM domain only 2 (rhombotin-like 1)
LOX	lysyl oxidase
LPL	lipoprotein lipase
LRBA	LPS-responsive vesicle trafficking, beach and anchor containing
LRFN5	leucine rich repeat and fibronectin type III domain containing 5
LRP5	low density lipoprotein receptor-related protein 5
LSP1	lymphocyte-specific protein 1
LXN	latexin
MAFB	v-maf musculoaponeurotic fibrosarcoma oncogene homolog B (avian)
MAOA	monoamine oxidase A
MAPK1	mitogen-activated protein kinase 1
MAPK13	mitogen-activated protein kinase 13
MAPK3	mitogen-activated protein kinase 3
MARVELD1	MARVEL domain containing 1
MCL1	myeloid cell leukemia sequence 1 (BCL2-related)
MCM4	minichromosome maintenance complex component 4
MDM2	Mdm2 p53 binding protein homolog (mouse)
MGAT2	mannosyl (alpha-1,6-)-glycoprotein beta-1,2-N-acetylglucosaminyltransferase
MIF	macrophage migration inhibitory factor (glycosylation-inhibiting factor)
MKL2	MKL/myocardin-like 2
MMP13	matrix metallopeptidase 13 (collagenase 3)
MMP7	matrix metallopeptidase 7 (matrilysin, uterine)
MSH3	mutS homolog 3 (E. coli)
MSMB	microseminoprotein, beta-
MSRA	methionine sulfoxide reductase A
MSX1	msh homeobox 1
MTFP1	mitochondrial fission process 1
MTHFR	methylenetetrahydrofolate reductase (NAD(P)H)
MTOR	mechanistic target of rapamycin (serine/threonine kinase)
MYC	v-myc myelocytomatosis viral oncogene homolog (avian)
MYF5	myogenic factor 5
MYH11	myosin, heavy chain 11, smooth muscle
MYH4	myosin, heavy chain 4, skeletal muscle
MYL12B	myosin, light chain 12B, regulatory
MYL2	myosin, light chain 2, regulatory, cardiac, slow
MYO9A	myosin IXA
MYOD1	myogenic differentiation 1
MYOG	myogenin (myogenic factor 4)
Name	Description
NCAM1	neural cell adhesion molecule 1
NCOA1	nuclear receptor coactivator 1
NCOA4	nuclear receptor coactivator 4
NCOR2	nuclear receptor corepressor 2
NDUFA6	NADH dehydrogenase (ubiquinone) 1 alpha subcomplex, 6, 14kDa
NEK8	NIMA (never in mitosis gene a)- related kinase 8
NFASC	neurofascin
NFATC1	nuclear factor of activated T-cells, cytoplasmic, calcineurin-dependent 1
NFE2L2	nuclear factor (erythroid-derived 2)-like 2
NFIB	nuclear factor I/B
NIT1	nitrilase 1
NKX2-5	NK2 transcription factor related, locus 5 (Drosophila)
NKX3-1	NK3 homeobox 1
NMNAT1	nicotinamide nucleotide adenylyltransferase 1
NOG	noggin
NOS2	nitric oxide synthase 2, inducible
NPR3	natriuretic peptide receptor C/guanylate cyclase C (atrionatriuretic peptide receptor C)
NPY	neuropeptide Y
NR1I2	nuclear receptor subfamily 1, group I, member 2
NR3C1	nuclear receptor subfamily 3, group C, member 1 (glucocorticoid receptor)
NRP1	neuropilin 1
NTF3	neurotrophin 3
ODC1	ornithine decarboxylase 1
OLFM4	olfactomedin 4
OPHN1	oligophrenin 1
ORAOV1	oral cancer overexpressed 1
organogenesis
OSBPL8	oxysterol binding protein-like 8
P2RY1	purinergic receptor P2Y, G-protein coupled, 1
PA2G4	proliferation-associated 2G4, 38kDa
PADI2	peptidyl arginine deiminase, type II
PAPPA	pregnancy-associated plasma protein A, pappalysin 1
Parkinson Disease
PARP9	poly (ADP-ribose) polymerase family, member 9
PCBD1	pterin-4 alpha-carbinolamine dehydratase/dimerization cofactor of hepatocyte nuclear factor 1 alpha
PCSK5	proprotein convertase subtilisin/kexin type 5
PEBP4	phosphatidylethanolamine-binding protein 4
PENK	proenkephalin
PEX11B	peroxisomal biogenesis factor 11 beta
PGLYRP2	peptidoglycan recognition protein 2
PHF17	PHD finger protein 17
PI4K2A	phosphatidylinositol 4-kinase type 2 alpha
PIK3C3	phosphoinositide-3-kinase, class 3
PKM2	pyruvate kinase, muscle
PKP2	plakophilin 2
PLA2G16	phospholipase A2, group XVI
PLAU	plasminogen activator, urokinase
POF1B	premature ovarian failure, 1B
POLR3G	polymerase (RNA) III (DNA directed) polypeptide G (32kD)
POSTN	periostin, osteoblast specific factor
PPAP2B	phosphatidic acid phosphatase type 2B
PPARG	peroxisome proliferator-activated receptor gamma
PPL	periplakin
PPP1R1A	protein phosphatase 1, regulatory (inhibitor) subunit 1A
PPP2R2B	protein phosphatase 2, regulatory subunit B, beta
PPP6R1	protein phosphatase 6, regulatory subunit 1
PQBP1	polyglutamine binding protein 1
PRKAA1	protein kinase, AMP-activated, alpha 1 catalytic subunit
PRKCE	protein kinase C, epsilon
PRKG2	protein kinase, cGMP-dependent, type II
PRNP	prion protein
PRRX1	paired related homeobox 1
PRSS3	protease, serine, 3
PSMB8	proteasome (prosome, macropain) subunit, beta type, 8 (large multifunctional peptidase 7)
PSTPIP2	proline-serine-threonine phosphatase interacting protein 2
PTEN	phosphatase and tensin homolog
PTGDS	prostaglandin D2 synthase 21kDa (brain)
PTGS1	prostaglandin-endoperoxide synthase 1 (prostaglandin G/H synthase and cyclooxygenase)
PTGS2	prostaglandin-endoperoxide synthase 2 (prostaglandin G/H synthase and cyclooxygenase)
PTH1R	parathyroid hormone 1 receptor
PTN	pleiotrophin
PTPLA	protein tyrosine phosphatase-like (proline instead of catalytic arginine), member A
PTPRD	protein tyrosine phosphatase, receptor type, D
PTPRG	protein tyrosine phosphatase, receptor type, G
RAB11A	RAB11A, member RAS oncogene family
RAB36	RAB36, member RAS oncogene family
RASGRP1	RAS guanyl releasing protein 1 (calcium and DAG-regulated)
RBP1	retinol binding protein 1, cellular
RCAN1	regulator of calcineurin 1
RECK	reversion-inducing-cysteine-rich protein with kazal motifs
REST	RE1-silencing transcription factor
RET	ret proto-oncogene
RGS1	regulator of G-protein signaling 1
RGS4	regulator of G-protein signaling 4
RHOBTB2	Rho-related BTB domain containing 2
RIPK2	receptor-interacting serine-threonine kinase 2
RNF2	ring finger protein 2
RPL34	ribosomal protein L34
RRM2	ribonucleotide reductase M2
RSPH3	radial spoke 3 homolog (Chlamydomonas)
RUNX2	runt-related transcription factor 2
S phase
SCG2	secretogranin II
SCNN1A	sodium channel, nonvoltage-gated 1 alpha
SDC1	syndecan 1
SDCBP	syndecan binding protein (syntenin)
SELT	selenoprotein T
SERPINE1	serpin peptidase inhibitor, clade E (nexin, plasminogen activator inhibitor type 1), member 1
SERTAD2	SERTA domain containing 2
SESN1	sestrin 1
SHC1	SHC (Src homology 2 domain containing) transforming protein 1
SIRT1	sirtuin 1
SIRT3	sirtuin 3
SKP1	S-phase kinase-associated protein 1
SLC16A2	solute carrier family 16, member 2 (monocarboxylic acid transporter 8)
SLC1A3	solute carrier family 1 (glial high affinity glutamate transporter), member 3
SLC25A4	solute carrier family 25 (mitochondrial carrier; adenine nucleotide translocator), member 4
SLC26A4	solute carrier family 26, member 4
SLC5A5	solute carrier family 5 (sodium iodide symporter), member 5
SMAD6	SMAD family member 6
SMAD7	SMAD family member 7
SMURF2	SMAD specific E3 ubiquitin protein ligase 2
SMYD1	SET and MYND domain containing 1
SNAI1	snail homolog 1 (Drosophila)
SNAI2	snail homolog 2 (Drosophila)
SNCA	synuclein, alpha (non A4 component of amyloid precursor)
SNX6	sorting nexin 6
SOCS1	suppressor of cytokine signaling 1
SOX9	SRY (sex determining region Y)-box 9
SP7	Sp7 transcription factor
SPA17	sperm autoantigenic protein 17
SPAM1	sperm adhesion molecule 1 (PH-20 hyaluronidase, zona pellucida binding)
SPDYA	speedy homolog A (Xenopus laevis)
SPP1	secreted phosphoprotein 1
SPTBN1	spectrin, beta, non-erythrocytic 1
SREBF2	sterol regulatory element binding transcription factor 2
SRF	serum response factor (c-fos serum response element-binding transcription factor)
SST	somatostatin
STAT3	signal transducer and activator of transcription 3 (acute-phase response factor)
SUMO1	SMT3 suppressor of mif two 3 homolog 1 (S. cerevisiae)
SUZ12	suppressor of zeste 12 homolog (Drosophila)
SYPL1	synaptophysin-like 1
TAC1	tachykinin, precursor 1
TAGLN	transgelin
TANK	TRAF family member-associated NFKB activator
TBP	TATA box binding protein
TBX2	T-box 2
TCERG1	transcription elongation regulator 1
TDRD6	tudor domain containing 6
TF	transferrin
TGFB1	transforming growth factor, beta 1
TGFB2	transforming growth factor, beta 2
TGFB3	transforming growth factor, beta 3
TGFBR2	transforming growth factor, beta receptor II (70/80kDa)
TGFBR3	transforming growth factor, beta receptor III
TGM2	transglutaminase 2 (C polypeptide, protein-glutamine-gamma-glutamyltransferase)
THRB	thyroid hormone receptor, beta (erythroblastic leukemia viral (v-erb-a) oncogene homolog 2, avian)
TIMP1	TIMP metallopeptidase inhibitor 1
TIMP2	TIMP metallopeptidase inhibitor 2
TIMP3	TIMP metallopeptidase inhibitor 3
TIRAP	toll-interleukin 1 receptor (TIR) domain containing adaptor protein
TNC	tenascin C
TNFAIP1	tumor necrosis factor, alpha-induced protein 1 (endothelial)
TNFRSF11B	tumor necrosis factor receptor superfamily, member 11b
TOP2A	topoisomerase (DNA) II alpha 170kDa
TP53I3	tumor protein p53 inducible protein 3
TPI1	triosephosphate isomerase 1
TRIM71	tripartite motif containing 71
TSC22D1	TSC22 domain family, member 1
TSPO	translocator protein (18kDa)
TTC6	tetratricopeptide repeat domain 6
TTN	titin
TUBA1B	tubulin, alpha 1b
TWIST1	twist homolog 1 (Drosophila)
TXNIP	thioredoxin interacting protein
UCHL1	ubiquitin carboxyl-terminal esterase L1 (ubiquitin thiolesterase)
UCP2	uncoupling protein 2 (mitochondrial, proton carrier)
ULK1	unc-51-like kinase 1 (C. elegans)
VCAM1	vascular cell adhesion molecule 1
VCAN	versican
VEGFA	vascular endothelial growth factor A
VEGFB	vascular endothelial growth factor B
VIP	vasoactive intestinal peptide
voltage-gated Ca2+ channel
VOPP1	vesicular, overexpressed in cancer, prosurvival protein 1
VSNL1	visinin-like 1
VTLGL1	vitellogenin-like 1
WAS	Wiskott-Aldrich syndrome (eczema-thrombocytopenia)
WNT5A	wingless-type MMTV integration site family, member 5A
XRCC6	X-ray repair complementing defective repair in Chinese hamster cells 6
ZBTB16	zinc finger and BTB domain containing 16
ZDHHC13	zinc finger, DHHC-type containing 13
ZEB2	zinc finger E-box binding homeobox 2
ZNF180	zinc finger protein 180
ZNF185	zinc finger protein 185 (LIM domain)
ZNF622	zinc finger protein 622
